# Supplementary material for: ‘Survival-driven’ or ‘policy-driven’—research on the motivation and economic consequences of the mixed-ownership reform of state-owned enterprises
Source: PLoS One. 2026 Jan 5;21(1):e0339970. doi: 10.1371/journal.pone.0339970 (PMC12768374; doi:10.1371/journal.pone.0339970)
Supplement: S1 File — The files correspond to the following variables and themes (all data are structured in standard spreadsheet format for reproducibility): balance: Dataset related to firms’ balance sheet indicators (e.g., assets, liabilities, and owner's equity). board: Data on corporate board characteristics (e.g., board size). company: Basic information of sample companies (e.g., Date of establishment, Date of listing). EquityNature+English: Dataset on the nature of corporate equity (e.g., ownership type, state-owned vs. non-state-owned shares). income+English: Data on firms’ income statement metrics (e.g., Operating Cost, net profit, operating income). market+English: Market-related indicators (e.g., Marketization Index of the Region Where Listed Companies Are Located). profit_ratio: Dataset of profitability ratios (e.g., return on assets, return on equity, EBIT). relation+English: Shareholder Related Relationship Data (e.g., Relationship Level Identifier, Related Party (Shareholder) Name, Whether it is a Direct Shareholder, Whether it is an Indirect Shareholder, Shareholding Ratio). shareholder+English: Shareholder Shareholding Information Data (e.g., Shareholding Rank, Shareholding Quantity, Shareholding Ratio). tobinq: Dataset of Tobin’s Q values (a measure of firm value, calculated as the ratio of market value to book value of assets). (ZIP) [file pone.0339970.s001.zip › data_ENGLISH/EquityNature+English.xlsx]

## Sheet: sheet1
Code	Name	Enddate	Equity Nature
000001	Ping An Bank	2017-12-31	Foreign investment
000001	Ping An Bank	2018-12-31	Foreign investment
000001	Ping An Bank	2019-12-31	Foreign investment
000001	Ping An Bank	2020-12-31	Foreign investment
000001	Ping An Bank	2021-12-31	Foreign investment
000001	Ping An Bank	2022-12-31	Foreign investment
000001	Ping An Bank	2023-12-31	Foreign investment
000002	Vanke A	2017-12-31	State-owned enterprises
000002	Vanke A	2018-12-31	State-owned enterprises
000002	Vanke A	2019-12-31	State-owned enterprises
000002	Vanke A	2020-12-31	State-owned enterprises
000002	Vanke A	2021-12-31	State-owned enterprises
000002	Vanke A	2022-12-31	State-owned enterprises
000002	Vanke A	2023-12-31	State-owned enterprises
000004	National Agricultural Technology	2017-12-31	Privately-run
000004	National Agricultural Technology	2018-12-31	Privately-run
000004	National Agricultural Technology	2019-12-31	Privately-run
000004	Guohua Network Security	2020-12-31	Privately-run
000004	Guohua Network Security	2021-12-31	Privately-run
000004	ST Guohua	2022-12-31	Privately-run
000004	Guohua Network Security	2023-12-31	Privately-run
000005	Century Star Source	2017-12-31	Private, foreign investment
000005	Century Star Source	2018-12-31	Private, foreign investment
000005	Century Star Source	2019-12-31	Private, foreign investment
000005	Century Star Source	2020-12-31	Private, foreign investment
000005	ST Star Source	2021-12-31	Private, foreign investment
000005	ST Star Source	2022-12-31	Private, foreign investment
000006	Shen Zhenye A	2017-12-31	State-owned enterprises
000006	Shen Zhenye A	2018-12-31	State-owned enterprises
000006	Shen Zhenye A	2019-12-31	State-owned enterprises
000006	Shen Zhenye A	2020-12-31	State-owned enterprises
000006	Shen Zhenye A	2021-12-31	State-owned enterprises
000006	Shen Zhenye A	2022-12-31	State-owned enterprises
000006	Shen Zhenye A	2023-12-31	State-owned enterprises
000007	Brand new and good	2017-12-31	Privately-run
000007	Brand new and good	2018-12-31	Privately-run
000007	Brand new and good	2019-12-31	Privately-run
000007	Brand new and good	2020-12-31	0
000007	*ST Brand New	2021-12-31	0
000007	Brand new and good	2022-12-31	0
000007	*ST Brand New	2023-12-31	0
000008	Shenzhou high-speed railway	2017-12-31	State-owned enterprises
000008	Shenzhou high-speed railway	2018-12-31	State-owned enterprises
000008	Shenzhou high-speed railway	2019-12-31	State-owned enterprises
000008	Shenzhou high-speed railway	2020-12-31	State-owned enterprises
000008	Shenzhou high-speed railway	2021-12-31	State-owned enterprises
000008	Shenzhou high-speed railway	2022-12-31	State-owned enterprises
000008	Shenzhou high-speed railway	2023-12-31	State-owned enterprises
000009	Bao'an, China	2017-12-31	Privately-run
000009	Bao'an, China	2018-12-31	Privately-run
000009	Bao'an, China	2019-12-31	State-owned enterprises, private enterprises
000009	Bao'an, China	2020-12-31	0
000009	Bao'an, China	2021-12-31	0
000009	Bao'an, China	2022-12-31	0
000009	Bao'an, China	2023-12-31	0
000010	Beautiful ecology	2017-12-31	Privately-run
000010	Beautiful ecology	2018-12-31	Privately-run
000010	*ST Beautiful	2019-12-31	Privately-run
000010	Beautiful ecology	2020-12-31	Privately-run
000010	Beautiful ecology	2021-12-31	Privately-run
000010	Beautiful ecology	2022-12-31	Privately-run
000010	Beautiful ecology	2023-12-31	Privately-run
000011	Deep Property A	2017-12-31	State-owned enterprises
000011	Deep Property A	2018-12-31	State-owned enterprises
000011	Deep Property A	2019-12-31	State-owned enterprises
000011	Deep Property A	2020-12-31	State-owned enterprises
000011	Deep Property A	2021-12-31	State-owned enterprises
000011	Deep Property A	2022-12-31	State-owned enterprises
000011	Deep Property A	2023-12-31	State-owned enterprises
000012	Nanbo A	2017-12-31	Privately-run
000012	Nanbo A	2018-12-31	Privately-run
000012	Nanbo A	2019-12-31	Privately-run
000012	Nanbo A	2020-12-31	Privately-run
000012	Nanbo A	2021-12-31	Privately-run
000012	Nanbo A	2022-12-31	Privately-run
000012	Nanbo A	2023-12-31	Privately-run
000014	Shahe Co., Ltd.	2017-12-31	State-owned enterprises
000014	Shahe Co., Ltd.	2018-12-31	State-owned enterprises
000014	Shahe Co., Ltd.	2019-12-31	State-owned enterprises
000014	Shahe Co., Ltd.	2020-12-31	State-owned enterprises
000014	Shahe Co., Ltd.	2021-12-31	State-owned enterprises
000014	Shahe Co., Ltd.	2022-12-31	State-owned enterprises
000014	Shahe Co., Ltd.	2023-12-31	State-owned enterprises
000016	Shen Kangjia A	2017-12-31	State-owned enterprises
000016	Shen Kangjia A	2018-12-31	State-owned enterprises
000016	Shen Kangjia A	2019-12-31	State-owned enterprises
000016	Shen Kangjia A	2020-12-31	State-owned enterprises
000016	Shen Kangjia A	2021-12-31	State-owned enterprises
000016	Shen Kangjia A	2022-12-31	State-owned enterprises
000016	Shen Kangjia A	2023-12-31	State-owned enterprises
000017	Deep Chinese A	2017-12-31	0
000017	Deep Chinese A	2018-12-31	0
000017	Deep Chinese A	2019-12-31	0
000017	*ST Chinese A	2020-12-31	0
000017	Deep Chinese A	2021-12-31	0
000017	Deep Chinese A	2022-12-31	Privately-run
000017	Deep Chinese A	2023-12-31	Privately-run
000018	Shen Changcheng	2017-12-31	Privately-run
000018	Shen Changcheng	2018-12-31	Privately-run
000019	Deep treasure A	2017-12-31	State-owned enterprises
000019	Deep treasure A	2018-12-31	State-owned enterprises
000019	Shenliang Holdings	2019-12-31	State-owned enterprises
000019	Shenliang Holdings	2020-12-31	State-owned enterprises
000019	Shenliang Holdings	2021-12-31	State-owned enterprises
000019	Shenliang Holdings	2022-12-31	State-owned enterprises
000019	Shenliang Holdings	2023-12-31	State-owned enterprises
000020	Shenhua hair A	2017-12-31	Privately-run
000020	Shenhua hair A	2018-12-31	Privately-run
000020	Shenhua hair A	2019-12-31	Privately-run
000020	Shenhua hair A	2020-12-31	Private, foreign investment
000020	Shenhua hair A	2021-12-31	Private, foreign investment
000020	Shenhua hair A	2022-12-31	Private, foreign investment
000020	Shenhua hair A	2023-12-31	Private, foreign investment
000021	Deep technology	2017-12-31	State-owned enterprises
000021	Deep technology	2018-12-31	State-owned enterprises
000021	Deep technology	2019-12-31	State-owned enterprises
000021	Deep technology	2020-12-31	State-owned enterprises
000021	Deep technology	2021-12-31	State-owned enterprises
000021	Deep technology	2022-12-31	State-owned enterprises
000021	Deep technology	2023-12-31	State-owned enterprises
000022	Deep Red Bay A	2017-12-31	State-owned enterprises
000023	Deep World A	2017-12-31	Privately-run
000023	Deep World A	2018-12-31	Privately-run
000023	Deep World A	2019-12-31	Privately-run
000023	Deep World A	2020-12-31	Privately-run
000023	Deep World A	2021-12-31	Privately-run
000023	Deep World A	2022-12-31	Privately-run
000023	ST deep sky	2023-12-31	Privately-run
000025	Special force A	2017-12-31	State-owned enterprises
000025	Special force A	2018-12-31	State-owned enterprises
000025	Special force A	2019-12-31	State-owned enterprises
000025	Special force A	2020-12-31	State-owned enterprises
000025	Special force A	2021-12-31	State-owned enterprises
000025	Special force A	2022-12-31	State-owned enterprises
000025	Special force A	2023-12-31	State-owned enterprises
000026	Feiyada A	2017-12-31	State-owned enterprises
000026	Feiyada A	2018-12-31	State-owned enterprises
000026	Feiyada A	2019-12-31	State-owned enterprises
000026	Fei Yada	2020-12-31	State-owned enterprises
000026	Fei Yada	2021-12-31	State-owned enterprises
000026	Fei Yada	2022-12-31	State-owned enterprises
000026	Fei Yada	2023-12-31	State-owned enterprises
000027	Shenzhen Energy	2017-12-31	State-owned enterprises
000027	Shenzhen Energy	2018-12-31	State-owned enterprises
000027	Shenzhen Energy	2019-12-31	State-owned enterprises
000027	Shenzhen Energy	2020-12-31	State-owned enterprises
000027	Shenzhen Energy	2021-12-31	State-owned enterprises
000027	Shenzhen Energy	2022-12-31	State-owned enterprises
000027	Shenzhen Energy	2023-12-31	State-owned enterprises
000028	The traditional Chinese medicine is consistent	2017-12-31	State-owned enterprises
000028	The traditional Chinese medicine is consistent	2018-12-31	State-owned enterprises
000028	The traditional Chinese medicine is consistent	2019-12-31	State-owned enterprises
000028	The traditional Chinese medicine is consistent	2020-12-31	State-owned enterprises
000028	The traditional Chinese medicine is consistent	2021-12-31	State-owned enterprises
000028	The traditional Chinese medicine is consistent	2022-12-31	State-owned enterprises
000028	The traditional Chinese medicine is consistent	2023-12-31	State-owned enterprises
000029	DEEP ROOM A	2017-12-31	State-owned enterprises
000029	DEEP ROOM A	2018-12-31	State-owned enterprises
000029	DEEP ROOM A	2019-12-31	State-owned enterprises
000029	DEEP ROOM A	2020-12-31	State-owned enterprises
000029	DEEP ROOM A	2021-12-31	State-owned enterprises
000029	DEEP ROOM A	2022-12-31	State-owned enterprises
000029	DEEP ROOM A	2023-12-31	State-owned enterprises
000030	Fu'ao shares	2017-12-31	State-owned enterprises
000030	Fu'ao shares	2018-12-31	State-owned enterprises
000030	Fu'ao shares	2019-12-31	State-owned enterprises
000030	Fu'ao shares	2020-12-31	State-owned enterprises
000030	Fu'ao shares	2021-12-31	State-owned enterprises
000030	Fu'ao shares	2022-12-31	State-owned enterprises
000030	Fu'ao shares	2023-12-31	State-owned enterprises
000031	China Food Real Estate	2017-12-31	State-owned enterprises
000031	China Food Real Estate	2018-12-31	State-owned enterprises
000031	Joy City	2019-12-31	State-owned enterprises
000031	Joy City	2020-12-31	State-owned enterprises
000031	Joy City	2021-12-31	State-owned enterprises
000031	Joy City	2022-12-31	State-owned enterprises
000031	Joy City	2023-12-31	State-owned enterprises
000032	Deep Sanda A	2017-12-31	State-owned enterprises
000032	Deep Sanda A	2018-12-31	State-owned enterprises
000032	Deep Sanda A	2019-12-31	State-owned enterprises
000032	Deep Sanda A	2020-12-31	State-owned enterprises
000032	Deep Sanda A	2021-12-31	State-owned enterprises
000032	Deep Sanda A	2022-12-31	State-owned enterprises
000032	Deep Sanda A	2023-12-31	State-owned enterprises
000034	Digital China	2017-12-31	Privately-run
000034	Digital China	2018-12-31	Privately-run
000034	Digital China	2019-12-31	Privately-run
000034	Digital China	2020-12-31	Privately-run
000034	Digital China	2021-12-31	Privately-run
000034	Digital China	2022-12-31	Privately-run
000034	Digital China	2023-12-31	Privately-run
000035	Chinese Tianqi	2017-12-31	Privately-run
000035	Chinese Tianqi	2018-12-31	Privately-run
000035	Chinese Tianqi	2019-12-31	Privately-run
000035	Chinese Tianqi	2020-12-31	Privately-run
000035	Chinese Tianqi	2021-12-31	Privately-run
000035	Chinese Tianqi	2022-12-31	Privately-run
000035	Chinese Tianqi	2023-12-31	Privately-run
000036	Hualian Holdings	2017-12-31	Privately-run
000036	Hualian Holdings	2018-12-31	Privately-run
000036	Hualian Holdings	2019-12-31	Privately-run
000036	Hualian Holdings	2020-12-31	Privately-run
000036	Hualian Holdings	2021-12-31	Privately-run
000036	Hualian Holdings	2022-12-31	Privately-run
000036	Hualian Holdings	2023-12-31	Privately-run
000037	Shennan Electric A	2017-12-31	State-owned enterprises
000037	Shennan Electric A	2018-12-31	State-owned enterprises
000037	Shennan Electric A	2019-12-31	State-owned enterprises
000037	Shennan Electric A	2020-12-31	State-owned enterprises
000037	Shennan Electric A	2021-12-31	State-owned enterprises
000037	Shennan Electric A	2022-12-31	State-owned enterprises
000037	Shennan Electric A	2023-12-31	State-owned enterprises
000038	Shenzhen Datong	2017-12-31	Privately-run
000038	Shenzhen Datong	2018-12-31	Privately-run
000038	Shenzhen Datong	2019-12-31	Privately-run
000038	Shenzhen Datong	2020-12-31	Privately-run
000038	Shenzhen Datong	2021-12-31	Privately-run
000039	Zhongji Group	2017-12-31	State-owned enterprises
000039	Zhongji Group	2018-12-31	State-owned enterprises
000039	Zhongji Group	2019-12-31	State-owned enterprises
000039	Zhongji Group	2020-12-31	State-owned enterprises
000039	Zhongji Group	2021-12-31	State-owned enterprises
000039	Zhongji Group	2022-12-31	State-owned enterprises
000039	Zhongji Group	2023-12-31	State-owned enterprises
000040	Dongxu Blue Sky	2017-12-31	Privately-run
000040	Dongxu Blue Sky	2018-12-31	Privately-run
000040	Dongxu Blue Sky	2019-12-31	Privately-run
000040	Dongxu Blue Sky	2020-12-31	Privately-run
000040	Dongxu Blue Sky	2021-12-31	Privately-run
000040	Dongxu Blue Sky	2022-12-31	Privately-run
000040	Dongxu Blue Sky	2023-12-31	Privately-run
000042	Zhongzhou Holdings	2017-12-31	Foreign investment
000042	Zhongzhou Holdings	2018-12-31	Foreign investment
000042	Zhongzhou Holdings	2019-12-31	Foreign investment
000042	Zhongzhou Holdings	2020-12-31	Foreign investment
000042	Zhongzhou Holdings	2021-12-31	Foreign investment
000042	Zhongzhou Holdings	2022-12-31	Foreign investment
000042	Zhongzhou Holdings	2023-12-31	Foreign investment
000043	AVIC Real Estate	2017-12-31	State-owned enterprises
000043	Air China Shanda	2018-12-31	State-owned enterprises
000045	Deep Textile A	2017-12-31	State-owned enterprises
000045	Deep Textile A	2018-12-31	State-owned enterprises
000045	Deep Textile A	2019-12-31	State-owned enterprises
000045	Deep Textile A	2020-12-31	State-owned enterprises
000045	Deep Textile A	2021-12-31	State-owned enterprises
000045	Deep Textile A	2022-12-31	State-owned enterprises
000045	Deep Textile A	2023-12-31	State-owned enterprises
000046	Panhai Holdings	2017-12-31	Privately-run
000046	Panhai Holdings	2018-12-31	Privately-run
000046	Panhai Holdings	2019-12-31	Privately-run
000046	Panhai Holdings	2020-12-31	Privately-run
000046	Panhai Holdings	2021-12-31	Privately-run
000046	Panhai Holdings	2022-12-31	Privately-run
000048	Kandal	2017-12-31	Privately-run
000048	*ST Kangda	2018-12-31	Privately-run
000048	Kandal	2019-12-31	Privately-run
000048	Jingji Zhinong	2020-12-31	Privately-run
000048	Jingji Zhinong	2021-12-31	Privately-run
000048	Jingji Zhinong	2022-12-31	Privately-run
000048	Jingji Zhinong	2023-12-31	Privately-run
000049	Desai Battery	2017-12-31	State-owned enterprises
000049	Desai Battery	2018-12-31	State-owned enterprises
000049	Desai Battery	2019-12-31	State-owned enterprises
000049	Desai Battery	2020-12-31	State-owned enterprises
000049	Desai Battery	2021-12-31	State-owned enterprises
000049	Desai Battery	2022-12-31	State-owned enterprises
000049	Desai Battery	2023-12-31	State-owned enterprises
000050	Shen Tianma A	2017-12-31	State-owned enterprises
000050	Shen Tianma A	2018-12-31	State-owned enterprises
000050	Shen Tianma A	2019-12-31	State-owned enterprises
000050	Shen Tianma A	2020-12-31	State-owned enterprises
000050	Shen Tianma A	2021-12-31	State-owned enterprises
000050	Shen Tianma A	2022-12-31	State-owned enterprises
000050	Shen Tianma A	2023-12-31	State-owned enterprises
000055	Fangda Group	2017-12-31	Privately-run
000055	Fangda Group	2018-12-31	Privately-run
000055	Fangda Group	2019-12-31	Privately-run
000055	Fangda Group	2020-12-31	Privately-run
000055	Fangda Group	2021-12-31	Privately-run
000055	Fangda Group	2022-12-31	Privately-run
000055	Fangda Group	2023-12-31	Privately-run
000056	Imperial Court International	2017-12-31	Privately-run
000056	Imperial Court International	2018-12-31	Privately-run
000056	Imperial Court International	2019-12-31	Privately-run
000056	Imperial Court International	2020-12-31	Privately-run
000056	Imperial Court International	2021-12-31	Privately-run
000056	Imperial Court International	2022-12-31	Privately-run
000056	Imperial Court International	2023-12-31	Privately-run
000058	Deep Saige	2017-12-31	State-owned enterprises
000058	Deep Saige	2018-12-31	State-owned enterprises
000058	Deep Saige	2019-12-31	State-owned enterprises
000058	Deep Saige	2020-12-31	State-owned enterprises
000058	Deep Saige	2021-12-31	State-owned enterprises
000058	Deep Saige	2022-12-31	State-owned enterprises
000058	Deep Saige	2023-12-31	State-owned enterprises
000059	Huajin Co., Ltd.	2017-12-31	State-owned enterprises
000059	Huajin Co., Ltd.	2018-12-31	State-owned enterprises
000059	Huajin Co., Ltd.	2019-12-31	State-owned enterprises
000059	Huajin Co., Ltd.	2020-12-31	State-owned enterprises
000059	Huajin Co., Ltd.	2021-12-31	State-owned enterprises
000059	Huajin Co., Ltd.	2022-12-31	State-owned enterprises
000059	Huajin Co., Ltd.	2023-12-31	State-owned enterprises
000060	Zhongjin Lingnan	2017-12-31	State-owned enterprises
000060	Zhongjin Lingnan	2018-12-31	State-owned enterprises
000060	Zhongjin Lingnan	2019-12-31	State-owned enterprises
000060	Zhongjin Lingnan	2020-12-31	State-owned enterprises
000060	Zhongjin Lingnan	2021-12-31	State-owned enterprises
000060	Zhongjin Lingnan	2022-12-31	State-owned enterprises
000060	Zhongjin Lingnan	2023-12-31	State-owned enterprises
000061	Farm produce	2017-12-31	State-owned enterprises
000061	Farm produce	2018-12-31	State-owned enterprises
000061	Farm produce	2019-12-31	State-owned enterprises
000061	Farm produce	2020-12-31	State-owned enterprises
000061	Farm produce	2021-12-31	State-owned enterprises
000061	Farm produce	2022-12-31	State-owned enterprises
000061	Farm produce	2023-12-31	State-owned enterprises
000062	Shenzhen Huaqiang	2017-12-31	Privately-run
000062	Shenzhen Huaqiang	2018-12-31	Privately-run
000062	Shenzhen Huaqiang	2019-12-31	Privately-run
000062	Shenzhen Huaqiang	2020-12-31	Privately-run
000062	Shenzhen Huaqiang	2021-12-31	Privately-run
000062	Shenzhen Huaqiang	2022-12-31	Privately-run
000062	Shenzhen Huaqiang	2023-12-31	Privately-run
000063	ZTE	2017-12-31	Privately-run
000063	ZTE	2018-12-31	Privately-run
000063	ZTE	2019-12-31	Privately-run
000063	ZTE	2020-12-31	Privately-run
000063	ZTE	2021-12-31	Privately-run
000063	ZTE	2022-12-31	Privately-run
000063	ZTE	2023-12-31	Privately-run
000065	Northern International	2017-12-31	State-owned enterprises
000065	Northern International	2018-12-31	State-owned enterprises
000065	Northern International	2019-12-31	State-owned enterprises
000065	Northern International	2020-12-31	State-owned enterprises
000065	Northern International	2021-12-31	State-owned enterprises
000065	Northern International	2022-12-31	State-owned enterprises
000065	Northern International	2023-12-31	State-owned enterprises
000066	The Great Wall of China	2017-12-31	State-owned enterprises
000066	The Great Wall of China	2018-12-31	State-owned enterprises
000066	The Great Wall of China	2019-12-31	State-owned enterprises
000066	The Great Wall of China	2020-12-31	State-owned enterprises
000066	The Great Wall of China	2021-12-31	State-owned enterprises
000066	The Great Wall of China	2022-12-31	State-owned enterprises
000066	The Great Wall of China	2023-12-31	State-owned enterprises
000068	Huaquan Saige	2017-12-31	Other
000068	Huaquan Saige	2018-12-31	Privately-run
000068	Huaquan Saige	2019-12-31	State-owned enterprises, private enterprises
000068	Huaquan Saige	2020-12-31	State-owned enterprises
000068	Huaquan Saige	2021-12-31	State-owned enterprises
000068	Huaquan Saige	2022-12-31	State-owned enterprises
000068	Huaquan Saige	2023-12-31	State-owned enterprises
000069	Overseas Chinese City A	2017-12-31	State-owned enterprises
000069	Overseas Chinese City A	2018-12-31	State-owned enterprises
000069	Overseas Chinese City A	2019-12-31	State-owned enterprises
000069	Overseas Chinese City A	2020-12-31	State-owned enterprises
000069	Overseas Chinese City A	2021-12-31	State-owned enterprises
000069	Overseas Chinese City A	2022-12-31	State-owned enterprises
000069	Overseas Chinese City A	2023-12-31	State-owned enterprises
000070	Special message	2017-12-31	State-owned enterprises
000070	Special message	2018-12-31	State-owned enterprises
000070	Special message	2019-12-31	State-owned enterprises
000070	Special message	2020-12-31	State-owned enterprises
000070	Special message	2021-12-31	State-owned enterprises
000070	Special message	2022-12-31	State-owned enterprises
000070	Special message	2023-12-31	State-owned enterprises
000078	Neptune creature	2017-12-31	Private, foreign investment
000078	Neptune creature	2018-12-31	Private, foreign investment
000078	Neptune creature	2019-12-31	Privately-run
000078	Neptune creature	2020-12-31	Privately-run
000078	Neptune creature	2021-12-31	Privately-run
000078	Neptune creature	2022-12-31	Privately-run
000078	Neptune creature	2023-12-31	Privately-run
000088	Yantian Port	2017-12-31	State-owned enterprises
000088	Yantian Port	2018-12-31	State-owned enterprises
000088	Yantian Port	2019-12-31	State-owned enterprises
000088	Yantian Port	2020-12-31	State-owned enterprises
000088	Yantian Port	2021-12-31	State-owned enterprises
000088	Yantian Port	2022-12-31	State-owned enterprises
000088	Yantian Port	2023-12-31	State-owned enterprises
000089	Shenzhen Airport	2017-12-31	State-owned enterprises
000089	Shenzhen Airport	2018-12-31	State-owned enterprises
000089	Shenzhen Airport	2019-12-31	State-owned enterprises
000089	Shenzhen Airport	2020-12-31	State-owned enterprises
000089	Shenzhen Airport	2021-12-31	State-owned enterprises
000089	Shenzhen Airport	2022-12-31	State-owned enterprises
000089	Shenzhen Airport	2023-12-31	State-owned enterprises
000090	Tianjian Group	2017-12-31	State-owned enterprises
000090	Tianjian Group	2018-12-31	State-owned enterprises
000090	Tianjian Group	2019-12-31	State-owned enterprises
000090	Tianjian Group	2020-12-31	State-owned enterprises
000090	Tianjian Group	2021-12-31	State-owned enterprises
000090	Tianjian Group	2022-12-31	State-owned enterprises
000090	Tianjian Group	2023-12-31	State-owned enterprises
000096	Guangju Energy	2017-12-31	State-owned enterprises
000096	Guangju Energy	2018-12-31	State-owned enterprises
000096	Guangju Energy	2019-12-31	State-owned enterprises
000096	Guangju Energy	2020-12-31	State-owned enterprises
000096	Guangju Energy	2021-12-31	State-owned enterprises
000096	Guangju Energy	2022-12-31	State-owned enterprises
000096	Guangju Energy	2023-12-31	State-owned enterprises
000099	CITIC Haizhi	2017-12-31	State-owned enterprises
000099	CITIC Haizhi	2018-12-31	State-owned enterprises
000099	CITIC Haizhi	2019-12-31	State-owned enterprises
000099	CITIC Haizhi	2020-12-31	State-owned enterprises
000099	CITIC Haizhi	2021-12-31	State-owned enterprises
000099	CITIC Haizhi	2022-12-31	State-owned enterprises
000099	CITIC Haizhi	2023-12-31	State-owned enterprises
000100	TCL Group	2017-12-31	0
000100	TCL Group	2018-12-31	0
000100	TCL Group	2019-12-31	0
000100	TCL Technology	2020-12-31	0
000100	TCL Technology	2021-12-31	0
000100	TCL Technology	2022-12-31	0
000100	TCL Technology	2023-12-31	0
000150	Yihua Health	2017-12-31	Privately-run
000150	Yihua Health	2018-12-31	Privately-run
000150	Yihua Health	2019-12-31	Privately-run
000150	Yihua Health	2020-12-31	Privately-run
000150	Yihua Health	2021-12-31	Privately-run
000150	*ST Yikang	2022-12-31	Privately-run
000151	Zhongcheng Co., Ltd.	2017-12-31	State-owned enterprises
000151	Zhongcheng Co., Ltd.	2018-12-31	State-owned enterprises
000151	Zhongcheng Co., Ltd.	2019-12-31	State-owned enterprises
000151	Zhongcheng Co., Ltd.	2020-12-31	State-owned enterprises
000151	Zhongcheng Co., Ltd.	2021-12-31	State-owned enterprises
000151	Zhongcheng Co., Ltd.	2022-12-31	State-owned enterprises
000151	Zhongcheng Co., Ltd.	2023-12-31	State-owned enterprises
000153	Fengyuan Pharmaceutical	2017-12-31	Privately-run
000153	Fengyuan Pharmaceutical	2018-12-31	Privately-run
000153	Fengyuan Pharmaceutical	2019-12-31	Privately-run
000153	Fengyuan Pharmaceutical	2020-12-31	Privately-run
000153	Fengyuan Pharmaceutical	2021-12-31	Privately-run
000153	Fengyuan Pharmaceutical	2022-12-31	Privately-run
000153	Fengyuan Pharmaceutical	2023-12-31	Privately-run
000155	Chuanhua Co., Ltd.	2017-12-31	State-owned enterprises
000155	Chuanneng Power	2018-12-31	State-owned enterprises
000155	Chuanneng Power	2019-12-31	State-owned enterprises
000155	Chuanneng Power	2020-12-31	State-owned enterprises
000155	Chuanneng Power	2021-12-31	State-owned enterprises
000155	Chuanneng Power	2022-12-31	State-owned enterprises
000155	Chuanneng Power	2023-12-31	State-owned enterprises
000156	Huashu Media	2017-12-31	State-owned enterprises
000156	Huashu Media	2018-12-31	State-owned enterprises
000156	Huashu Media	2019-12-31	State-owned enterprises
000156	Huashu Media	2020-12-31	State-owned enterprises
000156	Huashu Media	2021-12-31	State-owned enterprises
000156	Huashu Media	2022-12-31	State-owned enterprises
000156	Huashu Media	2023-12-31	State-owned enterprises
000157	Zhonglian Heavy Technology	2017-12-31	0
000157	Zhonglian Heavy Technology	2018-12-31	0
000157	Zhonglian Heavy Technology	2019-12-31	0
000157	Zhonglian Heavy Technology	2020-12-31	0
000157	Zhonglian Heavy Technology	2021-12-31	0
000157	Zhonglian Heavy Technology	2022-12-31	0
000157	Zhonglian Heavy Technology	2023-12-31	0
000158	Changshan Beiming	2017-12-31	State-owned enterprises
000158	Changshan Beiming	2018-12-31	State-owned enterprises
000158	Changshan Beiming	2019-12-31	State-owned enterprises
000158	Changshan Beiming	2020-12-31	State-owned enterprises
000158	Changshan Beiming	2021-12-31	State-owned enterprises
000158	Changshan Beiming	2022-12-31	State-owned enterprises
000158	Changshan Beiming	2023-12-31	State-owned enterprises
000159	International industry	2017-12-31	Privately-run
000159	International industry	2018-12-31	Privately-run
000159	International industry	2019-12-31	Privately-run
000159	International industry	2020-12-31	Privately-run
000159	International industry	2021-12-31	Privately-run
000159	International industry	2022-12-31	Privately-run
000159	International industry	2023-12-31	Privately-run
000166	Shen Wanhongyuan	2017-12-31	State-owned enterprises
000166	Shen Wanhongyuan	2018-12-31	State-owned enterprises
000166	Shen Wanhongyuan	2019-12-31	State-owned enterprises
000166	Shen Wanhongyuan	2020-12-31	State-owned enterprises
000166	Shen Wanhongyuan	2021-12-31	State-owned enterprises
000166	Shen Wanhongyuan	2022-12-31	State-owned enterprises
000166	Shen Wanhongyuan	2023-12-31	State-owned enterprises
000301	Oriental Market	2017-12-31	State-owned enterprises
000301	Dongfang Shenghong ULZ 001907 2023-12-31	2018-12-31	Privately-run
000301	Dongfang Shenghong ULZ 001907 2023-12-31	2019-12-31	Privately-run
000301	Dongfang Shenghong ULZ 001907 2023-12-31	2020-12-31	Privately-run
000301	Dongfang Shenghong ULZ 001907 2023-12-31	2021-12-31	Privately-run
000301	Dongfang Shenghong ULZ 001907 2023-12-31	2022-12-31	Privately-run
000301	Dongfang Shenghong ULZ 001907 2023-12-31	2023-12-31	Privately-run
000333	Midea Group	2017-12-31	Privately-run
000333	Midea Group	2018-12-31	Privately-run
000333	Midea Group	2019-12-31	Privately-run
000333	Midea Group	2020-12-31	Privately-run
000333	Midea Group	2021-12-31	Privately-run
000333	Midea Group	2022-12-31	Privately-run
000333	Midea Group	2023-12-31	Privately-run
000338	Weichai Power	2017-12-31	State-owned enterprises
000338	Weichai Power	2018-12-31	State-owned enterprises
000338	Weichai Power	2019-12-31	State-owned enterprises
000338	Weichai Power	2020-12-31	State-owned enterprises
000338	Weichai Power	2021-12-31	State-owned enterprises
000338	Weichai Power	2022-12-31	State-owned enterprises
000338	Weichai Power	2023-12-31	State-owned enterprises
000400	Xu Ji Electric	2017-12-31	State-owned enterprises
000400	Xu Ji Electric	2018-12-31	State-owned enterprises
000400	Xu Ji Electric	2019-12-31	State-owned enterprises
000400	Xu Ji Electric	2020-12-31	State-owned enterprises
000400	Xu Ji Electric	2021-12-31	State-owned enterprises
000400	Xu Ji Electric	2022-12-31	State-owned enterprises
000400	Xu Ji Electric	2023-12-31	State-owned enterprises
000401	Jidong Cement	2017-12-31	State-owned enterprises
000401	Jidong Cement	2018-12-31	State-owned enterprises
000401	Jidong Cement	2019-12-31	State-owned enterprises
000401	Jidong Cement	2020-12-31	State-owned enterprises
000401	Jidong Cement	2021-12-31	State-owned enterprises
000401	Jidong Cement	2022-12-31	State-owned enterprises
000401	Jidong Cement	2023-12-31	State-owned enterprises
000402	Financial Street	2017-12-31	State-owned enterprises
000402	Financial Street	2018-12-31	State-owned enterprises
000402	Financial Street	2019-12-31	State-owned enterprises
000402	Financial Street	2020-12-31	State-owned enterprises
000402	Financial Street	2021-12-31	State-owned enterprises
000402	Financial Street	2022-12-31	State-owned enterprises
000402	Financial Street	2023-12-31	State-owned enterprises
000403	ST biochemistry	2017-12-31	Privately-run
000403	Revitalize biochemistry	2018-12-31	0
000403	Shuanglin creatures	2019-12-31	0
000403	Shuanglin creatures	2020-12-31	0
000403	Pailin biological	2021-12-31	0
000403	Pailin biological	2022-12-31	0
000403	Pailin biological	2023-12-31	State-owned enterprises
000404	Huayi compression	2017-12-31	State-owned enterprises
000404	Changhong Huayi	2018-12-31	State-owned enterprises
000404	Changhong Huayi	2019-12-31	State-owned enterprises
000404	Changhong Huayi	2020-12-31	State-owned enterprises
000404	Changhong Huayi	2021-12-31	State-owned enterprises
000404	Changhong Huayi	2022-12-31	State-owned enterprises
000404	Changhong Huayi	2023-12-31	State-owned enterprises
000407	Shengli Co., Ltd.	2017-12-31	Privately-run
000407	Shengli Co., Ltd.	2018-12-31	Privately-run
000407	Shengli Co., Ltd.	2019-12-31	Privately-run
000407	Shengli Co., Ltd.	2020-12-31	Privately-run
000407	Shengli Co., Ltd.	2021-12-31	Foreign investment
000407	Shengli Co., Ltd.	2022-12-31	Foreign investment
000407	Shengli Co., Ltd.	2023-12-31	Foreign investment
000408	Zangge Holdings	2017-12-31	Privately-run
000408	Zangge Holdings	2018-12-31	Privately-run
000408	Zangge Holdings	2019-12-31	Privately-run
000408	*ST Zangge	2020-12-31	Privately-run
000408	Zangge Mining	2021-12-31	Privately-run
000408	Zangge Mining	2022-12-31	Privately-run
000408	Zangge Mining	2023-12-31	Privately-run
000409	Shandong Mining	2017-12-31	State-owned enterprises
000409	*ST underground mine	2018-12-31	State-owned enterprises
000409	ST underground mine	2019-12-31	State-owned enterprises
000409	ST underground mine	2020-12-31	State-owned enterprises
000409	Yunding Technology	2021-12-31	State-owned enterprises
000409	Yunding Technology	2022-12-31	State-owned enterprises
000409	Yunding Technology	2023-12-31	State-owned enterprises
000410	*ST Shen Ji	2017-12-31	State-owned enterprises
000410	Shenyang Machine Tool	2018-12-31	State-owned enterprises
000410	*ST Shen Ji	2019-12-31	State-owned enterprises
000410	*ST Shen Ji	2020-12-31	State-owned enterprises
000410	ST Shen Ji	2021-12-31	State-owned enterprises
000410	*ST Shen Ji	2022-12-31	State-owned enterprises
000410	Shenyang Machine Tool	2023-12-31	State-owned enterprises
000411	Intel Group	2017-12-31	State-owned enterprises
000411	Intel Group	2018-12-31	State-owned enterprises
000411	Intel Group	2019-12-31	State-owned enterprises
000411	Intel Group	2020-12-31	State-owned enterprises
000411	Intel Group	2021-12-31	State-owned enterprises
000411	Intel Group	2022-12-31	State-owned enterprises
000411	Intel Group	2023-12-31	State-owned enterprises
000413	Dongxu Optoelectronics	2017-12-31	Privately-run
000413	Dongxu Optoelectronics	2018-12-31	Privately-run
000413	Dongxu Optoelectronics	2019-12-31	Privately-run
000413	Dongxu Optoelectronics	2020-12-31	Privately-run
000413	Dongxu Optoelectronics	2021-12-31	Privately-run
000413	Dongxu Optoelectronics	2022-12-31	Privately-run
000413	Dongxu Optoelectronics	2023-12-31	Privately-run
000415	Bohai Gold Control	2017-12-31	Other
000415	Bohai Sea Leasing	2018-12-31	Other
000415	Bohai Sea Leasing	2019-12-31	Other
000415	Bohai Sea Leasing	2020-12-31	Other
000415	Bohai Sea Leasing	2021-12-31	Other
000415	Bohai Sea Leasing	2022-12-31	Other
000415	Bohai Sea Leasing	2023-12-31	Other
000416	Minsheng Holdings	2017-12-31	Privately-run
000416	Minsheng Holdings	2018-12-31	Privately-run
000416	Minsheng Holdings	2019-12-31	Privately-run
000416	Minsheng Holdings	2020-12-31	Privately-run
000416	Minsheng Holdings	2021-12-31	Privately-run
000416	Minsheng Holdings	2022-12-31	Privately-run
000416	*ST civil control	2023-12-31	Privately-run
000417	Hefei Department Store	2017-12-31	State-owned enterprises
000417	Hefei Department Store	2018-12-31	State-owned enterprises
000417	Hefei Department Store	2019-12-31	State-owned enterprises
000417	Hefei Department Store	2020-12-31	State-owned enterprises
000417	Hefei Department Store	2021-12-31	State-owned enterprises
000417	Hefei Department Store	2022-12-31	State-owned enterprises
000417	Hefei Department Store	2023-12-31	State-owned enterprises
000418	Little Swan A	2017-12-31	Privately-run
000418	Little Swan A	2018-12-31	Privately-run
000419	Tongcheng Holdings	2017-12-31	State-owned enterprises
000419	Tongcheng Holdings	2018-12-31	State-owned enterprises
000419	Tongcheng Holdings	2019-12-31	State-owned enterprises
000419	Tongcheng Holdings	2020-12-31	State-owned enterprises
000419	Tongcheng Holdings	2021-12-31	State-owned enterprises
000419	Tongcheng Holdings	2022-12-31	State-owned enterprises
000419	Tongcheng Holdings	2023-12-31	State-owned enterprises
000420	Jilin chemical fiber	2017-12-31	State-owned enterprises
000420	Jilin chemical fiber	2018-12-31	State-owned enterprises
000420	Jilin chemical fiber	2019-12-31	State-owned enterprises
000420	Jilin chemical fiber	2020-12-31	State-owned enterprises
000420	Jilin chemical fiber	2021-12-31	State-owned enterprises
000420	Jilin chemical fiber	2022-12-31	State-owned enterprises
000420	Jilin chemical fiber	2023-12-31	State-owned enterprises
000421	Nanjing Public	2017-12-31	State-owned enterprises
000421	Nanjing Public	2018-12-31	State-owned enterprises
000421	Nanjing Public	2019-12-31	State-owned enterprises
000421	Nanjing Public	2020-12-31	State-owned enterprises
000421	Nanjing Public	2021-12-31	State-owned enterprises
000421	Nanjing Public	2022-12-31	State-owned enterprises
000421	Nanjing Public	2023-12-31	State-owned enterprises
000422	Yihua, Hubei Province	2017-12-31	State-owned enterprises
000422	*ST Yihua	2018-12-31	State-owned enterprises
000422	ST Yihua	2019-12-31	State-owned enterprises
000422	ST Yihua	2020-12-31	State-owned enterprises
000422	Yihua, Hubei Province	2021-12-31	State-owned enterprises
000422	Yihua, Hubei Province	2022-12-31	State-owned enterprises
000422	Yihua, Hubei Province	2023-12-31	State-owned enterprises
000423	Dong'a'a glue	2017-12-31	State-owned enterprises
000423	Dong'a'a glue	2018-12-31	State-owned enterprises
000423	Dong'a'a glue	2019-12-31	State-owned enterprises
000423	Dong'a'a glue	2020-12-31	State-owned enterprises
000423	Dong'a'a glue	2021-12-31	State-owned enterprises
000423	Dong'a'a glue	2022-12-31	State-owned enterprises
000423	Dong'a'a glue	2023-12-31	State-owned enterprises
000425	Xugong Machinery	2017-12-31	State-owned enterprises
000425	Xugong Machinery	2018-12-31	State-owned enterprises
000425	Xugong Machinery	2019-12-31	State-owned enterprises
000425	Xugong Machinery	2020-12-31	State-owned enterprises
000425	Xugong Machinery	2021-12-31	State-owned enterprises
000425	Xugong Machinery	2022-12-31	State-owned enterprises
000425	Xugong Machinery	2023-12-31	State-owned enterprises
000426	Xingye Mining	2017-12-31	Privately-run
000426	Xingye Mining	2018-12-31	Privately-run
000426	Xingye Mining	2019-12-31	Privately-run
000426	Xingye Mining	2020-12-31	Privately-run
000426	Xingye Mining	2021-12-31	Privately-run
000426	Xingye Mining	2022-12-31	Privately-run
000426	Xingye silver tin	2023-12-31	Privately-run
000428	Huatian Hotel	2017-12-31	State-owned enterprises
000428	Huatian Hotel	2018-12-31	State-owned enterprises
000428	Huatian Hotel	2019-12-31	State-owned enterprises
000428	Huatian Hotel	2020-12-31	State-owned enterprises
000428	Huatian Hotel	2021-12-31	State-owned enterprises
000428	Huatian Hotel	2022-12-31	State-owned enterprises
000428	Huatian Hotel	2023-12-31	State-owned enterprises
000429	Guangdong Expressway A	2017-12-31	State-owned enterprises
000429	Guangdong Expressway A	2018-12-31	State-owned enterprises
000429	Guangdong Expressway A	2019-12-31	State-owned enterprises
000429	Guangdong Expressway A	2020-12-31	State-owned enterprises
000429	Guangdong Expressway A	2021-12-31	State-owned enterprises
000429	Guangdong Expressway A	2022-12-31	State-owned enterprises
000429	Guangdong Expressway A	2023-12-31	State-owned enterprises
000430	Zhang Jiajie	2017-12-31	State-owned enterprises
000430	Zhang Jiajie	2018-12-31	State-owned enterprises
000430	Zhang Jiajie	2019-12-31	State-owned enterprises
000430	Zhang Jiajie	2020-12-31	State-owned enterprises
000430	Zhang Jiajie	2021-12-31	State-owned enterprises
000430	Zhang Jiajie	2022-12-31	State-owned enterprises
000430	Zhang Jiajie	2023-12-31	State-owned enterprises
000488	Chenming Paper Industry	2017-12-31	State-owned enterprises
000488	Chenming Paper Industry	2018-12-31	State-owned enterprises
000488	Chenming Paper Industry	2019-12-31	State-owned enterprises
000488	Chenming Paper Industry	2020-12-31	State-owned enterprises
000488	Chenming Paper Industry	2021-12-31	State-owned enterprises
000488	Chenming Paper Industry	2022-12-31	State-owned enterprises
000488	Chenming Paper Industry	2023-12-31	State-owned enterprises
000498	Shandong Road Bridge	2017-12-31	State-owned enterprises
000498	Shandong Road Bridge	2018-12-31	State-owned enterprises
000498	Shandong Road Bridge	2019-12-31	State-owned enterprises
000498	Shandong Road Bridge	2020-12-31	State-owned enterprises
000498	Shandong Road Bridge	2021-12-31	State-owned enterprises
000498	Shandong Road Bridge	2022-12-31	State-owned enterprises
000498	Shandong Road Bridge	2023-12-31	State-owned enterprises
000501	Ewu Merchant A	2017-12-31	State-owned enterprises
000501	Ewu Merchant A	2018-12-31	State-owned enterprises
000501	Ewu Merchant A	2019-12-31	State-owned enterprises
000501	Ewu Merchant A	2020-12-31	State-owned enterprises
000501	Ewu Merchant A	2021-12-31	State-owned enterprises
000501	Wushang Group	2022-12-31	State-owned enterprises
000501	Wushang Group	2023-12-31	State-owned enterprises
000502	Green View Holdings	2017-12-31	Privately-run
000502	Green View Holdings	2018-12-31	Privately-run
000502	Green View Holdings	2019-12-31	Privately-run
000502	Green View Holdings	2020-12-31	Privately-run
000502	*ST Green Scenery	2021-12-31	Privately-run
000503	Haihong Holdings	2017-12-31	State-owned enterprises
000503	Guoxin Health	2018-12-31	State-owned enterprises
000503	Guoxin Health	2019-12-31	State-owned enterprises
000503	Guoxin Health	2020-12-31	State-owned enterprises
000503	Guoxin Health	2021-12-31	State-owned enterprises
000503	Guoxin Health	2022-12-31	State-owned enterprises
000503	Guoxin Health	2023-12-31	State-owned enterprises
000504	South China Creatures	2017-12-31	State-owned enterprises
000504	South China Creatures	2018-12-31	State-owned enterprises
000504	*ST organism	2019-12-31	State-owned enterprises
000504	ST creature	2020-12-31	State-owned enterprises
000504	South China Creatures	2021-12-31	State-owned enterprises
000504	South China Creatures	2022-12-31	State-owned enterprises
000504	South China Creatures	2023-12-31	State-owned enterprises
000505	Zhujiang Holdings	2017-12-31	State-owned enterprises
000505	Jingliang Holdings	2018-12-31	State-owned enterprises
000505	Jingliang Holdings	2019-12-31	State-owned enterprises
000505	Jingliang Holdings	2020-12-31	State-owned enterprises
000505	Jingliang Holdings	2021-12-31	State-owned enterprises
000505	Jingliang Holdings	2022-12-31	State-owned enterprises
000505	Jingliang Holdings	2023-12-31	State-owned enterprises
000506	China Resources	2017-12-31	Privately-run
000506	China Resources	2018-12-31	Privately-run
000506	China Resources	2019-12-31	Privately-run
000506	China Resources	2020-12-31	Privately-run
000506	China Resources	2021-12-31	Privately-run
000506	China Resources	2022-12-31	Privately-run
000506	China Resources	2023-12-31	Privately-run
000507	Zhuhai Port	2017-12-31	State-owned enterprises
000507	Zhuhai Port	2018-12-31	State-owned enterprises
000507	Zhuhai Port	2019-12-31	State-owned enterprises
000507	Zhuhai Port	2020-12-31	State-owned enterprises
000507	Zhuhai Port	2021-12-31	State-owned enterprises
000507	Zhuhai Port	2022-12-31	State-owned enterprises
000507	Zhuhai Port	2023-12-31	State-owned enterprises
000509	Huasu Holdings	2017-12-31	Privately-run
000509	Huasu Holdings	2018-12-31	Privately-run
000509	Huasu Holdings	2019-12-31	Privately-run
000509	*ST Hua Plastic	2020-12-31	Privately-run
000509	*ST Hua Plastic	2021-12-31	State-owned enterprises
000509	Huasu Holdings	2022-12-31	State-owned enterprises
000509	Huasu Holdings	2023-12-31	State-owned enterprises
000510	Jinlu Group	2017-12-31	Privately-run
000510	Jinlu Group	2018-12-31	Privately-run
000510	Xinjin Road	2019-12-31	Privately-run
000510	Xinjin Road	2020-12-31	Privately-run
000510	Xinjin Road	2021-12-31	Privately-run
000510	Xinjin Road	2022-12-31	Privately-run
000510	Xinjin Road	2023-12-31	Privately-run
000511	*ST ene carbon	2017-12-31	Privately-run
000513	Lizhu Group	2017-12-31	Privately-run
000513	Lizhu Group	2018-12-31	Privately-run
000513	Lizhu Group	2019-12-31	Privately-run
000513	Lizhu Group	2020-12-31	Privately-run
000513	Lizhu Group	2021-12-31	Privately-run
000513	Lizhu Group	2022-12-31	Privately-run
000513	Lizhu Group	2023-12-31	Privately-run
000514	Development in Chongqing	2017-12-31	State-owned enterprises
000514	Development in Chongqing	2018-12-31	State-owned enterprises
000514	Development in Chongqing	2019-12-31	State-owned enterprises
000514	Development in Chongqing	2020-12-31	State-owned enterprises
000514	Development in Chongqing	2021-12-31	State-owned enterprises
000514	Development in Chongqing	2022-12-31	State-owned enterprises
000514	Development in Chongqing	2023-12-31	State-owned enterprises
000516	International medicine	2017-12-31	Privately-run
000516	International medicine	2018-12-31	Privately-run
000516	International medicine	2019-12-31	Privately-run
000516	International medicine	2020-12-31	Privately-run
000516	International medicine	2021-12-31	Privately-run
000516	International medicine	2022-12-31	Privately-run
000516	International medicine	2023-12-31	Privately-run
000517	Rong'an Real Estate	2017-12-31	Privately-run
000517	Rong'an Real Estate	2018-12-31	Privately-run
000517	Rong'an Real Estate	2019-12-31	Privately-run
000517	Rong'an Real Estate	2020-12-31	Privately-run
000517	Rong'an Real Estate	2021-12-31	Privately-run
000517	Rong'an Real Estate	2022-12-31	Privately-run
000517	Rong'an Real Estate	2023-12-31	Privately-run
000518	Four-ring organisms	2017-12-31	0
000518	Four-ring organisms	2018-12-31	0
000518	Four-ring organisms	2019-12-31	0
000518	Four-ring organisms	2020-12-31	Privately-run
000518	Four-ring organisms	2021-12-31	Privately-run
000518	Four-ring organisms	2022-12-31	Privately-run
000518	Four-ring organisms	2023-12-31	Privately-run
000519	Red Arrow of the Central Soldier	2017-12-31	State-owned enterprises
000519	Red Arrow of the Central Soldier	2018-12-31	State-owned enterprises
000519	Red Arrow of the Central Soldier	2019-12-31	State-owned enterprises
000519	Red Arrow of the Central Soldier	2020-12-31	State-owned enterprises
000519	Red Arrow of the Central Soldier	2021-12-31	State-owned enterprises
000519	Red Arrow of the Central Soldier	2022-12-31	State-owned enterprises
000519	Red Arrow of the Central Soldier	2023-12-31	State-owned enterprises
000520	Long Airlines Phoenix	2017-12-31	Privately-run
000520	Long Airlines Phoenix	2018-12-31	Privately-run
000520	Long Airlines Phoenix	2019-12-31	Privately-run
000520	Long Airlines Phoenix	2020-12-31	Privately-run
000520	Long Airlines Phoenix	2021-12-31	Privately-run
000520	Long Airlines Phoenix	2022-12-31	Privately-run
000520	Phoenix Shipping	2023-12-31	Privately-run
000521	Meiling Electric Appliances	2017-12-31	State-owned enterprises
000521	Changhong Meiling	2018-12-31	State-owned enterprises
000521	Changhong Meiling	2019-12-31	State-owned enterprises
000521	Changhong Meiling	2020-12-31	State-owned enterprises
000521	Changhong Meiling	2021-12-31	State-owned enterprises
000521	Changhong Meiling	2022-12-31	State-owned enterprises
000521	Changhong Meiling	2023-12-31	State-owned enterprises
000523	Guangzhou Langqi	2017-12-31	State-owned enterprises
000523	Guangzhou Langqi	2018-12-31	State-owned enterprises
000523	Guangzhou Langqi	2019-12-31	State-owned enterprises
000523	Guangzhou Langqi	2020-12-31	State-owned enterprises
000523	*ST Longqi	2021-12-31	State-owned enterprises
000523	Guangzhou Langqi	2022-12-31	State-owned enterprises
000523	Hongmian Co., Ltd.	2023-12-31	State-owned enterprises
000524	Lingnan Holdings	2017-12-31	State-owned enterprises
000524	Lingnan Holdings	2018-12-31	State-owned enterprises
000524	Lingnan Holdings	2019-12-31	State-owned enterprises
000524	Lingnan Holdings	2020-12-31	State-owned enterprises
000524	Lingnan Holdings	2021-12-31	State-owned enterprises
000524	Lingnan Holdings	2022-12-31	State-owned enterprises
000524	Lingnan Holdings	2023-12-31	State-owned enterprises
000525	Red sun	2017-12-31	Privately-run
000525	Red sun	2018-12-31	Privately-run
000525	Red sun	2019-12-31	Privately-run
000525	Red sun	2020-12-31	Privately-run
000525	ST Red Sun	2021-12-31	Privately-run
000525	ST Red Sun	2022-12-31	Privately-run
000525	ST Red Sun	2023-12-31	Privately-run
000526	*ST Zixue	2017-12-31	State-owned enterprises
000526	Purple optics big	2018-12-31	State-owned enterprises
000526	Purple optics big	2019-12-31	State-owned enterprises
000526	Purple optics big	2020-12-31	Privately-run
000526	University Education	2021-12-31	Privately-run
000526	University Education	2022-12-31	Privately-run
000526	University Education	2023-12-31	Privately-run
000528	Liu Gong	2017-12-31	State-owned enterprises
000528	Liu Gong	2018-12-31	State-owned enterprises
000528	Liu Gong	2019-12-31	State-owned enterprises
000528	Liu Gong	2020-12-31	State-owned enterprises
000528	Liu Gong	2021-12-31	State-owned enterprises
000528	Liu Gong	2022-12-31	State-owned enterprises
000528	Liu Gong	2023-12-31	State-owned enterprises
000529	Guanghong Holdings	2017-12-31	State-owned enterprises
000529	Guanghong Holdings	2018-12-31	State-owned enterprises
000529	Guanghong Holdings	2019-12-31	State-owned enterprises
000529	Guanghong Holdings	2020-12-31	State-owned enterprises
000529	Guanghong Holdings	2021-12-31	State-owned enterprises
000529	Guanghong Holdings	2022-12-31	State-owned enterprises
000529	Guanghong Holdings	2023-12-31	State-owned enterprises
000530	Da Leng Shares	2017-12-31	State-owned enterprises
000530	Da Leng Shares	2018-12-31	Foreign investment
000530	Da Leng Shares	2019-12-31	State-owned enterprises
000530	The iceberg is hot and cold.	2020-12-31	State-owned enterprises
000530	The iceberg is hot and cold.	2021-12-31	State-owned enterprises
000530	The iceberg is hot and cold.	2022-12-31	State-owned enterprises
000530	The iceberg is hot and cold.	2023-12-31	State-owned enterprises
000531	Sui Hengyun A	2017-12-31	State-owned enterprises
000531	Sui Hengyun A	2018-12-31	State-owned enterprises
000531	Sui Hengyun A	2019-12-31	State-owned enterprises
000531	Sui Hengyun A	2020-12-31	State-owned enterprises
000531	Sui Hengyun A	2021-12-31	State-owned enterprises
000531	Sui Hengyun A	2022-12-31	State-owned enterprises
000531	Sui Hengyun A	2023-12-31	State-owned enterprises
000532	Huajin Capital	2017-12-31	State-owned enterprises
000532	Huajin Capital	2018-12-31	State-owned enterprises
000532	Huajin Capital	2019-12-31	State-owned enterprises
000532	Huajin Capital	2020-12-31	State-owned enterprises
000532	Huajin Capital	2021-12-31	State-owned enterprises
000532	Huajin Capital	2022-12-31	State-owned enterprises
000532	Huajin Capital	2023-12-31	State-owned enterprises
000533	Wanjiale	2017-12-31	Other
000533	Wanjiale	2018-12-31	Other
000533	Shunna Co., Ltd.	2019-12-31	Other
000533	Shunna Co., Ltd.	2020-12-31	Other
000533	Shunna Co., Ltd.	2021-12-31	Other
000533	Shunna Co., Ltd.	2022-12-31	Other
000533	Shunna Co., Ltd.	2023-12-31	Other
000534	Wanze Co., Ltd.	2017-12-31	Privately-run
000534	Wanze Co., Ltd.	2018-12-31	Privately-run
000534	Wanze Co., Ltd.	2019-12-31	Privately-run
000534	Wanze Co., Ltd.	2020-12-31	Privately-run
000534	Wanze Co., Ltd.	2021-12-31	Privately-run
000534	Wanze Co., Ltd.	2022-12-31	Privately-run
000534	Wanze Co., Ltd.	2023-12-31	Privately-run
000536	Huaying Technology	2017-12-31	Foreign investment
000536	Huaying Technology	2018-12-31	Foreign investment
000536	Huaying Technology	2019-12-31	Foreign investment
000536	*ST Huaying	2020-12-31	State-owned enterprises
000536	Huaying Technology	2021-12-31	State-owned enterprises
000536	Huaying Technology	2022-12-31	State-owned enterprises
000536	Huaying Technology	2023-12-31	State-owned enterprises
000537	Guangyu Development	2017-12-31	State-owned enterprises
000537	Guangyu Development	2018-12-31	State-owned enterprises
000537	Guangyu Development	2019-12-31	State-owned enterprises
000537	Guangyu Development	2020-12-31	State-owned enterprises
000537	Guangyu Development	2021-12-31	State-owned enterprises
000537	Guangyu Development	2022-12-31	State-owned enterprises
000537	China Green Power	2023-12-31	State-owned enterprises
000538	Yunnan white medicinal powder	2017-12-31	State-owned enterprises
000538	Yunnan white medicinal powder	2018-12-31	State-owned enterprises
000538	Yunnan white medicinal powder	2019-12-31	State-owned enterprises
000538	Yunnan white medicinal powder	2020-12-31	State-owned enterprises
000538	Yunnan white medicinal powder	2021-12-31	State-owned enterprises
000538	Yunnan white medicinal powder	2022-12-31	State-owned enterprises
000538	Yunnan white medicinal powder	2023-12-31	State-owned enterprises
000539	Guangdong Power A	2017-12-31	State-owned enterprises
000539	Guangdong Power A	2018-12-31	State-owned enterprises
000539	Guangdong Power A	2019-12-31	State-owned enterprises
000539	Guangdong Power A	2020-12-31	State-owned enterprises
000539	Guangdong Power A	2021-12-31	State-owned enterprises
000539	Guangdong Power A	2022-12-31	State-owned enterprises
000539	Guangdong Power A	2023-12-31	State-owned enterprises
000540	Zhongtian Finance	2017-12-31	Privately-run
000540	Zhongtian Finance	2018-12-31	Privately-run
000540	Zhongtian Finance	2019-12-31	Privately-run
000540	Zhongtian Finance	2020-12-31	Privately-run
000540	Zhongtian Finance	2021-12-31	Privately-run
000540	Zhongtian Finance	2022-12-31	Privately-run
000541	Foshan Lighting	2017-12-31	State-owned enterprises
000541	Foshan Lighting	2018-12-31	State-owned enterprises
000541	Foshan Lighting	2019-12-31	State-owned enterprises
000541	Foshan Lighting	2020-12-31	State-owned enterprises
000541	Foshan Lighting	2021-12-31	State-owned enterprises
000541	Foshan Lighting	2022-12-31	State-owned enterprises
000541	Foshan Lighting	2023-12-31	State-owned enterprises
000543	Anhui Energy Power	2017-12-31	State-owned enterprises
000543	Anhui Energy Power	2018-12-31	State-owned enterprises
000543	Anhui Energy Power	2019-12-31	State-owned enterprises
000543	Anhui Energy Power	2020-12-31	State-owned enterprises
000543	Anhui Energy Power	2021-12-31	State-owned enterprises
000543	Anhui Energy Power	2022-12-31	State-owned enterprises
000543	Anhui Energy Power	2023-12-31	State-owned enterprises
000544	Central Plains Environmental Protection	2017-12-31	State-owned enterprises
000544	Central Plains Environmental Protection	2018-12-31	State-owned enterprises
000544	Central Plains Environmental Protection	2019-12-31	State-owned enterprises
000544	Central Plains Environmental Protection	2020-12-31	State-owned enterprises
000544	Central Plains Environmental Protection	2021-12-31	State-owned enterprises
000544	Central Plains Environmental Protection	2022-12-31	State-owned enterprises
000544	Central Plains Environmental Protection	2023-12-31	State-owned enterprises
000545	Jinpu Titanium Industry	2017-12-31	Privately-run
000545	Jinpu Titanium Industry	2018-12-31	Privately-run
000545	Jinpu Titanium Industry	2019-12-31	Privately-run
000545	Jinpu Titanium Industry	2020-12-31	Privately-run
000545	Jinpu Titanium Industry	2021-12-31	Privately-run
000545	Jinpu Titanium Industry	2022-12-31	Privately-run
000545	Jinpu Titanium Industry	2023-12-31	Privately-run
000546	Jinyuan Shares	2017-12-31	Privately-run
000546	Jinyuan Shares	2018-12-31	Privately-run
000546	Jinyuan Shares	2019-12-31	Privately-run
000546	Jinyuan Shares	2020-12-31	Privately-run
000546	Jinyuan Shares	2021-12-31	Privately-run
000546	Jinyuan Shares	2022-12-31	Privately-run
000546	Jinyuan Shares	2023-12-31	Privately-run
000547	Space development	2017-12-31	State-owned enterprises
000547	Space development	2018-12-31	State-owned enterprises
000547	Space development	2019-12-31	State-owned enterprises
000547	Space development	2020-12-31	State-owned enterprises
000547	Space development	2021-12-31	State-owned enterprises
000547	Space development	2022-12-31	State-owned enterprises
000547	Space development	2023-12-31	State-owned enterprises
000548	Investment in Hunan	2017-12-31	State-owned enterprises
000548	Investment in Hunan	2018-12-31	State-owned enterprises
000548	Investment in Hunan	2019-12-31	State-owned enterprises
000548	Investment in Hunan	2020-12-31	State-owned enterprises
000548	Investment in Hunan	2021-12-31	State-owned enterprises
000548	Investment in Hunan	2022-12-31	State-owned enterprises
000548	Investment in Hunan	2023-12-31	State-owned enterprises
000550	Jiangling Automobile	2017-12-31	State-owned enterprises
000550	Jiangling Automobile	2018-12-31	State-owned enterprises
000550	Jiangling Automobile	2019-12-31	State-owned enterprises
000550	Jiangling Automobile	2020-12-31	State-owned enterprises
000550	Jiangling Automobile	2021-12-31	State-owned enterprises
000550	Jiangling Automobile	2022-12-31	State-owned enterprises
000550	Jiangling Automobile	2023-12-31	State-owned enterprises
000551	Chuangyuan Technology	2017-12-31	State-owned enterprises
000551	Chuangyuan Technology	2018-12-31	State-owned enterprises
000551	Chuangyuan Technology	2019-12-31	State-owned enterprises
000551	Chuangyuan Technology	2020-12-31	State-owned enterprises
000551	Chuangyuan Technology	2021-12-31	State-owned enterprises
000551	Chuangyuan Technology	2022-12-31	State-owned enterprises
000551	Chuangyuan Technology	2023-12-31	State-owned enterprises
000552	Jingyuan Coal Power	2017-12-31	State-owned enterprises
000552	Jingyuan Coal Power	2018-12-31	State-owned enterprises
000552	Jingyuan Coal Power	2019-12-31	State-owned enterprises
000552	Jingyuan Coal Power	2020-12-31	State-owned enterprises
000552	Jingyuan Coal Power	2021-12-31	State-owned enterprises
000552	Jingyuan Coal Power	2022-12-31	State-owned enterprises
000552	Gansu Nenghua	2023-12-31	State-owned enterprises
000553	Shalonda A	2017-12-31	State-owned enterprises
000553	Shalonda A	2018-12-31	State-owned enterprises
000553	Andomai A	2019-12-31	State-owned enterprises
000553	Andomai A	2020-12-31	State-owned enterprises
000553	Andomai A	2021-12-31	State-owned enterprises
000553	Andomai A	2022-12-31	State-owned enterprises
000553	Andomai A	2023-12-31	State-owned enterprises
000554	Taishan Petroleum	2017-12-31	State-owned enterprises
000554	Taishan Petroleum	2018-12-31	State-owned enterprises
000554	Taishan Petroleum	2019-12-31	State-owned enterprises
000554	Taishan Petroleum	2020-12-31	State-owned enterprises
000554	Taishan Petroleum	2021-12-31	State-owned enterprises
000554	Taishan Petroleum	2022-12-31	State-owned enterprises
000554	Taishan Petroleum	2023-12-31	State-owned enterprises
000555	Shenzhou Information	2017-12-31	Privately-run
000555	Shenzhou Information	2018-12-31	Privately-run
000555	Shenzhou Information	2019-12-31	Privately-run
000555	Shenzhou Information	2020-12-31	Privately-run
000555	Shenzhou Information	2021-12-31	Privately-run
000555	Shenzhou Information	2022-12-31	Privately-run
000555	Shenzhou Information	2023-12-31	Privately-run
000557	Start a business in the west	2017-12-31	State-owned enterprises
000557	Start a business in the west	2018-12-31	State-owned enterprises
000557	Start a business in the west	2019-12-31	State-owned enterprises
000557	Start a business in the west	2020-12-31	State-owned enterprises
000557	Start a business in the west	2021-12-31	State-owned enterprises
000557	Start a business in the west	2022-12-31	State-owned enterprises
000557	Start a business in the west	2023-12-31	State-owned enterprises
000558	Rhine Sports	2017-12-31	Privately-run
000558	Rhine Sports	2018-12-31	Privately-run
000558	Rhine Sports	2019-12-31	State-owned enterprises
000558	Rhine Sports	2020-12-31	State-owned enterprises
000558	Rhine Sports	2021-12-31	State-owned enterprises
000558	Rhine Sports	2022-12-31	State-owned enterprises
000558	Rhine Sports	2023-12-31	State-owned enterprises
000559	Wan Xiang Qianchao	2017-12-31	Privately-run
000559	Wan Xiang Qianchao	2018-12-31	Privately-run
000559	Wan Xiang Qianchao	2019-12-31	Privately-run
000559	Wan Xiang Qianchao	2020-12-31	Privately-run
000559	Wan Xiang Qianchao	2021-12-31	Privately-run
000559	Wan Xiang Qianchao	2022-12-31	Privately-run
000559	Wan Xiang Qianchao	2023-12-31	Privately-run
000560	Kunbai University A	2017-12-31	Privately-run
000560	I love my family.	2018-12-31	Privately-run
000560	I love my family.	2019-12-31	Privately-run
000560	I love my family.	2020-12-31	Privately-run
000560	I love my family.	2021-12-31	Privately-run
000560	I love my family.	2022-12-31	Privately-run
000560	I love my family.	2023-12-31	Privately-run
000561	Beacon Electronics	2017-12-31	State-owned enterprises
000561	Beacon Electronics	2018-12-31	State-owned enterprises
000561	Beacon Electronics	2019-12-31	State-owned enterprises
000561	Beacon Electronics	2020-12-31	State-owned enterprises
000561	Beacon Electronics	2021-12-31	State-owned enterprises
000561	Beacon Electronics	2022-12-31	State-owned enterprises
000561	Beacon Electronics	2023-12-31	State-owned enterprises
000563	Shaanxi State Investment A	2017-12-31	State-owned enterprises
000563	Shaanxi State Investment A	2018-12-31	State-owned enterprises
000563	Shaanxi State Investment A	2019-12-31	State-owned enterprises
000563	Shaanxi State Investment A	2020-12-31	State-owned enterprises
000563	Shaanxi State Investment A	2021-12-31	State-owned enterprises
000563	Shaanxi State Investment A	2022-12-31	State-owned enterprises
000563	Shaanxi State Investment A	2023-12-31	State-owned enterprises
000564	Supply and Marketing Collection	2017-12-31	Other
000564	Supply and Marketing Collection	2018-12-31	Other
000564	Supply and Marketing Collection	2019-12-31	Other
000564	Supply and Marketing Collection	2020-12-31	Other
000564	*ST Collection	2021-12-31	Other
000564	ST episode	2022-12-31	0
000564	ST episode	2023-12-31	0
000565	Three Gorges of Chongqing A	2017-12-31	State-owned enterprises
000565	Three Gorges of Chongqing A	2018-12-31	State-owned enterprises
000565	Three Gorges of Chongqing A	2019-12-31	State-owned enterprises
000565	Three Gorges of Chongqing A	2020-12-31	State-owned enterprises
000565	Three Gorges of Chongqing A	2021-12-31	State-owned enterprises
000565	Three Gorges of Chongqing A	2022-12-31	State-owned enterprises
000565	Three Gorges of Chongqing A	2023-12-31	State-owned enterprises
000566	Hainan Haiyao	2017-12-31	Privately-run
000566	Hainan Haiyao	2018-12-31	Privately-run
000566	Hainan Haiyao	2019-12-31	Privately-run
000566	Hainan Haiyao	2020-12-31	State-owned enterprises
000566	Hainan Haiyao	2021-12-31	State-owned enterprises
000566	Hainan Haiyao	2022-12-31	State-owned enterprises
000566	Hainan Haiyao	2023-12-31	State-owned enterprises
000567	Haide Shares	2017-12-31	Privately-run
000567	Haide Shares	2018-12-31	Privately-run
000567	Haide Shares	2019-12-31	Privately-run
000567	Haide Shares	2020-12-31	Privately-run
000567	Haide Shares	2021-12-31	Privately-run
000567	Haide Shares	2022-12-31	Privately-run
000567	Haide Shares	2023-12-31	Privately-run
000568	Luzhou Laojiao	2017-12-31	State-owned enterprises
000568	Luzhou Laojiao	2018-12-31	State-owned enterprises
000568	Luzhou Laojiao	2019-12-31	State-owned enterprises
000568	Luzhou Laojiao	2020-12-31	State-owned enterprises
000568	Luzhou Laojiao	2021-12-31	State-owned enterprises
000568	Luzhou Laojiao	2022-12-31	State-owned enterprises
000568	Luzhou Laojiao	2023-12-31	State-owned enterprises
000570	Su Changchai A	2017-12-31	State-owned enterprises
000570	Su Changchai A	2018-12-31	State-owned enterprises
000570	Su Changchai A	2019-12-31	State-owned enterprises
000570	Su Changchai A	2020-12-31	State-owned enterprises
000570	Su Changchai A	2021-12-31	State-owned enterprises
000570	Su Changchai A	2022-12-31	State-owned enterprises
000570	Su Changchai A	2023-12-31	State-owned enterprises
000571	New Continent A	2017-12-31	0
000571	New Continent A	2018-12-31	0
000571	*ST Continent	2019-12-31	0
000571	*ST Continent	2020-12-31	Privately-run
000571	ST Continent	2021-12-31	Privately-run
000571	ST Continent	2022-12-31	Privately-run
000571	New Continent A	2023-12-31	Privately-run
000572	Seahorse Automobile	2017-12-31	Privately-run
000572	Seahorse Automobile	2018-12-31	Privately-run
000572	*ST Seahorse	2019-12-31	Privately-run
000572	ST seahorse	2020-12-31	Privately-run
000572	Seahorse Automobile	2021-12-31	Privately-run
000572	Seahorse Automobile	2022-12-31	Privately-run
000572	Seahorse Automobile	2023-12-31	Privately-run
000573	Guangdong Hongyuan A	2017-12-31	Privately-run
000573	Guangdong Hongyuan A	2018-12-31	Privately-run
000573	Guangdong Hongyuan A	2019-12-31	Privately-run
000573	Guangdong Hongyuan A	2020-12-31	Privately-run
000573	Guangdong Hongyuan A	2021-12-31	Privately-run
000573	Guangdong Hongyuan A	2022-12-31	Privately-run
000573	Guangdong Hongyuan A	2023-12-31	Privately-run
000576	Guangdong Ganhua	2017-12-31	Privately-run
000576	Guangdong Ganhua	2018-12-31	Privately-run
000576	Guangdong Ganhua	2019-12-31	Privately-run
000576	Ganhua Kegong	2020-12-31	Privately-run
000576	Ganhua Kegong	2021-12-31	Privately-run
000576	Ganhua Kegong	2022-12-31	Privately-run
000576	Ganhua Kegong	2023-12-31	Privately-run
000581	Weifu High-tech	2017-12-31	State-owned enterprises
000581	Weifu High-tech	2018-12-31	State-owned enterprises
000581	Weifu High-tech	2019-12-31	State-owned enterprises
000581	Weifu High-tech	2020-12-31	State-owned enterprises
000581	Weifu High-tech	2021-12-31	State-owned enterprises
000581	Weifu High-tech	2022-12-31	State-owned enterprises
000581	Weifu High-tech	2023-12-31	State-owned enterprises
000582	Beibuwan Port	2017-12-31	State-owned enterprises
000582	Beibuwan Port	2018-12-31	State-owned enterprises
000582	Beibuwan Port	2019-12-31	State-owned enterprises
000582	Beibuwan Port	2020-12-31	State-owned enterprises
000582	Beibuwan Port	2021-12-31	State-owned enterprises
000582	Beibuwan Port	2022-12-31	State-owned enterprises
000582	Beibuwan Port	2023-12-31	State-owned enterprises
000584	Hagong Intelligence	2017-12-31	Privately-run
000584	Hagong Intelligence	2018-12-31	Privately-run
000584	Hagong Intelligence	2019-12-31	Privately-run
000584	Hagong Intelligence	2020-12-31	Privately-run
000584	Hagong Intelligence	2021-12-31	Privately-run
000584	Hagong Intelligence	2022-12-31	Privately-run
000584	ST Gongzhi	2023-12-31	Privately-run
000585	Northeast Electric	2017-12-31	Other
000585	*ST Eastern Power	2018-12-31	Other
000585	ST Eastern Power	2019-12-31	Other
000585	*ST Eastern Power	2020-12-31	Other
000585	*ST Eastern Power	2021-12-31	Other
000586	Huiyuan Communication	2017-12-31	Other
000586	Huiyuan Communication	2018-12-31	Other
000586	Huiyuan Communication	2019-12-31	Other
000586	Huiyuan Communication	2020-12-31	Other
000586	Huiyuan Communication	2021-12-31	Other
000586	Huiyuan Communication	2022-12-31	Other
000586	Huiyuan Communication	2023-12-31	Other
000587	Jinzhou Cihang	2017-12-31	Privately-run
000587	Jinzhou Cihang	2018-12-31	Privately-run
000587	Jinzhou Cihang	2019-12-31	Privately-run
000587	*ST Jinzhou	2020-12-31	Privately-run
000587	*ST Jinzhou	2021-12-31	Privately-run
000589	Qian Tire A	2017-12-31	State-owned enterprises
000589	Qian Tire A	2018-12-31	State-owned enterprises
000589	Guizhou Tire	2019-12-31	State-owned enterprises
000589	Guizhou Tire	2020-12-31	State-owned enterprises
000589	Guizhou Tire	2021-12-31	State-owned enterprises
000589	Guizhou Tire	2022-12-31	State-owned enterprises
000589	Guizhou Tire	2023-12-31	State-owned enterprises
000590	Enlighten the ancient man	2017-12-31	State-owned enterprises
000590	Enlighten the ancient man	2018-12-31	State-owned enterprises
000590	Enlighten the ancient man	2019-12-31	State-owned enterprises
000590	Qidi Pharmaceuticals	2020-12-31	Other
000590	Qidi Pharmaceuticals	2021-12-31	State-owned enterprises
000590	Qidi Pharmaceuticals	2022-12-31	State-owned enterprises
000590	Qidi Pharmaceuticals	2023-12-31	State-owned enterprises
000591	Solar power	2017-12-31	State-owned enterprises
000591	Solar power	2018-12-31	State-owned enterprises
000591	Solar power	2019-12-31	State-owned enterprises
000591	Solar power	2020-12-31	State-owned enterprises
000591	Solar power	2021-12-31	State-owned enterprises
000591	Solar power	2022-12-31	State-owned enterprises
000591	Solar power	2023-12-31	State-owned enterprises
000592	Development of Pingtan	2017-12-31	Privately-run
000592	Development of Pingtan	2018-12-31	Privately-run
000592	Development of Pingtan	2019-12-31	Privately-run
000592	Development of Pingtan	2020-12-31	Privately-run
000592	Development of Pingtan	2021-12-31	Privately-run
000592	Development of Pingtan	2022-12-31	Privately-run
000592	Development of Pingtan	2023-12-31	Privately-run
000593	Chase Gas	2017-12-31	Privately-run
000593	Chase Gas	2018-12-31	Privately-run
000593	Chase Gas	2019-12-31	Privately-run
000593	Chase Gas	2020-12-31	Privately-run
000593	Chase Gas	2021-12-31	Privately-run
000593	Delonghuineng	2022-12-31	Privately-run
000593	Delonghuineng	2023-12-31	Privately-run
000595	*ST Baoshi	2017-12-31	Privately-run
000595	Baota Industry	2018-12-31	Privately-run
000595	Baota Industry	2019-12-31	Privately-run
000595	*ST Baoshi	2020-12-31	State-owned enterprises
000595	Baota Industry	2021-12-31	State-owned enterprises
000595	Baota Industry	2022-12-31	State-owned enterprises
000595	Baota Industry	2023-12-31	State-owned enterprises
000596	Gujing tribute wine	2017-12-31	State-owned enterprises
000596	Gujing tribute wine	2018-12-31	State-owned enterprises
000596	Gujing tribute wine	2019-12-31	State-owned enterprises
000596	Gujing tribute wine	2020-12-31	State-owned enterprises
000596	Gujing tribute wine	2021-12-31	State-owned enterprises
000596	Gujing tribute wine	2022-12-31	State-owned enterprises
000596	Gujing tribute wine	2023-12-31	State-owned enterprises
000597	Northeast Pharmaceutical	2017-12-31	State-owned enterprises
000597	Northeast Pharmaceutical	2018-12-31	Privately-run
000597	Northeast Pharmaceutical	2019-12-31	Privately-run
000597	Northeast Pharmaceutical	2020-12-31	Privately-run
000597	Northeast Pharmaceutical	2021-12-31	Privately-run
000597	Northeast Pharmaceutical	2022-12-31	Privately-run
000597	Northeast Pharmaceutical	2023-12-31	Privately-run
000598	Xingrong Environment	2017-12-31	State-owned enterprises
000598	Xingrong Environment	2018-12-31	State-owned enterprises
000598	Xingrong Environment	2019-12-31	State-owned enterprises
000598	Xingrong Environment	2020-12-31	State-owned enterprises
000598	Xingrong Environment	2021-12-31	State-owned enterprises
000598	Xingrong Environment	2022-12-31	State-owned enterprises
000598	Xingrong Environment	2023-12-31	State-owned enterprises
000599	Qingdao Shuangxing	2017-12-31	State-owned enterprises
000599	Qingdao Shuangxing	2018-12-31	State-owned enterprises
000599	Qingdao Shuangxing	2019-12-31	State-owned enterprises
000599	Qingdao Shuangxing	2020-12-31	State-owned enterprises
000599	Qingdao Shuangxing	2021-12-31	State-owned enterprises
000599	Qingdao Shuangxing	2022-12-31	State-owned enterprises
000599	Qingdao Shuangxing	2023-12-31	State-owned enterprises
000600	Construction Investment Energy	2017-12-31	State-owned enterprises
000600	Construction Investment Energy	2018-12-31	State-owned enterprises
000600	Construction Investment Energy	2019-12-31	State-owned enterprises
000600	Construction Investment Energy	2020-12-31	State-owned enterprises
000600	Construction Investment Energy	2021-12-31	State-owned enterprises
000600	Construction Investment Energy	2022-12-31	State-owned enterprises
000600	Construction Investment Energy	2023-12-31	State-owned enterprises
000601	Shaoneng Co., Ltd.	2017-12-31	0
000601	Shaoneng Co., Ltd.	2018-12-31	0
000601	Shaoneng Co., Ltd.	2019-12-31	0
000601	Shaoneng Co., Ltd.	2020-12-31	0
000601	Shaoneng Co., Ltd.	2021-12-31	0
000601	Shaoneng Co., Ltd.	2022-12-31	0
000601	Shaoneng Co., Ltd.	2023-12-31	0
000603	Shengda Mining	2017-12-31	Privately-run
000603	Shengda Mining	2018-12-31	Privately-run
000603	Shengda Resources	2019-12-31	Privately-run
000603	Shengda Resources	2020-12-31	Privately-run
000603	Shengda Resources	2021-12-31	Privately-run
000603	Shengda Resources	2022-12-31	Privately-run
000603	Shengda Resources	2023-12-31	Privately-run
000605	Bohai Shares	2017-12-31	State-owned enterprises
000605	Bohai Shares	2018-12-31	State-owned enterprises
000605	Bohai Shares	2019-12-31	State-owned enterprises
000605	Bohai Shares	2020-12-31	State-owned enterprises
000605	Bohai Shares	2021-12-31	State-owned enterprises
000605	Bohai Shares	2022-12-31	State-owned enterprises
000605	Bohai Shares	2023-12-31	State-owned enterprises
000606	Shenzhou Yiqiao	2017-12-31	Privately-run
000606	Do it smoothly	2018-12-31	Privately-run
000606	Do it smoothly	2019-12-31	0
000606	Do it smoothly	2020-12-31	Privately-run
000606	ST goes well	2021-12-31	Privately-run
000606	*ST goes smoothly	2022-12-31	Privately-run
000607	China Media Holdings	2017-12-31	State-owned enterprises
000607	China Media Holdings	2018-12-31	State-owned enterprises
000607	China Media Holdings	2019-12-31	State-owned enterprises
000607	China Media Holdings	2020-12-31	State-owned enterprises
000607	China Media Holdings	2021-12-31	State-owned enterprises
000607	China Media Holdings	2022-12-31	State-owned enterprises
000607	China Media Holdings	2023-12-31	State-owned enterprises
000608	Sunshine Co., Ltd.	2017-12-31	State-owned enterprises
000608	Sunshine Co., Ltd.	2018-12-31	State-owned enterprises
000608	Sunshine Co., Ltd.	2019-12-31	State-owned enterprises
000608	Sunshine Co., Ltd.	2020-12-31	Privately-run
000608	Sunshine Co., Ltd.	2021-12-31	Privately-run
000608	Sunshine Co., Ltd.	2022-12-31	Privately-run
000608	Sunshine Co., Ltd.	2023-12-31	Privately-run
000609	Mianshi Investment	2017-12-31	Privately-run
000609	Zhongdi Investment	2018-12-31	Privately-run
000609	Zhongdi Investment	2019-12-31	Privately-run
000609	Zhongdi Investment	2020-12-31	Privately-run
000609	*ST Zhongdi	2021-12-31	Privately-run
000609	Zhongdi Investment	2022-12-31	Privately-run
000609	Zhongdi Investment	2023-12-31	Privately-run
000610	Travel in Xi'an	2017-12-31	State-owned enterprises
000610	Travel in Xi'an	2018-12-31	State-owned enterprises
000610	Travel in Xi'an	2019-12-31	State-owned enterprises
000610	Travel in Xi'an	2020-12-31	State-owned enterprises
000610	Travel in Xi'an	2021-12-31	State-owned enterprises
000610	Travel in Xi'an	2022-12-31	State-owned enterprises
000610	Travel in Xi'an	2023-12-31	State-owned enterprises
000611	Tianshou Development	2017-12-31	Privately-run
000611	Tianshou Development	2018-12-31	Privately-run
000611	*ST Tianshou	2019-12-31	Privately-run
000611	ST Tianshou	2020-12-31	Privately-run
000611	*ST Tianshou	2021-12-31	0
000612	Jiao Zuo Wanfang	2017-12-31	0
000612	Jiao Zuo Wanfang	2018-12-31	Privately-run
000612	Jiao Zuo Wanfang	2019-12-31	Privately-run
000612	Jiao Zuo Wanfang	2020-12-31	Privately-run
000612	Jiao Zuo Wanfang	2021-12-31	Privately-run
000612	Jiao Zuo Wanfang	2022-12-31	Privately-run
000612	Jiao Zuo Wanfang	2023-12-31	Privately-run
000613	*ST East China Sea A	2017-12-31	Privately-run
000613	Great East China Sea A	2018-12-31	Privately-run
000613	Great East China Sea A	2019-12-31	Privately-run
000613	Great East China Sea A	2020-12-31	Privately-run
000613	*ST East China Sea A	2021-12-31	Privately-run
000615	Jinghan Co., Ltd.	2017-12-31	Privately-run
000615	Jinghan Co., Ltd.	2018-12-31	Privately-run
000615	Jinghan Co., Ltd.	2019-12-31	Privately-run
000615	Okuen Meigu	2020-12-31	Foreign investment
000615	Okuen Meigu	2021-12-31	Foreign investment
000615	Okuen Meigu	2022-12-31	Foreign investment
000615	*ST Meigu	2023-12-31	Foreign investment
000616	HNA Investment	2017-12-31	Other
000616	HNA Investment	2018-12-31	Other
000616	HNA Investment	2019-12-31	Other
000616	HNA Investment	2020-12-31	Other
000616	ST Haitou	2021-12-31	Other
000616	ST Haitou	2022-12-31	Other
000617	CNOC Capital	2017-12-31	State-owned enterprises
000617	CNOC Capital	2018-12-31	State-owned enterprises
000617	CNOC Capital	2019-12-31	State-owned enterprises
000617	CNOC Capital	2020-12-31	State-owned enterprises
000617	CNOC Capital	2021-12-31	State-owned enterprises
000617	CNOC Capital	2022-12-31	State-owned enterprises
000617	CNOC Capital	2023-12-31	State-owned enterprises
000619	Conch profile	2017-12-31	State-owned enterprises
000619	Conch profile	2018-12-31	State-owned enterprises
000619	Conch profile	2019-12-31	State-owned enterprises
000619	Conch profile	2020-12-31	State-owned enterprises
000619	Conch profile	2021-12-31	State-owned enterprises
000619	New material of conch	2022-12-31	State-owned enterprises
000619	New material of conch	2023-12-31	State-owned enterprises
000620	Xinhualian	2017-12-31	Privately-run
000620	Xinhualian	2018-12-31	Privately-run
000620	Xinhualian	2019-12-31	Privately-run
000620	Xinhualian	2020-12-31	Foreign investment
000620	Xinhualian	2021-12-31	Foreign investment
000620	Xinhualian	2022-12-31	Foreign investment
000620	*ST Xinlian	2023-12-31	Privately-run
000622	Hengli Industry	2017-12-31	Privately-run
000622	Hengli Industry	2018-12-31	Privately-run
000622	Hengli Industry	2019-12-31	Privately-run
000622	Hengli Industry	2020-12-31	0
000622	Hengli Industry	2021-12-31	0
000622	Hengli Industry	2022-12-31	0
000622	Hengli Industry	2023-12-31	0
000623	Aodong, Jilin Province	2017-12-31	Privately-run
000623	Aodong, Jilin Province	2018-12-31	Privately-run
000623	Aodong, Jilin Province	2019-12-31	Privately-run
000623	Aodong, Jilin Province	2020-12-31	Privately-run
000623	Aodong, Jilin Province	2021-12-31	Privately-run
000623	Aodong, Jilin Province	2022-12-31	Privately-run
000623	Aodong, Jilin Province	2023-12-31	Privately-run
000625	Changan Automobile	2017-12-31	State-owned enterprises
000625	Changan Automobile	2018-12-31	State-owned enterprises
000625	Changan Automobile	2019-12-31	State-owned enterprises
000625	Changan Automobile	2020-12-31	State-owned enterprises
000625	Changan Automobile	2021-12-31	State-owned enterprises
000625	Changan Automobile	2022-12-31	State-owned enterprises
000625	Changan Automobile	2023-12-31	State-owned enterprises
000626	Yuanda Holdings	2017-12-31	Privately-run
000626	Yuanda Holdings	2018-12-31	Privately-run
000626	Yuanda Holdings	2019-12-31	Privately-run
000626	Yuanda Holdings	2020-12-31	Privately-run
000626	Yuanda Holdings	2021-12-31	Privately-run
000626	Yuanda Holdings	2022-12-31	Foreign investment
000626	Yuanda Holdings	2023-12-31	Foreign investment
000627	Tianmao Group	2017-12-31	Privately-run
000627	Tianmao Group	2018-12-31	Privately-run
000627	Tianmao Group	2019-12-31	Privately-run
000627	Tianmao Group	2020-12-31	Privately-run
000627	Tianmao Group	2021-12-31	Privately-run
000627	Tianmao Group	2022-12-31	Privately-run
000627	Tianmao Group	2023-12-31	Privately-run
000628	High-tech development	2017-12-31	State-owned enterprises
000628	High-tech development	2018-12-31	State-owned enterprises
000628	High-tech development	2019-12-31	State-owned enterprises
000628	High-tech development	2020-12-31	State-owned enterprises
000628	High-tech development	2021-12-31	State-owned enterprises
000628	High-tech development	2022-12-31	State-owned enterprises
000628	High-tech development	2023-12-31	State-owned enterprises
000629	*ST vanadium titanium	2017-12-31	State-owned enterprises
000629	Pangang vanadium titanium	2018-12-31	State-owned enterprises
000629	Pangang vanadium titanium	2019-12-31	State-owned enterprises
000629	Pangang vanadium titanium	2020-12-31	State-owned enterprises
000629	Pangang vanadium titanium	2021-12-31	State-owned enterprises
000629	Titanium Co., Ltd.	2022-12-31	State-owned enterprises
000629	Titanium Co., Ltd.	2023-12-31	State-owned enterprises
000630	Tongling has color	2017-12-31	State-owned enterprises
000630	Tongling has color	2018-12-31	State-owned enterprises
000630	Tongling has color	2019-12-31	State-owned enterprises
000630	Tongling has color	2020-12-31	State-owned enterprises
000630	Tongling has color	2021-12-31	State-owned enterprises
000630	Tongling has color	2022-12-31	State-owned enterprises
000630	Tongling has color	2023-12-31	State-owned enterprises
000631	Shunfa Hengye	2017-12-31	Privately-run
000631	Shunfa Hengye	2018-12-31	Privately-run
000631	Shunfa Hengye	2019-12-31	Privately-run
000631	Shunfa Hengye	2020-12-31	Privately-run
000631	Shunfa Hengye	2021-12-31	Privately-run
000631	Shunfa Hengye	2022-12-31	Privately-run
000631	Shunfa Hengye	2023-12-31	Privately-run
000632	Sanmu Group	2017-12-31	State-owned enterprises
000632	Sanmu Group	2018-12-31	State-owned enterprises
000632	Sanmu Group	2019-12-31	State-owned enterprises
000632	Sanmu Group	2020-12-31	State-owned enterprises
000632	Sanmu Group	2021-12-31	State-owned enterprises
000632	Sanmu Group	2022-12-31	State-owned enterprises
000632	Sanmu Group	2023-12-31	State-owned enterprises
000633	Alloy investment	2017-12-31	Privately-run
000633	Alloy investment	2018-12-31	Privately-run
000633	Alloy investment	2019-12-31	Privately-run
000633	Alloy investment	2020-12-31	Privately-run
000633	Alloy investment	2021-12-31	Privately-run
000633	Alloy investment	2022-12-31	Privately-run
000633	Alloy investment	2023-12-31	Privately-run
000635	Inlite	2017-12-31	State-owned enterprises
000635	Inlite	2018-12-31	State-owned enterprises
000635	Inlite	2019-12-31	State-owned enterprises
000635	Inlite	2020-12-31	State-owned enterprises
000635	Inlite	2021-12-31	State-owned enterprises
000635	Inlite	2022-12-31	State-owned enterprises
000635	Inlite	2023-12-31	State-owned enterprises
000636	Fenghua High-tech	2017-12-31	State-owned enterprises
000636	Fenghua High-tech	2018-12-31	State-owned enterprises
000636	Fenghua High-tech	2019-12-31	State-owned enterprises
000636	Fenghua High-tech	2020-12-31	State-owned enterprises
000636	Fenghua High-tech	2021-12-31	State-owned enterprises
000636	Fenghua High-tech	2022-12-31	State-owned enterprises
000636	Fenghua High-tech	2023-12-31	State-owned enterprises
000637	Maohua Shihua	2017-12-31	Privately-run
000637	Maohua Shihua	2018-12-31	Privately-run
000637	Maohua Shihua	2019-12-31	Privately-run
000637	Maohua Shihua	2020-12-31	Privately-run
000637	Maohua Shihua	2021-12-31	Privately-run
000637	Maohua Shihua	2022-12-31	Privately-run
000637	ST Shihua	2023-12-31	Privately-run
000638	All-way development	2017-12-31	Privately-run
000638	All-way development	2018-12-31	Privately-run
000638	All-way development	2019-12-31	Privately-run
000638	All-way development	2020-12-31	Privately-run
000638	*ST Wanfang	2021-12-31	State-owned enterprises
000638	All-way development	2022-12-31	State-owned enterprises
000638	All-way development	2023-12-31	State-owned enterprises
000639	Xiwang Food	2017-12-31	Privately-run
000639	Xiwang Food	2018-12-31	Privately-run
000639	Xiwang Food	2019-12-31	Privately-run
000639	Xiwang Food	2020-12-31	Privately-run
000639	Xiwang Food	2021-12-31	Privately-run
000639	Xiwang Food	2022-12-31	Privately-run
000639	Xiwang Food	2023-12-31	Privately-run
000650	Renhe Pharmaceutical	2017-12-31	Privately-run
000650	Renhe Pharmaceutical	2018-12-31	Privately-run
000650	Renhe Pharmaceutical	2019-12-31	Privately-run
000650	Renhe Pharmaceutical	2020-12-31	Privately-run
000650	Renhe Pharmaceutical	2021-12-31	Privately-run
000650	Renhe Pharmaceutical	2022-12-31	Privately-run
000650	Renhe Pharmaceutical	2023-12-31	Privately-run
000651	Gree Electrical Appliances	2017-12-31	State-owned enterprises
000651	Gree Electrical Appliances	2018-12-31	State-owned enterprises
000651	Gree Electrical Appliances	2019-12-31	State-owned enterprises
000651	Gree Electrical Appliances	2020-12-31	0
000651	Gree Electrical Appliances	2021-12-31	0
000651	Gree Electrical Appliances	2022-12-31	0
000651	Gree Electrical Appliances	2023-12-31	0
000652	Teda Shares	2017-12-31	State-owned enterprises
000652	Teda Shares	2018-12-31	State-owned enterprises
000652	Teda Shares	2019-12-31	State-owned enterprises
000652	Teda Shares	2020-12-31	State-owned enterprises
000652	Teda Shares	2021-12-31	State-owned enterprises
000652	Teda Shares	2022-12-31	State-owned enterprises
000652	Teda Shares	2023-12-31	State-owned enterprises
000655	Jinling Mining	2017-12-31	State-owned enterprises
000655	*ST Jinling	2018-12-31	State-owned enterprises
000655	Jinling Mining	2019-12-31	State-owned enterprises
000655	Jinling Mining	2020-12-31	State-owned enterprises
000655	Jinling Mining	2021-12-31	State-owned enterprises
000655	Jinling Mining	2022-12-31	State-owned enterprises
000655	Jinling Mining	2023-12-31	State-owned enterprises
000656	Jinke Co., Ltd.	2017-12-31	Privately-run
000656	Jinke Co., Ltd.	2018-12-31	Privately-run
000656	Jinke Co., Ltd.	2019-12-31	Privately-run
000656	Jinke Co., Ltd.	2020-12-31	Privately-run
000656	Jinke Co., Ltd.	2021-12-31	Privately-run
000656	Jinke Co., Ltd.	2022-12-31	Privately-run
000656	Jinke Co., Ltd.	2023-12-31	Privately-run
000657	China Tungsten High-tech	2017-12-31	State-owned enterprises
000657	China Tungsten High-tech	2018-12-31	State-owned enterprises
000657	China Tungsten High-tech	2019-12-31	State-owned enterprises
000657	China Tungsten High-tech	2020-12-31	State-owned enterprises
000657	China Tungsten High-tech	2021-12-31	State-owned enterprises
000657	China Tungsten High-tech	2022-12-31	State-owned enterprises
000657	China Tungsten High-tech	2023-12-31	State-owned enterprises
000659	*ST Zhongfu	2017-12-31	Privately-run
000659	Zhuhai Zhongfu	2018-12-31	Privately-run
000659	Zhuhai Zhongfu	2019-12-31	Privately-run
000659	Zhuhai Zhongfu	2020-12-31	Privately-run
000659	Zhuhai Zhongfu	2021-12-31	Privately-run
000659	Zhuhai Zhongfu	2022-12-31	Privately-run
000659	Zhuhai Zhongfu	2023-12-31	Privately-run
000661	Changchun High-tech	2017-12-31	State-owned enterprises
000661	Changchun High-tech	2018-12-31	State-owned enterprises
000661	Changchun High-tech	2019-12-31	State-owned enterprises
000661	Changchun High-tech	2020-12-31	State-owned enterprises
000661	Changchun High-tech	2021-12-31	State-owned enterprises
000661	Changchun High-tech	2022-12-31	State-owned enterprises
000661	Changchun High-tech	2023-12-31	State-owned enterprises
000662	Tianxia Wisdom	2017-12-31	Privately-run
000662	Tianxia Wisdom	2018-12-31	Privately-run
000662	Tianxia Wisdom	2019-12-31	Privately-run
000663	Yong'an Forestry	2017-12-31	State-owned enterprises
000663	Yong'an Forestry	2018-12-31	State-owned enterprises
000663	Yong'an Forestry	2019-12-31	State-owned enterprises
000663	*ST Yonglin	2020-12-31	State-owned enterprises
000663	Yong'an Forestry	2021-12-31	State-owned enterprises
000663	Yong'an Forestry	2022-12-31	State-owned enterprises
000663	Yong'an Forestry	2023-12-31	State-owned enterprises
000665	Hubei Radio and Television	2017-12-31	State-owned enterprises
000665	Hubei Radio and Television	2018-12-31	State-owned enterprises
000665	Hubei Radio and Television	2019-12-31	State-owned enterprises
000665	Hubei Radio and Television	2020-12-31	State-owned enterprises
000665	Hubei Radio and Television	2021-12-31	State-owned enterprises
000665	Hubei Radio and Television	2022-12-31	State-owned enterprises
000665	Hubei Radio and Television	2023-12-31	State-owned enterprises
000666	Warp and weft spinning machine	2017-12-31	State-owned enterprises
000666	Warp and weft spinning machine	2018-12-31	State-owned enterprises
000666	Warp and weft spinning machine	2019-12-31	State-owned enterprises
000666	Warp and weft spinning machine	2020-12-31	State-owned enterprises
000666	Warp and weft spinning machine	2021-12-31	State-owned enterprises
000666	Warp and weft spinning machine	2022-12-31	State-owned enterprises
000667	Beautiful real estate	2017-12-31	Privately-run
000667	Beautiful real estate	2018-12-31	Privately-run
000667	Beautiful real estate	2019-12-31	Privately-run
000667	Beautiful real estate	2020-12-31	Privately-run
000667	Beautiful real estate	2021-12-31	Privately-run
000667	Beautiful real estate	2022-12-31	Privately-run
000668	Rongfeng Holdings	2017-12-31	Privately-run
000668	Rongfeng Holdings	2018-12-31	Privately-run
000668	Rongfeng Holdings	2019-12-31	Privately-run
000668	Rongfeng Holdings	2020-12-31	Private, foreign investment
000668	Rongfeng Holdings	2021-12-31	Private, foreign investment
000668	Rongfeng Holdings	2022-12-31	Private, foreign investment
000668	Rongfeng Holdings	2023-12-31	Private, foreign investment
000669	Jinhong Holdings	2017-12-31	Privately-run
000669	Jinhong Holdings	2018-12-31	Privately-run
000669	Jinhong Holdings	2019-12-31	Privately-run
000669	*ST Jin Hong	2020-12-31	Privately-run
000669	ST Jinhong	2021-12-31	Privately-run
000669	ST Jinhong	2022-12-31	Privately-run
000669	ST Jinhong	2023-12-31	Privately-run
000670	Yingfangwei	2017-12-31	Privately-run
000670	Yingfangwei	2018-12-31	Privately-run
000670	*ST Yingfang	2019-12-31	Privately-run
000670	*ST Yingfang	2020-12-31	Privately-run
000670	*ST Yingfang	2021-12-31	Privately-run
000670	Yingfangwei	2022-12-31	Privately-run
000670	Yingfangwei	2023-12-31	Privately-run
000671	Sunshine City	2017-12-31	Privately-run
000671	Sunshine City	2018-12-31	Privately-run
000671	Sunshine City	2019-12-31	Privately-run
000671	Sunshine City	2020-12-31	Privately-run
000671	Sunshine City	2021-12-31	Privately-run
000671	Sunshine City	2022-12-31	Privately-run
000672	Shangfeng Cement	2017-12-31	Privately-run
000672	Shangfeng Cement	2018-12-31	Privately-run
000672	Shangfeng Cement	2019-12-31	Privately-run
000672	Shangfeng Cement	2020-12-31	Privately-run
000672	Shangfeng Cement	2021-12-31	Privately-run
000672	Shangfeng Cement	2022-12-31	Privately-run
000672	Shangfeng Cement	2023-12-31	Privately-run
000673	Contemporary Oriental	2017-12-31	Privately-run
000673	Contemporary Oriental	2018-12-31	Privately-run
000673	Contemporary Oriental	2019-12-31	Privately-run
000673	*ST Contemporary	2020-12-31	Privately-run
000673	*ST Contemporary	2021-12-31	Privately-run
000676	Zhidu Shares	2017-12-31	Privately-run
000676	Zhidu Shares	2018-12-31	Privately-run
000676	Zhidu Shares	2019-12-31	Privately-run
000676	Zhidu Shares	2020-12-31	Privately-run
000676	Zhidu Shares	2021-12-31	Privately-run
000676	Zhidu Shares	2022-12-31	Privately-run
000676	Zhidu Shares	2023-12-31	Privately-run
000677	Hengtian Hailong	2017-12-31	Privately-run
000677	Hengtian Hailong	2018-12-31	Privately-run
000677	Hengtian Hailong	2019-12-31	Privately-run
000677	Hengtian Hailong	2020-12-31	Privately-run
000677	Hengtian Hailong	2021-12-31	Privately-run
000677	Hengtian Hailong	2022-12-31	Privately-run
000677	Hengtian Hailong	2023-12-31	Privately-run
000678	Xiangyang Bearing	2017-12-31	State-owned enterprises
000678	Xiangyang Bearing	2018-12-31	Privately-run
000678	Xiangyang Bearing	2019-12-31	Privately-run
000678	Xiangyang Bearing	2020-12-31	Privately-run
000678	Xiangyang Bearing	2021-12-31	Privately-run
000678	Xiangyang Bearing	2022-12-31	Privately-run
000678	Xiangyang Bearing	2023-12-31	Privately-run
000679	Friendship in Dalian	2017-12-31	Privately-run
000679	Friendship in Dalian	2018-12-31	Privately-run
000679	Friendship in Dalian	2019-12-31	Privately-run
000679	*ST Friendship	2020-12-31	Privately-run
000679	Friendship in Dalian	2021-12-31	Privately-run
000679	Friendship in Dalian	2022-12-31	Privately-run
000679	Friendship in Dalian	2023-12-31	Privately-run
000680	Shantui shares	2017-12-31	State-owned enterprises
000680	Shantui shares	2018-12-31	State-owned enterprises
000680	Shantui shares	2019-12-31	State-owned enterprises
000680	Shantui shares	2020-12-31	State-owned enterprises
000680	Shantui shares	2021-12-31	State-owned enterprises
000680	Shantui shares	2022-12-31	State-owned enterprises
000680	Shantui shares	2023-12-31	State-owned enterprises
000681	Visual China	2017-12-31	Privately-run
000681	Visual China	2018-12-31	Privately-run
000681	Visual China	2019-12-31	Privately-run
000681	Visual China	2020-12-31	Private, foreign investment
000681	Visual China	2021-12-31	Private, foreign investment
000681	Visual China	2022-12-31	Private, foreign investment
000681	Visual China	2023-12-31	Privately-run
000682	Oriental Electronics	2017-12-31	State-owned enterprises
000682	Oriental Electronics	2018-12-31	State-owned enterprises
000682	Oriental Electronics	2019-12-31	State-owned enterprises
000682	Oriental Electronics	2020-12-31	State-owned enterprises
000682	Oriental Electronics	2021-12-31	State-owned enterprises
000682	Oriental Electronics	2022-12-31	State-owned enterprises
000682	Oriental Electronics	2023-12-31	State-owned enterprises
000683	Yuanxing Energy	2017-12-31	Privately-run
000683	Yuanxing Energy	2018-12-31	Privately-run
000683	Yuanxing Energy	2019-12-31	Privately-run
000683	Yuanxing Energy	2020-12-31	Privately-run
000683	Yuanxing Energy	2021-12-31	Privately-run
000683	Yuanxing Energy	2022-12-31	Privately-run
000683	Yuanxing Energy	2023-12-31	Privately-run
000685	Zhongshan Public	2017-12-31	State-owned enterprises
000685	Zhongshan Public	2018-12-31	State-owned enterprises
000685	Zhongshan Public	2019-12-31	State-owned enterprises
000685	Zhongshan Public	2020-12-31	State-owned enterprises
000685	Zhongshan Public	2021-12-31	State-owned enterprises
000685	Zhongshan Public	2022-12-31	State-owned enterprises
000685	Zhongshan Public	2023-12-31	State-owned enterprises
000686	Northeast Securities	2017-12-31	State-owned enterprises
000686	Northeast Securities	2018-12-31	0
000686	Northeast Securities	2019-12-31	State-owned enterprises
000686	Northeast Securities	2020-12-31	0
000686	Northeast Securities	2021-12-31	0
000686	Northeast Securities	2022-12-31	0
000686	Northeast Securities	2023-12-31	0
000687	Huaxun Ark	2017-12-31	Privately-run
000687	Huaxun Ark	2018-12-31	Privately-run
000687	Huaxun Ark	2019-12-31	Privately-run
000687	*ST Huaxun	2020-12-31	Privately-run
000687	*ST Huaxun	2021-12-31	Privately-run
000688	Jianxin Mining	2017-12-31	Privately-run
000688	Guocheng Mining	2018-12-31	Privately-run
000688	Guocheng Mining	2019-12-31	Privately-run
000688	Guocheng Mining	2020-12-31	Privately-run
000688	Guocheng Mining	2021-12-31	Privately-run
000688	Guocheng Mining	2022-12-31	Privately-run
000688	Guocheng Mining	2023-12-31	Privately-run
000690	Bao New Energy ULZ 006575 2023-12-31	2017-12-31	Privately-run
000690	Bao New Energy ULZ 006575 2023-12-31	2018-12-31	Privately-run
000690	Bao New Energy ULZ 006575 2023-12-31	2019-12-31	Privately-run
000690	Bao New Energy ULZ 006575 2023-12-31	2020-12-31	Privately-run
000690	Bao New Energy ULZ 006575 2023-12-31	2021-12-31	Privately-run
000690	Bao New Energy ULZ 006575 2023-12-31	2022-12-31	Privately-run
000690	Bao New Energy ULZ 006575 2023-12-31	2023-12-31	Privately-run
000691	Asia-Pacific Industry	2017-12-31	Privately-run
000691	Asia-Pacific Industry	2018-12-31	Privately-run
000691	Asia-Pacific Industry	2019-12-31	Privately-run
000691	Asia-Pacific Industry	2020-12-31	Privately-run
000691	Asia-Pacific Industry	2021-12-31	Privately-run
000691	Asia-Pacific Industry	2022-12-31	Privately-run
000691	Asia-Pacific Industry	2023-12-31	Privately-run
000692	Huitian Thermal Power	2017-12-31	State-owned enterprises
000692	Huitian Thermal Power	2018-12-31	State-owned enterprises
000692	Huitian Thermal Power	2019-12-31	State-owned enterprises
000692	Huitian Thermal Power	2020-12-31	State-owned enterprises
000692	Huitian Thermal Power	2021-12-31	State-owned enterprises
000692	Huitian Thermal Power	2022-12-31	State-owned enterprises
000692	*ST Huitian	2023-12-31	Other
000693	*ST Huaze	2017-12-31	Privately-run
000695	Binhai Energy	2017-12-31	State-owned enterprises
000695	Binhai Energy	2018-12-31	State-owned enterprises
000695	Binhai Energy	2019-12-31	State-owned enterprises
000695	Binhai Energy	2020-12-31	State-owned enterprises
000695	Binhai Energy	2021-12-31	State-owned enterprises
000695	Binhai Energy	2022-12-31	Privately-run
000695	Binhai Energy	2023-12-31	Privately-run
000697	Refining stone is colored	2017-12-31	Privately-run
000697	Refinery Airlines	2018-12-31	Privately-run
000697	Refinery Airlines	2019-12-31	Privately-run
000697	Refinery Airlines	2020-12-31	Privately-run
000697	Refinery Airlines	2021-12-31	Privately-run
000697	Refinery Airlines	2022-12-31	Privately-run
000697	*ST refining stone	2023-12-31	State-owned enterprises
000698	Shenyang Chemical Industry	2017-12-31	State-owned enterprises
000698	Shenyang Chemical Industry	2018-12-31	State-owned enterprises
000698	Shenyang Chemical Industry	2019-12-31	State-owned enterprises
000698	Shenyang Chemical Industry	2020-12-31	State-owned enterprises
000698	Shenyang Chemical Industry	2021-12-31	State-owned enterprises
000698	Shenyang Chemical Industry	2022-12-31	State-owned enterprises
000698	Shenyang Chemical Industry	2023-12-31	State-owned enterprises
000700	Molding Technology	2017-12-31	Privately-run
000700	Molding Technology	2018-12-31	Privately-run
000700	Molding Technology	2019-12-31	Privately-run
000700	Molding Technology	2020-12-31	Privately-run
000700	Molding Technology	2021-12-31	Privately-run
000700	Molding Technology	2022-12-31	Privately-run
000700	Molding Technology	2023-12-31	Privately-run
000701	Xiamen Xinda	2017-12-31	State-owned enterprises
000701	Xiamen Xinda	2018-12-31	State-owned enterprises
000701	Xiamen Xinda	2019-12-31	State-owned enterprises
000701	Xiamen Xinda	2020-12-31	State-owned enterprises
000701	Xiamen Xinda	2021-12-31	State-owned enterprises
000701	Xiamen Xinda	2022-12-31	State-owned enterprises
000701	Xiamen Xinda	2023-12-31	State-owned enterprises
000702	Zhenghong Technology	2017-12-31	State-owned enterprises
000702	Zhenghong Technology	2018-12-31	State-owned enterprises
000702	Zhenghong Technology	2019-12-31	State-owned enterprises
000702	Zhenghong Technology	2020-12-31	State-owned enterprises
000702	Zhenghong Technology	2021-12-31	State-owned enterprises
000702	Zhenghong Technology	2022-12-31	State-owned enterprises
000702	Zhenghong Technology	2023-12-31	State-owned enterprises
000703	Hengyi Petrochemical	2017-12-31	Privately-run
000703	Hengyi Petrochemical	2018-12-31	Privately-run
000703	Hengyi Petrochemical	2019-12-31	Privately-run
000703	Hengyi Petrochemical	2020-12-31	Privately-run
000703	Hengyi Petrochemical	2021-12-31	Privately-run
000703	Hengyi Petrochemical	2022-12-31	Privately-run
000703	Hengyi Petrochemical	2023-12-31	Privately-run
000705	Zhenyuan, Zhejiang	2017-12-31	State-owned enterprises
000705	Zhenyuan, Zhejiang	2018-12-31	State-owned enterprises
000705	Zhenyuan, Zhejiang	2019-12-31	State-owned enterprises
000705	Zhenyuan, Zhejiang	2020-12-31	State-owned enterprises
000705	Zhenyuan, Zhejiang	2021-12-31	State-owned enterprises
000705	Zhenyuan, Zhejiang	2022-12-31	State-owned enterprises
000705	Zhenyuan, Zhejiang	2023-12-31	State-owned enterprises
000707	Shuanghuan Technology	2017-12-31	State-owned enterprises
000707	*ST double ring	2018-12-31	State-owned enterprises
000707	ST double ring	2019-12-31	State-owned enterprises
000707	ST double ring	2020-12-31	State-owned enterprises
000707	*ST double ring	2021-12-31	State-owned enterprises
000707	Shuanghuan Technology	2022-12-31	State-owned enterprises
000707	Shuanghuan Technology	2023-12-31	State-owned enterprises
000708	Daye Special Steel	2017-12-31	State-owned enterprises
000708	Daye Special Steel	2018-12-31	State-owned enterprises
000708	CITIC Special Steel	2019-12-31	State-owned enterprises
000708	CITIC Special Steel	2020-12-31	State-owned enterprises
000708	CITIC Special Steel	2021-12-31	State-owned enterprises
000708	CITIC Special Steel	2022-12-31	State-owned enterprises
000708	CITIC Special Steel	2023-12-31	State-owned enterprises
000709	Hegang Co., Ltd.	2017-12-31	State-owned enterprises
000709	Hegang Co., Ltd.	2018-12-31	State-owned enterprises
000709	Hegang Co., Ltd.	2019-12-31	State-owned enterprises
000709	Hegang Co., Ltd.	2020-12-31	State-owned enterprises
000709	Hegang Co., Ltd.	2021-12-31	State-owned enterprises
000709	Hegang Co., Ltd.	2022-12-31	State-owned enterprises
000709	Hegang Co., Ltd.	2023-12-31	State-owned enterprises
000710	Berry Gene	2017-12-31	Privately-run
000710	Berry Gene	2018-12-31	Privately-run
000710	Berry Gene	2019-12-31	Privately-run
000710	Berry Gene	2020-12-31	Privately-run
000710	Berry Gene	2021-12-31	Privately-run
000710	Berry Gene	2022-12-31	Privately-run
000710	Berry Gene	2023-12-31	Privately-run
000711	Jinglan Technology	2017-12-31	Privately-run
000711	Jinglan Technology	2018-12-31	Privately-run
000711	Jinglan Technology	2019-12-31	Privately-run
000711	Jinglan Technology	2020-12-31	Privately-run
000711	Jinglan Technology	2021-12-31	Privately-run
000711	Jinglan Technology	2022-12-31	Privately-run
000711	*ST Jinglan	2023-12-31	Privately-run
000712	Jinlong Co., Ltd.	2017-12-31	Privately-run
000712	Jinlong Co., Ltd.	2018-12-31	Privately-run
000712	Jinlong Co., Ltd.	2019-12-31	Privately-run
000712	Jinlong Co., Ltd.	2020-12-31	Privately-run
000712	Jinlong Co., Ltd.	2021-12-31	Privately-run
000712	Jinlong Co., Ltd.	2022-12-31	Privately-run
000712	Jinlong Co., Ltd.	2023-12-31	Privately-run
000713	Fengle Seed Industry	2017-12-31	State-owned enterprises
000713	Fengle Seed Industry	2018-12-31	State-owned enterprises
000713	Fengle Seed Industry	2019-12-31	State-owned enterprises
000713	Fengle Seed Industry	2020-12-31	State-owned enterprises
000713	Fengle Seed Industry	2021-12-31	State-owned enterprises
000713	Fengle Seed Industry	2022-12-31	State-owned enterprises
000713	Fengle Seed Industry	2023-12-31	State-owned enterprises
000715	ZTE Business	2017-12-31	State-owned enterprises
000715	ZTE Business	2018-12-31	State-owned enterprises
000715	ZTE Business	2019-12-31	Privately-run
000715	ZTE Business	2020-12-31	Privately-run
000715	ZTE Business	2021-12-31	Privately-run
000715	ZTE Business	2022-12-31	Privately-run
000715	ZTE Business	2023-12-31	Privately-run
000716	Black sesame	2017-12-31	Privately-run
000716	Black sesame	2018-12-31	Privately-run
000716	Black sesame	2019-12-31	Privately-run
000716	Black sesame	2020-12-31	Privately-run
000716	Black sesame	2021-12-31	Privately-run
000716	Black sesame	2022-12-31	Privately-run
000716	Black sesame	2023-12-31	Privately-run
000717	Shaogang Songshan	2017-12-31	State-owned enterprises
000717	Shaogang Songshan	2018-12-31	State-owned enterprises
000717	Shaogang Songshan	2019-12-31	State-owned enterprises
000717	Shaogang Songshan	2020-12-31	State-owned enterprises
000717	Shaogang Songshan	2021-12-31	State-owned enterprises
000717	Zhongnan Co., Ltd.	2022-12-31	State-owned enterprises
000717	Zhongnan Co., Ltd.	2023-12-31	State-owned enterprises
000718	Suning Universal	2017-12-31	Privately-run
000718	Suning Universal	2018-12-31	Privately-run
000718	Suning Universal	2019-12-31	Privately-run
000718	Suning Universal	2020-12-31	Privately-run
000718	Suning Universal	2021-12-31	Privately-run
000718	Suning Universal	2022-12-31	Privately-run
000718	Suning Universal	2023-12-31	Privately-run
000719	Dadi Media	2017-12-31	State-owned enterprises
000719	Zhongyuan Media	2018-12-31	State-owned enterprises
000719	Zhongyuan Media	2019-12-31	State-owned enterprises
000719	Zhongyuan Media	2020-12-31	State-owned enterprises
000719	Zhongyuan Media	2021-12-31	State-owned enterprises
000719	Zhongyuan Media	2022-12-31	State-owned enterprises
000719	Zhongyuan Media	2023-12-31	State-owned enterprises
000720	Xinneng Taishan	2017-12-31	State-owned enterprises
000720	*ST New Energy	2018-12-31	State-owned enterprises
000720	Xinneng Taishan	2019-12-31	State-owned enterprises
000720	Xinneng Taishan	2020-12-31	State-owned enterprises
000720	Xinneng Taishan	2021-12-31	State-owned enterprises
000720	Xinneng Taishan	2022-12-31	State-owned enterprises
000720	Xinneng Taishan	2023-12-31	State-owned enterprises
000721	Xi'an food	2017-12-31	State-owned enterprises
000721	Xi'an food	2018-12-31	State-owned enterprises
000721	Xi'an food	2019-12-31	State-owned enterprises
000721	Xi'an food	2020-12-31	State-owned enterprises
000721	Xi'an food	2021-12-31	State-owned enterprises
000721	Xi'an food	2022-12-31	State-owned enterprises
000721	Xi'an food	2023-12-31	State-owned enterprises
000722	Development of Hunan	2017-12-31	State-owned enterprises
000722	Development of Hunan	2018-12-31	State-owned enterprises
000722	Development of Hunan	2019-12-31	State-owned enterprises
000722	Development of Hunan	2020-12-31	State-owned enterprises
000722	Development of Hunan	2021-12-31	State-owned enterprises
000722	Development of Hunan	2022-12-31	State-owned enterprises
000722	Development of Hunan	2023-12-31	State-owned enterprises
000723	Meijin Energy	2017-12-31	Privately-run
000723	Meijin Energy	2018-12-31	Privately-run
000723	Meijin Energy	2019-12-31	Privately-run
000723	Meijin Energy	2020-12-31	Privately-run
000723	Meijin Energy	2021-12-31	Privately-run
000723	Meijin Energy	2022-12-31	Privately-run
000723	Meijin Energy	2023-12-31	Privately-run
000725	BOE A	2017-12-31	State-owned enterprises
000725	BOE A	2018-12-31	State-owned enterprises
000725	BOE A	2019-12-31	State-owned enterprises
000725	BOE A	2020-12-31	State-owned enterprises
000725	BOE A	2021-12-31	State-owned enterprises
000725	BOE A	2022-12-31	State-owned enterprises
000725	BOE A	2023-12-31	State-owned enterprises
000726	Lu Tai A	2017-12-31	Privately-run
000726	Lu Tai A	2018-12-31	Privately-run
000726	Lu Tai A	2019-12-31	Privately-run
000726	Lu Tai A	2020-12-31	Privately-run
000726	Lu Tai A	2021-12-31	Privately-run
000726	Lu Tai A	2022-12-31	Privately-run
000726	Lu Tai A	2023-12-31	Privately-run
000727	East China Technology	2017-12-31	State-owned enterprises
000727	East China Technology	2018-12-31	State-owned enterprises
000727	East China Technology	2019-12-31	State-owned enterprises
000727	*ST Dongke	2020-12-31	State-owned enterprises
000727	Guanjie Technology	2021-12-31	State-owned enterprises
000727	Guanjie Technology	2022-12-31	State-owned enterprises
000727	Guanjie Technology	2023-12-31	State-owned enterprises
000728	Guoyuan Securities	2017-12-31	State-owned enterprises
000728	Guoyuan Securities	2018-12-31	State-owned enterprises
000728	Guoyuan Securities	2019-12-31	State-owned enterprises
000728	Guoyuan Securities	2020-12-31	State-owned enterprises
000728	Guoyuan Securities	2021-12-31	State-owned enterprises
000728	Guoyuan Securities	2022-12-31	State-owned enterprises
000728	Guoyuan Securities	2023-12-31	State-owned enterprises
000729	Yanjing Beer	2017-12-31	State-owned enterprises
000729	Yanjing Beer	2018-12-31	State-owned enterprises
000729	Yanjing Beer	2019-12-31	State-owned enterprises
000729	Yanjing Beer	2020-12-31	State-owned enterprises
000729	Yanjing Beer	2021-12-31	State-owned enterprises
000729	Yanjing Beer	2022-12-31	State-owned enterprises
000729	Yanjing Beer	2023-12-31	State-owned enterprises
000731	Meifeng, Sichuan	2017-12-31	State-owned enterprises
000731	Meifeng, Sichuan	2018-12-31	State-owned enterprises
000731	Meifeng, Sichuan	2019-12-31	State-owned enterprises
000731	Meifeng, Sichuan	2020-12-31	State-owned enterprises
000731	Meifeng, Sichuan	2021-12-31	State-owned enterprises
000731	Meifeng, Sichuan	2022-12-31	State-owned enterprises
000731	Meifeng, Sichuan	2023-12-31	State-owned enterprises
000732	Taihe Group	2017-12-31	Privately-run
000732	Taihe Group	2018-12-31	Privately-run
000732	Taihe Group	2019-12-31	Privately-run
000732	Taihe Group	2020-12-31	Privately-run
000732	Taihe Group	2021-12-31	Privately-run
000732	ST Taihe	2022-12-31	Privately-run
000733	Zhenhua Technology	2017-12-31	State-owned enterprises
000733	Zhenhua Technology	2018-12-31	State-owned enterprises
000733	Zhenhua Technology	2019-12-31	State-owned enterprises
000733	Zhenhua Technology	2020-12-31	State-owned enterprises
000733	Zhenhua Technology	2021-12-31	State-owned enterprises
000733	Zhenhua Technology	2022-12-31	State-owned enterprises
000733	Zhenhua Technology	2023-12-31	State-owned enterprises
000735	Luoniu Mountain	2017-12-31	Privately-run
000735	Luoniu Mountain	2018-12-31	Privately-run
000735	Luoniu Mountain	2019-12-31	Privately-run
000735	Luoniu Mountain	2020-12-31	Privately-run
000735	Luoniu Mountain	2021-12-31	Privately-run
000735	Luoniu Mountain	2022-12-31	Privately-run
000735	Luoniu Mountain	2023-12-31	Privately-run
000736	China Stock Exchange Real Estate	2017-12-31	State-owned enterprises
000736	China Stock Exchange Real Estate	2018-12-31	State-owned enterprises
000736	China Stock Exchange Real Estate	2019-12-31	State-owned enterprises
000736	China Stock Exchange Real Estate	2020-12-31	State-owned enterprises
000736	China Stock Exchange Real Estate	2021-12-31	State-owned enterprises
000736	China Stock Exchange Real Estate	2022-12-31	State-owned enterprises
000736	China Stock Exchange Real Estate	2023-12-31	State-owned enterprises
000737	Nanfeng Chemical Industry	2017-12-31	State-owned enterprises
000737	*ST South wind	2018-12-31	State-owned enterprises
000737	ST South Wind	2019-12-31	State-owned enterprises
000737	ST South Wind	2020-12-31	State-owned enterprises
000737	Nanfeng Chemical Industry	2021-12-31	State-owned enterprises
000737	Northern Copper Industry	2022-12-31	State-owned enterprises
000737	Northern Copper Industry	2023-12-31	State-owned enterprises
000738	Air delivery control	2017-12-31	State-owned enterprises
000738	Air delivery control	2018-12-31	State-owned enterprises
000738	Air delivery control	2019-12-31	State-owned enterprises
000738	Air delivery control	2020-12-31	State-owned enterprises
000738	Air delivery control	2021-12-31	State-owned enterprises
000738	Air delivery control	2022-12-31	State-owned enterprises
000738	Air delivery control	2023-12-31	State-owned enterprises
000739	Prolo Pharmaceuticals	2017-12-31	Other
000739	Prolo Pharmaceuticals	2018-12-31	Other
000739	Prolo Pharmaceuticals	2019-12-31	Other
000739	Prolo Pharmaceuticals	2020-12-31	Other
000739	Prolo Pharmaceuticals	2021-12-31	Other
000739	Prolo Pharmaceuticals	2022-12-31	Other
000739	Prolo Pharmaceuticals	2023-12-31	Other
000750	Guohai Securities	2017-12-31	State-owned enterprises
000750	Guohai Securities	2018-12-31	State-owned enterprises
000750	Guohai Securities	2019-12-31	State-owned enterprises
000750	Guohai Securities	2020-12-31	State-owned enterprises
000750	Guohai Securities	2021-12-31	State-owned enterprises
000750	Guohai Securities	2022-12-31	State-owned enterprises
000750	Guohai Securities	2023-12-31	State-owned enterprises
000751	Zinc Industry Co., Ltd.	2017-12-31	Privately-run
000751	Zinc Industry Co., Ltd.	2018-12-31	Privately-run
000751	Zinc Industry Co., Ltd.	2019-12-31	Privately-run
000751	Zinc Industry Co., Ltd.	2020-12-31	Privately-run
000751	Zinc Industry Co., Ltd.	2021-12-31	Privately-run
000751	Zinc Industry Co., Ltd.	2022-12-31	Privately-run
000751	Zinc Industry Co., Ltd.	2023-12-31	Privately-run
000752	The development of Tibet	2017-12-31	Other
000752	The development of Tibet	2018-12-31	State-owned enterprises
000752	*ST Xifa	2019-12-31	0
000752	*ST Xifa	2020-12-31	0
000752	*ST Xifa	2021-12-31	Privately-run
000752	*ST Xifa	2022-12-31	Privately-run
000752	*ST Xifa	2023-12-31	Privately-run
000753	Zhangzhou Development	2017-12-31	State-owned enterprises
000753	Zhangzhou Development	2018-12-31	State-owned enterprises
000753	Zhangzhou Development	2019-12-31	State-owned enterprises
000753	Zhangzhou Development	2020-12-31	State-owned enterprises
000753	Zhangzhou Development	2021-12-31	State-owned enterprises
000753	Zhangzhou Development	2022-12-31	State-owned enterprises
000753	Zhangzhou Development	2023-12-31	State-owned enterprises
000755	*ST three-dimensional	2017-12-31	State-owned enterprises
000755	Shanxi Road Bridge	2018-12-31	State-owned enterprises
000755	Shanxi Road Bridge	2019-12-31	State-owned enterprises
000755	Shanxi Road Bridge	2020-12-31	State-owned enterprises
000755	Shanxi Road Bridge	2021-12-31	State-owned enterprises
000755	Shanxi Road Bridge	2022-12-31	State-owned enterprises
000755	Shanxi Road Bridge	2023-12-31	State-owned enterprises
000756	Xinhua Pharmaceutical	2017-12-31	State-owned enterprises
000756	Xinhua Pharmaceutical	2018-12-31	State-owned enterprises
000756	Xinhua Pharmaceutical	2019-12-31	State-owned enterprises
000756	Xinhua Pharmaceutical	2020-12-31	State-owned enterprises
000756	Xinhua Pharmaceutical	2021-12-31	State-owned enterprises
000756	Xinhua Pharmaceutical	2022-12-31	State-owned enterprises
000756	Xinhua Pharmaceutical	2023-12-31	State-owned enterprises
000757	Haowu shares	2017-12-31	State-owned enterprises
000757	Haowu shares	2018-12-31	State-owned enterprises
000757	Haowu shares	2019-12-31	State-owned enterprises
000757	Haowu shares	2020-12-31	State-owned enterprises
000757	Haowu shares	2021-12-31	Privately-run
000757	Haowu shares	2022-12-31	Privately-run
000757	Haowu shares	2023-12-31	Privately-run
000758	Sinosteel Shares	2017-12-31	State-owned enterprises
000758	Sinosteel Shares	2018-12-31	State-owned enterprises
000758	Sinosteel Shares	2019-12-31	State-owned enterprises
000758	Sinosteel Shares	2020-12-31	State-owned enterprises
000758	Sinosteel Shares	2021-12-31	State-owned enterprises
000758	Sinosteel Shares	2022-12-31	State-owned enterprises
000758	Sinosteel Shares	2023-12-31	State-owned enterprises
000759	Zhongbai Group	2017-12-31	State-owned enterprises
000759	Zhongbai Group	2018-12-31	State-owned enterprises
000759	Zhongbai Group	2019-12-31	State-owned enterprises
000759	Zhongbai Group	2020-12-31	State-owned enterprises
000759	Zhongbai Group	2021-12-31	State-owned enterprises
000759	Zhongbai Group	2022-12-31	State-owned enterprises
000759	Zhongbai Group	2023-12-31	State-owned enterprises
000760	Steyr	2017-12-31	Privately-run
000760	Steyr	2018-12-31	Privately-run
000760	*ST Stai	2019-12-31	0
000760	*ST Stai	2020-12-31	0
[truncated: 28,483 more rows]
