# Supplementary material for: ‘Survival-driven’ or ‘policy-driven’—research on the motivation and economic consequences of the mixed-ownership reform of state-owned enterprises
Source: PLoS One. 2026 Jan 5;21(1):e0339970. doi: 10.1371/journal.pone.0339970 (PMC12768374; doi:10.1371/journal.pone.0339970)
Supplement: S1 File — The files correspond to the following variables and themes (all data are structured in standard spreadsheet format for reproducibility): balance: Dataset related to firms’ balance sheet indicators (e.g., assets, liabilities, and owner's equity). board: Data on corporate board characteristics (e.g., board size). company: Basic information of sample companies (e.g., Date of establishment, Date of listing). EquityNature+English: Dataset on the nature of corporate equity (e.g., ownership type, state-owned vs. non-state-owned shares). income+English: Data on firms’ income statement metrics (e.g., Operating Cost, net profit, operating income). market+English: Market-related indicators (e.g., Marketization Index of the Region Where Listed Companies Are Located). profit_ratio: Dataset of profitability ratios (e.g., return on assets, return on equity, EBIT). relation+English: Shareholder Related Relationship Data (e.g., Relationship Level Identifier, Related Party (Shareholder) Name, Whether it is a Direct Shareholder, Whether it is an Indirect Shareholder, Shareholding Ratio). shareholder+English: Shareholder Shareholding Information Data (e.g., Shareholding Rank, Shareholding Quantity, Shareholding Ratio). tobinq: Dataset of Tobin’s Q values (a measure of firm value, calculated as the ratio of market value to book value of assets). (ZIP) [file pone.0339970.s001.zip › data_ENGLISH/balance.xlsx]

## Sheet: sheet1
code	date	type	asset	debt	equity
000001	2009-01-01	A	474440173000	458039383000	16400790000
000001	2009-03-31	A	521879398000	504807269000	17072129000
000001	2009-06-30	A	541225736000	523238344000	17987392000
000001	2009-09-30	A	554264684000	535176249000	19088435000
000001	2009-12-31	A	587811034000	567341425000	20469609000
000001	2010-01-01	A	587811034000	567341425000	20469609000
000001	2010-03-31	A	619927625000	597817799000	22109826000
000001	2010-06-30	A	624398179000	593977071000	30421108000
000001	2010-09-30	A	675063878000	642919743000	32144135000
000001	2010-12-31	A	727207076000	694009541000	33197535000
000001	2011-01-01	A	727207076000	694009541000	33197535000
000001	2011-01-01	B	727207076000	694009541000	33197535000
000001	2011-03-31	A	807563445000	771613374000	35950071000
000001	2011-06-30	A	852057025000	813904630000	38152395000
000001	2011-09-30	A	1207212499000	1135526235000	71686264000
000001	2011-09-30	B	930459073000	861026624000	69432449000
000001	2011-12-31	A	1258176944000	1182796360000	75380584000
000001	2011-12-31	B	987800475000	915662121000	72138354000
000001	2012-01-01	A	1258176944000	1182796360000	75380584000
000001	2012-01-01	B	987800475000	915662121000	72138354000
000001	2012-03-31	A	1368005065000	1289047642000	78957423000
000001	2012-03-31	B	1087900329000	1012967648000	74932681000
000001	2012-06-30	A	1490622851000	1410800241000	79822610000
000001	2012-06-30	B	1490622851000	1410800241000	79822610000
000001	2012-09-30	A	1477530744000	1395804859000	81725885000
000001	2012-09-30	B	1477530744000	1395804859000	81725885000
000001	2012-12-31	A	1606536760000	1521737985000	84798775000
000001	2012-12-31	B	1606536760000	1521737985000	84798775000
000001	2013-01-01	A	1606537000000	1521738000000	84799000000
000001	2013-03-31	A	1811249000000	1722490000000	88759000000
000001	2013-06-30	A	1826998000000	1735456000000	91542000000
000001	2013-09-30	A	1855619000000	1760706000000	94913000000
000001	2013-12-31	A	1891741000000	1779660000000	112081000000
000001	2014-01-01	A	1891741000000	1779660000000	112081000000
000001	2014-03-31	A	2097102000000	1979802000000	117300000000
000001	2014-06-30	A	2136475000000	2015535000000	120940000000
000001	2014-09-30	A	2144358000000	2017622000000	126736000000
000001	2014-12-31	A	2186459000000	2055510000000	130949000000
000001	2015-01-01	A	2186459000000	2055510000000	130949000000
000001	2015-03-31	A	2304775000000	2168071000000	136704000000
000001	2015-06-30	A	2570508000000	2419628000000	150880000000
000001	2015-09-30	A	2599060000000	2441924000000	157136000000
000001	2015-12-31	A	2507149000000	2345649000000	161500000000
000001	2016-01-01	A	2507149000000	2345649000000	161500000000
000001	2016-03-31	A	2681155000000	2493586000000	187569000000
000001	2016-06-30	A	2800983000000	2609283000000	191700000000
000001	2016-09-30	A	2791238000000	2593010000000	198228000000
000001	2016-12-31	A	2953434000000	2751263000000	202171000000
000001	2017-01-01	A	2953434000000	2751263000000	202171000000
000001	2017-03-31	A	3006195000000	2798456000000	207739000000
000001	2017-06-30	A	3092142000000	2880688000000	211454000000
000001	2017-09-30	A	3137481000000	2919370000000	218111000000
000001	2017-12-31	A	3248474000000	3026420000000	222054000000
000001	2018-01-01	A	3248474000000	3026420000000	222054000000
000001	2018-03-31	A	3338572000000	3115181000000	223391000000
000001	2018-06-30	A	3367399000000	3139258000000	228141000000
000001	2018-09-30	A	3352056000000	3116825000000	235231000000
000001	2018-12-31	A	3418592000000	3178550000000	240042000000
000001	2019-01-01	A	3418592000000	3178550000000	240042000000
000001	2019-03-31	A	3530180000000	3279242000000	250938000000
000001	2019-06-30	A	3590766000000	3334163000000	256603000000
000001	2019-09-30	A	3707683000000	3419610000000	288073000000
000001	2019-12-31	A	3939070000000	3626087000000	312983000000
000001	2020-01-01	A	3939070000000	3626087000000	312983000000
000001	2020-01-01	B	3939070000000	3626087000000	312983000000
000001	2020-03-31	A	4132298000000	3779943000000	352355000000
000001	2020-06-30	A	4178622000000	3827225000000	351397000000
000001	2020-09-30	A	4346921000000	3988150000000	358771000000
000001	2020-09-30	B	4349421000000	3990654000000	358767000000
000001	2020-12-31	A	4468514000000	4104383000000	364131000000
000001	2020-12-31	B	4468779000000	4104819000000	363960000000
000001	2021-01-01	A	4468514000000	4104383000000	364131000000
000001	2021-01-01	B	4468779000000	4104819000000	363960000000
000001	2021-03-31	A	4572974000000	4200357000000	372617000000
000001	2021-03-31	B	4572927000000	4200929000000	371998000000
000001	2021-06-30	A	4723520000000	4346327000000	377193000000
000001	2021-06-30	B	4722747000000	4346543000000	376204000000
000001	2021-09-30	A	4853074000000	4464216000000	388858000000
000001	2021-09-30	B	4852771000000	4465078000000	387693000000
000001	2021-12-31	A	4921380000000	4525932000000	395448000000
000001	2021-12-31	B	4921073000000	4527406000000	393667000000
000001	2022-01-01	A	4921380000000	4525932000000	395448000000
000001	2022-01-01	B	4921073000000	4527406000000	393667000000
000001	2022-03-31	A	5117949000000	4711774000000	406175000000
000001	2022-03-31	B	5116671000000	4712517000000	404154000000
000001	2022-06-30	A	5108776000000	4696678000000	412098000000
000001	2022-06-30	B	5107033000000	4697111000000	409922000000
000001	2022-09-30	A	5195133000000	4769749000000	425384000000
000001	2022-09-30	B	5192911000000	4769870000000	423041000000
000001	2022-12-31	A	5321514000000	4886834000000	434680000000
000001	2022-12-31	B	5319138000000	4888117000000	431021000000
000001	2023-01-01	A	5321514000000	4886834000000	434680000000
000001	2023-01-01	B	5319138000000	4888117000000	431021000000
000001	2023-03-31	A	5455897000000	5009152000000	446745000000
000001	2023-03-31	B	5453845000000	5011289000000	442556000000
000001	2023-06-30	A	5500524000000	5048451000000	452073000000
000001	2023-06-30	B	5496231000000	5048493000000	447738000000
000001	2023-09-30	A	5516388000000	5050528000000	465860000000
000001	2023-09-30	B	5511916000000	5050539000000	461377000000
000001	2023-12-31	A	5587116000000	5114788000000	472328000000
000001	2023-12-31	B	5564067000000	5097286000000	466781000000
000002	2009-01-01	A	1.19237e+11	8.0418e+10	3.88185e+10
000002	2009-01-01	B	5.82595e+10	3.21096e+10	2.61499e+10
000002	2009-03-31	A	1.24834e+11	8.51015e+10	3.97324e+10
000002	2009-03-31	B	6.27e+10	3.66788e+10	2.60212e+10
000002	2009-06-30	A	1.2452e+11	8.2715e+10	4.18049e+10
000002	2009-06-30	B	5.94747e+10	3.04408e+10	2.90339e+10
000002	2009-09-30	A	1.29503e+11	8.71384e+10	4.23641e+10
000002	2009-09-30	B	6.11546e+10	3.2247e+10	2.89076e+10
000002	2009-12-31	A	1.37609e+11	9.22e+10	4.54085e+10
000002	2009-12-31	B	6.15041e+10	3.23809e+10	2.91232e+10
000002	2010-01-01	A	1.37609e+11	9.22e+10	4.54085e+10
000002	2010-01-01	B	6.15041e+10	3.23809e+10	2.91232e+10
000002	2010-03-31	A	1.48396e+11	1.01002e+11	4.73935e+10
000002	2010-03-31	B	6.72823e+10	3.76804e+10	2.96019e+10
000002	2010-06-30	A	1.60513e+11	1.12093e+11	4.84198e+10
000002	2010-06-30	B	6.96549e+10	3.79428e+10	3.17121e+10
000002	2010-09-30	A	1.87935e+11	1.38599e+11	4.93367e+10
000002	2010-09-30	B	7.99716e+10	4.8104e+10	3.18676e+10
000002	2010-12-31	A	2.15638e+11	1.61051e+11	5.45862e+10
000002	2010-12-31	B	8.4468e+10	5.25594e+10	3.19085e+10
000002	2011-01-01	A	2.15638e+11	1.61051e+11	5.45862e+10
000002	2011-01-01	B	8.4468e+10	5.25594e+10	3.19085e+10
000002	2011-03-31	A	2.35359e+11	1.7923e+11	5.61292e+10
000002	2011-03-31	B	8.46463e+10	5.25862e+10	32060123015
000002	2011-06-30	A	2.6096e+11	2.03153e+11	5.78075e+10
000002	2011-06-30	B	91785259210	5.65344e+10	3.52509e+10
000002	2011-09-30	A	2.83206e+11	2.23652e+11	5.95538e+10
000002	2011-09-30	B	9.28715e+10	5.74991e+10	3.53723e+10
000002	2011-12-31	A	2.96208e+11	2.28376e+11	6.78325e+10
000002	2011-12-31	B	9.17255e+10	5.64373e+10	3.52882e+10
000002	2012-01-01	A	2.96208e+11	2.28376e+11	6.78325e+10
000002	2012-01-01	B	9.17255e+10	5.64373e+10	3.52882e+10
000002	2012-03-31	A	3.10437e+11	2.41316e+11	6.91207e+10
000002	2012-03-31	B	9.62654e+10	6.09988e+10	3.52665e+10
000002	2012-06-30	A	3.30401e+11	2.60567e+11	6.9834e+10
000002	2012-06-30	B	1.08431e+11	6.94785e+10	3.89528e+10
000002	2012-09-30	A	3.47775e+11	2.76134e+11	7.16409e+10
000002	2012-09-30	B	1.10687e+11	7.1854e+10	3.88331e+10
000002	2012-12-31	A	3.78802e+11	2.96663e+11	8.21382e+10
000002	2012-12-31	B	1.26545e+11	8.69809e+10	3.95638e+10
000002	2013-01-01	A	3.78802e+11	2.96663e+11	8.21382e+10
000002	2013-01-01	B	1.26545e+11	8.69809e+10	3.95638e+10
000002	2013-03-31	A	4.17894e+11	3.33268e+11	8.46264e+10
000002	2013-03-31	B	1.36466e+11	9.69545e+10	3.95117e+10
000002	2013-06-30	A	4.32242e+11	3.44176e+11	8.80655e+10
000002	2013-06-30	B	1.46002e+11	1.00984e+11	4.50181e+10
000002	2013-09-30	A	4.61138e+11	3.66771e+11	9.43665e+10
000002	2013-09-30	B	1.60753e+11	1.1586e+11	4.4893e+10
000002	2013-12-31	A	4.79205e+11	3.73766e+11	1.05439e+11
000002	2013-12-31	B	1.63658e+11	1.18077e+11	4.5581e+10
000002	2014-01-01	A	4.79205e+11	3.73766e+11	1.05439e+11
000002	2014-01-01	B	1.63658e+11	1.18077e+11	4.5581e+10
000002	2014-03-31	A	4.95119e+11	3.93368e+11	1.01751e+11
000002	2014-03-31	B	1.56379e+11	1.15419e+11	4.09602e+10
000002	2014-06-30	A	5.01774e+11	3.96054e+11	1.0572e+11
000002	2014-06-30	B	1.68031e+11	1.15526e+11	5.25049e+10
000002	2014-09-30	A	5.19974e+11	4.13792e+11	1.06183e+11
000002	2014-09-30	B	1.70232e+11	1.17899e+11	5.23334e+10
000002	2014-12-31	A	5.08409e+11	3.92515e+11	1.15894e+11
000002	2014-12-31	B	1.74639e+11	1.21503e+11	5.31361e+10
000002	2015-01-01	A	5.08409e+11	3.92515e+11	1.15894e+11
000002	2015-01-01	B	1.74639e+11	1.21503e+11	5.31361e+10
000002	2015-03-31	A	5.2604e+11	4.09837e+11	1.16204e+11
000002	2015-03-31	B	1.78089e+11	1.2446e+11	5.36288e+10
000002	2015-06-30	A	5.36938e+11	4.19138e+11	1.178e+11
000002	2015-06-30	B	1.90697e+11	1.35246e+11	5.54504e+10
000002	2015-09-30	A	5.70793e+11	4.49668e+11	1.21125e+11
000002	2015-09-30	B	1.86614e+11	1.31388e+11	5.52258e+10
000002	2015-12-31	A	6.11296e+11	4.74986e+11	1.3631e+11
000002	2015-12-31	B	1.94591e+11	1.37078e+11	5.75139e+10
000002	2016-01-01	A	6.11296e+11	4.74986e+11	1.3631e+11
000002	2016-01-01	B	1.94591e+11	1.37078e+11	5.75139e+10
000002	2016-03-31	A	6.58837e+11	5.20089e+11	1.38749e+11
000002	2016-03-31	B	1.86801e+11	1.29089e+11	5.77121e+10
000002	2016-06-30	A	7.12307e+11	5.74133e+11	1.38174e+11
000002	2016-06-30	B	1.92056e+11	1.29615e+11	6.24404e+10
000002	2016-09-30	A	7.5593e+11	6.12396e+11	1.43534e+11
000002	2016-09-30	B	1.85705e+11	122648508320	6.30561e+10
000002	2016-12-31	A	8.30674e+11	6.68998e+11	161676571281
000002	2016-12-31	B	2.20513e+11	1.58168e+11	6.23453e+10
000002	2017-01-01	A	8.30674e+11	6.68998e+11	161676571281
000002	2017-01-01	B	2.20513e+11	1.58168e+11	6.23453e+10
000002	2017-03-31	A	8.86754e+11	7.24767e+11	161986016323
000002	2017-03-31	B	2.42086e+11	1.80016e+11	6.20699e+10
000002	2017-06-30	A	9.29266e+11	7.68108e+11	1.61158e+11
000002	2017-06-30	B	2.69323e+11	2.02793e+11	6.65305e+10
000002	2017-09-30	A	1.01838e+12	8.50657e+11	1.67725e+11
000002	2017-09-30	B	2.8743e+11	2.20852e+11	6.65775e+10
000002	2017-12-31	A	1.16535e+12	9.78673e+11	1.86674e+11
000002	2017-12-31	B	3.30231e+11	2.63169e+11	6.70616e+10
000002	2018-01-01	A	1.16535e+12	9.78673e+11	1.86674e+11
000002	2018-01-01	B	3.30231e+11	2.63169e+11	6.70616e+10
000002	2018-03-31	A	1.22426e+12	1.02893e+12	1.95337e+11
000002	2018-03-31	B	3.26708e+11	2.59423e+11	6.72847e+10
000002	2018-06-30	A	1.34515e+12	1.13937e+12	2.05784e+11
000002	2018-06-30	B	4.11954e+11	3.29968e+11	8.19863e+10
000002	2018-09-30	A	1432222053278	1.21633e+12	2.15892e+11
000002	2018-09-30	B	4.19948e+11	3.386e+11	8.13482e+10
000002	2018-12-31	A	1.52858e+12	1.29296e+12	2.35621e+11
000002	2018-12-31	B	4.56382e+11	3.7627e+11	8.01127e+10
000002	2019-01-01	A	1.52858e+12	1.29296e+12	2.35621e+11
000002	2019-01-01	B	4.56382e+11	3.7627e+11	8.01127e+10
000002	2019-03-31	A	1.55117e+12	1314977040559	2.36189e+11
000002	2019-03-31	B	4.45395e+11	3.66005e+11	7.93898e+10
000002	2019-06-30	A	1.57706e+12	1.34459e+12	2.32468e+11
000002	2019-06-30	B	4.91208e+11	3.79261e+11	1.11946e+11
000002	2019-09-30	A	1.63876e+12	1.39391e+12	2.44852e+11
000002	2019-09-30	B	4.91454e+11	3.77991e+11	1.13463e+11
000002	2019-12-31	A	1.72993e+12	1.45935e+12	2.70579e+11
000002	2019-12-31	B	4.47724e+11	3.36729e+11	1.10995e+11
000002	2020-01-01	A	1.72993e+12	1.45935e+12	2.70579e+11
000002	2020-01-01	B	4.47724e+11	3.36729e+11	1.10995e+11
000002	2020-03-31	A	1.73979e+12	1.46568e+12	2.74111e+11
000002	2020-03-31	B	4.79535e+11	3.6929e+11	1.10245e+11
000002	2020-06-30	A	1.80619e+12	1.51493e+12	2.91256e+11
000002	2020-06-30	B	5.26049e+11	3.78096e+11	1.47954e+11
000002	2020-09-30	A	1.81447e+12	1.51182e+12	3.02642e+11
000002	2020-09-30	B	4.79973e+11	3.32163e+11	1.4781e+11
000002	2020-12-31	A	1.86918e+12	1.51933e+12	3.49844e+11
000002	2020-12-31	B	4.81426e+11	3.34092e+11	1.47334e+11
000002	2021-01-01	A	1.86918e+12	1.51933e+12	3.49844e+11
000002	2021-01-01	B	4.81426e+11	3.34092e+11	1.47334e+11
000002	2021-03-31	A	1.90786e+12	1.55243e+12	3.55432e+11
000002	2021-03-31	B	4.8196e+11	3.3456e+11	1.474e+11
000002	2021-06-30	A	1.95505e+12	1.59133e+12	3.63721e+11
000002	2021-06-30	B	5.05077e+11	3.51232e+11	1.53844e+11
000002	2021-09-30	A	1.9674e+12	1.59247e+12	3.7493e+11
000002	2021-12-31	A	1.93864e+12	1.54587e+12	3.92773e+11
000002	2021-12-31	B	5.08812e+11	3.50923e+11	1.57889e+11
000002	2022-01-01	A	1.93864e+12	1.54587e+12	3.92773e+11
000002	2022-01-01	B	5.08812e+11	3.50923e+11	1.57889e+11
000002	2022-03-31	A	1.94737e+12	1.55406e+12	3.9331e+11
000002	2022-06-30	A	1.8792e+12	1.48749e+12	3.91709e+11
000002	2022-06-30	B	5.44228e+11	3.84349e+11	1.59879e+11
000002	2022-09-30	A	1.83262e+12	1.42666e+12	4.05968e+11
000002	2022-12-31	A	1.75712e+12	1.35213e+12	4.04992e+11
000002	2022-12-31	B	5.45723e+11	3.85748e+11	1.59975e+11
000002	2023-01-01	A	1.7578e+12	1.35217e+12	4.05637e+11
000002	2023-01-01	B	5.45723e+11	3.85748e+11	1.59975e+11
000002	2023-03-31	A	1.74308e+12	1.34557e+12	3.97506e+11
000002	2023-06-30	A	1.6842e+12	1.28155e+12	4.02644e+11
000002	2023-06-30	B	5.43328e+11	3.71669e+11	1.71659e+11
000002	2023-09-30	A	1.6467e+12	1.23957e+12	4.07127e+11
000002	2023-12-31	A	1.50485e+12	1.10192e+12	4.02934e+11
000002	2023-12-31	B	5.30894e+11	3.60094e+11	1.70801e+11
000004	2009-01-01	A	1.67811e+08	8.25281e+07	8.52824e+07
000004	2009-01-01	B	1.22289e+08	5.74476e+07	6.48414e+07
000004	2009-03-31	A	1.65713e+08	8.12016e+07	84510986
000004	2009-03-31	B	1.22231e+08	5.78938e+07	6.43375e+07
000004	2009-06-30	A	1.70757e+08	8.63086e+07	8.44486e+07
000004	2009-06-30	B	1.22664e+08	5.83624e+07	6.43014e+07
000004	2009-09-30	A	1.84261e+08	1.01139e+08	8.31216e+07
000004	2009-09-30	B	1.22235e+08	5.84238e+07	6.3811e+07
000004	2009-12-31	A	2.30512e+08	1.40697e+08	8.9815e+07
000004	2009-12-31	B	1.1957e+08	5.60159e+07	6.3554e+07
000004	2010-01-01	A	2.30512e+08	1.40697e+08	8.9815e+07
000004	2010-01-01	B	1.1957e+08	5.60159e+07	6.3554e+07
000004	2010-03-31	A	2.18226e+08	1.08225e+08	1.10001e+08
000004	2010-03-31	B	1.19159e+08	5.5983e+07	6.3176e+07
000004	2010-06-30	A	2.25677e+08	1.10237e+08	1.1544e+08
000004	2010-06-30	B	1.18741e+08	5.59179e+07	6.28233e+07
000004	2010-09-30	A	1.86011e+08	5.96155e+07	1.26395e+08
000004	2010-09-30	B	1.14379e+08	5.23149e+07	6.20641e+07
000004	2010-12-31	A	1.84219e+08	5.50032e+07	1.29216e+08
000004	2010-12-31	B	1.13198e+08	5.22445e+07	6.09534e+07
000004	2011-01-01	A	1.84219e+08	5.50032e+07	1.29216e+08
000004	2011-01-01	B	1.13198e+08	5.22445e+07	6.09534e+07
000004	2011-03-31	A	1.88434e+08	5.83626e+07	1.30072e+08
000004	2011-03-31	B	1.11867e+08	5.21674e+07	5.96992e+07
000004	2011-06-30	A	1.91075e+08	5.89505e+07	1.32124e+08
000004	2011-06-30	B	1.10844e+08	5.21757e+07	5.86682e+07
000004	2011-09-30	A	1.89338e+08	5.56216e+07	1.33717e+08
000004	2011-09-30	B	1.09793e+08	5.21521e+07	5.76406e+07
000004	2011-12-31	A	1.96307e+08	5.78979e+07	1.38409e+08
000004	2011-12-31	B	1.09104e+08	5.29474e+07	5.61565e+07
000004	2012-01-01	A	1.96307e+08	5.78979e+07	1.38409e+08
000004	2012-01-01	B	1.09104e+08	5.29474e+07	5.61565e+07
000004	2012-03-31	A	1.9725e+08	5.76785e+07	1.39572e+08
000004	2012-03-31	B	1.08348e+08	5.29415e+07	5.54062e+07
000004	2012-06-30	A	2.01562e+08	6.1771e+07	1.39791e+08
000004	2012-06-30	B	1.07149e+08	5.29346e+07	5.42146e+07
000004	2012-09-30	A	1.86024e+08	4.40971e+07	1.41927e+08
000004	2012-09-30	B	8.25411e+07	2.89235e+07	5.36176e+07
000004	2012-12-31	A	1.92914e+08	4.48577e+07	1.48056e+08
000004	2012-12-31	B	7.65374e+07	2.75209e+07	4.90164e+07
000004	2013-01-01	A	1.92914e+08	4.48577e+07	1.48056e+08
000004	2013-01-01	B	7.65374e+07	2.75209e+07	4.90164e+07
000004	2013-03-31	A	1.82457e+08	3.2498e+07	1.49959e+08
000004	2013-03-31	B	7.71406e+07	2.86698e+07	4.84708e+07
000004	2013-06-30	A	1.98252e+08	4.69795e+07	1.51273e+08
000004	2013-06-30	B	8.12396e+07	3.48704e+07	4.63692e+07
000004	2013-09-30	A	2.1661e+08	6.20019e+07	1.54609e+08
000004	2013-09-30	B	8.13136e+07	3.48497e+07	4.64639e+07
000004	2013-12-31	A	2.42152e+08	9.76453e+07	1.44507e+08
000004	2013-12-31	B	8.17644e+07	2.64289e+07	5.53354e+07
000004	2014-01-01	A	2.42152e+08	9.76453e+07	1.44507e+08
000004	2014-01-01	B	8.17644e+07	2.64289e+07	5.53354e+07
000004	2014-03-31	A	2.53126e+08	1.12011e+08	1.41115e+08
000004	2014-03-31	B	8.19055e+07	2.6311e+07	5.55946e+07
000004	2014-06-30	A	2.75964e+08	1.38997e+08	1.36967e+08
000004	2014-06-30	B	8.45284e+07	2.64583e+07	5.80701e+07
000004	2014-09-30	A	2.83039e+08	1.45347e+08	1.37691e+08
000004	2014-09-30	B	8.46585e+07	2.65692e+07	5.80892e+07
000004	2014-12-31	A	3.38283e+08	1.80898e+08	1.57384e+08
000004	2014-12-31	B	8.46633e+07	2.67717e+07	5.78916e+07
000004	2015-01-01	A	3.38283e+08	1.80898e+08	1.57384e+08
000004	2015-01-01	B	8.46633e+07	2.67717e+07	5.78916e+07
000004	2015-03-31	A	3.42612e+08	1.86985e+08	1.55627e+08
000004	2015-03-31	B	8.48067e+07	2.68e+07	5.80066e+07
000004	2015-06-30	A	3.4866e+08	1.86865e+08	1.61795e+08
000004	2015-06-30	B	8.42337e+07	2.66394e+07	5.75943e+07
000004	2015-09-30	A	3.5864e+08	1.94751e+08	1.63888e+08
000004	2015-09-30	B	7.87378e+07	2.21419e+07	56595919
000004	2015-12-31	A	3.98674e+08	2.35378e+08	1.63296e+08
000004	2015-12-31	B	8.00343e+07	2.29704e+07	5.70639e+07
000004	2016-01-01	A	3.98674e+08	2.35378e+08	1.63296e+08
000004	2016-01-01	B	8.00343e+07	2.29704e+07	5.70639e+07
000004	2016-03-31	A	4.10948e+08	2.50506e+08	1.60442e+08
000004	2016-03-31	B	8.02691e+07	2.29644e+07	5.73047e+07
000004	2016-06-30	A	4.63832e+08	2.97543e+08	1.66288e+08
000004	2016-06-30	B	8.01704e+07	2.29304e+07	5.724e+07
000004	2016-09-30	A	3.81615e+08	2.11025e+08	1.7059e+08
000004	2016-09-30	B	7.93857e+07	2.29174e+07	5.64683e+07
000004	2016-12-31	A	2.23716e+08	4.55165e+07	1.782e+08
000004	2016-12-31	B	1.14892e+08	2.30157e+07	9.18758e+07
000004	2017-01-01	A	2.23716e+08	4.55165e+07	1.782e+08
000004	2017-01-01	B	1.14892e+08	2.30157e+07	9.18758e+07
000004	2017-03-31	A	2.23802e+08	4.7292e+07	1.7651e+08
000004	2017-03-31	B	1.1027e+08	1.90572e+07	9.12125e+07
000004	2017-06-30	A	2.28687e+08	5.62428e+07	1.72444e+08
000004	2017-06-30	B	1.08875e+08	1.87849e+07	9.00902e+07
000004	2017-09-30	A	2.41211e+08	7.12193e+07	1.69991e+08
000004	2017-09-30	B	1.26116e+08	3.67765e+07	8.93395e+07
000004	2017-12-31	A	2.68844e+08	8.47523e+07	1.84092e+08
000004	2017-12-31	B	1.26369e+08	3.6923e+07	8.94457e+07
000004	2018-01-01	A	2.68844e+08	8.47523e+07	1.84092e+08
000004	2018-01-01	B	1.26369e+08	3.6923e+07	8.94457e+07
000004	2018-03-31	A	3.1013e+08	1.01856e+08	2.08274e+08
000004	2018-03-31	B	1.2531e+08	3.34496e+07	9.18608e+07
000004	2018-06-30	A	3.20351e+08	1.1386e+08	2.06491e+08
000004	2018-06-30	B	1.24488e+08	3.34982e+07	9.09895e+07
000004	2018-09-30	A	3.34708e+08	1.36924e+08	1.97783e+08
000004	2018-09-30	B	1.20178e+08	3.04636e+07	8.97147e+07
000004	2018-12-31	A	3.51177e+08	1.67851e+08	1.83327e+08
000004	2018-12-31	B	1.42122e+08	5.38592e+07	8.82625e+07
000004	2019-01-01	A	3.51177e+08	1.67851e+08	1.83327e+08
000004	2019-01-01	B	1.42122e+08	5.38592e+07	8.82625e+07
000004	2019-03-31	A	1.61332e+08	2.64238e+07	1.34908e+08
000004	2019-03-31	B	1.46754e+08	2.5766e+07	1.20988e+08
000004	2019-06-30	A	1.48217e+08	2.21476e+07	1.26069e+08
000004	2019-06-30	B	1.43679e+08	2.66083e+07	1.17071e+08
000004	2019-09-30	A	1.29978e+08	1.23916e+07	1.17587e+08
000004	2019-09-30	B	1.32966e+08	1.77737e+07	1.15192e+08
000004	2019-12-31	A	1.49449e+09	9.00332e+07	1.40446e+09
000004	2019-12-31	B	1.41601e+09	2.17399e+07	1.39427e+09
000004	2020-01-01	A	1.49449e+09	9.00332e+07	1.40446e+09
000004	2020-01-01	B	1.41601e+09	2.17399e+07	1.39427e+09
000004	2020-03-31	A	1.47736e+09	6.65118e+07	1.41085e+09
000004	2020-03-31	B	1.4114e+09	1.59771e+07	1.39543e+09
000004	2020-06-30	A	1.48074e+09	71786027	1.40895e+09
000004	2020-06-30	B	1.41464e+09	2.1595e+07	1.39304e+09
000004	2020-09-30	A	1.54831e+09	8.66114e+07	1.4617e+09
000004	2020-09-30	B	1.41421e+09	2.16178e+07	1.39259e+09
000004	2020-12-31	A	1.56356e+09	1.06735e+08	1.45683e+09
000004	2020-12-31	B	1.40016e+09	1.76219e+07	1.38254e+09
000004	2021-01-01	A	1.56356e+09	1.06735e+08	1.45683e+09
000004	2021-01-01	B	1.40016e+09	1.76219e+07	1.38254e+09
000004	2021-03-31	A	1.57954e+09	1.18412e+08	1.46113e+09
000004	2021-03-31	B	1.39736e+09	1.7404e+07	1.37996e+09
000004	2021-06-30	A	1.55616e+09	9.31955e+07	1.46296e+09
000004	2021-06-30	B	1.3954e+09	1.73891e+07	1.37801e+09
000004	2021-09-30	A	1.62362e+09	1.32846e+08	1.49078e+09
000004	2021-12-31	A	1.11057e+09	1.62325e+08	9.48245e+08
000004	2021-12-31	B	1.39021e+09	1.96916e+07	1.37052e+09
000004	2022-01-01	A	1.11057e+09	1.62325e+08	9.48245e+08
000004	2022-01-01	B	1.39021e+09	1.96916e+07	1.37052e+09
000004	2022-03-31	A	1.08048e+09	1.45186e+08	9.35298e+08
000004	2022-06-30	A	1.04077e+09	1.28513e+08	9.12259e+08
000004	2022-06-30	B	1.38092e+09	1.62301e+07	1.36469e+09
000004	2022-09-30	A	1.05326e+09	1.62813e+08	8.90451e+08
000004	2022-12-31	A	5.75391e+08	2.22871e+08	3.5252e+08
000004	2022-12-31	B	1.36917e+09	1.95641e+07	1.34961e+09
000004	2023-01-01	A	5.76733e+08	2.24147e+08	3.52586e+08
000004	2023-01-01	B	1.36917e+09	1.95641e+07	1.34961e+09
000004	2023-03-31	A	5.35316e+08	1.90452e+08	3.44864e+08
000004	2023-06-30	A	5.09771e+08	1.84937e+08	3.24834e+08
000004	2023-06-30	B	1.36013e+09	1.56358e+07	1.3445e+09
000004	2023-09-30	A	5.01979e+08	1.84306e+08	3.17673e+08
000004	2023-12-31	A	4.13449e+08	2.1958e+08	1.93869e+08
000004	2023-12-31	B	1.35735e+09	2.96796e+07	1.32767e+09
000005	2009-01-01	A	1.38903e+09	6.37072e+08	7.51959e+08
000005	2009-01-01	B	7.49582e+08	4.21002e+08	3.2858e+08
000005	2009-03-31	A	1.39556e+09	6.39803e+08	7.55761e+08
000005	2009-03-31	B	7.49427e+08	4.23993e+08	3.25434e+08
000005	2009-06-30	A	1.31669e+09	5.66895e+08	7.49794e+08
000005	2009-06-30	B	7.46744e+08	4.24786e+08	321957771
000005	2009-09-30	A	1.32966e+09	5.8942e+08	7.40237e+08
000005	2009-09-30	B	7.36728e+08	4.18415e+08	3.18313e+08
000005	2009-12-31	A	1.3192e+09	6.16827e+08	7.02377e+08
000005	2009-12-31	B	7.20495e+08	4.33525e+08	2.8697e+08
000005	2010-01-01	A	1.3192e+09	6.16827e+08	7.02377e+08
000005	2010-01-01	B	7.20495e+08	4.33525e+08	2.8697e+08
000005	2010-03-31	A	1.30888e+09	6.13282e+08	6.95594e+08
000005	2010-03-31	B	7.18585e+08	4.34189e+08	2.84396e+08
000005	2010-06-30	A	1.31613e+09	6.2976e+08	6.86369e+08
000005	2010-06-30	B	7.1981e+08	4.39872e+08	2.79938e+08
000005	2010-09-30	A	1.29948e+09	6.24232e+08	6.7525e+08
000005	2010-09-30	B	7.10334e+08	4.3284e+08	2.77494e+08
000005	2010-12-31	A	1.29361e+09	6.18294e+08	6.75315e+08
000005	2010-12-31	B	7.77442e+08	4.65907e+08	3.11535e+08
000005	2011-01-01	A	1.29361e+09	6.18294e+08	6.75315e+08
000005	2011-01-01	B	7.77442e+08	4.7669e+08	3.00752e+08
000005	2011-03-31	A	1.29052e+09	6.05922e+08	6.84601e+08
000005	2011-03-31	B	6.29483e+08	3.1219e+08	3.17293e+08
000005	2011-06-30	A	1.29604e+09	5.80772e+08	7.15267e+08
000005	2011-06-30	B	7.83955e+08	4.41245e+08	3.42709e+08
000005	2011-09-30	A	1.29142e+09	5.89622e+08	7.01801e+08
000005	2011-09-30	B	7.70968e+08	4.3622e+08	3.34748e+08
000005	2011-12-31	A	1.26059e+09	6.0065e+08	6.59937e+08
000005	2011-12-31	B	8.43151e+08	5.29725e+08	3.13426e+08
000005	2012-01-01	A	1.26059e+09	6.0065e+08	6.59937e+08
000005	2012-01-01	B	8.43151e+08	5.29725e+08	3.13426e+08
000005	2012-03-31	A	1.25471e+09	6.06995e+08	6.47711e+08
000005	2012-03-31	B	8.38686e+08	5.32433e+08	3.06253e+08
000005	2012-06-30	A	1.23206e+09	6.01379e+08	6.30678e+08
000005	2012-06-30	B	8.26764e+08	5.30767e+08	2.95998e+08
000005	2012-09-30	A	1.23782e+09	5.91275e+08	6.46549e+08
000005	2012-09-30	B	8.49687e+08	5.31604e+08	3.18082e+08
000005	2012-12-31	A	1.3197e+09	6.37603e+08	6.82099e+08
000005	2012-12-31	B	8.12734e+08	4.70029e+08	3.42705e+08
000005	2013-01-01	A	1.3197e+09	6.37603e+08	6.82099e+08
000005	2013-01-01	B	8.12734e+08	4.70029e+08	3.42705e+08
000005	2013-03-31	A	1.17262e+09	4.999e+08	6.72723e+08
000005	2013-03-31	B	8.0152e+08	4.61813e+08	3.39707e+08
000005	2013-06-30	A	1.1761e+09	5.16455e+08	6.59643e+08
000005	2013-06-30	B	7.29226e+08	3.96497e+08	3.32729e+08
000005	2013-09-30	A	1.1434e+09	4.903e+08	6.53099e+08
000005	2013-09-30	B	8.49551e+08	5.21771e+08	3.2778e+08
000005	2013-12-31	A	1.18865e+09	5.6441e+08	6.24244e+08
000005	2013-12-31	B	7.45915e+08	4.30313e+08	3.15602e+08
000005	2014-01-01	A	1.18865e+09	5.6441e+08	6.24244e+08
000005	2014-01-01	B	7.45915e+08	4.30313e+08	3.15602e+08
000005	2014-03-31	A	1.19389e+09	5.78332e+08	6.15562e+08
000005	2014-03-31	B	7.41516e+08	4.28171e+08	3.13345e+08
000005	2014-06-30	A	1.5929e+09	9.93875e+08	5.99024e+08
000005	2014-06-30	B	8.48831e+08	5.47852e+08	3.00979e+08
000005	2014-09-30	A	1.5867e+09	9.9374e+08	5.92957e+08
000005	2014-09-30	B	8.45268e+08	5.47191e+08	2.98078e+08
000005	2014-12-31	A	1.36666e+09	6.96949e+08	6.69715e+08
000005	2014-12-31	B	1.02401e+09	6.22062e+08	4.01944e+08
000005	2015-01-01	A	1.36666e+09	6.96949e+08	6.69715e+08
000005	2015-01-01	B	1.02401e+09	6.22062e+08	4.01944e+08
000005	2015-03-31	A	1.35924e+09	6.97588e+08	6.61649e+08
000005	2015-03-31	B	1.01607e+09	6.16561e+08	3.99511e+08
000005	2015-06-30	A	1.3416e+09	6.95071e+08	6.46527e+08
000005	2015-06-30	B	1.00565e+09	6.15256e+08	3.90392e+08
000005	2015-09-30	A	1.33659e+09	6.9671e+08	6.39879e+08
000005	2015-09-30	B	1.00579e+09	6.22473e+08	3.83316e+08
000005	2015-12-31	A	2.19401e+09	9.8081e+08	1.2132e+09
000005	2015-12-31	B	1.53798e+09	6.64526e+08	8.73454e+08
000005	2016-01-01	A	2.19401e+09	9.8081e+08	1.2132e+09
000005	2016-01-01	B	1.53798e+09	6.64526e+08	8.73454e+08
000005	2016-03-31	A	2110780488	9.04002e+08	1.20678e+09
000005	2016-03-31	B	1.51554e+09	6.46121e+08	8.69424e+08
000005	2016-06-30	A	2.3379e+09	9.93336e+08	1.34456e+09
000005	2016-06-30	B	1.52991e+09	6.77341e+08	8.52569e+08
000005	2016-09-30	A	2.51983e+09	1.16474e+09	1.35508e+09
000005	2016-09-30	B	1.5298e+09	6.83465e+08	8.4633e+08
000005	2016-12-31	A	2.52724e+09	1.1719e+09	1.35533e+09
000005	2016-12-31	B	1.53987e+09	7.11051e+08	8.28824e+08
000005	2017-01-01	A	2.52724e+09	1.1719e+09	1.35533e+09
000005	2017-01-01	B	1.53987e+09	7.11051e+08	8.28824e+08
000005	2017-03-31	A	2.61131e+09	1.26569e+09	1.34563e+09
000005	2017-03-31	B	1.64798e+09	8.28219e+08	8.19756e+08
000005	2017-06-30	A	2.7717e+09	1.43142e+09	1.34028e+09
000005	2017-06-30	B	1.66917e+09	8.63556e+08	8.05617e+08
000005	2017-09-30	A	2.79287e+09	1.44861e+09	1.34426e+09
000005	2017-09-30	B	1.71141e+09	9.20718e+08	7.90695e+08
000005	2017-12-31	A	2.9121e+09	1.50773e+09	1.40437e+09
000005	2017-12-31	B	1.60339e+09	8.39606e+08	7.63788e+08
000005	2018-01-01	A	2.9121e+09	1.50773e+09	1.40437e+09
000005	2018-01-01	B	1.60339e+09	8.39606e+08	7.63788e+08
000005	2018-03-31	A	2.87981e+09	1.45949e+09	1.42032e+09
000005	2018-03-31	B	1.63413e+09	8.42469e+08	7.9166e+08
000005	2018-06-30	A	2.87118e+09	1.45792e+09	1.41327e+09
000005	2018-06-30	B	1.61349e+09	8.35833e+08	7.77654e+08
000005	2018-09-30	A	2.90645e+09	1.4935e+09	1.41295e+09
000005	2018-09-30	B	1.6397e+09	8.74149e+08	7.65552e+08
000005	2018-12-31	A	3.12142e+09	1.54211e+09	1.57932e+09
000005	2018-12-31	B	2.2262e+09	9.86442e+08	1.23976e+09
000005	2019-01-01	A	3.12142e+09	1.54211e+09	1.57932e+09
000005	2019-01-01	B	2.2262e+09	9.86442e+08	1.23976e+09
000005	2019-03-31	A	2.95218e+09	1.39082e+09	1.56136e+09
000005	2019-03-31	B	2.13415e+09	9.05614e+08	1.22853e+09
000005	2019-06-30	A	2.92282e+09	1276525726	1.64629e+09
000005	2019-06-30	B	2.00928e+09	6.91481e+08	1.3178e+09
000005	2019-09-30	A	3.0642e+09	1.43458e+09	1.62962e+09
000005	2019-09-30	B	1.84566e+09	5.29403e+08	1.31626e+09
000005	2019-12-31	A	3.03184e+09	1.28956e+09	1.74229e+09
000005	2019-12-31	B	1.94249e+09	6.45025e+08	1.29747e+09
000005	2020-01-01	A	3.03184e+09	1.28956e+09	1.74229e+09
000005	2020-01-01	B	1.94249e+09	6.45025e+08	1.29747e+09
000005	2020-03-31	A	2.7887e+09	1.15869e+09	1.63001e+09
000005	2020-03-31	B	1.85523e+09	5.52198e+08	1.30303e+09
000005	2020-06-30	A	2.96813e+09	1.25934e+09	1.70878e+09
000005	2020-06-30	B	1.91587e+09	6.38733e+08	1.27713e+09
000005	2020-09-30	A	2.93918e+09	1.22466e+09	1.71453e+09
000005	2020-09-30	B	1.88929e+09	5.81996e+08	1.30729e+09
000005	2020-12-31	A	2.4528e+09	1.12688e+09	1.32592e+09
000005	2020-12-31	B	1.8431e+09	6.0529e+08	1.23781e+09
000005	2021-01-01	A	2.4528e+09	1.12688e+09	1.32592e+09
000005	2021-01-01	B	1.8431e+09	6.0529e+08	1.23781e+09
000005	2021-03-31	A	2.40402e+09	1.063e+09	1.34102e+09
000005	2021-03-31	B	1.84352e+09	5.93376e+08	1.25014e+09
000005	2021-06-30	A	2.42648e+09	9.01568e+08	1.52492e+09
000005	2021-06-30	B	2.03754e+09	5.91512e+08	1.44603e+09
000005	2021-09-30	A	2.48598e+09	9.60836e+08	1.52515e+09
000005	2021-12-31	A	2.47438e+09	9.99198e+08	1.47518e+09
000005	2021-12-31	B	2.07569e+09	6.97464e+08	1.37822e+09
000005	2022-01-01	A	2.47438e+09	9.99198e+08	1.47518e+09
000005	2022-01-01	B	2.07569e+09	6.97464e+08	1.37822e+09
000005	2022-03-31	A	2.36648e+09	8.90697e+08	1.47579e+09
000005	2022-06-30	A	2.37055e+09	8.88497e+08	1.48205e+09
000005	2022-06-30	B	2.04239e+09	6.39712e+08	1.40267e+09
000005	2022-09-30	A	2.35951e+09	8.77904e+08	1.48161e+09
000005	2022-12-31	A	2.60219e+09	1.2937e+09	1.30849e+09
000005	2022-12-31	B	2.42087e+09	1.05561e+09	1.36526e+09
000005	2023-03-31	A	2.52421e+09	1.21977e+09	1.30444e+09
000005	2023-06-30	A	2.56359e+09	1.26135e+09	1.30224e+09
000005	2023-06-30	B	2.46232e+09	1.08326e+09	1.37907e+09
000005	2023-09-30	A	2.539e+09	1.24375e+09	1.29525e+09
000006	2009-01-01	A	5.92144e+09	4.24375e+09	1.67769e+09
000006	2009-01-01	B	6.04292e+09	4.33205e+09	1.71087e+09
000006	2009-03-31	A	6.77688e+09	4.93453e+09	1.84235e+09
000006	2009-03-31	B	6.86197e+09	4.99173e+09	1.87024e+09
000006	2009-06-30	A	7.34043e+09	5.42353e+09	1.9169e+09
000006	2009-06-30	B	7.37265e+09	5.43545e+09	1.9372e+09
000006	2009-09-30	A	7.59904e+09	5.63827e+09	1.96077e+09
000006	2009-09-30	B	7.51257e+09	5.52647e+09	1.9861e+09
000006	2009-12-31	A	7.27203e+09	5.08007e+09	2.19196e+09
000006	2009-12-31	B	7.25809e+09	5.09625e+09	2.16184e+09
000006	2010-01-01	A	7.27203e+09	5.08007e+09	2.19196e+09
000006	2010-01-01	B	7.25809e+09	5.09625e+09	2.16184e+09
000006	2010-03-31	A	7.70114e+09	5.47673e+09	2.22441e+09
000006	2010-03-31	B	7.95264e+09	5.75469e+09	2.19796e+09
000006	2010-06-30	A	7.53303e+09	5.43484e+09	2.09818e+09
000006	2010-06-30	B	7.60823e+09	5.52341e+09	2.08482e+09
000006	2010-09-30	A	8.0546e+09	5.87846e+09	2.17614e+09
000006	2010-09-30	B	7.90971e+09	5.74901e+09	2.1607e+09
000006	2010-12-31	A	8.5683e+09	6.00998e+09	2.55832e+09
000006	2010-12-31	B	8.00302e+09	5.7001e+09	2.30292e+09
000006	2011-01-01	A	8.5683e+09	6.00998e+09	2.55832e+09
000006	2011-01-01	B	8.00302e+09	5.7001e+09	2.30292e+09
000006	2011-03-31	A	8.07381e+09	5.472e+09	2.60182e+09
000006	2011-03-31	B	7.56818e+09	5.22271e+09	2.34547e+09
000006	2011-06-30	A	7.89614e+09	5.25097e+09	2.64517e+09
000006	2011-06-30	B	7.25324e+09	4.81149e+09	2.44175e+09
000006	2011-09-30	A	7.68288e+09	4.90279e+09	2.78009e+09
000006	2011-09-30	B	6.6566e+09	4.07215e+09	2.58445e+09
000006	2011-12-31	A	8.32197e+09	5.43304e+09	2.88893e+09
000006	2011-12-31	B	6.77003e+09	4.05815e+09	2.71188e+09
000006	2012-01-01	A	8.32197e+09	5.43304e+09	2.88893e+09
000006	2012-01-01	B	6.77003e+09	4.05815e+09	2.71188e+09
000006	2012-03-31	A	8.32465e+09	5.31747e+09	3.00718e+09
000006	2012-03-31	B	6.56125e+09	3.77586e+09	2.78539e+09
000006	2012-06-30	A	8.37214e+09	5.15977e+09	3.21238e+09
000006	2012-06-30	B	6.43077e+09	3.54644e+09	2.88433e+09
000006	2012-09-30	A	8.99032e+09	5.76358e+09	3.22674e+09
000006	2012-09-30	B	6.65864e+09	3.79314e+09	2.8655e+09
000006	2012-12-31	A	9.34343e+09	5.79447e+09	3.54896e+09
000006	2012-12-31	B	6.69588e+09	3.61761e+09	3.07827e+09
000006	2013-01-01	A	9.34343e+09	5.79447e+09	3.54896e+09
000006	2013-01-01	B	6.69588e+09	3.61761e+09	3.07827e+09
000006	2013-03-31	A	9.91872e+09	6.27967e+09	3.63905e+09
000006	2013-03-31	B	6.97507e+09	3.83023e+09	3.14485e+09
000006	2013-06-30	A	1.04134e+10	6.64871e+09	3.76464e+09
000006	2013-06-30	B	7.22136e+09	3.91179e+09	3.30957e+09
000006	2013-09-30	A	1.08262e+10	6.97242e+09	3.85377e+09
000006	2013-09-30	B	6.87596e+09	3.52834e+09	3.34762e+09
000006	2013-12-31	A	9.96816e+09	5.78125e+09	4.18691e+09
000006	2013-12-31	B	7.59625e+09	4.21822e+09	3.37803e+09
000006	2014-01-01	A	1.00685e+10	5.88163e+09	4.18691e+09
000006	2014-01-01	B	7.61175e+09	4.23372e+09	3.37803e+09
000006	2014-03-31	A	1.0129e+10	5.94784e+09	4.18114e+09
000006	2014-03-31	B	7.81412e+09	4.47687e+09	3.33725e+09
000006	2014-06-30	A	1.10096e+10	7.03452e+09	3.97508e+09
000006	2014-06-30	B	8.285e+09	5.11923e+09	3.16577e+09
000006	2014-09-30	A	1.15573e+10	7.54836e+09	4.00898e+09
000006	2014-09-30	B	8.67873e+09	5.32407e+09	3.35466e+09
000006	2014-12-31	A	1.17532e+10	7.53875e+09	4.21447e+09
000006	2014-12-31	B	8.98624e+09	5.53983e+09	3.44642e+09
000006	2015-01-01	A	1.17532e+10	7.53875e+09	4.21447e+09
000006	2015-01-01	B	8.98624e+09	5.53983e+09	3.44642e+09
000006	2015-03-31	A	1.21691e+10	7.7436e+09	4.42551e+09
000006	2015-03-31	B	9.87706e+09	6.34269e+09	3.53437e+09
000006	2015-06-30	A	1.17706e+10	7.44592e+09	4.32468e+09
000006	2015-06-30	B	8.95519e+09	5.55073e+09	3.40445e+09
000006	2015-09-30	A	1.23869e+10	8.04408e+09	4.34286e+09
000006	2015-09-30	B	8.40801e+09	4.96674e+09	3.44127e+09
000006	2015-12-31	A	1.27035e+10	8.20838e+09	4.49513e+09
000006	2015-12-31	B	8.20863e+09	4.71104e+09	3.49759e+09
000006	2016-01-01	A	1.27035e+10	8.20838e+09	4.49513e+09
000006	2016-01-01	B	8.20863e+09	4.71104e+09	3.49759e+09
000006	2016-03-31	A	1.27811e+10	8.23702e+09	4.5441e+09
000006	2016-03-31	B	7.29907e+09	3.74363e+09	3.55544e+09
000006	2016-06-30	A	1.3123e+10	8.68515e+09	4.43785e+09
000006	2016-06-30	B	7.0891e+09	3.67869e+09	3.41041e+09
000006	2016-09-30	A	1.39576e+10	9.50529e+09	4.45235e+09
000006	2016-09-30	B	7.08566e+09	3.69019e+09	3.39548e+09
000006	2016-12-31	A	1.31704e+10	8.04051e+09	5.12988e+09
000006	2016-12-31	B	7.26535e+09	3.42008e+09	3.84528e+09
000006	2017-01-01	A	1.31704e+10	8.04051e+09	5.12988e+09
000006	2017-01-01	B	7.26535e+09	3.42008e+09	3.84528e+09
000006	2017-03-31	A	1.32655e+10	8.02303e+09	5.24247e+09
000006	2017-03-31	B	7.74479e+09	3.91229e+09	3.8325e+09
000006	2017-06-30	A	1.30121e+10	7.86197e+09	5.15018e+09
000006	2017-06-30	B	7.57058e+09	3.97865e+09	3.59193e+09
000006	2017-09-30	A	1.32227e+10	7.98221e+09	5.24048e+09
000006	2017-09-30	B	7.55576e+09	3.9812e+09	3.57456e+09
000006	2017-12-31	A	1.31399e+10	7.43257e+09	5.70736e+09
000006	2017-12-31	B	7.92534e+09	3.97452e+09	3.95082e+09
000006	2018-01-01	A	1.31399e+10	7.43257e+09	5.70736e+09
000006	2018-01-01	B	7.92534e+09	3.97452e+09	3.95082e+09
000006	2018-03-31	A	1.11327e+10	5.13892e+09	5.99383e+09
000006	2018-03-31	B	7.05518e+09	2.86711e+09	4.18807e+09
000006	2018-06-30	A	1.20942e+10	6.18176e+09	5.91246e+09
000006	2018-06-30	B	8.08795e+09	4.16453e+09	3.92342e+09
000006	2018-09-30	A	1.24633e+10	6.45499e+09	6.00835e+09
000006	2018-09-30	B	7.84535e+09	3.94426e+09	3.90109e+09
000006	2018-12-31	A	1.35367e+10	7.15059e+09	6.38614e+09
000006	2018-12-31	B	8.50293e+09	4.39449e+09	4.10844e+09
000006	2019-01-01	A	1.35367e+10	7.15059e+09	6.38614e+09
000006	2019-01-01	B	8.50293e+09	4.39449e+09	4.10844e+09
000006	2019-03-31	A	1.40197e+10	7.38989e+09	6.62982e+09
000006	2019-03-31	B	8.72604e+09	4.58666e+09	4.13938e+09
000006	2019-06-30	A	1.55663e+10	9.1029e+09	6.46335e+09
000006	2019-06-30	B	9.49937e+09	5.65011e+09	3.84926e+09
000006	2019-09-30	A	1.54891e+10	8.78012e+09	6.70897e+09
000006	2019-09-30	B	9.45006e+09	4.49386e+09	4.9562e+09
000006	2019-12-31	A	1.57453e+10	8.57509e+09	7.17023e+09
000006	2019-12-31	B	9.67956e+09	4.78898e+09	4.89058e+09
000006	2020-01-01	A	1.57453e+10	8.57509e+09	7.17023e+09
000006	2020-01-01	B	9.67956e+09	4.78898e+09	4.89058e+09
000006	2020-03-31	A	1.53301e+10	8.01926e+09	7.31084e+09
000006	2020-03-31	B	9.75214e+09	4.88384e+09	4.8683e+09
000006	2020-06-30	A	1.49684e+10	7.80239e+09	7.16601e+09
000006	2020-06-30	B	9.36612e+09	4.756e+09	4.61012e+09
000006	2020-09-30	A	1.54022e+10	7.94023e+09	7.46195e+09
000006	2020-09-30	B	9.57321e+09	4.75655e+09	4.81665e+09
000006	2020-12-31	A	1.54348e+10	7.59676e+09	7.838e+09
000006	2020-12-31	B	9.6359e+09	4.64061e+09	4.99529e+09
000006	2021-01-01	A	1.54348e+10	7.59676e+09	7.838e+09
000006	2021-01-01	B	9.6359e+09	4.64061e+09	4.99529e+09
000006	2021-03-31	A	1.60521e+10	7.92986e+09	8.12223e+09
000006	2021-03-31	B	1.20987e+10	7.06193e+09	5.03679e+09
000006	2021-06-30	A	1.87616e+10	1.07785e+10	7983139964
000006	2021-06-30	B	1.31524e+10	7.71033e+09	5.44211e+09
000006	2021-09-30	A	1.98167e+10	1.16467e+10	8.17008e+09
000006	2021-12-31	A	2.3601e+10	1.54167e+10	8.18438e+09
000006	2021-12-31	B	1.32266e+10	7.7942e+09	5.43235e+09
000006	2022-01-01	A	2.3601e+10	1.54167e+10	8.18438e+09
000006	2022-01-01	B	1.32266e+10	7.7942e+09	5.43235e+09
000006	2022-03-31	A	2.35092e+10	1.52798e+10	8.22944e+09
000006	2022-06-30	A	2.44669e+10	1.62055e+10	8.26142e+09
000006	2022-06-30	B	1.32199e+10	7.65085e+09	5.56907e+09
000006	2022-09-30	A	2.63198e+10	1.80831e+10	8.23667e+09
000006	2022-12-31	A	2.63991e+10	1.79296e+10	8.46946e+09
000006	2022-12-31	B	1.35746e+10	8.08015e+09	5.49442e+09
000006	2023-01-01	A	2.63991e+10	1.79296e+10	8.46946e+09
000006	2023-01-01	B	1.35746e+10	8.08015e+09	5.49442e+09
000006	2023-03-31	A	2.64939e+10	1.80374e+10	8.45641e+09
000006	2023-06-30	A	2.77677e+10	1.94182e+10	8349457637
000006	2023-06-30	B	1.52792e+10	9.53678e+09	5.74237e+09
000006	2023-09-30	A	2.82612e+10	1.99223e+10	8.33895e+09
000006	2023-12-31	A	2.59192e+10	1.84774e+10	7.44173e+09
000006	2023-12-31	B	1.49388e+10	9.57291e+09	5.36587e+09
000007	2009-01-01	A	6.1065e+08	6.85525e+08	-7.48747e+07
000007	2009-01-01	B	5.44372e+08	7.01399e+08	-1.57027e+08
000007	2009-03-31	A	6.00872e+08	6.86731e+08	-8.58591e+07
000007	2009-03-31	B	5.36709e+08	6.95665e+08	-1.58955e+08
000007	2009-06-30	A	5.15406e+08	5.62079e+08	-4.66729e+07
000007	2009-06-30	B	4.84961e+08	5.97724e+08	-1.12763e+08
000007	2009-09-30	A	4.22e+08	4.45233e+08	-2.32331e+07
000007	2009-09-30	B	4.67012e+08	5.49767e+08	-8.27549e+07
000007	2009-12-31	A	3.63272e+08	4.17726e+08	-5.4454e+07
000007	2009-12-31	B	3.33945e+08	4.18216e+08	-8.42717e+07
000007	2010-01-01	A	3.63272e+08	4.17726e+08	-5.4454e+07
000007	2010-01-01	B	3.33945e+08	4.18216e+08	-8.42717e+07
000007	2010-03-31	A	3.45852e+08	4.09961e+08	-6.4109e+07
000007	2010-03-31	B	3.34933e+08	4.24476e+08	-8.95429e+07
000007	2010-06-30	A	3.48815e+08	3.96046e+08	-4.72305e+07
000007	2010-06-30	B	3.1299e+08	4.09722e+08	-9.67321e+07
000007	2010-09-30	A	2.94377e+08	3.4764e+08	-5.3263e+07
000007	2010-09-30	B	2.5973e+08	3.61273e+08	-1.01543e+08
000007	2010-12-31	A	3.32422e+08	3.65175e+08	-3.27538e+07
000007	2010-12-31	B	3.01472e+08	3.96641e+08	-9.51686e+07
000007	2011-01-01	A	3.32422e+08	3.65175e+08	-3.27538e+07
000007	2011-01-01	B	3.01472e+08	3.96641e+08	-9.51686e+07
000007	2011-03-31	A	2.79532e+08	3.12629e+08	-3.3097e+07
000007	2011-03-31	B	2.60944e+08	3.54299e+08	-9.3355e+07
000007	2011-06-30	A	3.35211e+08	5.19161e+07	2.83295e+08
000007	2011-06-30	B	3.04879e+08	8.85545e+07	2.16325e+08
000007	2011-09-30	A	3.26577e+08	4.16306e+07	284946069
000007	2011-09-30	B	2.98194e+08	8.11738e+07	2.1702e+08
000007	2011-12-31	A	3.62415e+08	7.00985e+07	2.92317e+08
000007	2011-12-31	B	3.24787e+08	1.10207e+08	2.14579e+08
000007	2012-01-01	A	3.62415e+08	7.00985e+07	2.92317e+08
000007	2012-01-01	B	3.24787e+08	1.10207e+08	2.14579e+08
000007	2012-03-31	A	4.25895e+08	1.33206e+08	2.92689e+08
000007	2012-03-31	B	3.2206e+08	1.07025e+08	2.15035e+08
000007	2012-06-30	A	4.27765e+08	1.31393e+08	2.96372e+08
000007	2012-06-30	B	3.19073e+08	1.02388e+08	2.16685e+08
000007	2012-09-30	A	7.30356e+08	4.28359e+08	3.01997e+08
000007	2012-09-30	B	5.56279e+08	3.40622e+08	2.15657e+08
000007	2012-12-31	A	7.8968e+08	4.92885e+08	2.96795e+08
000007	2012-12-31	B	5.26686e+08	3.09885e+08	2.16801e+08
000007	2013-01-01	A	7.8968e+08	4.92885e+08	2.96795e+08
000007	2013-01-01	B	5.26686e+08	3.09885e+08	2.16801e+08
000007	2013-03-31	A	6.57434e+08	3.70163e+08	2.87272e+08
000007	2013-03-31	B	4.15593e+08	1.99961e+08	2.15631e+08
000007	2013-06-30	A	5.91923e+08	3.7277e+08	2.19153e+08
000007	2013-06-30	B	4.23047e+08	198737442	2.24309e+08
000007	2013-09-30	A	5.8501e+08	2.81434e+08	3.03576e+08
000007	2013-09-30	B	4.60486e+08	1.93996e+08	2.66491e+08
000007	2013-12-31	A	6.57512e+08	3.04266e+08	3.53245e+08
000007	2013-12-31	B	4.70169e+08	2.08051e+08	2.62117e+08
000007	2014-01-01	A	6.57512e+08	3.04266e+08	3.53245e+08
000007	2014-01-01	B	4.70169e+08	2.08051e+08	2.62117e+08
000007	2014-03-31	A	6.93863e+08	3.47063e+08	3.468e+08
000007	2014-03-31	B	5.32552e+08	2.72065e+08	2.60487e+08
000007	2014-06-30	A	6.85396e+08	3.02083e+08	3.83313e+08
000007	2014-06-30	B	5.71377e+08	3.14799e+08	2.56578e+08
000007	2014-09-30	A	6.66173e+08	2.83687e+08	3.82485e+08
000007	2014-09-30	B	5.73522e+08	3.10735e+08	2.62788e+08
000007	2014-12-31	A	6.80925e+08	3.22959e+08	3.57966e+08
000007	2014-12-31	B	5.45629e+08	2.96536e+08	2.49094e+08
000007	2015-01-01	A	6.80925e+08	3.22959e+08	3.57966e+08
000007	2015-01-01	B	5.45629e+08	2.96536e+08	2.49094e+08
000007	2015-03-31	A	6.70029e+08	3.18396e+08	3.51633e+08
000007	2015-03-31	B	5.14964e+08	2.66193e+08	2.48771e+08
000007	2015-06-30	A	5.26091e+08	1.77249e+08	3.48842e+08
000007	2015-06-30	B	3.90115e+08	1.76201e+08	2.13915e+08
000007	2015-09-30	A	5.26804e+08	1.82308e+08	3.44496e+08
000007	2015-09-30	B	3.88966e+08	1.68323e+08	2.20643e+08
000007	2015-12-31	A	4.80365e+08	1.07528e+08	3.72836e+08
000007	2015-12-31	B	3.06747e+08	8.31464e+07	2.236e+08
000007	2016-01-01	A	4.80365e+08	1.07528e+08	3.72836e+08
000007	2016-01-01	B	3.06747e+08	8.31464e+07	2.236e+08
000007	2016-03-31	A	5.58098e+08	1.1362e+08	4.44478e+08
000007	2016-03-31	B	3.83464e+08	1.60917e+08	2.22547e+08
000007	2016-06-30	A	5.75598e+08	1.27554e+08	4.48044e+08
000007	2016-06-30	B	3.52443e+08	1.34355e+08	2.18089e+08
000007	2016-09-30	A	5.5758e+08	1.01522e+08	4.56059e+08
000007	2016-09-30	B	4.12498e+08	1.94251e+08	2.18247e+08
000007	2016-12-31	A	5.14368e+08	7.71356e+07	4.37232e+08
000007	2016-12-31	B	3.89549e+08	1.20713e+08	2.68836e+08
000007	2017-01-01	A	5.14368e+08	7.71356e+07	4.37232e+08
000007	2017-01-01	B	3.89549e+08	1.20713e+08	2.68836e+08
000007	2017-03-31	A	4.85291e+08	5.22862e+07	4.33005e+08
000007	2017-03-31	B	3.8664e+08	1.18086e+08	2.68554e+08
000007	2017-06-30	A	4.46219e+08	5.13531e+07	3.94866e+08
000007	2017-06-30	B	3.93621e+08	1.02679e+08	2.90942e+08
000007	2017-09-30	A	4.31422e+08	4.72865e+07	3.84135e+08
000007	2017-09-30	B	3.80143e+08	1.0075e+08	2.79393e+08
000007	2017-12-31	A	4.42676e+08	5.22485e+07	3.90427e+08
000007	2017-12-31	B	3.93406e+08	1.07447e+08	2.85959e+08
000007	2018-01-01	A	4.42676e+08	5.22485e+07	3.90427e+08
000007	2018-01-01	B	3.93406e+08	1.07447e+08	2.85959e+08
000007	2018-03-31	A	4.29461e+08	4.67827e+07	3.82678e+08
000007	2018-03-31	B	4.15558e+08	1.31685e+08	2.83872e+08
000007	2018-06-30	A	4.25904e+08	4.65734e+07	3.79331e+08
000007	2018-06-30	B	3.90975e+08	1.04808e+08	2.86166e+08
000007	2018-09-30	A	4.25326e+08	4.36034e+07	3.81723e+08
000007	2018-09-30	B	3.94151e+08	1.02744e+08	2.91407e+08
000007	2018-12-31	A	5.4471e+08	3.50483e+08	1.94227e+08
000007	2018-12-31	B	5.284e+08	4.14039e+08	1.14361e+08
000007	2019-01-01	A	5.4471e+08	3.50483e+08	1.94227e+08
000007	2019-01-01	B	5.284e+08	4.14039e+08	1.14361e+08
000007	2019-03-31	A	3.96231e+08	1.93131e+08	2.03101e+08
000007	2019-03-31	B	3.71151e+08	2.55514e+08	1.15637e+08
000007	2019-06-30	A	3.95441e+08	2.05348e+08	1.90093e+08
000007	2019-06-30	B	3.73486e+08	2.67566e+08	1.0592e+08
000007	2019-09-30	A	3.57317e+08	1.72444e+08	1.84874e+08
000007	2019-09-30	B	3.40514e+08	2.35464e+08	1.0505e+08
000007	2019-12-31	A	5.33693e+08	3.20889e+08	2.12804e+08
000007	2019-12-31	B	5.01656e+08	3.91537e+08	1.10118e+08
000007	2020-01-01	A	5.33693e+08	3.20889e+08	2.12804e+08
000007	2020-01-01	B	5.01656e+08	3.91537e+08	1.10118e+08
000007	2020-03-31	A	4.97875e+08	3.07889e+08	1.89986e+08
000007	2020-03-31	B	4.85844e+08	3.80335e+08	1.0551e+08
000007	2020-06-30	A	4.94602e+08	3.11706e+08	1.82896e+08
000007	2020-06-30	B	4.91691e+08	3.81567e+08	1.10124e+08
000007	2020-09-30	A	478078796	3.10905e+08	1.67174e+08
000007	2020-09-30	B	4.9878e+08	3.8105e+08	1.1773e+08
000007	2020-12-31	A	3.64394e+08	2.96592e+08	6.7802e+07
000007	2020-12-31	B	3.73339e+08	3.91401e+08	-1.80619e+07
000007	2021-01-01	A	3.64394e+08	2.96592e+08	6.7802e+07
000007	2021-01-01	B	3.73339e+08	3.91401e+08	-1.80619e+07
000007	2021-03-31	A	3.78951e+08	3.12427e+08	6.6524e+07
000007	2021-03-31	B	3.75045e+08	3.9262e+08	-1.75752e+07
000007	2021-06-30	A	4.09886e+08	3.39032e+08	7.08541e+07
000007	2021-06-30	B	3.75427e+08	3.94592e+08	-1.91651e+07
000007	2021-09-30	A	4.28618e+08	3.54875e+08	7.3743e+07
000007	2021-12-31	A	4.32015e+08	3.17967e+08	1.14049e+08
000007	2021-12-31	B	3.76202e+08	3.65051e+08	1.11511e+07
000007	2022-01-01	A	4.32015e+08	3.17967e+08	1.14049e+08
000007	2022-01-01	B	3.76202e+08	3.65051e+08	1.11511e+07
000007	2022-03-31	A	4.2559e+08	3.1597e+08	1.0962e+08
000007	2022-06-30	A	4.33055e+08	3.30993e+08	1.02062e+08
000007	2022-06-30	B	3.77697e+08	3.79331e+08	-1.63358e+06
000007	2022-09-30	A	4.3216e+08	3.29725e+08	1.02435e+08
000007	2022-12-31	A	3.54186e+08	2.51906e+08	1.0228e+08
000007	2022-12-31	B	3.01094e+08	2.97413e+08	3.68099e+06
000007	2023-01-01	A	3.55471e+08	2.53265e+08	1.02207e+08
000007	2023-01-01	B	3.01291e+08	2.97629e+08	3.66131e+06
000007	2023-03-31	A	3.53899e+08	2.52257e+08	1.01642e+08
000007	2023-06-30	A	3.60323e+08	2.48165e+08	1.12158e+08
000007	2023-06-30	B	3.10702e+08	2.9495e+08	1.57517e+07
000007	2023-09-30	A	3.66988e+08	2.56695e+08	1.10293e+08
000007	2023-12-31	A	3.9823e+08	2.60206e+08	1.38023e+08
000007	2023-12-31	B	3.22569e+08	3.00449e+08	2.21191e+07
000008	2009-01-01	A	7.89144e+07	5.90169e+06	7.30127e+07
000008	2009-01-01	B	7.89144e+07	5.90169e+06	7.30127e+07
000008	2009-03-31	A	7.88422e+07	5.00972e+06	7.38324e+07
000008	2009-03-31	B	7.88422e+07	5.00972e+06	7.38324e+07
000008	2009-06-30	A	7.86509e+07	5.01764e+06	7.36333e+07
000008	2009-06-30	B	7.86509e+07	5.01764e+06	7.36333e+07
000008	2009-09-30	A	7.93251e+07	5.45154e+06	7.38736e+07
000008	2009-09-30	B	7.93251e+07	5.45154e+06	7.38736e+07
000008	2009-12-31	A	7.9408e+07	6.08175e+06	7.33262e+07
000008	2009-12-31	B	7.9408e+07	6.08175e+06	7.33262e+07
000008	2010-01-01	A	7.9408e+07	6.08175e+06	7.33262e+07
000008	2010-01-01	B	7.9408e+07	6.08175e+06	7.33262e+07
000008	2010-03-31	A	7.98364e+07	6.57056e+06	7.32658e+07
000008	2010-03-31	B	7.98364e+07	6.57056e+06	7.32658e+07
000008	2010-06-30	A	7.73568e+07	4.01494e+06	7.33418e+07
000008	2010-06-30	B	7.73568e+07	4.01494e+06	7.33418e+07
000008	2010-09-30	A	7.75477e+07	4.13503e+06	7.34127e+07
000008	2010-09-30	B	7.75477e+07	4.13503e+06	7.34127e+07
000008	2010-12-31	A	7.79322e+07	3.53184e+06	7.44004e+07
000008	2010-12-31	B	7.79322e+07	3.71705e+06	7.42152e+07
000008	2011-01-01	A	7.79322e+07	3.53184e+06	7.44004e+07
000008	2011-01-01	B	7.79322e+07	3.53184e+06	7.44004e+07
000008	2011-03-31	A	7.69143e+07	2.97304e+06	7.39413e+07
000008	2011-03-31	B	7.69143e+07	2.97304e+06	7.39413e+07
000008	2011-06-30	A	7.73929e+07	3.52027e+06	7.38726e+07
000008	2011-06-30	B	7.73929e+07	3.52027e+06	7.38726e+07
000008	2011-09-30	A	7.71703e+07	3.39549e+06	7.37748e+07
000008	2011-09-30	B	7.71703e+07	3.39549e+06	7.37748e+07
000008	2011-12-31	A	7.72366e+07	3.37566e+06	7.38609e+07
000008	2011-12-31	B	7.72366e+07	3.37566e+06	7.38609e+07
000008	2012-01-01	A	5.87283e+08	7.45035e+07	5.12779e+08
000008	2012-01-01	B	7.72366e+07	3.37566e+06	7.38609e+07
000008	2012-03-31	A	7.70756e+07	3.24347e+06	7.38321e+07
000008	2012-03-31	B	7.70756e+07	3.24347e+06	7.38321e+07
000008	2012-06-30	A	7.72599e+07	3.34596e+06	7.3914e+07
000008	2012-06-30	B	7.72599e+07	3.34596e+06	7.3914e+07
000008	2012-09-30	A	7.72548e+07	3.30774e+06	7.39471e+07
000008	2012-09-30	B	7.72548e+07	3.30774e+06	7.39471e+07
000008	2012-12-31	A	6.1383e+08	7.30032e+07	5.40826e+08
000008	2012-12-31	B	5.40253e+08	3.73376e+06	5.36519e+08
000008	2013-01-01	A	6.1383e+08	7.30032e+07	5.40826e+08
000008	2013-01-01	B	5.40253e+08	3.73376e+06	5.36519e+08
000008	2013-03-31	A	6.05778e+08	6.1002e+07	5.44776e+08
000008	2013-03-31	B	5.4017e+08	3.69121e+06	5.36479e+08
000008	2013-06-30	A	6.10208e+08	5.88368e+07	5.51372e+08
000008	2013-06-30	B	5.39569e+08	3.35118e+06	5.36218e+08
000008	2013-09-30	A	6.1993e+08	6.2079e+07	5.57851e+08
000008	2013-09-30	B	5.39603e+08	3.28046e+06	5.36322e+08
000008	2013-12-31	A	6.26626e+08	6.30416e+07	5.63584e+08
000008	2013-12-31	B	5.40073e+08	3.64532e+06	536427505
000008	2014-01-01	A	6.26626e+08	6.30416e+07	5.63584e+08
000008	2014-01-01	B	5.40073e+08	3.64532e+06	536427505
000008	2014-03-31	A	6.27329e+08	5.89428e+07	5.68386e+08
000008	2014-03-31	B	5.39661e+08	3.2728e+06	5.36388e+08
000008	2014-06-30	A	6.32124e+08	5.99066e+07	5.72218e+08
000008	2014-06-30	B	6.18259e+08	4.83018e+07	5.69957e+08
000008	2014-09-30	A	6.42327e+08	6.89685e+07	5.73359e+08
000008	2014-09-30	B	6.32056e+08	6.93577e+07	5.62699e+08
000008	2014-12-31	A	6.74028e+08	7.56773e+07	5.98351e+08
000008	2014-12-31	B	6.49725e+08	6.76779e+07	5.82047e+08
000008	2015-01-01	A	6.74028e+08	7.56773e+07	5.98351e+08
000008	2015-01-01	B	6.49725e+08	6.76779e+07	5.82047e+08
000008	2015-03-31	A	3.41771e+09	5.31591e+08	2.88612e+09
000008	2015-03-31	B	2.81104e+09	7.03939e+07	2.74065e+09
000008	2015-06-30	A	3.27847e+09	4.88513e+08	2.78996e+09
000008	2015-06-30	B	2.80789e+09	6.74949e+07	2.74039e+09
000008	2015-09-30	A	3.35976e+09	5.42708e+08	2.81705e+09
000008	2015-09-30	B	2.83511e+09	9.84682e+07	2.73665e+09
000008	2015-12-31	A	3.58935e+09	6.81293e+08	2.90806e+09
000008	2015-12-31	B	2.85211e+09	1.25432e+08	2.72668e+09
000008	2016-01-01	A	3.58935e+09	6.81293e+08	2.90806e+09
000008	2016-01-01	B	2.85211e+09	1.25432e+08	2.72668e+09
000008	2016-03-31	A	6.7945e+09	1.144e+09	5.6505e+09
000008	2016-03-31	B	5.70984e+09	3.23276e+08	5.38657e+09
000008	2016-06-30	A	6.89924e+09	1.21943e+09	5.6798e+09
000008	2016-06-30	B	5.71825e+09	3.00471e+08	5.41778e+09
000008	2016-09-30	A	7.16659e+09	1.30759e+09	5.85899e+09
000008	2016-09-30	B	5.85729e+09	3.09118e+08	5.54817e+09
000008	2016-12-31	A	8.19266e+09	2.02017e+09	6.17249e+09
000008	2016-12-31	B	6.11415e+09	5.92301e+08	5.52185e+09
000008	2017-01-01	A	8.19266e+09	2.02017e+09	6.17249e+09
000008	2017-01-01	B	6.11415e+09	5.92301e+08	5.52185e+09
000008	2017-03-31	A	7.9823e+09	1.78787e+09	6.19443e+09
000008	2017-03-31	B	6.11739e+09	5.99661e+08	5.51773e+09
000008	2017-06-30	A	8.39447e+09	2.16236e+09	6.23211e+09
000008	2017-06-30	B	6.6136e+09	1.12183e+09	5.49177e+09
000008	2017-09-30	A	9.47199e+09	3.15507e+09	6.31692e+09
000008	2017-09-30	B	5.62158e+09	1.93625e+09	3.68532e+09
000008	2017-12-31	A	1.06783e+10	3.49126e+09	7.18705e+09
000008	2017-12-31	B	6.09803e+09	2.11763e+09	3.9804e+09
000008	2018-01-01	A	1.06783e+10	3.49126e+09	7.18705e+09
000008	2018-01-01	B	6.09803e+09	2.11763e+09	3.9804e+09
000008	2018-03-31	A	9.92723e+09	2.72141e+09	7.20582e+09
000008	2018-03-31	B	5.66042e+09	1.68107e+09	3.97935e+09
000008	2018-06-30	A	9.78893e+09	2.66492e+09	7.12401e+09
000008	2018-06-30	B	6.54099e+09	2.51957e+09	4.02142e+09
000008	2018-09-30	A	9.88794e+09	2.70902e+09	7.17892e+09
000008	2018-09-30	B	6.12074e+09	2.07536e+09	4.04538e+09
000008	2018-12-31	A	1.04664e+10	3.06151e+09	7.40485e+09
000008	2018-12-31	B	6.18039e+09	2152829124	4.02756e+09
000008	2019-01-01	A	1.04664e+10	3.06151e+09	7.40485e+09
000008	2019-01-01	B	6.18039e+09	2152829124	4.02756e+09
000008	2019-03-31	A	1.0514e+10	3.09627e+09	7.41772e+09
000008	2019-03-31	B	6.2856e+09	2.25829e+09	4.02731e+09
000008	2019-06-30	A	1.03677e+10	2.99691e+09	7.37081e+09
000008	2019-06-30	B	6.30009e+09	2.4026e+09	3.89749e+09
000008	2019-09-30	A	1.05999e+10	3.29857e+09	7.30129e+09
000008	2019-09-30	B	6.72804e+09	2.89801e+09	3.83003e+09
000008	2019-12-31	A	1.20445e+10	4.46806e+09	7.57648e+09
000008	2019-12-31	B	6.99011e+09	3.17192e+09	3.81819e+09
000008	2020-01-01	A	1.20445e+10	4.46806e+09	7.57648e+09
000008	2020-01-01	B	6.99011e+09	3.17192e+09	3.81819e+09
000008	2020-03-31	A	1.20333e+10	4.5557e+09	7.47764e+09
000008	2020-03-31	B	7.34619e+09	3.55996e+09	3.78623e+09
000008	2020-06-30	A	1.18654e+10	4.6069e+09	7.25855e+09
000008	2020-06-30	B	7.08711e+09	3.3596e+09	3.72751e+09
000008	2020-09-30	A	1.22656e+10	4.94865e+09	7.31694e+09
000008	2020-09-30	B	7.44298e+09	3.75063e+09	3.69234e+09
000008	2020-12-31	A	1.28283e+10	6.15973e+09	6668578058
000008	2020-12-31	B	7.92143e+09	4.54268e+09	3.37875e+09
000008	2021-01-01	A	1.28283e+10	6.15973e+09	6668578058
000008	2021-01-01	B	7.92143e+09	4.54268e+09	3.37875e+09
000008	2021-03-31	A	1.31769e+10	6.59439e+09	6.58246e+09
000008	2021-03-31	B	9.13895e+09	5.79307e+09	3.34588e+09
000008	2021-06-30	A	1.27458e+10	6.22782e+09	6.51803e+09
000008	2021-06-30	B	9.21288e+09	5.39291e+09	3.81996e+09
000008	2021-09-30	A	1.31773e+10	6.6076e+09	6569698805
000008	2021-12-31	A	1.23795e+10	7.04335e+09	5.33613e+09
000008	2021-12-31	B	8.41387e+09	5.39209e+09	3.02178e+09
000008	2022-01-01	A	1.23849e+10	7.04878e+09	5.33611e+09
000008	2022-01-01	B	8.41387e+09	5.39209e+09	3.02178e+09
000008	2022-03-31	A	1.19652e+10	6.67868e+09	5.2865e+09
000008	2022-06-30	A	1.17959e+10	6.54164e+09	5.25426e+09
000008	2022-06-30	B	8.14651e+09	5.17509e+09	2.97142e+09
000008	2022-09-30	A	1.19321e+10	6.76239e+09	5.1697e+09
000008	2022-12-31	A	1.12481e+10	6.76793e+09	4.48016e+09
000008	2022-12-31	B	7.50226e+09	4.82485e+09	2.67742e+09
000008	2023-01-01	A	1.12481e+10	6.76793e+09	4.48016e+09
000008	2023-01-01	B	7.50226e+09	4.82485e+09	2.67742e+09
000008	2023-03-31	A	1.14548e+10	7.00425e+09	4.45057e+09
000008	2023-06-30	A	1.16415e+10	7.24493e+09	4.39655e+09
000008	2023-06-30	B	8.07872e+09	5.46035e+09	2.61837e+09
000008	2023-09-30	A	1.10869e+10	6.75517e+09	4.33169e+09
000008	2023-12-31	A	1.06555e+10	7.00106e+09	3.65439e+09
000008	2023-12-31	B	9.42021e+09	5.26019e+09	4.16002e+09
000009	2009-01-01	A	6.08379e+09	3.58943e+09	2.49436e+09
000009	2009-01-01	B	2.54659e+09	1.05799e+09	1.4886e+09
000009	2009-03-31	A	6.30612e+09	3.50229e+09	2.80384e+09
000009	2009-03-31	B	2.51584e+09	1.0393e+09	1.47653e+09
000009	2009-06-30	A	7.83039e+09	5.13056e+09	2.69984e+09
000009	2009-06-30	B	3.65555e+09	2.20446e+09	1.4511e+09
000009	2009-09-30	A	7.20718e+09	4.36755e+09	2.83964e+09
000009	2009-09-30	B	2.69219e+09	1.241e+09	1.45119e+09
000009	2009-12-31	A	7.50201e+09	4.5169e+09	2.98511e+09
000009	2009-12-31	B	2.98679e+09	1.48649e+09	1.5003e+09
000009	2010-01-01	A	7.50201e+09	4.5169e+09	2.98511e+09
000009	2010-01-01	B	2.98679e+09	1.48649e+09	1.5003e+09
000009	2010-03-31	A	9.2596e+09	5.94385e+09	3.31575e+09
000009	2010-03-31	B	4.28914e+09	2.83434e+09	1.45481e+09
000009	2010-06-30	A	9.0366e+09	5.83539e+09	3.2012e+09
000009	2010-06-30	B	4.37624e+09	2.89288e+09	1.48336e+09
000009	2010-09-30	A	9.76794e+09	6.02506e+09	3.74288e+09
000009	2010-09-30	B	4.50544e+09	2.98777e+09	1.51767e+09
000009	2010-12-31	A	1.00246e+10	6.31082e+09	3.71383e+09
000009	2010-12-31	B	5.37403e+09	3.88472e+09	1.48931e+09
000009	2011-01-01	A	1.00246e+10	6.31082e+09	3.71383e+09
000009	2011-01-01	B	5.37403e+09	3.88472e+09	1.48931e+09
000009	2011-03-31	A	1.00493e+10	6.1717e+09	3.87756e+09
000009	2011-03-31	B	5.40311e+09	3.91878e+09	1.48433e+09
000009	2011-06-30	A	1.03409e+10	6.41192e+09	3.92897e+09
000009	2011-06-30	B	5.53818e+09	4.0988e+09	1.43938e+09
000009	2011-09-30	A	1.12589e+10	7.26194e+09	3.99697e+09
000009	2011-09-30	B	6.06077e+09	4.62829e+09	1.43248e+09
000009	2011-12-31	A	1.17856e+10	7.6654e+09	4.12023e+09
000009	2011-12-31	B	5.47579e+09	3.89331e+09	1582478367
000009	2012-01-01	A	1.17856e+10	7.6654e+09	4.12023e+09
000009	2012-01-01	B	5.47579e+09	3.89331e+09	1582478367
000009	2012-03-31	A	1.20484e+10	7.85711e+09	4.19127e+09
000009	2012-03-31	B	5.50275e+09	3.93055e+09	1.57219e+09
000009	2012-06-30	A	1.25181e+10	8.14174e+09	4.37635e+09
000009	2012-06-30	B	5.74113e+09	4.02012e+09	1.72101e+09
000009	2012-09-30	A	1.28724e+10	8.43138e+09	4.44102e+09
000009	2012-09-30	B	6.16336e+09	4.52242e+09	1.64095e+09
000009	2012-12-31	A	1.31713e+10	8.47798e+09	4.69335e+09
000009	2012-12-31	B	5.72133e+09	4.0731e+09	1.64823e+09
000009	2013-01-01	A	1.31713e+10	8.47798e+09	4.69335e+09
000009	2013-01-01	B	5.72133e+09	4.0731e+09	1.64823e+09
000009	2013-03-31	A	1.31261e+10	8.35842e+09	4.76771e+09
000009	2013-03-31	B	5.66715e+09	4.07752e+09	1.58963e+09
000009	2013-06-30	A	1.32965e+10	8.54195e+09	4.75454e+09
000009	2013-06-30	B	6.0676e+09	4.2921e+09	1.7755e+09
000009	2013-09-30	A	1.38634e+10	8.76904e+09	5.09437e+09
000009	2013-09-30	B	6.65213e+09	4.5784e+09	2.07373e+09
000009	2013-12-31	A	1.36118e+10	8.55907e+09	5.05273e+09
000009	2013-12-31	B	6.1948e+09	4.17619e+09	2.01861e+09
000009	2014-01-01	A	1.36118e+10	8.55907e+09	5.05273e+09
000009	2014-01-01	B	6.1948e+09	4.17619e+09	2.01861e+09
000009	2014-03-31	A	1.43011e+10	9.14647e+09	5.15463e+09
000009	2014-03-31	B	6.52241e+09	4.46981e+09	2.0526e+09
000009	2014-06-30	A	1.37631e+10	8.45093e+09	5.31213e+09
000009	2014-06-30	B	6.67907e+09	4.53192e+09	2.14716e+09
000009	2014-09-30	A	1.37766e+10	8.37077e+09	5.40579e+09
000009	2014-09-30	B	6.65703e+09	4.423e+09	2.23403e+09
000009	2014-12-31	A	1.47255e+10	9.26137e+09	5.46413e+09
000009	2014-12-31	B	7.21272e+09	5.06432e+09	2.1484e+09
000009	2015-01-01	A	1.47255e+10	9.26137e+09	5.46413e+09
000009	2015-01-01	B	7.21272e+09	5.06432e+09	2.1484e+09
000009	2015-03-31	A	1.50283e+10	9.44247e+09	5.58584e+09
000009	2015-03-31	B	7.89913e+09	5.06308e+09	2.83605e+09
000009	2015-06-30	A	1.53431e+10	9.66194e+09	5.68113e+09
000009	2015-06-30	B	8.23293e+09	5.47584e+09	2.75709e+09
000009	2015-09-30	A	1.66613e+10	1.01836e+10	6.47767e+09
000009	2015-09-30	B	8.72526e+09	5.91547e+09	2.80979e+09
000009	2015-12-31	A	1.81139e+10	1.15604e+10	6.55358e+09
000009	2015-12-31	B	9.97905e+09	6.33592e+09	3.64313e+09
000009	2016-01-01	A	1.81139e+10	1.15604e+10	6.55358e+09
000009	2016-01-01	B	9.97905e+09	6.33592e+09	3.64313e+09
000009	2016-03-31	A	1.8774e+10	1.2005e+10	6.769e+09
000009	2016-03-31	B	1.10857e+10	7499961763	3.58576e+09
000009	2016-06-30	A	1.87105e+10	1.17104e+10	7.00002e+09
000009	2016-06-30	B	1.08998e+10	7.41411e+09	3.48569e+09
000009	2016-09-30	A	1.94968e+10	1.2215e+10	7.28182e+09
000009	2016-09-30	B	1.1247e+10	7.78883e+09	3.45816e+09
000009	2016-12-31	A	2.16229e+10	1.34882e+10	8.13474e+09
000009	2016-12-31	B	1.15016e+10	8.06601e+09	3.43563e+09
000009	2017-01-01	A	2.16229e+10	1.34882e+10	8.13474e+09
000009	2017-01-01	B	1.15016e+10	8.06601e+09	3.43563e+09
000009	2017-03-31	A	2.26384e+10	1.4348e+10	8.29047e+09
000009	2017-03-31	B	1.23268e+10	8.91635e+09	3.41047e+09
000009	2017-06-30	A	2.42492e+10	1.51184e+10	9.13087e+09
000009	2017-06-30	B	1.15214e+10	8.21108e+09	3.31037e+09
000009	2017-09-30	A	2.66218e+10	1.65314e+10	1.00904e+10
000009	2017-09-30	B	1.23827e+10	9.10339e+09	3.27933e+09
000009	2017-12-31	A	2.71095e+10	1.71636e+10	9.94591e+09
000009	2017-12-31	B	1.23689e+10	9.15872e+09	3.21018e+09
000009	2018-01-01	A	2.71095e+10	1.71636e+10	9.94591e+09
000009	2018-01-01	B	1.23689e+10	9.15872e+09	3.21018e+09
000009	2018-03-31	A	2.7473e+10	1.74584e+10	1.00145e+10
000009	2018-03-31	B	1.22877e+10	9.17112e+09	3.11661e+09
000009	2018-06-30	A	2.82556e+10	1.83282e+10	9.92742e+09
000009	2018-06-30	B	1.27499e+10	9.42971e+09	3.32015e+09
000009	2018-09-30	A	28801284453	1.88237e+10	9.97763e+09
000009	2018-09-30	B	1.21069e+10	8.87982e+09	3.22707e+09
000009	2018-12-31	A	2.98498e+10	1.93993e+10	1.04505e+10
000009	2018-12-31	B	1.25544e+10	9.48892e+09	3.0655e+09
000009	2019-01-01	A	2.98498e+10	1.93993e+10	1.04505e+10
000009	2019-01-01	B	1.25544e+10	9.48892e+09	3.0655e+09
000009	2019-03-31	A	3.00121e+10	1.97086e+10	1.03035e+10
000009	2019-03-31	B	1.27778e+10	9.38156e+09	3.39622e+09
000009	2019-06-30	A	2.99806e+10	1.95787e+10	1.04019e+10
000009	2019-06-30	B	1.30422e+10	9.80686e+09	3.23535e+09
000009	2019-09-30	A	3.04879e+10	1.98795e+10	1.06084e+10
000009	2019-09-30	B	1.31809e+10	10040836150	3.14009e+09
000009	2019-12-31	A	3.02098e+10	1.95022e+10	1.07076e+10
000009	2019-12-31	B	1.35186e+10	1.02887e+10	3.22997e+09
000009	2020-01-01	A	3.02129e+10	1.95258e+10	1.06871e+10
000009	2020-01-01	B	1.35186e+10	1.02887e+10	3.22997e+09
000009	2020-03-31	A	3.02392e+10	1.94725e+10	1.07666e+10
000009	2020-03-31	B	1.35735e+10	1.0382e+10	3.1915e+09
000009	2020-06-30	A	2.96391e+10	1.87452e+10	1.0894e+10
000009	2020-06-30	B	1.37931e+10	1.04046e+10	3.3885e+09
000009	2020-09-30	A	3.14935e+10	1.86806e+10	12812931024
000009	2020-09-30	B	1.34622e+10	9.98975e+09	3.47241e+09
000009	2020-12-31	A	3.18566e+10	1.86112e+10	1.32454e+10
000009	2020-12-31	B	1.35318e+10	1.00455e+10	3.48622e+09
000009	2021-01-01	A	3.25441e+10	1.92987e+10	1.32454e+10
000009	2021-01-01	B	1.35384e+10	1.00522e+10	3.48622e+09
000009	2021-03-31	A	3.22326e+10	1.86569e+10	1.35756e+10
000009	2021-03-31	B	1.32362e+10	9.75039e+09	3.48584e+09
000009	2021-06-30	A	3.30508e+10	1.88814e+10	1.41694e+10
000009	2021-06-30	B	1.32647e+10	9.67462e+09	3.59009e+09
000009	2021-09-30	A	3.43654e+10	1.91372e+10	1.52282e+10
000009	2021-12-31	A	3.70732e+10	2.14144e+10	1.56588e+10
000009	2021-12-31	B	1.31371e+10	9.53274e+09	3.60437e+09
000009	2022-01-01	A	3.70732e+10	2.14144e+10	1.56588e+10
000009	2022-01-01	B	1.31371e+10	9.53274e+09	3.60437e+09
000009	2022-03-31	A	4.0893e+10	2.46793e+10	1.62137e+10
000009	2022-06-30	A	4.52167e+10	2.85361e+10	1.66806e+10
000009	2022-06-30	B	1.2851e+10	9.30285e+09	3.54816e+09
000009	2022-09-30	A	4.95962e+10	3.1574e+10	1.80222e+10
000009	2022-12-31	A	5.22933e+10	3.34508e+10	1.88425e+10
000009	2022-12-31	B	1.28415e+10	9.40242e+09	3.43904e+09
000009	2023-01-01	A	5.23915e+10	3.35491e+10	1.88424e+10
000009	2023-01-01	B	1.28432e+10	9.40412e+09	3.43913e+09
000009	2023-03-31	A	5.13899e+10	3.18865e+10	1.95033e+10
000009	2023-06-30	A	4.92831e+10	2.94947e+10	1.97884e+10
000009	2023-06-30	B	1.32085e+10	9.82774e+09	3.38079e+09
000009	2023-09-30	A	5.02787e+10	2.99626e+10	2.03161e+10
000009	2023-12-31	A	5.01e+10	2.90769e+10	2.10232e+10
000009	2023-12-31	B	1.31423e+10	9.86141e+09	3.28092e+09
000010	2009-01-01	A	2.02107e+08	1.3011e+08	7.19971e+07
000010	2009-01-01	B	1.19091e+08	4.82376e+07	7.08534e+07
000010	2009-03-31	A	2.12934e+08	1.38829e+08	7.41054e+07
000010	2009-03-31	B	1.19851e+08	5.00289e+07	6.9822e+07
000010	2009-06-30	A	2.26824e+08	1.46457e+08	8.03672e+07
000010	2009-06-30	B	1.18836e+08	5.00573e+07	6.87789e+07
000010	2009-09-30	A	2.39858e+08	1.5961e+08	8.02475e+07
000010	2009-09-30	B	1.20451e+08	4.98688e+07	7.05824e+07
000010	2009-12-31	A	2.31855e+08	1.48075e+08	8.37799e+07
000010	2009-12-31	B	9.39919e+07	5.39997e+07	3.99921e+07
000010	2010-01-01	A	2.31855e+08	1.48075e+08	8.37799e+07
000010	2010-01-01	B	9.39919e+07	5.39997e+07	3.99921e+07
000010	2010-03-31	A	2.15032e+08	1.32651e+08	8.23816e+07
000010	2010-03-31	B	9.26162e+07	5.24976e+07	4.01185e+07
000010	2010-06-30	A	2.15871e+08	1.3513e+08	8.07406e+07
000010	2010-06-30	B	9.24722e+07	5.32798e+07	3.91924e+07
000010	2010-09-30	A	2.21054e+08	1.36917e+08	8.41371e+07
000010	2010-09-30	B	9.393e+07	5.41568e+07	3.97732e+07
000010	2010-12-31	A	2.12201e+08	1.26773e+08	8.5428e+07
000010	2010-12-31	B	9.32225e+07	5.66509e+07	3.65715e+07
000010	2011-01-01	A	2.12201e+08	1.26773e+08	8.5428e+07
000010	2011-01-01	B	9.32225e+07	5.66509e+07	3.65715e+07
000010	2011-03-31	A	2.08984e+08	1.28522e+08	8.0462e+07
000010	2011-03-31	B	9.18278e+07	5.62454e+07	3.55824e+07
000010	2011-06-30	A	2.2405e+08	1.45582e+08	7.84688e+07
000010	2011-06-30	B	9.2159e+07	5.76954e+07	3.44635e+07
000010	2011-09-30	A	2.39521e+08	1.533e+08	8.62206e+07
000010	2011-09-30	B	9.53568e+07	5.89248e+07	3.64321e+07
000010	2011-12-31	A	2.38258e+08	1.44489e+08	9.37687e+07
000010	2011-12-31	B	9.44923e+07	5.58057e+07	3.86867e+07
000010	2012-01-01	A	2.38258e+08	1.44489e+08	9.37687e+07
000010	2012-01-01	B	9.44923e+07	5.58057e+07	3.86867e+07
000010	2012-03-31	A	2.21921e+08	1.32871e+08	8.90497e+07
000010	2012-03-31	B	9.31318e+07	5.63213e+07	3.68105e+07
000010	2012-06-30	A	2.35602e+08	147249668	8.83525e+07
000010	2012-06-30	B	9.20627e+07	5.66892e+07	3.53735e+07
000010	2012-09-30	A	2.47968e+08	1.65579e+08	8.23896e+07
000010	2012-09-30	B	9.07853e+07	5.68872e+07	3.38981e+07
000010	2012-12-31	A	2.3978e+08	1.44405e+08	9.53751e+07
000010	2012-12-31	B	9.36269e+07	5.73312e+07	3.62957e+07
000010	2013-01-01	A	5.34175e+08	3.46502e+08	1.87673e+08
000010	2013-01-01	B	9.36269e+07	5.73312e+07	3.62957e+07
000010	2013-03-31	A	2.34106e+08	1.46468e+08	8.76381e+07
000010	2013-03-31	B	9.29685e+07	5.87945e+07	3.4174e+07
000010	2013-06-30	A	1.08143e+09	4.18391e+08	6.63043e+08
000010	2013-06-30	B	6.55979e+08	5.83273e+07	5.97652e+08
000010	2013-09-30	A	1.08963e+09	4.27575e+08	6.62056e+08
000010	2013-09-30	B	6.53801e+08	5.82117e+07	5.95589e+08
000010	2013-12-31	A	1.02779e+09	3.68105e+08	6.59685e+08
000010	2013-12-31	B	6.5994e+08	5.57973e+07	6.04142e+08
000010	2014-01-01	A	1.02779e+09	3.68105e+08	6.59685e+08
000010	2014-01-01	B	6.82951e+08	5.57973e+07	6.27154e+08
000010	2014-03-31	A	7.89093e+08	1.68711e+08	6.20382e+08
000010	2014-03-31	B	6.77428e+08	5.4861e+07	6.22567e+08
000010	2014-06-30	A	7.94965e+08	1.7539e+08	6.19575e+08
000010	2014-06-30	B	6.75409e+08	5.58105e+07	6.19598e+08
000010	2014-09-30	A	7.77267e+08	1.63875e+08	6.13391e+08
000010	2014-09-30	B	6.69041e+08	5.48452e+07	6.14196e+08
000010	2014-12-31	A	8.04218e+08	2.52628e+08	5.51591e+08
000010	2014-12-31	B	6.36644e+08	5.8117e+07	5.78527e+08
000010	2015-01-01	A	8.04218e+08	2.52628e+08	5.51591e+08
000010	2015-01-01	B	6.36644e+08	5.8117e+07	5.78527e+08
000010	2015-03-31	A	8.71902e+08	3.22766e+08	5.49137e+08
000010	2015-03-31	B	6.26896e+08	5.57111e+07	5.71185e+08
000010	2015-06-30	A	1.88771e+09	1.33494e+09	5.52765e+08
000010	2015-06-30	B	1.33912e+09	7.7687e+08	5.62254e+08
000010	2015-09-30	A	1.90286e+09	1.34989e+09	5.52973e+08
000010	2015-09-30	B	1.22746e+09	6.80864e+08	5.46601e+08
000010	2015-12-31	A	5.16218e+09	2.99188e+09	2.1703e+09
000010	2015-12-31	B	2.78543e+09	6.31763e+08	2.15367e+09
000010	2016-01-01	B	2.78543e+09	6.31763e+08	2.15367e+09
000010	2016-01-01	A	5.16218e+09	2.99188e+09	2.1703e+09
000010	2016-03-31	A	4.46469e+09	2.31495e+09	2.14973e+09
000010	2016-03-31	B	2.32245e+09	1.79831e+08	2.14262e+09
000010	2016-06-30	A	4.75558e+09	2.54683e+09	2.20875e+09
000010	2016-06-30	B	2.30038e+09	1.63407e+08	2.13697e+09
000010	2016-09-30	A	4.67961e+09	2.47536e+09	2.20425e+09
000010	2016-09-30	B	2.2896e+09	1.5728e+08	2.13232e+09
000010	2016-12-31	A	4.85329e+09	2.64369e+09	2.2096e+09
000010	2016-12-31	B	2.17574e+09	5.1544e+07	2.12419e+09
000010	2017-01-01	A	4.86576e+09	2.64369e+09	2.22207e+09
000010	2017-01-01	B	2.17574e+09	5.1544e+07	2.12419e+09
000010	2017-03-31	A	3.81873e+09	1.62227e+09	2.19646e+09
000010	2017-03-31	B	2.2256e+09	1.10421e+08	2.11518e+09
000010	2017-06-30	A	3.89999e+09	1.70405e+09	2.19593e+09
000010	2017-06-30	B	2.30626e+09	1.99931e+08	2.10633e+09
000010	2017-09-30	A	4.09048e+09	1.83652e+09	2.25396e+09
000010	2017-09-30	B	2.3131e+09	2.09979e+08	2.10312e+09
000010	2017-12-31	A	3.10515e+09	1.92556e+09	1.1796e+09
000010	2017-12-31	B	1.4183e+09	1.9445e+08	1.22385e+09
000010	2018-01-01	A	3.10515e+09	1.92556e+09	1.1796e+09
000010	2018-01-01	B	1.4183e+09	1.9445e+08	1.22385e+09
000010	2018-03-31	A	2.88634e+09	1.75364e+09	1.1327e+09
000010	2018-03-31	B	1.38704e+09	1.73207e+08	1.21383e+09
000010	2018-06-30	A	2.64956e+09	1.55259e+09	1.09697e+09
000010	2018-06-30	B	1.29419e+09	9.31248e+07	1.20106e+09
000010	2018-09-30	A	3.8241e+09	2.69417e+09	1.12993e+09
000010	2018-09-30	B	1.69404e+09	5.05971e+08	1.18807e+09
000010	2018-12-31	A	3.27328e+09	2.68247e+09	5.90811e+08
000010	2018-12-31	B	1.24319e+09	7.23652e+08	5.19533e+08
000010	2019-01-01	A	3.27328e+09	2.68247e+09	5.90811e+08
000010	2019-01-01	B	1.24319e+09	7.23652e+08	5.19533e+08
000010	2019-03-31	A	3.43369e+09	2.60206e+09	8.31635e+08
000010	2019-03-31	B	1.34864e+09	8.45135e+08	5.0351e+08
000010	2019-06-30	A	3.61777e+09	2.78806e+09	8.29704e+08
000010	2019-06-30	B	1.34334e+09	8.55818e+08	4.8752e+08
000010	2019-09-30	A	4.26275e+09	3.5406e+09	7.2215e+08
000010	2019-09-30	B	1.53115e+09	1.05987e+09	4.71274e+08
000010	2019-12-31	A	4.29166e+09	3.53793e+09	7.5373e+08
000010	2019-12-31	B	1.40739e+09	1.04871e+09	3.58673e+08
000010	2020-01-01	A	4.29166e+09	3.53793e+09	7.5373e+08
000010	2020-01-01	B	1.40739e+09	1.04871e+09	3.58673e+08
000010	2020-03-31	A	4.21953e+09	3.47535e+09	7.4418e+08
000010	2020-03-31	B	1.44374e+09	1.08389e+09	3.5985e+08
000010	2020-06-30	A	4.54146e+09	3.76247e+09	7.78996e+08
000010	2020-06-30	B	1.50832e+09	1.16599e+09	3.42323e+08
000010	2020-09-30	A	4.49776e+09	3.68124e+09	8.16522e+08
000010	2020-09-30	B	1.36717e+09	1.04368e+09	3.23487e+08
000010	2020-12-31	A	3.54173e+09	2.72546e+09	8.16274e+08
000010	2020-12-31	B	1.10367e+09	8.05865e+08	2.97802e+08
000010	2021-01-01	A	3.54173e+09	2.72546e+09	8.16274e+08
000010	2021-01-01	B	1.10367e+09	8.05865e+08	2.97802e+08
000010	2021-03-31	A	3.55861e+09	2.73401e+09	8.24596e+08
000010	2021-03-31	B	1.10281e+09	8.22922e+08	2.79886e+08
000010	2021-06-30	A	3.73169e+09	2.8981e+09	8.33587e+08
000010	2021-06-30	B	1.24185e+09	9.58262e+08	2.83585e+08
000010	2021-09-30	A	4.03928e+09	3.18064e+09	8.58633e+08
000010	2021-12-31	A	4.58749e+09	3.72909e+09	8.58398e+08
000010	2021-12-31	B	1.23234e+09	9.54896e+08	2.77441e+08
000010	2022-01-01	A	4.58749e+09	3.72909e+09	8.58398e+08
000010	2022-01-01	B	1.23234e+09	9.54896e+08	2.77441e+08
000010	2022-03-31	A	4.21723e+09	3.35336e+09	8.63864e+08
000010	2022-06-30	A	4.57516e+09	2.9803e+09	1.59485e+09
000010	2022-06-30	B	2.17835e+09	1.17323e+09	1.00511e+09
000010	2022-09-30	A	4.43135e+09	2.8532e+09	1.57815e+09
000010	2022-12-31	A	3.62268e+09	2.72625e+09	8.96425e+08
000010	2022-12-31	B	1.80282e+09	9.64847e+08	8.37977e+08
000010	2023-01-01	A	3.62268e+09	2.72625e+09	8.96425e+08
000010	2023-01-01	B	1.80282e+09	9.64847e+08	8.37977e+08
000010	2023-03-31	A	3.47276e+09	2.61146e+09	8.61295e+08
000010	2023-06-30	A	3.42653e+09	2.682e+09	7.44531e+08
000010	2023-06-30	B	1.80988e+09	1.00119e+09	8.08697e+08
000010	2023-09-30	A	3.44734e+09	2.76018e+09	6.87164e+08
000010	2023-12-31	A	3.13781e+09	2.88853e+09	2.49278e+08
000010	2023-12-31	B	2.04138e+09	1.24017e+09	8.01204e+08
000011	2009-01-01	A	2.11085e+09	1.53937e+09	5.71477e+08
000011	2009-01-01	B	9.8167e+08	8.04453e+08	1.77216e+08
000011	2009-03-31	A	2.44334e+09	1.8534e+09	5.89946e+08
000011	2009-03-31	B	9.26379e+08	7.52571e+08	1.73808e+08
000011	2009-06-30	A	2.47976e+09	1.80195e+09	6.77811e+08
000011	2009-06-30	B	7.01393e+08	5.36821e+08	1.64573e+08
000011	2009-09-30	A	2.57119e+09	1.83951e+09	7.31676e+08
000011	2009-09-30	B	1.20071e+09	5.27837e+08	6.72874e+08
000011	2009-12-31	A	2.83442e+09	2.17211e+09	6.62305e+08
000011	2009-12-31	B	9.41335e+08	3.07249e+08	6.34086e+08
000011	2010-01-01	A	2.83442e+09	2.17211e+09	6.62305e+08
000011	2010-01-01	B	9.41335e+08	3.07249e+08	6.34086e+08
000011	2010-03-31	A	2.90783e+09	2.24255e+09	6.65281e+08
000011	2010-03-31	B	1.2052e+09	5.75358e+08	6.29838e+08
000011	2010-06-30	A	2.76929e+09	1.98048e+09	7.88812e+08
000011	2010-06-30	B	1.22935e+09	5.68188e+08	6.61164e+08
000011	2010-09-30	A	2.89575e+09	2.09765e+09	7.98109e+08
000011	2010-09-30	B	1.33375e+09	6.74954e+08	6.58796e+08
000011	2010-12-31	A	2.91328e+09	2.03823e+09	8.75048e+08
000011	2010-12-31	B	1.24835e+09	5.56599e+08	6.91756e+08
000011	2011-01-01	A	2.91328e+09	2.03823e+09	8.75048e+08
000011	2011-01-01	B	1.24835e+09	5.56599e+08	6.91756e+08
000011	2011-03-31	B	1.49334e+09	8.06852e+08	6.86485e+08
000011	2011-03-31	A	3.03849e+09	1.87811e+09	1.16038e+09
000011	2011-06-30	A	3.04245e+09	1.8684e+09	1.17406e+09
000011	2011-06-30	B	1.66663e+09	9.83154e+08	6.83473e+08
000011	2011-09-30	A	3.34114e+09	2.15893e+09	1.18221e+09
000011	2011-09-30	B	2.08705e+09	1.40104e+09	6.86009e+08
000011	2011-12-31	A	3.49961e+09	2.3685e+09	1.13111e+09
000011	2011-12-31	B	1.97079e+09	1.31642e+09	6.54363e+08
000011	2012-01-01	A	3.55203e+09	2.4097e+09	1.14232e+09
000011	2012-01-01	B	1.97079e+09	1.31642e+09	6.54363e+08
000011	2012-03-31	A	3.5531e+09	2.41652e+09	1.13658e+09
000011	2012-03-31	B	2.05147e+09	1.38953e+09	6.61943e+08
000011	2012-06-30	A	3.64587e+09	2.4191e+09	1.22676e+09
000011	2012-06-30	B	2.15535e+09	1.4862e+09	6.69158e+08
000011	2012-09-30	A	4.08121e+09	2.77834e+09	1.30287e+09
000011	2012-09-30	B	2.38428e+09	1.71017e+09	6.74114e+08
000011	2012-12-31	A	3.95071e+09	2.44669e+09	1.50402e+09
000011	2012-12-31	B	2.58014e+09	1.55156e+09	1.02858e+09
000011	2013-01-01	A	3.95071e+09	2.44669e+09	1.50402e+09
000011	2013-01-01	B	2.52414e+09	1.49525e+09	1.02889e+09
000011	2013-03-31	A	3.63029e+09	1.88995e+09	1.74034e+09
000011	2013-03-31	B	2.38687e+09	1.35097e+09	1.0359e+09
000011	2013-06-30	A	3775786956	1.91918e+09	1.85661e+09
000011	2013-06-30	B	2.62865e+09	1.55991e+09	1.06874e+09
000011	2013-09-30	A	3.78453e+09	1.925e+09	1.85953e+09
000011	2013-09-30	B	2.5847e+09	1.51735e+09	1.06735e+09
000011	2013-12-31	A	3.87325e+09	2.06961e+09	1.80364e+09
000011	2013-12-31	B	2.6433e+09	1.42782e+09	1.21548e+09
000011	2014-01-01	A	3.87325e+09	2.06961e+09	1.80364e+09
000011	2014-01-01	B	2.6433e+09	1.42782e+09	1.21548e+09
000011	2014-03-31	A	3.76858e+09	1.93762e+09	1.83095e+09
000011	2014-03-31	B	2.71869e+09	1.50224e+09	1.21645e+09
000011	2014-06-30	A	3.58834e+09	1.8213e+09	1.76704e+09
000011	2014-06-30	B	2.51364e+09	1.44349e+09	1.07015e+09
000011	2014-09-30	A	4.02722e+09	2.04897e+09	1.97825e+09
000011	2014-09-30	B	2.83443e+09	1.60009e+09	1.23434e+09
000011	2014-12-31	A	3.88329e+09	1.80818e+09	2.0751e+09
000011	2014-12-31	B	2.94257e+09	1.72266e+09	1.21991e+09
000011	2015-01-01	A	3.88329e+09	1.80818e+09	2.0751e+09
000011	2015-01-01	B	2.94257e+09	1.72266e+09	1.21991e+09
000011	2015-03-31	A	3.81683e+09	1.74049e+09	2.07633e+09
000011	2015-03-31	B	2.94845e+09	1.72786e+09	1.22059e+09
000011	2015-06-30	A	3.75657e+09	1.78437e+09	1.9722e+09
000011	2015-06-30	B	2.84808e+09	1.75684e+09	1.09123e+09
000011	2015-09-30	A	4.00863e+09	2.02306e+09	1.98556e+09
000011	2015-09-30	B	2.93874e+09	1.84723e+09	1.09151e+09
000011	2015-12-31	A	4.37976e+09	2.27899e+09	2.10077e+09
000011	2015-12-31	B	3.24793e+09	1.98133e+09	1.2666e+09
000011	2016-01-01	A	4.37976e+09	2.27899e+09	2.10077e+09
000011	2016-01-01	B	3.24793e+09	1.98133e+09	1.2666e+09
000011	2016-03-31	A	5.3309e+09	3.22929e+09	2.10162e+09
000011	2016-03-31	B	3.5645e+09	2.29701e+09	1.26749e+09
000011	2016-06-30	A	5.91029e+09	3.86144e+09	2.04884e+09
000011	2016-06-30	B	4.00019e+09	2.77596e+09	1.22423e+09
000011	2016-09-30	A	6.64974e+09	4.60323e+09	2.04651e+09
000011	2016-09-30	B	4469739887	3.2461e+09	1.22364e+09
000011	2016-12-31	A	6.65436e+09	4.24306e+09	2.4113e+09
000011	2016-12-31	B	4.6268e+09	2.41884e+09	2.20797e+09
000011	2017-01-01	A	6.65436e+09	4.24306e+09	2.4113e+09
000011	2017-01-01	B	4.6268e+09	2.41884e+09	2.20797e+09
000011	2017-03-31	A	6.33609e+09	3.62279e+09	2.7133e+09
000011	2017-03-31	B	4.21731e+09	1.71273e+09	2.50458e+09
000011	2017-06-30	A	5.93726e+09	3.27044e+09	2.66682e+09
000011	2017-06-30	B	3.81923e+09	9.73972e+08	2.84526e+09
000011	2017-09-30	A	5.44756e+09	2.56782e+09	2.87974e+09
000011	2017-09-30	B	4.01152e+09	1.16355e+09	2.84797e+09
000011	2017-12-31	A	5.39333e+09	2.47078e+09	2.92256e+09
000011	2017-12-31	B	3.98026e+09	1.07072e+09	2.90954e+09
000011	2018-01-01	A	5.39333e+09	2.47078e+09	2.92256e+09
000011	2018-01-01	B	3.98026e+09	1.07072e+09	2.90954e+09
000011	2018-03-31	A	4.95248e+09	1.97434e+09	2.97814e+09
000011	2018-03-31	B	3.8959e+09	9.70302e+08	2.9256e+09
000011	2018-06-30	A	4.59996e+09	1.77281e+09	2.82715e+09
000011	2018-06-30	B	3.62832e+09	8.7508e+08	2.75324e+09
000011	2018-09-30	A	4.8845e+09	1.9984e+09	2.8861e+09
000011	2018-09-30	B	3.97491e+09	1208332893	2.76657e+09
000011	2018-12-31	A	5.8202e+09	2.479e+09	3.3412e+09
000011	2018-12-31	B	4.92662e+09	1.85889e+09	3.06773e+09
000011	2019-01-01	A	7.02335e+09	3.14184e+09	3.88152e+09
000011	2019-01-01	B	4.92662e+09	1.85889e+09	3.06773e+09
000011	2019-03-31	A	8.71487e+09	5.11596e+09	3.59892e+09
000011	2019-03-31	B	5.66372e+09	2.52594e+09	3.13778e+09
000011	2019-06-30	A	9.11983e+09	5.69723e+09	3.4226e+09
000011	2019-06-30	B	5.7501e+09	2.72838e+09	3.02172e+09
000011	2019-09-30	A	1.04838e+10	7.09021e+09	3.39356e+09
000011	2019-09-30	B	6.37909e+09	3.32844e+09	3.05065e+09
000011	2019-12-31	A	1.07725e+10	7.50592e+09	3.26657e+09
000011	2019-12-31	B	6.9525e+09	4.611e+09	2.3415e+09
000011	2020-01-01	A	1.07725e+10	7.50592e+09	3.26657e+09
000011	2020-01-01	B	6.9525e+09	4.611e+09	2.3415e+09
000011	2020-03-31	A	1.1288e+10	7.89392e+09	3.39408e+09
000011	2020-03-31	B	6.63168e+09	4.26089e+09	2.37079e+09
000011	2020-06-30	A	1.09488e+10	7.71755e+09	3.2313e+09
000011	2020-06-30	B	5.88293e+09	3.73157e+09	2.15136e+09
000011	2020-09-30	A	1.22153e+10	9.01842e+09	3.19691e+09
000011	2020-09-30	B	6.89939e+09	4.74376e+09	2.15563e+09
000011	2020-12-31	A	1.22074e+10	8.42624e+09	3.78112e+09
000011	2020-12-31	B	6.89658e+09	4.7421e+09	2.15448e+09
000011	2021-01-01	A	1.22074e+10	8.42624e+09	3.78112e+09
000011	2021-01-01	B	6.89658e+09	4.7421e+09	2.15448e+09
000011	2021-03-31	A	1.24558e+10	8.46813e+09	3.98767e+09
000011	2021-03-31	B	7.02894e+09	4.84096e+09	2.18797e+09
000011	2021-06-30	A	1.32837e+10	9.07896e+09	4.20472e+09
000011	2021-06-30	B	8.09444e+09	6.10604e+09	1.9884e+09
000011	2021-09-30	A	1.39434e+10	9.63248e+09	4.31096e+09
000011	2021-12-31	A	1.45819e+10	1.00508e+10	4.53109e+09
000011	2021-12-31	B	9.28503e+09	7.27061e+09	2.01442e+09
000011	2022-01-01	A	1.48358e+10	1.0199e+10	4.63687e+09
000011	2022-01-01	B	9.28503e+09	7.27061e+09	2.01442e+09
000011	2022-03-31	A	1.45481e+10	9.99471e+09	4.55335e+09
000011	2022-06-30	A	1.51663e+10	1.09898e+10	4.17655e+09
000011	2022-06-30	B	1.02909e+10	8.65212e+09	1.6388e+09
000011	2022-09-30	A	1.49898e+10	1.06116e+10	4.3782e+09
000011	2022-12-31	A	1.58003e+10	1.13315e+10	4.46881e+09
000011	2022-12-31	B	1.07715e+10	8.96999e+09	1.80147e+09
000011	2023-01-01	A	1.58248e+10	1.13542e+10	4.47057e+09
000011	2023-01-01	B	1.07723e+10	8.9708e+09	1.80153e+09
000011	2023-03-31	A	1.57795e+10	1.13002e+10	4.47928e+09
000011	2023-06-30	A	1.54995e+10	1.10317e+10	4.46782e+09
000011	2023-06-30	B	9.88312e+09	8.11384e+09	1.76928e+09
000011	2023-09-30	A	1.55834e+10	1.11032e+10	4.48029e+09
000011	2023-12-31	A	1.69881e+10	1.22843e+10	4.70373e+09
000011	2023-12-31	B	1.06538e+10	8.39547e+09	2.25828e+09
000012	2009-01-01	A	10376061066	5563043926	4813017140
000012	2009-01-01	B	5652077934	1844452759	3807625175
000012	2009-03-31	A	10746460636	5846810057	4899650579
000012	2009-03-31	B	5639395895	1815568945	3823826950
000012	2009-06-30	A	10610427433	5651426289	4959001144
000012	2009-06-30	B	5670471018	1483980634	4186490384
000012	2009-09-30	A	10792232390	5477898312	5314334078
000012	2009-09-30	B	5393927108	1183445126	4210481982
000012	2009-12-31	A	10913350017	5302276985	5611073032
000012	2009-12-31	B	6086400003	1880256601	4206143402
000012	2010-01-01	A	10913350017	5302276985	5611073032
000012	2010-01-01	B	6086400003	1880256601	4206143402
000012	2010-03-31	A	11242950059	5285155500	5957794559
000012	2010-03-31	B	6050232676	1835519073	4214713603
000012	2010-06-30	A	11050457328	5228156561	5822300767
000012	2010-06-30	B	6348508703	1867843402	4480665301
000012	2010-09-30	A	11507504680	5233126496	6274378184
000012	2010-09-30	B	6076039300	1592202281	4483837019
000012	2010-12-31	A	12469619167	5710400818	6759218349
000012	2010-12-31	B	7195756661	2679419437	4516337224
000012	2011-01-01	A	12469619167	5710400818	6759218349
000012	2011-01-01	B	7195756661	2679419437	4516337224
000012	2011-03-31	A	13640128781	6418950085	7221178696
000012	2011-03-31	B	7339378973	2768485612	4570893361
000012	2011-06-30	A	14083252049	7141102476	6942149573
000012	2011-06-30	B	7957435881	3130460777	4826975104
000012	2011-09-30	A	14933070069	7676167291	7256902778
000012	2011-09-30	B	8465098342	3647997444	4817100898
000012	2011-12-31	A	15281391077	7975456538	7305934539
000012	2011-12-31	B	8536059380	3754821257	4781238123
000012	2012-01-01	A	15281391077	7975456538	7305934539
000012	2012-01-01	B	8536059380	3754821257	4781238123
000012	2012-03-31	A	14604727379	7103173904	7501553475
000012	2012-03-31	B	8563576020	3685552134	4878023886
000012	2012-06-30	A	14692033059	7489790788	7202242271
000012	2012-06-30	B	9023983520	3814838432	5209145088
000012	2012-09-30	A	14789459548	7410411412	7379048136
000012	2012-09-30	B	8994070403	3795111816	5198958587
000012	2012-12-31	A	14335809746	7067614986	7268194760
000012	2012-12-31	B	8944597212	3753536970	5191060242
000012	2013-01-01	A	14335809746	7067614986	7268194760
000012	2013-01-01	B	8944597212	3753536970	5191060242
000012	2013-03-31	A	14763484435	7327140687	7436343748
000012	2013-03-31	B	9826631551	4647928825	5178702726
000012	2013-06-30	A	15314128012	8017205815	7296922197
000012	2013-06-30	B	10135197127	4757306927	5377890200
000012	2013-09-30	A	15995988781	8420541654	7575447127
000012	2013-09-30	B	10624483566	5195540176	5428943390
000012	2013-12-31	A	15078866777	6677954195	8400912582
000012	2013-12-31	B	10269339478	4360130605	5909208873
000012	2014-01-01	A	15078866777	6677954195	8400912582
000012	2014-01-01	B	10269339478	4360130605	5909208873
000012	2014-03-31	A	15285641383	6775683045	8509958338
000012	2014-03-31	B	10351478458	4454162271	5897316187
000012	2014-06-30	A	14796960553	6548007222	8248953331
000012	2014-06-30	B	10097100574	4118413241	5978687333
000012	2014-09-30	A	15267585451	6750225652	8517359799
000012	2014-09-30	B	10274779799	4278944480	5995835319
000012	2014-12-31	A	15284388305	6770760155	8513628150
000012	2014-12-31	B	10357118990	4598949113	5758169877
000012	2015-01-01	A	15116808305	6463360155	8653448150
000012	2015-01-01	B	10189538990	4291549113	5897989877
000012	2015-03-31	A	15361037178	6561117193	8799919985
000012	2015-03-31	B	10327293798	4376767433	5950526365
000012	2015-06-30	A	15321775324	7744422276	7577353048
000012	2015-06-30	B	10861505370	5431962696	5429542674
000012	2015-09-30	A	15234992227	7524911016	7710081211
000012	2015-09-30	B	10971782066	5511905921	5459876145
000012	2015-12-31	A	15657180160	8011708683	7645471477
000012	2015-12-31	B	11358699665	6202080857	5156618808
000012	2016-01-01	A	15489600160	7840708683	7648891477
000012	2016-01-01	B	11191119665	6031080857	5160038808
000012	2016-03-31	A	15205208277	7127096257	8078112020
000012	2016-03-31	B	11204144713	5592097059	5612047654
000012	2016-06-30	A	16975221410	8994787538	7980433872
000012	2016-06-30	B	11312624227	6216614193	5096010034
000012	2016-09-30	A	16928089016	8689694308	8238394708
000012	2016-09-30	B	10975279974	5901916628	5073363346
000012	2016-12-31	A	17146815630	9017624611	8129191019
000012	2016-12-31	B	11155112324	6323089076	4832023248
000012	2017-01-01	A	17146815630	9017624611	8129191019
000012	2017-01-01	B	11155112324	6323089076	4832023248
000012	2017-03-31	A	17429545680	9122177092	8307368588
000012	2017-03-31	B	11028854813	6212660603	4816194210
000012	2017-06-30	A	17930281613	9519353240	8410928373
000012	2017-06-30	B	10796478130	6146804549	4649673581
000012	2017-09-30	A	18913831052	10239555715	8674275337
000012	2017-09-30	B	10660552968	6091977221	4568575747
000012	2017-12-31	A	19535002368	10755379257	8779623111
000012	2017-12-31	B	10104402316	5121929923	4982472393
000012	2018-01-01	A	19535002368	10755379257	8779623111
000012	2018-01-01	B	10104402316	5121929923	4982472393
000012	2018-03-31	A	19632309748	10647983977	8984325771
000012	2018-03-31	B	10644112086	5644107822	5000004264
000012	2018-06-30	A	20524811756	11408347706	9116464050
000012	2018-06-30	B	11529081673	6434337483	5094744190
000012	2018-09-30	A	19846932488	10550351200	9296581288
000012	2018-09-30	B	11276881079	6185506094	5091374985
000012	2018-12-31	A	19114234184	9664801722	9449432462
000012	2018-12-31	B	11100914649	5895686013	5205228636
000012	2019-01-01	A	19114234184	9664801722	9449432462
000012	2019-01-01	B	11100914649	5895686013	5205228636
000012	2019-03-31	A	19038937263	9447020166	9591917097
000012	2019-03-31	B	10734031038	5554895160	5179135878
000012	2019-06-30	A	18447187070	8736475040	9710712030
000012	2019-06-30	B	10902967660	5526296158	5376671502
000012	2019-09-30	A	18422844539	8511984997	9910859542
000012	2019-09-30	B	11291146602	5943705940	5347440662
000012	2019-12-31	A	18201235959	8335380431	9865855528
000012	2019-12-31	B	11342892955	6068721675	5274171280
000012	2020-01-01	A	18201235959	8335380431	9865855528
000012	2020-01-01	B	11342892955	6068721675	5274171280
000012	2020-03-31	A	20247986997	10268844591	9979142406
000012	2020-03-31	B	13403790755	8160506734	5243284021
000012	2020-06-30	A	19364312707	9311991284	10052321423
000012	2020-06-30	B	12844134114	7187449533	5656684581
000012	2020-09-30	A	18142913969	7585838897	10557075072
000012	2020-09-30	B	10560123431	4963405196	5596718235
000012	2020-12-31	A	17882914898	7267031012	10615883886
000012	2020-12-31	B	10747464619	4782663637	5964800982
000012	2021-01-01	A	17882914898	7267031012	10615883886
000012	2021-01-01	B	10747464619	4782663637	5964800982
000012	2021-03-31	A	18291918167	7096997151	11194921016
000012	2021-03-31	B	10366871611	4482508364	5884363247
000012	2021-06-30	A	18563101630	6885152970	11677948660
000012	2021-06-30	B	10317108572	4073307965	6243800607
000012	2021-09-30	A	19427394585	7580240120	11847154465
000012	2021-12-31	A	19939364510	8072890275	11866474235
000012	2021-12-31	B	12240848986	5503726340	6737122646
000012	2022-01-01	A	19935902125	8072574720	11863327405
000012	2022-01-01	B	12240848986	5503726340	6737122646
000012	2022-03-31	A	20699582452	8452808457	12246773995
000012	2022-06-30	A	22471177776	10209527409	12261650367
000012	2022-06-30	B	12885465214	6090930700	6794534514
000012	2022-09-30	A	24859980649	11862330486	12997650163
000012	2022-12-31	A	25904013306	12528342003	13375671303
000012	2022-12-31	B	13121962986	6161513848	6960449138
000012	2023-01-01	A	25904013306	12528342003	13375671303
000012	2023-01-01	B	13121962986	6161513848	6960449138
000012	2023-03-31	A	25637078162	11870781410	13766296752
000012	2023-06-30	A	27266235266	12995157057	14271078209
000012	2023-06-30	B	13269237971	4568910542	8700327429
000012	2023-09-30	A	28880915246	14432102020	14448813226
000012	2023-12-31	A	30362057312	15825351143	14536706169
000012	2023-12-31	B	14146479092	5892340800	8254138292
000014	2009-01-01	A	1.66722e+09	1.23963e+09	4.27595e+08
000014	2009-01-01	B	1.41805e+09	9.97793e+08	4.20259e+08
000014	2009-03-31	A	1.58863e+09	1.16473e+09	4.23896e+08
000014	2009-03-31	B	1.42729e+09	1.00836e+09	4.18932e+08
000014	2009-06-30	A	1.59184e+09	1.13938e+09	4.52464e+08
000014	2009-06-30	B	1.35407e+09	9.03908e+08	4.50167e+08
000014	2009-09-30	A	1.7238e+09	1.23347e+09	490331932
000014	2009-09-30	B	1.45243e+09	9.61213e+08	4.9122e+08
000014	2009-12-31	A	1.74193e+09	1.2537e+09	4.88228e+08
000014	2009-12-31	B	1.45603e+09	9.72093e+08	4.83938e+08
000014	2010-01-01	A	1.74193e+09	1.2537e+09	4.88228e+08
000014	2010-01-01	B	1.45603e+09	9.72093e+08	4.83938e+08
000014	2010-03-31	A	1.5318e+09	9.58211e+08	5.73593e+08
000014	2010-03-31	B	1.17137e+09	6.01486e+08	5.69881e+08
000014	2010-06-30	A	1.60285e+09	1.03621e+09	5.66643e+08
000014	2010-06-30	B	1.16564e+09	6.04525e+08	5.61115e+08
000014	2010-09-30	A	1.67679e+09	1.12613e+09	5.50661e+08
000014	2010-09-30	B	1.33388e+09	7.86595e+08	5.47287e+08
000014	2010-12-31	A	1.58976e+09	1.02996e+09	5.59793e+08
000014	2010-12-31	B	1.26047e+09	7.47158e+08	5.13316e+08
000014	2011-01-01	A	1.58976e+09	1.02996e+09	5.59793e+08
000014	2011-01-01	B	1.26047e+09	7.47158e+08	5.13316e+08
000014	2011-03-31	A	1.51529e+09	9.62386e+08	5.52899e+08
000014	2011-03-31	B	1.23879e+09	7.38335e+08	5.00453e+08
000014	2011-06-30	A	1.55923e+09	9.95586e+08	5.63649e+08
000014	2011-06-30	B	1.28215e+09	7.99998e+08	4.8215e+08
000014	2011-09-30	A	1.58976e+09	1.01429e+09	5.75474e+08
000014	2011-09-30	B	1.26692e+09	7.82607e+08	4.84311e+08
000014	2011-12-31	A	1.79731e+09	1.19308e+09	6.04234e+08
000014	2011-12-31	B	1.52319e+09	9.67577e+08	5.55615e+08
000014	2012-01-01	A	1.79731e+09	1.19308e+09	6.04234e+08
000014	2012-01-01	B	1.52319e+09	9.67577e+08	5.55615e+08
000014	2012-03-31	A	1.78047e+09	1.17559e+09	6.04879e+08
000014	2012-03-31	B	1.52411e+09	9.6979e+08	5.54324e+08
000014	2012-06-30	A	1.78608e+09	1.19287e+09	5.93217e+08
000014	2012-06-30	B	1.52216e+09	978531855	5.43632e+08
000014	2012-09-30	A	1.7941e+09	1.20772e+09	5.86377e+08
000014	2012-09-30	B	1.492e+09	9.46923e+08	5.45077e+08
000014	2012-12-31	A	2.0205e+09	1.38713e+09	6.33375e+08
000014	2012-12-31	B	1.35508e+09	7.87081e+08	5.68001e+08
000014	2013-01-01	A	2.0205e+09	1.38713e+09	6.33375e+08
000014	2013-01-01	B	1.35508e+09	7.87081e+08	5.68001e+08
000014	2013-03-31	A	2.10705e+09	1.47307e+09	6.33988e+08
000014	2013-03-31	B	1.53494e+09	9.80256e+08	5.54684e+08
000014	2013-06-30	A	1.95651e+09	1.3317e+09	6.24812e+08
000014	2013-06-30	B	1.41397e+09	8.83898e+08	5.30069e+08
000014	2013-09-30	A	1.89598e+09	1.27378e+09	6.222e+08
000014	2013-09-30	B	1.24652e+09	7.3302e+08	5.13495e+08
000014	2013-12-31	A	1.89272e+09	1.22918e+09	663539748
000014	2013-12-31	B	1281972112	7.10033e+08	5.71939e+08
000014	2014-01-01	A	1.89272e+09	1.22918e+09	663539748
000014	2014-01-01	B	1281972112	7.10033e+08	5.71939e+08
000014	2014-03-31	A	1.92263e+09	1.22992e+09	6.92711e+08
000014	2014-03-31	B	1.30842e+09	7.05002e+08	6.03418e+08
000014	2014-06-30	A	2.12978e+09	1.43965e+09	6.90125e+08
000014	2014-06-30	B	1.57019e+09	9.87676e+08	5.82518e+08
000014	2014-09-30	A	2.21882e+09	1.54022e+09	6.78598e+08
000014	2014-09-30	B	1.53566e+09	9.73189e+08	5.62471e+08
000014	2014-12-31	A	2.23673e+09	1.51338e+09	7.23357e+08
000014	2014-12-31	B	1.48752e+09	8.74077e+08	6.1344e+08
000014	2015-01-01	A	2.23673e+09	1.51338e+09	7.23357e+08
000014	2015-01-01	B	1.48752e+09	8.74077e+08	6.1344e+08
000014	2015-03-31	A	2.15928e+09	1.43534e+09	7.23942e+08
000014	2015-03-31	B	1.41555e+09	8.04558e+08	6.10995e+08
000014	2015-06-30	A	2.12903e+09	1.39403e+09	7.35003e+08
000014	2015-06-30	B	1.47933e+09	8.69773e+08	6.09557e+08
000014	2015-09-30	A	2.14252e+09	1.42356e+09	7.18951e+08
000014	2015-09-30	B	1.47498e+09	8.82141e+08	5.92839e+08
000014	2015-12-31	A	2.17051e+09	1.39758e+09	7.72937e+08
000014	2015-12-31	B	1.45575e+09	8.1978e+08	6.35965e+08
000014	2016-01-01	A	2.17051e+09	1.39758e+09	7.72937e+08
000014	2016-01-01	B	1.45575e+09	8.1978e+08	6.35965e+08
000014	2016-03-31	A	2.18849e+09	1.42039e+09	7.68098e+08
000014	2016-03-31	B	1.45009e+09	8.1855e+08	6.31538e+08
000014	2016-06-30	A	2.14359e+09	1.38847e+09	7.55112e+08
000014	2016-06-30	B	1.46201e+09	8.44569e+08	6.17441e+08
000014	2016-09-30	A	2.17198e+09	1.42459e+09	7.47397e+08
000014	2016-09-30	B	1.45037e+09	8.39064e+08	6.11302e+08
000014	2016-12-31	A	1.87381e+09	1.07923e+09	7.94587e+08
000014	2016-12-31	B	1.39392e+09	7.65929e+08	6.27987e+08
000014	2017-01-01	A	1.87381e+09	1.07923e+09	7.94587e+08
000014	2017-01-01	B	1.39392e+09	7.65929e+08	6.27987e+08
000014	2017-03-31	A	1.72432e+09	9.33117e+08	7.91199e+08
000014	2017-03-31	B	1.07638e+09	4.52727e+08	6.23653e+08
000014	2017-06-30	A	1.5633e+09	7.69872e+08	7.93431e+08
000014	2017-06-30	B	9.55323e+08	3.35393e+08	6.1993e+08
000014	2017-09-30	A	1.51626e+09	7.21325e+08	7.94934e+08
000014	2017-09-30	B	9.20725e+08	3.06894e+08	6.1383e+08
000014	2017-12-31	A	1.52828e+09	7.28127e+08	8.0015e+08
000014	2017-12-31	B	8.66327e+08	2.35824e+08	6.30503e+08
000014	2018-01-01	A	1.52828e+09	7.28127e+08	8.0015e+08
000014	2018-01-01	B	8.66327e+08	2.35824e+08	6.30503e+08
000014	2018-03-31	A	1.58486e+09	7.81516e+08	8.03345e+08
000014	2018-03-31	B	8.00721e+08	1.74252e+08	6.26469e+08
000014	2018-06-30	A	1.65047e+09	8.51315e+08	7.9915e+08
000014	2018-06-30	B	8.49084e+08	2.24645e+08	6.24438e+08
000014	2018-09-30	A	1.82606e+09	1.02619e+09	7.99868e+08
000014	2018-09-30	B	9.76665e+08	3.5805e+08	6.18615e+08
000014	2018-12-31	A	1.91725e+09	9.66994e+08	9.50255e+08
000014	2018-12-31	B	1.11699e+09	3.71386e+08	7.45601e+08
000014	2019-01-01	A	1.91725e+09	9.66994e+08	9.50255e+08
000014	2019-01-01	B	1.11699e+09	3.71386e+08	7.45601e+08
000014	2019-03-31	A	2.00403e+09	1.06062e+09	9.43412e+08
000014	2019-03-31	B	1.09686e+09	3.56154e+08	7.40709e+08
000014	2019-06-30	A	1.94634e+09	1.01338e+09	9.32958e+08
000014	2019-06-30	B	1.08299e+09	3.62587e+08	7.20401e+08
000014	2019-09-30	A	1.97477e+09	1.06021e+09	9.14556e+08
000014	2019-09-30	B	1.07697e+09	3.36913e+08	7.40053e+08
000014	2019-12-31	A	1.97237e+09	1.01644e+09	9.55923e+08
000014	2019-12-31	B	1.22871e+09	4.96244e+08	7.32467e+08
000014	2020-01-01	A	1.97237e+09	1.01644e+09	9.55923e+08
000014	2020-01-01	B	1.22871e+09	4.96244e+08	7.32467e+08
000014	2020-03-31	A	2.02952e+09	1.06376e+09	9.65761e+08
000014	2020-03-31	B	1.22812e+09	5.00366e+08	7.27749e+08
000014	2020-06-30	A	1.96755e+09	9.85631e+08	9.81922e+08
000014	2020-06-30	B	1.25221e+09	5.31255e+08	7.20957e+08
000014	2020-09-30	A	2.17139e+09	1.20999e+09	9.61393e+08
000014	2020-09-30	B	1.26628e+09	5.26175e+08	7.40107e+08
000014	2020-12-31	A	2.43369e+09	1.47992e+09	9.53773e+08
000014	2020-12-31	B	9.47671e+08	2.0337e+08	7.44301e+08
000014	2021-01-01	A	2.43369e+09	1.47992e+09	9.53773e+08
000014	2021-01-01	B	9.47671e+08	2.0337e+08	7.44301e+08
000014	2021-03-31	A	2.37598e+09	1.43159e+09	9.44386e+08
000014	2021-03-31	B	9.58493e+08	2.18495e+08	7.39998e+08
000014	2021-06-30	A	2.53106e+09	1.60028e+09	9.30779e+08
000014	2021-06-30	B	9.39612e+08	2.06961e+08	7.32651e+08
000014	2021-09-30	A	2.70913e+09	1.7957e+09	9.13429e+08
000014	2021-12-31	A	2.53887e+09	1.54527e+09	9.93599e+08
000014	2021-12-31	B	9.24949e+08	1.83461e+08	7.41488e+08
000014	2022-01-01	A	2.53887e+09	1.54527e+09	9.93599e+08
000014	2022-01-01	B	9.24949e+08	1.83461e+08	7.41488e+08
000014	2022-03-31	A	2.44483e+09	1.4357e+09	1.00913e+09
000014	2022-06-30	A	2.38964e+09	1.36278e+09	1.02685e+09
000014	2022-06-30	B	8.98865e+08	1.79483e+08	7.19382e+08
000014	2022-09-30	A	2.7273e+09	1.55936e+09	1.16794e+09
000014	2022-12-31	A	2.99066e+09	1.77131e+09	1.21935e+09
000014	2022-12-31	B	1.28042e+09	3.91916e+08	8.88505e+08
000014	2023-01-01	A	2.99066e+09	1.77131e+09	1.21935e+09
000014	2023-01-01	B	1.28042e+09	3.91916e+08	8.88505e+08
000014	2023-03-31	A	3.24651e+09	1.86562e+09	1.38089e+09
000014	2023-06-30	A	2.69862e+09	1.07105e+09	1.62757e+09
000014	2023-06-30	B	1.52892e+09	3.62689e+08	1.16623e+09
000014	2023-09-30	A	2.64389e+09	9.60146e+08	1.68374e+09
000014	2023-12-31	A	2.51236e+09	8.01663e+08	1.7107e+09
000014	2023-12-31	B	1.44911e+09	1.82903e+08	1.26621e+09
000016	2009-01-01	A	1.05502e+10	6.51361e+09	4.03661e+09
000016	2009-01-01	B	9.94744e+09	6.08189e+09	3.86555e+09
000016	2009-03-31	A	9.8701e+09	5.83572e+09	4.03437e+09
000016	2009-03-31	B	9.06581e+09	5.19602e+09	3869791888
000016	2009-06-30	A	1.08676e+10	6.85784e+09	4.00972e+09
000016	2009-06-30	B	9.88994e+09	6.06034e+09	3.8296e+09
000016	2009-09-30	A	1.28358e+10	8.7933e+09	4.04247e+09
000016	2009-09-30	B	1.16446e+10	7.84419e+09	3.80036e+09
000016	2009-12-31	A	1.35681e+10	9.46182e+09	4.10627e+09
000016	2009-12-31	B	1.26281e+10	8.79703e+09	3.83103e+09
000016	2010-01-01	A	1.35681e+10	9.46182e+09	4.10627e+09
000016	2010-01-01	B	1.26281e+10	8.79703e+09	3.83103e+09
000016	2010-03-31	A	1.40963e+10	9.94585e+09	4.15047e+09
000016	2010-03-31	B	1.34352e+10	9.61548e+09	3.81972e+09
000016	2010-06-30	A	1.33749e+10	9.21971e+09	4.15514e+09
000016	2010-06-30	B	1.18596e+10	8.05943e+09	3.80016e+09
000016	2010-09-30	A	1.4014e+10	9.84402e+09	4.16997e+09
000016	2010-09-30	B	1.32756e+10	9.49715e+09	3.77844e+09
000016	2010-12-31	A	16466895565	1.22428e+10	4.22414e+09
000016	2010-12-31	B	1.51081e+10	1.12951e+10	3.81296e+09
000016	2011-01-01	A	16466895565	1.22428e+10	4.22414e+09
000016	2011-01-01	B	1.51081e+10	1.12951e+10	3.81296e+09
000016	2011-03-31	A	1.65861e+10	1.24485e+10	4.1376e+09
000016	2011-03-31	B	1.47928e+10	1.10993e+10	3.69352e+09
000016	2011-06-30	A	1.72722e+10	1.32636e+10	4.00867e+09
000016	2011-06-30	B	1.58937e+10	1.2336e+10	3.5577e+09
000016	2011-09-30	A	16154069352	1.21095e+10	4.04455e+09
000016	2011-09-30	B	1.56978e+10	1.21902e+10	3.50764e+09
000016	2011-12-31	A	1.69065e+10	1.26698e+10	4.23663e+09
000016	2011-12-31	B	1.48564e+10	1.1202e+10	3.65448e+09
000016	2012-01-01	A	1.69065e+10	1.26698e+10	4.23663e+09
000016	2012-01-01	B	1.48564e+10	1.1202e+10	3.65448e+09
000016	2012-03-31	A	1.70463e+10	1.28055e+10	4.24083e+09
000016	2012-03-31	B	1.47564e+10	1.11176e+10	3.6388e+09
000016	2012-06-30	A	1.4831e+10	1.06011e+10	4.2299e+09
000016	2012-06-30	B	1.25598e+10	8.94683e+09	3.613e+09
000016	2012-09-30	A	1.63919e+10	1.21584e+10	4.23353e+09
000016	2012-09-30	B	1.36719e+10	1.00402e+10	3.63169e+09
000016	2012-12-31	A	1.65629e+10	1.23161e+10	4.24685e+09
000016	2012-12-31	B	1.41366e+10	1.03176e+10	3.81901e+09
000016	2013-01-01	A	1.65629e+10	1.23161e+10	4.24685e+09
000016	2013-01-01	B	1.41366e+10	1.03176e+10	3.81901e+09
000016	2013-03-31	A	1.58963e+10	1.16378e+10	4.25856e+09
000016	2013-03-31	B	1.37717e+10	9.89849e+09	3.87323e+09
000016	2013-06-30	A	1.51277e+10	1.08534e+10	4.27434e+09
000016	2013-06-30	B	1.25835e+10	8.68747e+09	3.89603e+09
000016	2013-09-30	A	1.61109e+10	1.18336e+10	4.27725e+09
000016	2013-09-30	B	1.39954e+10	1.00502e+10	3.94522e+09
000016	2013-12-31	A	1.57433e+10	1.14632e+10	4.2801e+09
000016	2013-12-31	B	1.31699e+10	9.15587e+09	4.01398e+09
000016	2014-01-01	A	1.57441e+10	1.14632e+10	4.28092e+09
000016	2014-01-01	B	1.31699e+10	9.15587e+09	4.01398e+09
000016	2014-03-31	A	1.60466e+10	1.17582e+10	4.28841e+09
000016	2014-03-31	B	1.29597e+10	8.91505e+09	4.04464e+09
000016	2014-06-30	A	1.51587e+10	1.0841e+10	4.31765e+09
000016	2014-06-30	B	1.26155e+10	8.57029e+09	4.04518e+09
000016	2014-09-30	A	1.60608e+10	1.1775e+10	4.28583e+09
000016	2014-09-30	B	1.34637e+10	9.49807e+09	3.96559e+09
000016	2014-12-31	A	1.67794e+10	1.24819e+10	4.29746e+09
000016	2014-12-31	B	1.38183e+10	1.0016e+10	3.80229e+09
000016	2015-01-01	A	1.67794e+10	1.24819e+10	4.29746e+09
000016	2015-01-01	B	1.38183e+10	1.0016e+10	3.80229e+09
000016	2015-03-31	A	1.60841e+10	1.17173e+10	4.36677e+09
000016	2015-03-31	B	1.29212e+10	9.05519e+09	3.86602e+09
000016	2015-06-30	A	1.61328e+10	1.20791e+10	4.05374e+09
000016	2015-06-30	B	1.30531e+10	9.39509e+09	3.658e+09
000016	2015-09-30	A	1.64143e+10	1.29204e+10	3.49385e+09
000016	2015-09-30	B	1.28532e+10	9.48095e+09	3.37222e+09
000016	2015-12-31	A	1.42504e+10	1.11749e+10	3.07545e+09
000016	2015-12-31	B	1.18399e+10	8.74564e+09	3.09428e+09
000016	2016-01-01	A	1.42504e+10	1.11749e+10	3.07545e+09
000016	2016-01-01	B	1.18399e+10	8.74564e+09	3.09428e+09
000016	2016-03-31	A	1.36102e+10	10631323830	2.97886e+09
000016	2016-03-31	B	1.19583e+10	8.85328e+09	3.10499e+09
000016	2016-06-30	A	1.48818e+10	1.19239e+10	2.9579e+09
000016	2016-06-30	B	1.3216e+10	1.02299e+10	2.98611e+09
000016	2016-09-30	A	1.50751e+10	1.21796e+10	2.89545e+09
000016	2016-09-30	B	1.36785e+10	1.08427e+10	2.83574e+09
000016	2016-12-31	A	1.72431e+10	1.39246e+10	3.3185e+09
000016	2016-12-31	B	1.574e+10	1.30024e+10	2.73767e+09
000016	2017-01-01	A	1.72431e+10	1.39246e+10	3.3185e+09
000016	2017-01-01	B	1.574e+10	1.30024e+10	2.73767e+09
000016	2017-03-31	A	1.85391e+10	1.51906e+10	3.34849e+09
000016	2017-03-31	B	1.66422e+10	1.39698e+10	2.67243e+09
000016	2017-06-30	A	2.06661e+10	1.73173e+10	3.34876e+09
000016	2017-06-30	B	1.9201e+10	1.65649e+10	2.63611e+09
000016	2017-09-30	A	2.30011e+10	1.95149e+10	3.48623e+09
000016	2017-09-30	B	2.13261e+10	1.88002e+10	2.52593e+09
000016	2017-12-31	A	2.35587e+10	1.53605e+10	8.19819e+09
000016	2017-12-31	B	2.29627e+10	1.58999e+10	7.06277e+09
000016	2018-01-01	A	2.35587e+10	1.53605e+10	8.19819e+09
000016	2018-01-01	B	2.29627e+10	1.58999e+10	7.06277e+09
000016	2018-03-31	A	2.3502e+10	1.51846e+10	8.31738e+09
000016	2018-03-31	B	2.35453e+10	1.63372e+10	7.2081e+09
000016	2018-06-30	A	2.8134e+10	1.95065e+10	8.62746e+09
000016	2018-06-30	B	2.34098e+10	1.59995e+10	7.41025e+09
000016	2018-09-30	A	3.14594e+10	2.20197e+10	9.43969e+09
000016	2018-09-30	B	2.68393e+10	1.95489e+10	7.29044e+09
000016	2018-12-31	A	3.29851e+10	2.35337e+10	9.45137e+09
000016	2018-12-31	B	2.77977e+10	2.10092e+10	6.78852e+09
000016	2019-01-01	A	3.29851e+10	2.35337e+10	9.45137e+09
000016	2019-01-01	B	2.77977e+10	2.10092e+10	6.78852e+09
000016	2019-03-31	A	3.63069e+10	2.66739e+10	9.63302e+09
000016	2019-03-31	B	3.02992e+10	2.38301e+10	6.46907e+09
000016	2019-06-30	A	3.79394e+10	2.81057e+10	9.83371e+09
000016	2019-06-30	B	3.10441e+10	2.502e+10	6.02414e+09
000016	2019-09-30	A	4.16685e+10	3.1576e+10	1.00925e+10
000016	2019-09-30	B	3.36547e+10	2.78469e+10	5.80784e+09
000016	2019-12-31	A	4.2587e+10	3.26603e+10	9.9267e+09
000016	2019-12-31	B	3.69813e+10	3.09888e+10	5.99254e+09
000016	2020-01-01	A	4.2587e+10	3.26603e+10	9.9267e+09
000016	2020-01-01	B	3.69813e+10	3.09888e+10	5.99254e+09
000016	2020-03-31	A	4.41515e+10	3.44059e+10	9.74554e+09
000016	2020-03-31	B	3.72284e+10	3.13035e+10	5.92489e+09
000016	2020-06-30	A	4.35088e+10	3.35736e+10	9.93525e+09
000016	2020-06-30	B	3.26978e+10	2.6511e+10	6.18686e+09
000016	2020-09-30	A	4.4785e+10	3.44131e+10	1.0372e+10
000016	2020-09-30	B	3.16868e+10	2.55042e+10	6.18267e+09
000016	2020-12-31	A	4.98763e+10	3.91554e+10	1.07209e+10
000016	2020-12-31	B	3.25288e+10	2.6431e+10	6.09778e+09
000016	2021-01-01	A	4.98763e+10	3.91554e+10	1.07209e+10
000016	2021-01-01	B	3.25288e+10	2.6431e+10	6.09778e+09
000016	2021-03-31	A	5.10588e+10	4.03153e+10	1.07435e+10
000016	2021-03-31	B	3.44474e+10	2.84729e+10	5.9745e+09
000016	2021-06-30	A	5.16484e+10	4.10545e+10	1.05939e+10
000016	2021-06-30	B	3.61099e+10	3.04256e+10	5.68432e+09
000016	2021-09-30	A	5.30004e+10	4.26062e+10	1.03942e+10
000016	2021-12-31	A	3.98745e+10	2.96736e+10	1.02009e+10
000016	2021-12-31	B	3.5481e+10	2.89796e+10	6.50135e+09
000016	2022-01-01	A	3.98745e+10	2.96736e+10	1.02009e+10
000016	2022-01-01	B	3.5481e+10	2.89796e+10	6.50135e+09
000016	2022-03-31	A	4.05414e+10	3.01042e+10	1.04372e+10
000016	2022-06-30	A	3.93127e+10	2.89289e+10	1.03838e+10
000016	2022-06-30	B	3.55339e+10	2.91763e+10	6.35756e+09
000016	2022-09-30	A	3.92234e+10	2.89038e+10	1.03196e+10
000016	2022-12-31	A	3.80164e+10	2.9555e+10	8.46137e+09
000016	2022-12-31	B	3.5104e+10	2.98904e+10	5.21358e+09
000016	2023-01-01	A	3.80233e+10	2.95609e+10	8.46243e+09
000016	2023-01-01	B	3.5104e+10	2.98904e+10	5.21358e+09
000016	2023-03-31	A	3.83456e+10	2.98096e+10	8.53593e+09
000016	2023-06-30	A	3.89254e+10	3.07218e+10	8.20363e+09
000016	2023-06-30	B	3.82098e+10	3.28178e+10	5.39201e+09
000016	2023-09-30	A	3.83377e+10	3.06428e+10	7.69483e+09
000016	2023-12-31	A	3.58248e+10	2.99182e+10	5.90662e+09
000016	2023-12-31	B	3.25929e+10	2.80344e+10	4.55859e+09
000017	2009-01-01	A	1.90898e+08	1.99355e+09	-1.80266e+09
000017	2009-01-01	B	346565658	2.08483e+09	-1.73827e+09
000017	2009-03-31	A	1.86269e+08	2.00649e+09	-1.82022e+09
000017	2009-03-31	B	3.38166e+08	2.09316e+09	-1.755e+09
000017	2009-06-30	A	1.9015e+08	2.0253e+09	-1.83515e+09
000017	2009-06-30	B	3.04655e+08	2.07378e+09	-1.76912e+09
000017	2009-09-30	A	2.08708e+08	2.04951e+09	-1.84081e+09
000017	2009-09-30	B	3.09088e+08	2.08412e+09	-1.77504e+09
000017	2009-12-31	A	1.69696e+08	2.03071e+09	-1.86101e+09
000017	2009-12-31	B	1.53384e+08	1946834366	-1.79345e+09
000017	2010-01-01	A	1.69696e+08	2.03071e+09	-1.86101e+09
000017	2010-01-01	B	1.53384e+08	1946834366	-1.79345e+09
000017	2010-03-31	A	1.81383e+08	2.07124e+09	-1.88986e+09
000017	2010-03-31	B	1.47296e+08	1.96992e+09	-1.82262e+09
000017	2010-06-30	A	1.70137e+08	2.05996e+09	-1.88982e+09
000017	2010-06-30	B	1.41888e+08	1.96358e+09	-1.8217e+09
000017	2010-09-30	A	1.69115e+08	2.05986e+09	-1.89074e+09
000017	2010-09-30	B	1.43857e+08	1.96504e+09	-1.82118e+09
000017	2010-12-31	A	1.38158e+08	1.89434e+09	-1.75619e+09
000017	2010-12-31	B	1.23109e+08	1.81009e+09	-1.68698e+09
000017	2011-01-01	A	1.38158e+08	1.89434e+09	-1.75619e+09
000017	2011-01-01	B	1.23109e+08	1.81009e+09	-1.68698e+09
000017	2011-03-31	A	1.57949e+08	1.92629e+09	-1.76834e+09
000017	2011-03-31	B	1.19475e+08	1.81811e+09	-1.69864e+09
000017	2011-06-30	A	1.50425e+08	1.86337e+09	-1.71294e+09
000017	2011-06-30	B	1.19116e+08	1.76209e+09	-1.64297e+09
000017	2011-09-30	A	1.61786e+08	1.87072e+09	-1.70893e+09
000017	2011-09-30	B	1.18692e+08	1.75825e+09	-1.63956e+09
000017	2011-12-31	A	1.35747e+08	1.81859e+09	-1.68284e+09
000017	2011-12-31	B	1.23317e+08	1.73644e+09	-1.61312e+09
000017	2012-01-01	A	1.35747e+08	1.81859e+09	-1.68284e+09
000017	2012-01-01	B	1.23317e+08	1.73644e+09	-1.61312e+09
000017	2012-03-31	A	1.45061e+08	1.83546e+09	-1.6904e+09
000017	2012-03-31	B	1.20289e+08	1.73995e+09	-1.61966e+09
000017	2012-06-30	A	1.41836e+08	1.84151e+09	-1.69968e+09
000017	2012-06-30	B	1.2041e+08	1.74974e+09	-1.62933e+09
000017	2012-09-30	A	1.80316e+08	1.88657e+09	-1.70626e+09
000017	2012-09-30	B	1.22356e+08	1.75744e+09	-1.63508e+09
000017	2012-12-31	A	1.62649e+08	1.87204e+09	-1.70939e+09
000017	2012-12-31	B	1.55559e+08	1.79254e+09	-1.63698e+09
000017	2013-01-01	A	1.62649e+08	1.87204e+09	-1.70939e+09
000017	2013-01-01	B	1.55559e+08	1.79254e+09	-1.63698e+09
000017	2013-03-31	A	1.63359e+08	1.89935e+09	-1.73599e+09
000017	2013-03-31	B	1.29474e+08	1.79276e+09	-1.66329e+09
000017	2013-06-30	A	1.57298e+08	1.89597e+09	-1.73867e+09
000017	2013-06-30	B	1.26235e+08	1.79212e+09	-1665887946
000017	2013-09-30	A	1.74456e+08	1.91081e+09	-1.73635e+09
000017	2013-09-30	B	1.27916e+08	1.79154e+09	-1.66363e+09
000017	2013-12-31	A	1.51511e+08	1.43813e+08	7.69877e+06
000017	2013-12-31	B	1.23707e+08	1.18316e+08	5.39103e+06
000017	2014-01-01	A	1.51511e+08	1.43813e+08	7.69877e+06
000017	2014-01-01	B	1.23707e+08	1.18316e+08	5.39103e+06
000017	2014-03-31	A	1.6808e+08	1.59948e+08	8.13265e+06
000017	2014-03-31	B	1.17815e+08	1.12255e+08	5.55984e+06
000017	2014-06-30	A	7.10802e+07	6.10204e+07	1.00598e+07
000017	2014-06-30	B	2.41229e+07	1.79922e+07	6.1307e+06
000017	2014-09-30	A	7.21567e+07	6.03394e+07	1.18174e+07
000017	2014-09-30	B	2.33995e+07	1.62772e+07	7.12235e+06
000017	2014-12-31	A	5.14896e+07	3.79935e+07	1.34961e+07
000017	2014-12-31	B	2.10645e+07	1.28672e+07	8.19729e+06
000017	2015-01-01	A	5.14896e+07	3.79935e+07	1.34961e+07
000017	2015-01-01	B	2.10645e+07	1.28672e+07	8.19729e+06
000017	2015-03-31	A	6.19835e+07	4.8092e+07	1.38915e+07
000017	2015-03-31	B	1.92869e+07	1.11044e+07	8.18243e+06
000017	2015-06-30	A	5.63059e+07	4.22172e+07	1.40887e+07
000017	2015-06-30	B	1.85818e+07	1.038e+07	8.20185e+06
000017	2015-09-30	A	6.80667e+07	5.37792e+07	1.42875e+07
000017	2015-09-30	B	1.82405e+07	1.0096e+07	8.14446e+06
000017	2015-12-31	A	4.58691e+07	3.24789e+07	1.33902e+07
000017	2015-12-31	B	1.83784e+07	1.03951e+07	7.98333e+06
000017	2016-01-01	A	4.58691e+07	3.24789e+07	1.33902e+07
000017	2016-01-01	B	1.83784e+07	1.03951e+07	7.98333e+06
000017	2016-03-31	A	6.28766e+07	4.92737e+07	1.36029e+07
000017	2016-03-31	B	1.90304e+07	1.10554e+07	7.97502e+06
000017	2016-06-30	A	5.84785e+07	4.45694e+07	1.39092e+07
000017	2016-06-30	B	1.83918e+07	1.01248e+07	8.26701e+06
000017	2016-09-30	A	6.34192e+07	4.71203e+07	1.62988e+07
000017	2016-09-30	B	1.794e+07	9.80814e+06	8.13182e+06
000017	2016-12-31	A	5.40883e+07	3.68065e+07	1.72818e+07
000017	2016-12-31	B	1.95254e+07	1.19436e+07	7.58177e+06
000017	2017-01-01	A	5.40883e+07	3.68065e+07	1.72818e+07
000017	2017-01-01	B	1.95254e+07	1.19436e+07	7.58177e+06
000017	2017-03-31	A	5.28104e+07	3.51705e+07	1.76399e+07
000017	2017-03-31	B	1.90146e+07	1.15605e+07	7.45407e+06
000017	2017-06-30	A	4.89548e+07	3.38002e+07	1.51545e+07
000017	2017-06-30	B	1.7275e+07	1.03676e+07	6.90746e+06
000017	2017-09-30	A	6.23948e+07	4.67257e+07	1.5669e+07
000017	2017-09-30	B	2.50782e+07	1.82783e+07	6.79991e+06
000017	2017-12-31	A	7.356e+07	5.4699e+07	1.8861e+07
000017	2017-12-31	B	4.37886e+07	3.47929e+07	8.99568e+06
000017	2018-01-01	A	7.356e+07	5.4699e+07	1.8861e+07
000017	2018-01-01	B	4.37886e+07	3.47929e+07	8.99568e+06
000017	2018-03-31	A	8.3392e+07	6.43274e+07	1.90646e+07
000017	2018-03-31	B	4.06804e+07	3.13865e+07	9.29383e+06
000017	2018-06-30	A	7.08336e+07	5.14807e+07	1.93529e+07
000017	2018-06-30	B	4.06559e+07	3.09609e+07	9.69509e+06
000017	2018-09-30	A	7.01581e+07	5.00608e+07	2.00972e+07
000017	2018-09-30	B	3.81727e+07	2.8446e+07	9.72668e+06
000017	2018-12-31	A	7.3243e+07	5.62625e+07	1.69805e+07
000017	2018-12-31	B	4.29394e+07	3.48624e+07	8.07697e+06
000017	2019-01-01	A	7.3243e+07	5.62625e+07	1.69805e+07
000017	2019-01-01	B	4.29394e+07	3.48624e+07	8.07697e+06
000017	2019-03-31	A	7.06991e+07	5.4203e+07	1.64961e+07
000017	2019-03-31	B	3.88885e+07	3.0904e+07	7.9845e+06
000017	2019-06-30	A	6.48306e+07	4.89406e+07	1.589e+07
000017	2019-06-30	B	4.52102e+07	3.72519e+07	7.95822e+06
000017	2019-09-30	A	6.85752e+07	5.16354e+07	1.69398e+07
000017	2019-09-30	B	5.12576e+07	42281779	8.97577e+06
000017	2019-12-31	A	6.27336e+07	5.1292e+07	1.14416e+07
000017	2019-12-31	B	4.93115e+07	4.69142e+07	2.39726e+06
000017	2020-01-01	A	6.27336e+07	5.1292e+07	1.14416e+07
000017	2020-01-01	B	4.93115e+07	4.69142e+07	2.39726e+06
000017	2020-03-31	A	7.03044e+07	5.63459e+07	1.39585e+07
000017	2020-03-31	B	5.32817e+07	5.12049e+07	2.07688e+06
000017	2020-06-30	A	7.44938e+07	5.49066e+07	1.95872e+07
000017	2020-06-30	B	5.84555e+07	5.44695e+07	3.98604e+06
000017	2020-09-30	A	9.59951e+07	6.86976e+07	2.72974e+07
000017	2020-09-30	B	6.44119e+07	5.82131e+07	6.19888e+06
000017	2020-12-31	A	9.17428e+07	6.61005e+07	2.56423e+07
000017	2020-12-31	B	6.23813e+07	5.71164e+07	5.26492e+06
000017	2021-01-01	A	9.17428e+07	6.61005e+07	2.56423e+07
000017	2021-01-01	B	6.23813e+07	5.71164e+07	5.26492e+06
000017	2021-03-31	A	8.61974e+07	6.07666e+07	2.54308e+07
000017	2021-03-31	B	6.34684e+07	5.84048e+07	5.06357e+06
000017	2021-06-30	A	9.45059e+07	6.72857e+07	2.72201e+07
000017	2021-06-30	B	6.31297e+07	5.68889e+07	6.24074e+06
000017	2021-09-30	A	9.57407e+07	6.78957e+07	2.7845e+07
000017	2021-12-31	A	9.73634e+07	7.33607e+07	2.40027e+07
000017	2021-12-31	B	5.7047e+07	5.41991e+07	2.84789e+06
000017	2022-01-01	A	9.73634e+07	7.33607e+07	2.40027e+07
000017	2022-01-01	B	5.7047e+07	5.41991e+07	2.84789e+06
000017	2022-03-31	A	1.01915e+08	7.86368e+07	2.32777e+07
000017	2022-06-30	A	1.01483e+08	7.87033e+07	2.27796e+07
000017	2022-06-30	B	5.34665e+07	5.25981e+07	868418
000017	2022-09-30	A	1.0175e+08	7.55641e+07	2.6186e+07
000017	2022-12-31	A	3.97253e+08	9.24059e+07	3.04848e+08
000017	2022-12-31	B	3.63244e+08	77943098	2.85301e+08
000017	2023-01-01	A	3.97253e+08	9.24059e+07	3.04848e+08
000017	2023-01-01	B	3.63244e+08	77943098	2.85301e+08
000017	2023-03-31	A	3.95858e+08	8.74492e+07	3.08409e+08
000017	2023-06-30	A	4.02803e+08	9.20179e+07	3.10785e+08
000017	2023-06-30	B	3.50292e+08	6.40785e+07	2.86213e+08
000017	2023-09-30	A	3.60583e+08	7.51545e+07	2.85428e+08
000017	2023-12-31	A	3.69677e+08	6.02763e+07	3.09401e+08
000017	2023-12-31	B	4.11881e+08	1.0033e+08	3.11551e+08
000018	2009-01-01	A	192923851	61966063	130957788
000018	2009-01-01	B	181714779	15045488	166669291
000018	2009-03-31	A	190711044	61477915	129233129
000018	2009-03-31	B	180999793	14207412	166792381
000018	2009-06-30	A	193057555	63076151	129981404
000018	2009-06-30	B	181507433	16222364	165285069
000018	2009-09-30	A	193563332	62800091	130763241
000018	2009-09-30	B	178501743	15854998	162646745
000018	2009-12-31	A	201318234	57751198	143567036
000018	2009-12-31	B	172293976	13990942	158303034
000018	2010-01-01	A	201318234	57751198	143567036
000018	2010-01-01	B	172293976	13990942	158303034
000018	2010-03-31	A	194140183	55032138	139108045
000018	2010-03-31	B	169480514	11688032	157792482
000018	2010-06-30	A	200951524	54055239	146896285
000018	2010-06-30	B	168813266	12367064	156446202
000018	2010-09-30	A	197161531	50698115	146463416
[truncated: 481,908+ more rows]
