# Supplementary material for: ‘Survival-driven’ or ‘policy-driven’—research on the motivation and economic consequences of the mixed-ownership reform of state-owned enterprises
Source: PLoS One. 2026 Jan 5;21(1):e0339970. doi: 10.1371/journal.pone.0339970 (PMC12768374; doi:10.1371/journal.pone.0339970)
Supplement: S1 File — The files correspond to the following variables and themes (all data are structured in standard spreadsheet format for reproducibility): balance: Dataset related to firms’ balance sheet indicators (e.g., assets, liabilities, and owner's equity). board: Data on corporate board characteristics (e.g., board size). company: Basic information of sample companies (e.g., Date of establishment, Date of listing). EquityNature+English: Dataset on the nature of corporate equity (e.g., ownership type, state-owned vs. non-state-owned shares). income+English: Data on firms’ income statement metrics (e.g., Operating Cost, net profit, operating income). market+English: Market-related indicators (e.g., Marketization Index of the Region Where Listed Companies Are Located). profit_ratio: Dataset of profitability ratios (e.g., return on assets, return on equity, EBIT). relation+English: Shareholder Related Relationship Data (e.g., Relationship Level Identifier, Related Party (Shareholder) Name, Whether it is a Direct Shareholder, Whether it is an Indirect Shareholder, Shareholding Ratio). shareholder+English: Shareholder Shareholding Information Data (e.g., Shareholding Rank, Shareholding Quantity, Shareholding Ratio). tobinq: Dataset of Tobin’s Q values (a measure of firm value, calculated as the ratio of market value to book value of assets). (ZIP) [file pone.0339970.s001.zip › data_ENGLISH/board.xlsx]

## Sheet: sheet1
code	enddate	board
000001	2009-12-31	15
000001	2010-12-31	15
000001	2011-12-31	18
000001	2012-12-31	18
000001	2013-12-31	18
000001	2014-12-31	15
000001	2015-12-31	14
000001	2016-12-31	11
000001	2017-12-31	14
000001	2018-12-31	14
000001	2019-12-31	13
000001	2020-12-31	15
000001	2021-12-31	14
000001	2022-12-31	13
000001	2023-12-31	11
000002	2009-12-31	10
000002	2010-12-31	11
000002	2011-12-31	11
000002	2012-12-31	11
000002	2013-12-31	11
000002	2014-12-31	11
000002	2015-12-31	11
000002	2016-12-31	11
000002	2017-12-31	11
000002	2018-12-31	11
000002	2019-12-31	10
000002	2020-12-31	11
000002	2021-12-31	11
000002	2022-12-31	11
000002	2023-12-31	11
000004	2009-12-31	9
000004	2010-12-31	9
000004	2011-12-31	8
000004	2012-12-31	9
000004	2013-12-31	9
000004	2014-12-31	9
000004	2015-12-31	9
000004	2016-12-31	9
000004	2017-12-31	9
000004	2018-12-31	9
000004	2019-12-31	9
000004	2020-12-31	8
000004	2021-12-31	9
000004	2022-12-31	5
000004	2023-12-31	5
000005	2009-12-31	15
000005	2010-12-31	15
000005	2011-12-31	15
000005	2012-12-31	15
000005	2013-12-31	15
000005	2014-12-31	15
000005	2015-12-31	15
000005	2016-12-31	15
000005	2017-12-31	15
000005	2018-12-31	14
000005	2019-12-31	12
000005	2020-12-31	14
000005	2021-12-31	13
000005	2022-12-31	15
000006	2009-12-31	9
000006	2010-12-31	9
000006	2011-12-31	9
000006	2012-12-31	9
000006	2013-12-31	9
000006	2014-12-31	9
000006	2015-12-31	8
000006	2016-12-31	8
000006	2017-12-31	7
000006	2018-12-31	7
000006	2019-12-31	7
000006	2020-12-31	9
000006	2021-12-31	8
000006	2022-12-31	7
000006	2023-12-31	8
000007	2009-12-31	9
000007	2010-12-31	9
000007	2011-12-31	9
000007	2012-12-31	9
000007	2013-12-31	8
000007	2014-12-31	6
000007	2015-12-31	8
000007	2016-12-31	9
000007	2017-12-31	9
000007	2018-12-31	9
000007	2019-12-31	5
000007	2020-12-31	5
000007	2021-12-31	5
000007	2022-12-31	5
000007	2023-12-31	5
000008	2009-12-31	8
000008	2010-12-31	6
000008	2011-12-31	6
000008	2012-12-31	6
000008	2013-12-31	7
000008	2014-12-31	7
000008	2015-12-31	7
000008	2016-12-31	7
000008	2017-12-31	7
000008	2018-12-31	9
000008	2019-12-31	9
000008	2020-12-31	9
000008	2021-12-31	9
000008	2022-12-31	9
000008	2023-12-31	9
000009	2009-12-31	8
000009	2010-12-31	9
000009	2011-12-31	9
000009	2012-12-31	8
000009	2013-12-31	8
000009	2014-12-31	7
000009	2015-12-31	7
000009	2016-12-31	9
000009	2017-12-31	9
000009	2018-12-31	9
000009	2019-12-31	8
000009	2020-12-31	9
000009	2021-12-31	8
000009	2022-12-31	8
000009	2023-12-31	8
000011	2009-12-31	9
000011	2010-12-31	8
000011	2011-12-31	9
000011	2012-12-31	9
000011	2013-12-31	9
000011	2014-12-31	9
000011	2015-12-31	9
000011	2016-12-31	9
000011	2017-12-31	8
000011	2018-12-31	9
000011	2019-12-31	9
000011	2020-12-31	9
000011	2021-12-31	9
000011	2022-12-31	10
000011	2023-12-31	10
000012	2009-12-31	9
000012	2010-12-31	9
000012	2011-12-31	9
000012	2012-12-31	9
000012	2013-12-31	9
000012	2014-12-31	9
000012	2015-12-31	5
000012	2016-12-31	7
000012	2017-12-31	9
000012	2018-12-31	8
000012	2019-12-31	8
000012	2020-12-31	9
000012	2021-12-31	9
000012	2022-12-31	8
000012	2023-12-31	8
000014	2009-12-31	9
000014	2010-12-31	9
000014	2011-12-31	9
000014	2012-12-31	9
000014	2013-12-31	9
000014	2014-12-31	9
000014	2015-12-31	9
000014	2016-12-31	9
000014	2017-12-31	9
000014	2018-12-31	9
000014	2019-12-31	9
000014	2020-12-31	9
000014	2021-12-31	8
000014	2022-12-31	9
000014	2023-12-31	9
000016	2009-12-31	7
000016	2010-12-31	7
000016	2011-12-31	7
000016	2012-12-31	7
000016	2013-12-31	7
000016	2014-12-31	7
000016	2015-12-31	5
000016	2016-12-31	7
000016	2017-12-31	7
000016	2018-12-31	7
000016	2019-12-31	7
000016	2020-12-31	7
000016	2021-12-31	7
000016	2022-12-31	7
000016	2023-12-31	7
000017	2009-12-31	11
000017	2010-12-31	11
000017	2011-12-31	11
000017	2012-12-31	11
000017	2013-12-31	9
000017	2014-12-31	9
000017	2015-12-31	8
000017	2016-12-31	8
000017	2017-12-31	9
000017	2018-12-31	9
000017	2019-12-31	9
000017	2020-12-31	9
000017	2021-12-31	9
000017	2022-12-31	9
000017	2023-12-31	9
000018	2009-12-31	9
000018	2010-12-31	8
000018	2011-12-31	9
000018	2012-12-31	9
000018	2013-12-31	9
000018	2014-12-31	9
000018	2015-12-31	9
000018	2016-12-31	9
000018	2017-12-31	9
000018	2018-12-31	9
000019	2009-12-31	9
000019	2010-12-31	9
000019	2011-12-31	9
000019	2012-12-31	9
000019	2013-12-31	9
000019	2014-12-31	9
000019	2015-12-31	9
000019	2016-12-31	9
000019	2017-12-31	9
000019	2018-12-31	9
000019	2019-12-31	9
000019	2020-12-31	9
000019	2021-12-31	9
000019	2022-12-31	6
000019	2023-12-31	9
000020	2009-12-31	6
000020	2010-12-31	7
000020	2011-12-31	7
000020	2012-12-31	7
000020	2013-12-31	7
000020	2014-12-31	7
000020	2015-12-31	7
000020	2016-12-31	6
000020	2017-12-31	6
000020	2018-12-31	6
000020	2019-12-31	6
000020	2020-12-31	6
000020	2021-12-31	6
000020	2022-12-31	7
000020	2023-12-31	7
000021	2009-12-31	9
000021	2010-12-31	9
000021	2011-12-31	9
000021	2012-12-31	9
000021	2013-12-31	9
000021	2014-12-31	9
000021	2015-12-31	9
000021	2016-12-31	9
000021	2017-12-31	9
000021	2018-12-31	9
000021	2019-12-31	9
000021	2020-12-31	8
000021	2021-12-31	9
000021	2022-12-31	9
000021	2023-12-31	9
000022	2009-12-31	9
000022	2010-12-31	9
000022	2011-12-31	9
000022	2012-12-31	9
000022	2013-12-31	9
000022	2014-12-31	9
000022	2015-12-31	6
000022	2016-12-31	9
000022	2017-12-31	9
000024	2009-12-31	11
000024	2010-12-31	9
000024	2011-12-31	11
000024	2012-12-31	11
000024	2013-12-31	11
000024	2014-12-31	11
000025	2009-12-31	9
000025	2010-12-31	8
000025	2011-12-31	9
000025	2012-12-31	9
000025	2013-12-31	9
000025	2014-12-31	9
000025	2015-12-31	9
000025	2016-12-31	9
000025	2017-12-31	9
000025	2018-12-31	8
000025	2019-12-31	9
000025	2020-12-31	9
000025	2021-12-31	9
000025	2022-12-31	9
000025	2023-12-31	8
000026	2009-12-31	9
000026	2010-12-31	9
000026	2011-12-31	9
000026	2012-12-31	9
000026	2013-12-31	8
000026	2014-12-31	9
000026	2015-12-31	9
000026	2016-12-31	9
000026	2017-12-31	9
000026	2018-12-31	9
000026	2019-12-31	9
000026	2020-12-31	9
000026	2021-12-31	9
000026	2022-12-31	9
000026	2023-12-31	9
000027	2009-12-31	9
000027	2010-12-31	9
000027	2011-12-31	9
000027	2012-12-31	9
000027	2013-12-31	9
000027	2014-12-31	9
000027	2015-12-31	9
000027	2016-12-31	9
000027	2017-12-31	9
000027	2018-12-31	9
000027	2019-12-31	9
000027	2020-12-31	9
000027	2021-12-31	9
000027	2022-12-31	9
000027	2023-12-31	7
000028	2009-12-31	9
000028	2010-12-31	9
000028	2011-12-31	9
000028	2012-12-31	8
000028	2013-12-31	8
000028	2014-12-31	9
000028	2015-12-31	9
000028	2016-12-31	8
000028	2017-12-31	7
000028	2018-12-31	9
000028	2019-12-31	11
000028	2020-12-31	11
000028	2021-12-31	10
000028	2022-12-31	10
000028	2023-12-31	9
000029	2009-12-31	9
000029	2010-12-31	9
000029	2011-12-31	9
000029	2012-12-31	9
000029	2013-12-31	9
000029	2014-12-31	9
000029	2015-12-31	9
000029	2016-12-31	9
000029	2017-12-31	9
000029	2018-12-31	9
000029	2019-12-31	9
000029	2020-12-31	11
000029	2021-12-31	9
000029	2022-12-31	8
000029	2023-12-31	9
000030	2009-12-31	7
000030	2010-12-31	7
000030	2011-12-31	7
000030	2012-12-31	7
000030	2013-12-31	8
000030	2014-12-31	8
000030	2015-12-31	9
000030	2016-12-31	9
000030	2017-12-31	9
000030	2018-12-31	9
000030	2019-12-31	9
000030	2020-12-31	9
000030	2021-12-31	9
000030	2022-12-31	9
000030	2023-12-31	9
000031	2009-12-31	9
000031	2010-12-31	9
000031	2011-12-31	9
000031	2012-12-31	9
000031	2013-12-31	8
000031	2014-12-31	9
000031	2015-12-31	9
000031	2016-12-31	7
000031	2017-12-31	9
000031	2018-12-31	9
000031	2019-12-31	8
000031	2020-12-31	11
000031	2021-12-31	11
000031	2022-12-31	11
000031	2023-12-31	10
000032	2009-12-31	8
000032	2010-12-31	9
000032	2011-12-31	9
000032	2012-12-31	9
000032	2013-12-31	9
000032	2014-12-31	10
000032	2015-12-31	10
000032	2016-12-31	9
000032	2017-12-31	9
000032	2018-12-31	9
000032	2019-12-31	9
000032	2020-12-31	9
000032	2021-12-31	9
000032	2022-12-31	9
000032	2023-12-31	9
000033	2009-12-31	8
000033	2010-12-31	9
000033	2011-12-31	9
000033	2012-12-31	9
000033	2013-12-31	9
000033	2014-12-31	8
000033	2015-12-31	9
000033	2016-12-31	9
000034	2009-12-31	7
000034	2010-12-31	7
000034	2011-12-31	7
000034	2012-12-31	7
000034	2013-12-31	7
000034	2014-12-31	7
000034	2015-12-31	7
000034	2016-12-31	7
000034	2017-12-31	6
000034	2018-12-31	8
000034	2019-12-31	8
000034	2020-12-31	7
000034	2021-12-31	6
000034	2022-12-31	7
000034	2023-12-31	8
000035	2009-12-31	7
000035	2010-12-31	7
000035	2011-12-31	7
000035	2012-12-31	7
000035	2013-12-31	7
000035	2014-12-31	7
000035	2015-12-31	7
000035	2016-12-31	7
000035	2017-12-31	7
000035	2018-12-31	7
000035	2019-12-31	7
000035	2020-12-31	7
000035	2021-12-31	7
000035	2022-12-31	7
000035	2023-12-31	7
000037	2009-12-31	13
000037	2010-12-31	11
000037	2011-12-31	15
000037	2012-12-31	14
000037	2013-12-31	15
000037	2014-12-31	15
000037	2015-12-31	15
000037	2016-12-31	15
000037	2017-12-31	9
000037	2018-12-31	9
000037	2019-12-31	9
000037	2020-12-31	9
000037	2021-12-31	9
000037	2022-12-31	9
000037	2023-12-31	9
000038	2009-12-31	7
000038	2010-12-31	7
000038	2011-12-31	7
000038	2012-12-31	7
000038	2013-12-31	7
000038	2014-12-31	7
000038	2015-12-31	7
000038	2016-12-31	9
000038	2017-12-31	8
000038	2018-12-31	8
000038	2019-12-31	6
000038	2020-12-31	6
000038	2021-12-31	6
000039	2009-12-31	8
000039	2010-12-31	7
000039	2011-12-31	8
000039	2012-12-31	8
000039	2013-12-31	7
000039	2014-12-31	8
000039	2015-12-31	7
000039	2016-12-31	8
000039	2017-12-31	8
000039	2018-12-31	8
000039	2019-12-31	8
000039	2020-12-31	9
000039	2021-12-31	9
000039	2022-12-31	8
000039	2023-12-31	9
000040	2009-12-31	12
000040	2010-12-31	12
000040	2011-12-31	11
000040	2012-12-31	11
000040	2013-12-31	11
000040	2014-12-31	11
000040	2015-12-31	11
000040	2016-12-31	11
000040	2017-12-31	11
000040	2018-12-31	11
000040	2019-12-31	9
000040	2020-12-31	9
000040	2021-12-31	9
000040	2022-12-31	8
000040	2023-12-31	8
000042	2009-12-31	9
000042	2010-12-31	9
000042	2011-12-31	9
000042	2012-12-31	9
000042	2013-12-31	8
000042	2014-12-31	9
000042	2015-12-31	9
000042	2016-12-31	9
000042	2017-12-31	9
000042	2018-12-31	9
000042	2019-12-31	9
000042	2020-12-31	8
000042	2021-12-31	8
000042	2022-12-31	8
000042	2023-12-31	8
000043	2009-12-31	9
000043	2010-12-31	9
000043	2011-12-31	9
000043	2012-12-31	9
000043	2013-12-31	9
000043	2014-12-31	9
000043	2015-12-31	9
000043	2016-12-31	9
000043	2017-12-31	9
000043	2018-12-31	9
000045	2009-12-31	7
000045	2010-12-31	9
000045	2011-12-31	9
000045	2012-12-31	9
000045	2013-12-31	9
000045	2014-12-31	8
000045	2015-12-31	8
000045	2016-12-31	7
000045	2017-12-31	9
000045	2018-12-31	9
000045	2019-12-31	8
000045	2020-12-31	9
000045	2021-12-31	9
000045	2022-12-31	9
000045	2023-12-31	9
000046	2009-12-31	14
000046	2010-12-31	14
000046	2011-12-31	14
000046	2012-12-31	14
000046	2013-12-31	15
000046	2014-12-31	15
000046	2015-12-31	17
000046	2016-12-31	18
000046	2017-12-31	18
000046	2018-12-31	18
000046	2019-12-31	13
000046	2020-12-31	9
000046	2021-12-31	9
000046	2022-12-31	9
000048	2009-12-31	11
000048	2010-12-31	11
000048	2011-12-31	11
000048	2012-12-31	11
000048	2013-12-31	11
000048	2014-12-31	11
000048	2015-12-31	11
000048	2016-12-31	11
000048	2017-12-31	11
000048	2018-12-31	11
000048	2019-12-31	11
000048	2020-12-31	11
000048	2021-12-31	11
000048	2022-12-31	11
000048	2023-12-31	11
000049	2009-12-31	9
000049	2010-12-31	9
000049	2011-12-31	9
000049	2012-12-31	8
000049	2013-12-31	9
000049	2014-12-31	9
000049	2015-12-31	9
000049	2016-12-31	9
000049	2017-12-31	9
000049	2018-12-31	9
000049	2019-12-31	9
000049	2020-12-31	9
000049	2021-12-31	9
000049	2022-12-31	9
000049	2023-12-31	9
000050	2009-12-31	9
000050	2010-12-31	8
000050	2011-12-31	7
000050	2012-12-31	7
000050	2013-12-31	9
000050	2014-12-31	9
000050	2015-12-31	8
000050	2016-12-31	9
000050	2017-12-31	9
000050	2018-12-31	9
000050	2019-12-31	9
000050	2020-12-31	9
000050	2021-12-31	11
000050	2022-12-31	12
000050	2023-12-31	12
000055	2009-12-31	7
000055	2010-12-31	7
000055	2011-12-31	7
000055	2012-12-31	7
000055	2013-12-31	7
000055	2014-12-31	7
000055	2015-12-31	7
000055	2016-12-31	7
000055	2017-12-31	7
000055	2018-12-31	7
000055	2019-12-31	7
000055	2020-12-31	7
000055	2021-12-31	7
000055	2022-12-31	7
000055	2023-12-31	7
000056	2009-12-31	8
000056	2010-12-31	8
000056	2011-12-31	8
000056	2012-12-31	8
000056	2013-12-31	8
000056	2014-12-31	8
000056	2015-12-31	5
000056	2016-12-31	9
000056	2017-12-31	9
000056	2018-12-31	9
000056	2019-12-31	9
000056	2020-12-31	8
000056	2021-12-31	8
000056	2022-12-31	9
000056	2023-12-31	9
000058	2009-12-31	9
000058	2010-12-31	9
000058	2011-12-31	9
000058	2012-12-31	9
000058	2013-12-31	9
000058	2014-12-31	9
000058	2015-12-31	9
000058	2016-12-31	9
000058	2017-12-31	8
000058	2018-12-31	8
000058	2019-12-31	8
000058	2020-12-31	9
000058	2021-12-31	9
000058	2022-12-31	9
000058	2023-12-31	8
000060	2009-12-31	11
000060	2010-12-31	11
000060	2011-12-31	11
000060	2012-12-31	11
000060	2013-12-31	11
000060	2014-12-31	11
000060	2015-12-31	10
000060	2016-12-31	10
000060	2017-12-31	9
000060	2018-12-31	9
000060	2019-12-31	9
000060	2020-12-31	9
000060	2021-12-31	9
000060	2022-12-31	9
000060	2023-12-31	9
000061	2009-12-31	13
000061	2010-12-31	13
000061	2011-12-31	13
000061	2012-12-31	13
000061	2013-12-31	13
000061	2014-12-31	13
000061	2015-12-31	13
000061	2016-12-31	13
000061	2017-12-31	13
000061	2018-12-31	13
000061	2019-12-31	12
000061	2020-12-31	12
000061	2021-12-31	12
000061	2022-12-31	10
000061	2023-12-31	12
000062	2009-12-31	9
000062	2010-12-31	9
000062	2011-12-31	9
000062	2012-12-31	9
000062	2013-12-31	9
000062	2014-12-31	9
000062	2015-12-31	9
000062	2016-12-31	9
000062	2017-12-31	9
000062	2018-12-31	8
000062	2019-12-31	9
000062	2020-12-31	9
000062	2021-12-31	9
000062	2022-12-31	9
000062	2023-12-31	9
000063	2009-12-31	14
000063	2010-12-31	14
000063	2011-12-31	14
000063	2012-12-31	14
000063	2013-12-31	14
000063	2014-12-31	14
000063	2015-12-31	13
000063	2016-12-31	14
000063	2017-12-31	14
000063	2018-12-31	9
000063	2019-12-31	9
000063	2020-12-31	9
000063	2021-12-31	9
000063	2022-12-31	9
000063	2023-12-31	9
000065	2009-12-31	9
000065	2010-12-31	6
000065	2011-12-31	9
000065	2012-12-31	9
000065	2013-12-31	9
000065	2014-12-31	9
000065	2015-12-31	8
000065	2016-12-31	9
000065	2017-12-31	9
000065	2018-12-31	9
000065	2019-12-31	8
000065	2020-12-31	9
000065	2021-12-31	9
000065	2022-12-31	9
000065	2023-12-31	9
000066	2009-12-31	9
000066	2010-12-31	9
000066	2011-12-31	9
000066	2012-12-31	9
000066	2013-12-31	9
000066	2014-12-31	9
000066	2015-12-31	9
000066	2016-12-31	9
000066	2017-12-31	9
000066	2018-12-31	9
000066	2019-12-31	9
000066	2020-12-31	9
000066	2021-12-31	9
000066	2022-12-31	9
000066	2023-12-31	9
000068	2009-12-31	9
000068	2010-12-31	9
000068	2011-12-31	9
000068	2012-12-31	9
000068	2013-12-31	9
000068	2014-12-31	12
000068	2015-12-31	11
000068	2016-12-31	12
000068	2017-12-31	11
000068	2018-12-31	11
000068	2019-12-31	9
000068	2020-12-31	12
000068	2021-12-31	12
000068	2022-12-31	11
000068	2023-12-31	9
000069	2009-12-31	14
000069	2010-12-31	10
000069	2011-12-31	11
000069	2012-12-31	10
000069	2013-12-31	9
000069	2014-12-31	8
000069	2015-12-31	8
000069	2016-12-31	7
000069	2017-12-31	7
000069	2018-12-31	8
000069	2019-12-31	8
000069	2020-12-31	7
000069	2021-12-31	7
000069	2022-12-31	7
000069	2023-12-31	7
000070	2009-12-31	11
000070	2010-12-31	11
000070	2011-12-31	11
000070	2012-12-31	10
000070	2013-12-31	9
000070	2014-12-31	9
000070	2015-12-31	9
000070	2016-12-31	9
000070	2017-12-31	8
000070	2018-12-31	9
000070	2019-12-31	9
000070	2020-12-31	8
000070	2021-12-31	9
000070	2022-12-31	9
000070	2023-12-31	9
000078	2009-12-31	9
000078	2010-12-31	11
000078	2011-12-31	11
000078	2012-12-31	11
000078	2013-12-31	9
000078	2014-12-31	11
000078	2015-12-31	11
000078	2016-12-31	7
000078	2017-12-31	7
000078	2018-12-31	7
000078	2019-12-31	9
000078	2020-12-31	9
000078	2021-12-31	9
000078	2022-12-31	9
000078	2023-12-31	9
000088	2009-12-31	9
000088	2010-12-31	9
000088	2011-12-31	9
000088	2012-12-31	9
000088	2013-12-31	9
000088	2014-12-31	9
000088	2015-12-31	9
000088	2016-12-31	9
000088	2017-12-31	9
000088	2018-12-31	9
000088	2019-12-31	9
000088	2020-12-31	8
000088	2021-12-31	9
000088	2022-12-31	9
000088	2023-12-31	9
000090	2009-12-31	7
000090	2010-12-31	7
000090	2011-12-31	6
000090	2012-12-31	7
000090	2013-12-31	7
000090	2014-12-31	7
000090	2015-12-31	7
000090	2016-12-31	7
000090	2017-12-31	7
000090	2018-12-31	7
000090	2019-12-31	7
000090	2020-12-31	6
000090	2021-12-31	8
000090	2022-12-31	8
000090	2023-12-31	7
000096	2009-12-31	11
000096	2010-12-31	11
000096	2011-12-31	11
000096	2012-12-31	11
000096	2013-12-31	11
000096	2014-12-31	11
000096	2015-12-31	11
000096	2016-12-31	11
000096	2017-12-31	11
000096	2018-12-31	11
000096	2019-12-31	11
000096	2020-12-31	11
000096	2021-12-31	11
000096	2022-12-31	10
000096	2023-12-31	11
000099	2009-12-31	15
000099	2010-12-31	15
000099	2011-12-31	15
000099	2012-12-31	15
000099	2013-12-31	15
000099	2014-12-31	15
000099	2015-12-31	15
000099	2016-12-31	13
000099	2017-12-31	15
000099	2018-12-31	15
000099	2019-12-31	15
000099	2020-12-31	15
000099	2021-12-31	16
000099	2022-12-31	12
000099	2023-12-31	15
000100	2009-12-31	11
000100	2010-12-31	11
000100	2011-12-31	8
000100	2012-12-31	8
000100	2013-12-31	9
000100	2014-12-31	9
000100	2015-12-31	12
000100	2016-12-31	12
000100	2017-12-31	12
000100	2018-12-31	12
000100	2019-12-31	9
000100	2020-12-31	10
000100	2021-12-31	11
000100	2022-12-31	9
000100	2023-12-31	11
000150	2009-12-31	7
000150	2010-12-31	7
000150	2011-12-31	7
000150	2012-12-31	7
000150	2013-12-31	7
000150	2014-12-31	7
000150	2015-12-31	7
000150	2016-12-31	7
000150	2017-12-31	7
000150	2018-12-31	7
000150	2019-12-31	6
000150	2020-12-31	6
000150	2021-12-31	7
000150	2022-12-31	6
000151	2009-12-31	9
000151	2010-12-31	9
000151	2011-12-31	9
000151	2012-12-31	9
000151	2013-12-31	9
000151	2014-12-31	9
000151	2015-12-31	9
000151	2016-12-31	8
000151	2017-12-31	9
000151	2018-12-31	9
000151	2019-12-31	9
000151	2020-12-31	9
000151	2021-12-31	10
000151	2022-12-31	11
000151	2023-12-31	11
000153	2009-12-31	7
000153	2010-12-31	9
000153	2011-12-31	9
000153	2012-12-31	9
000153	2013-12-31	9
000153	2014-12-31	9
000153	2015-12-31	9
000153	2016-12-31	9
000153	2017-12-31	9
000153	2018-12-31	9
000153	2019-12-31	8
000153	2020-12-31	9
000153	2021-12-31	9
000153	2022-12-31	9
000153	2023-12-31	9
000157	2009-12-31	7
000157	2010-12-31	7
000157	2011-12-31	7
000157	2012-12-31	7
000157	2013-12-31	7
000157	2014-12-31	7
000157	2015-12-31	6
000157	2016-12-31	7
000157	2017-12-31	7
000157	2018-12-31	7
000157	2019-12-31	7
000157	2020-12-31	7
000157	2021-12-31	7
000157	2022-12-31	7
000157	2023-12-31	7
000158	2009-12-31	9
000158	2010-12-31	9
000158	2011-12-31	9
000158	2012-12-31	9
000158	2013-12-31	9
000158	2014-12-31	9
000158	2015-12-31	11
000158	2016-12-31	11
000158	2017-12-31	11
000158	2018-12-31	11
000158	2019-12-31	11
000158	2020-12-31	11
000158	2021-12-31	11
000158	2022-12-31	11
000158	2023-12-31	11
000159	2009-12-31	9
000159	2010-12-31	9
000159	2011-12-31	9
000159	2012-12-31	9
000159	2013-12-31	9
000159	2014-12-31	9
000159	2015-12-31	9
000159	2016-12-31	9
000159	2017-12-31	9
000159	2018-12-31	9
000159	2019-12-31	9
000159	2020-12-31	9
000159	2021-12-31	9
000159	2022-12-31	8
000159	2023-12-31	7
000166	2014-12-31	9
000166	2015-12-31	9
000166	2016-12-31	9
000166	2017-12-31	9
000166	2018-12-31	9
000166	2019-12-31	11
000166	2020-12-31	11
000166	2021-12-31	11
000166	2022-12-31	11
000166	2023-12-31	11
000301	2009-12-31	8
000301	2010-12-31	7
000301	2011-12-31	9
000301	2012-12-31	9
000301	2013-12-31	8
000301	2014-12-31	7
000301	2015-12-31	7
000301	2016-12-31	7
000301	2017-12-31	6
000301	2018-12-31	7
000301	2019-12-31	7
000301	2020-12-31	7
000301	2021-12-31	7
000301	2022-12-31	7
000301	2023-12-31	7
000333	2013-12-31	14
000333	2014-12-31	13
000333	2015-12-31	12
000333	2016-12-31	10
000333	2017-12-31	10
000333	2018-12-31	9
000333	2019-12-31	8
000333	2020-12-31	8
000333	2021-12-31	9
000333	2022-12-31	9
000333	2023-12-31	9
000338	2009-12-31	18
000338	2010-12-31	18
000338	2011-12-31	18
000338	2012-12-31	18
000338	2013-12-31	18
000338	2014-12-31	18
000338	2015-12-31	13
000338	2016-12-31	13
000338	2017-12-31	14
000338	2018-12-31	15
000338	2019-12-31	15
000338	2020-12-31	15
000338	2021-12-31	15
000338	2022-12-31	15
000338	2023-12-31	15
000401	2009-12-31	9
000401	2010-12-31	9
000401	2011-12-31	9
000401	2012-12-31	9
000401	2013-12-31	9
000401	2014-12-31	9
000401	2015-12-31	8
000401	2016-12-31	9
000401	2017-12-31	9
000401	2018-12-31	9
000401	2019-12-31	8
000401	2020-12-31	7
000401	2021-12-31	9
000401	2022-12-31	9
000401	2023-12-31	8
000402	2009-12-31	9
000402	2010-12-31	9
000402	2011-12-31	9
000402	2012-12-31	9
000402	2013-12-31	9
000402	2014-12-31	9
000402	2015-12-31	9
000402	2016-12-31	6
000402	2017-12-31	9
000402	2018-12-31	9
000402	2019-12-31	9
000402	2020-12-31	9
000402	2021-12-31	9
000402	2022-12-31	9
000402	2023-12-31	9
000403	2009-12-31	8
000403	2010-12-31	8
000403	2011-12-31	8
000403	2012-12-31	9
000403	2013-12-31	9
000403	2014-12-31	9
000403	2015-12-31	8
000403	2016-12-31	8
000403	2017-12-31	8
000403	2018-12-31	6
000403	2019-12-31	7
000403	2020-12-31	7
000403	2021-12-31	13
000403	2022-12-31	13
000403	2023-12-31	13
000404	2009-12-31	9
000404	2010-12-31	9
000404	2011-12-31	9
000404	2012-12-31	9
000404	2013-12-31	9
000404	2014-12-31	9
000404	2015-12-31	9
000404	2016-12-31	9
000404	2017-12-31	8
000404	2018-12-31	9
000404	2019-12-31	9
000404	2020-12-31	8
000404	2021-12-31	9
000404	2022-12-31	9
000404	2023-12-31	9
000407	2009-12-31	11
000407	2010-12-31	11
000407	2011-12-31	11
000407	2012-12-31	11
000407	2013-12-31	11
000407	2014-12-31	11
000407	2015-12-31	11
000407	2016-12-31	11
000407	2017-12-31	9
000407	2018-12-31	10
000407	2019-12-31	10
000407	2020-12-31	10
000407	2021-12-31	9
000407	2022-12-31	9
000407	2023-12-31	9
000408	2009-12-31	6
000408	2010-12-31	5
000408	2011-12-31	9
000408	2012-12-31	9
000408	2013-12-31	9
000408	2014-12-31	8
000408	2015-12-31	8
000408	2016-12-31	9
000408	2017-12-31	9
000408	2018-12-31	9
000408	2019-12-31	9
000408	2020-12-31	9
000408	2021-12-31	9
000408	2022-12-31	9
000408	2023-12-31	9
000410	2009-12-31	9
000410	2010-12-31	9
000410	2011-12-31	9
000410	2012-12-31	11
000410	2013-12-31	9
000410	2014-12-31	9
000410	2015-12-31	9
000410	2016-12-31	9
000410	2017-12-31	7
000410	2018-12-31	7
000410	2019-12-31	7
000410	2020-12-31	7
000410	2021-12-31	7
000410	2022-12-31	7
000410	2023-12-31	7
000411	2009-12-31	9
000411	2010-12-31	9
000411	2011-12-31	9
000411	2012-12-31	9
000411	2013-12-31	9
000411	2014-12-31	9
000411	2015-12-31	9
000411	2016-12-31	9
000411	2017-12-31	8
000411	2018-12-31	9
000411	2019-12-31	9
000411	2020-12-31	8
000411	2021-12-31	8
000411	2022-12-31	8
000411	2023-12-31	11
000413	2009-12-31	7
000413	2010-12-31	7
000413	2011-12-31	7
000413	2012-12-31	7
000413	2013-12-31	7
000413	2014-12-31	7
000413	2015-12-31	7
000413	2016-12-31	7
000413	2017-12-31	6
000413	2018-12-31	7
000413	2019-12-31	7
000413	2020-12-31	7
000413	2021-12-31	7
000413	2022-12-31	7
000413	2023-12-31	7
000415	2009-12-31	7
000415	2010-12-31	7
000415	2011-12-31	9
000415	2012-12-31	11
000415	2013-12-31	9
000415	2014-12-31	9
000415	2015-12-31	9
000415	2016-12-31	9
000415	2017-12-31	9
000415	2018-12-31	9
000415	2019-12-31	9
000415	2020-12-31	9
000415	2021-12-31	9
000415	2022-12-31	9
000415	2023-12-31	9
000416	2009-12-31	9
000416	2010-12-31	8
000416	2011-12-31	9
000416	2012-12-31	9
000416	2013-12-31	9
000416	2014-12-31	9
000416	2015-12-31	9
000416	2016-12-31	9
000416	2017-12-31	8
000416	2018-12-31	9
000416	2019-12-31	9
000416	2020-12-31	9
000416	2021-12-31	9
000416	2022-12-31	9
000416	2023-12-31	9
000418	2009-12-31	7
000418	2010-12-31	8
000418	2011-12-31	9
000418	2012-12-31	9
000418	2013-12-31	9
000418	2014-12-31	9
000418	2015-12-31	9
000418	2016-12-31	8
000418	2017-12-31	9
000418	2018-12-31	9
000421	2009-12-31	9
000421	2010-12-31	8
000421	2011-12-31	9
000421	2012-12-31	8
000421	2013-12-31	8
000421	2014-12-31	8
000421	2015-12-31	8
000421	2016-12-31	8
000421	2017-12-31	9
000421	2018-12-31	8
000421	2019-12-31	9
000421	2020-12-31	9
000421	2021-12-31	9
000421	2022-12-31	8
000421	2023-12-31	8
000422	2009-12-31	10
000422	2010-12-31	11
000422	2011-12-31	11
000422	2012-12-31	11
000422	2013-12-31	10
000422	2014-12-31	11
000422	2015-12-31	11
000422	2016-12-31	11
000422	2017-12-31	9
000422	2018-12-31	9
000422	2019-12-31	9
000422	2020-12-31	9
000422	2021-12-31	8
000422	2022-12-31	15
000422	2023-12-31	14
000423	2009-12-31	9
000423	2010-12-31	9
000423	2011-12-31	9
000423	2012-12-31	9
000423	2013-12-31	9
000423	2014-12-31	9
000423	2015-12-31	9
000423	2016-12-31	9
000423	2017-12-31	9
000423	2018-12-31	9
000423	2019-12-31	9
000423	2020-12-31	9
000423	2021-12-31	8
000423	2022-12-31	8
000423	2023-12-31	9
000425	2009-12-31	8
000425	2010-12-31	9
000425	2011-12-31	9
000425	2012-12-31	9
000425	2013-12-31	9
000425	2014-12-31	9
000425	2015-12-31	9
000425	2016-12-31	8
000425	2017-12-31	8
000425	2018-12-31	8
000425	2019-12-31	9
000425	2020-12-31	9
000425	2021-12-31	9
000425	2022-12-31	9
000425	2023-12-31	9
000426	2009-12-31	9
000426	2010-12-31	9
000426	2011-12-31	9
000426	2012-12-31	9
000426	2013-12-31	9
000426	2014-12-31	9
000426	2015-12-31	9
000426	2016-12-31	9
000426	2017-12-31	9
000426	2018-12-31	9
000426	2019-12-31	9
000426	2020-12-31	9
000426	2021-12-31	9
000426	2022-12-31	9
000426	2023-12-31	9
000428	2009-12-31	9
000428	2010-12-31	9
000428	2011-12-31	9
000428	2012-12-31	8
000428	2013-12-31	9
000428	2014-12-31	8
000428	2015-12-31	8
000428	2016-12-31	9
000428	2017-12-31	9
000428	2018-12-31	9
000428	2019-12-31	9
000428	2020-12-31	7
000428	2021-12-31	8
000428	2022-12-31	9
000428	2023-12-31	9
000429	2009-12-31	8
000429	2010-12-31	11
000429	2011-12-31	11
000429	2012-12-31	10
000429	2013-12-31	11
000429	2014-12-31	11
000429	2015-12-31	11
000429	2016-12-31	14
000429	2017-12-31	15
000429	2018-12-31	15
000429	2019-12-31	15
000429	2020-12-31	13
000429	2021-12-31	15
000429	2022-12-31	15
000429	2023-12-31	15
000430	2009-12-31	9
000430	2010-12-31	9
000430	2011-12-31	9
000430	2012-12-31	9
000430	2013-12-31	9
000430	2014-12-31	9
000430	2015-12-31	9
000430	2016-12-31	9
000430	2017-12-31	9
000430	2018-12-31	11
000430	2019-12-31	11
000430	2020-12-31	9
000430	2021-12-31	11
000430	2022-12-31	11
000430	2023-12-31	11
000488	2009-12-31	15
000488	2010-12-31	15
000488	2011-12-31	15
000488	2012-12-31	15
000488	2013-12-31	12
000488	2014-12-31	12
000488	2015-12-31	12
000488	2016-12-31	10
000488	2017-12-31	10
000488	2018-12-31	11
000488	2019-12-31	8
000488	2020-12-31	9
000488	2021-12-31	9
000488	2022-12-31	11
000488	2023-12-31	11
000498	2009-12-31	7
000498	2010-12-31	5
000498	2011-12-31	5
000498	2012-12-31	9
000498	2013-12-31	8
000498	2014-12-31	7
000498	2015-12-31	8
000498	2016-12-31	9
000498	2017-12-31	9
000498	2018-12-31	7
000498	2019-12-31	8
000498	2020-12-31	8
000498	2021-12-31	11
000498	2022-12-31	10
000498	2023-12-31	9
000501	2009-12-31	11
000501	2010-12-31	11
000501	2011-12-31	11
000501	2012-12-31	10
000501	2013-12-31	11
000501	2014-12-31	10
000501	2015-12-31	11
000501	2016-12-31	10
000501	2017-12-31	11
000501	2018-12-31	10
000501	2019-12-31	11
000501	2020-12-31	11
000501	2021-12-31	11
000501	2022-12-31	11
000501	2023-12-31	11
000502	2009-12-31	8
000502	2010-12-31	9
000502	2011-12-31	9
000502	2012-12-31	9
000502	2013-12-31	9
000502	2014-12-31	9
000502	2015-12-31	9
000502	2016-12-31	9
000502	2017-12-31	8
000502	2018-12-31	9
000502	2019-12-31	8
000502	2020-12-31	8
000502	2021-12-31	8
000503	2009-12-31	7
000503	2010-12-31	7
000503	2011-12-31	7
000503	2012-12-31	7
000503	2013-12-31	7
000503	2014-12-31	7
000503	2015-12-31	7
000503	2016-12-31	7
000503	2017-12-31	7
000503	2018-12-31	9
000503	2019-12-31	9
000503	2020-12-31	9
000503	2021-12-31	9
000503	2022-12-31	9
000503	2023-12-31	8
000505	2009-12-31	7
000505	2010-12-31	9
000505	2011-12-31	9
000505	2012-12-31	9
000505	2013-12-31	9
000505	2014-12-31	9
000505	2015-12-31	9
000505	2016-12-31	9
000505	2017-12-31	7
000505	2018-12-31	9
000505	2019-12-31	9
000505	2020-12-31	9
000505	2021-12-31	9
000505	2022-12-31	9
000505	2023-12-31	8
000506	2009-12-31	9
000506	2010-12-31	9
000506	2011-12-31	9
000506	2012-12-31	9
000506	2013-12-31	8
000506	2014-12-31	8
000506	2015-12-31	9
000506	2016-12-31	9
000506	2017-12-31	9
000506	2018-12-31	9
000506	2019-12-31	7
000506	2020-12-31	8
000506	2021-12-31	9
000506	2022-12-31	9
000506	2023-12-31	9
000507	2009-12-31	11
000507	2010-12-31	11
000507	2011-12-31	10
000507	2012-12-31	9
000507	2013-12-31	8
000507	2014-12-31	8
000507	2015-12-31	8
000507	2016-12-31	9
000507	2017-12-31	8
000507	2018-12-31	8
000507	2019-12-31	8
000507	2020-12-31	8
000507	2021-12-31	9
000507	2022-12-31	8
000507	2023-12-31	8
000509	2009-12-31	9
000509	2010-12-31	9
000509	2011-12-31	9
000509	2012-12-31	7
000509	2013-12-31	8
000509	2014-12-31	9
000509	2015-12-31	9
000509	2016-12-31	9
000509	2017-12-31	5
000509	2018-12-31	5
000509	2019-12-31	7
000509	2020-12-31	7
000509	2021-12-31	7
000509	2022-12-31	9
000509	2023-12-31	9
000513	2009-12-31	9
000513	2010-12-31	9
000513	2011-12-31	9
000513	2012-12-31	9
000513	2013-12-31	11
000513	2014-12-31	11
000513	2015-12-31	11
000513	2016-12-31	11
000513	2017-12-31	10
000513	2018-12-31	10
000513	2019-12-31	10
000513	2020-12-31	11
000513	2021-12-31	11
000513	2022-12-31	11
000513	2023-12-31	11
000517	2009-12-31	9
000517	2010-12-31	9
000517	2011-12-31	9
000517	2012-12-31	9
000517	2013-12-31	9
000517	2014-12-31	9
000517	2015-12-31	9
000517	2016-12-31	9
000517	2017-12-31	8
000517	2018-12-31	8
000517	2019-12-31	8
000517	2020-12-31	9
000517	2021-12-31	9
000517	2022-12-31	9
000517	2023-12-31	6
000519	2009-12-31	7
000519	2010-12-31	7
000519	2011-12-31	7
000519	2012-12-31	7
000519	2013-12-31	9
000519	2014-12-31	9
000519	2015-12-31	9
000519	2016-12-31	9
000519	2017-12-31	8
000519	2018-12-31	9
000519	2019-12-31	9
000519	2020-12-31	8
000519	2021-12-31	9
000519	2022-12-31	9
000519	2023-12-31	9
000520	2009-12-31	9
000520	2010-12-31	9
000520	2011-12-31	9
000520	2012-12-31	9
000520	2013-12-31	9
000520	2014-12-31	7
000520	2015-12-31	7
000520	2016-12-31	7
000520	2017-12-31	7
000520	2018-12-31	7
000520	2019-12-31	6
000520	2020-12-31	6
000520	2021-12-31	7
000520	2022-12-31	7
000520	2023-12-31	7
000521	2009-12-31	9
000521	2010-12-31	9
000521	2011-12-31	9
000521	2012-12-31	9
000521	2013-12-31	9
000521	2014-12-31	9
000521	2015-12-31	9
000521	2016-12-31	9
000521	2017-12-31	9
000521	2018-12-31	9
000521	2019-12-31	9
000521	2020-12-31	9
000521	2021-12-31	9
000521	2022-12-31	9
000521	2023-12-31	9
000522	2009-12-31	8
000522	2010-12-31	8
000522	2011-12-31	9
000522	2012-12-31	9
000524	2009-12-31	9
000524	2010-12-31	8
000524	2011-12-31	9
000524	2012-12-31	9
000524	2013-12-31	8
000524	2014-12-31	9
000524	2015-12-31	9
000524	2016-12-31	9
000524	2017-12-31	9
000524	2018-12-31	9
000524	2019-12-31	7
000524	2020-12-31	9
000524	2021-12-31	8
000524	2022-12-31	8
000524	2023-12-31	7
000525	2009-12-31	9
000525	2010-12-31	9
000525	2011-12-31	9
000525	2012-12-31	9
000525	2013-12-31	9
000525	2014-12-31	9
000525	2015-12-31	9
000525	2016-12-31	9
000525	2017-12-31	9
000525	2018-12-31	9
000525	2019-12-31	9
000525	2020-12-31	9
000525	2021-12-31	8
000525	2022-12-31	9
000525	2023-12-31	9
000526	2009-12-31	6
000526	2010-12-31	7
000526	2011-12-31	7
000526	2012-12-31	7
000526	2013-12-31	7
000526	2014-12-31	6
000526	2015-12-31	7
000526	2016-12-31	8
000526	2017-12-31	8
000526	2018-12-31	8
000526	2019-12-31	9
000526	2020-12-31	8
000526	2021-12-31	7
000526	2022-12-31	7
000526	2023-12-31	7
000527	2009-12-31	9
000527	2010-12-31	9
000527	2011-12-31	9
000527	2012-12-31	9
000528	2009-12-31	9
000528	2010-12-31	9
000528	2011-12-31	9
000528	2012-12-31	9
000528	2013-12-31	9
000528	2014-12-31	9
000528	2015-12-31	11
000528	2016-12-31	11
000528	2017-12-31	11
000528	2018-12-31	11
000528	2019-12-31	11
000528	2020-12-31	11
000528	2021-12-31	11
000528	2022-12-31	11
000528	2023-12-31	11
000529	2009-12-31	9
000529	2010-12-31	8
000529	2011-12-31	9
000529	2012-12-31	9
000529	2013-12-31	9
000529	2014-12-31	8
000529	2015-12-31	9
000529	2016-12-31	9
000529	2017-12-31	8
000529	2018-12-31	8
000529	2019-12-31	8
000529	2020-12-31	9
000529	2021-12-31	8
000529	2022-12-31	7
000529	2023-12-31	7
000530	2009-12-31	9
000530	2010-12-31	9
000530	2011-12-31	9
000530	2012-12-31	9
000530	2013-12-31	9
000530	2014-12-31	9
000530	2015-12-31	9
000530	2016-12-31	9
000530	2017-12-31	9
000530	2018-12-31	9
000530	2019-12-31	9
000530	2020-12-31	9
000530	2021-12-31	10
000530	2022-12-31	9
000530	2023-12-31	9
000532	2009-12-31	9
000532	2010-12-31	9
000532	2011-12-31	9
000532	2012-12-31	11
000532	2013-12-31	11
000532	2014-12-31	10
000532	2015-12-31	11
000532	2016-12-31	11
000532	2017-12-31	11
000532	2018-12-31	11
000532	2019-12-31	11
000532	2020-12-31	11
000532	2021-12-31	11
000532	2022-12-31	11
000532	2023-12-31	11
000533	2009-12-31	11
000533	2010-12-31	11
000533	2011-12-31	11
000533	2012-12-31	11
000533	2013-12-31	11
000533	2014-12-31	11
000533	2015-12-31	11
000533	2016-12-31	11
000533	2017-12-31	8
000533	2018-12-31	9
000533	2019-12-31	9
000533	2020-12-31	9
000533	2021-12-31	9
000533	2022-12-31	9
000533	2023-12-31	9
000536	2009-12-31	6
000536	2010-12-31	8
000536	2011-12-31	9
000536	2012-12-31	9
000536	2013-12-31	9
000536	2014-12-31	7
000536	2015-12-31	9
000536	2016-12-31	9
000536	2017-12-31	10
000536	2018-12-31	8
000536	2019-12-31	10
000536	2020-12-31	11
000536	2021-12-31	10
000536	2022-12-31	9
000536	2023-12-31	8
000537	2009-12-31	9
000537	2010-12-31	9
000537	2011-12-31	9
000537	2012-12-31	9
000537	2013-12-31	9
000537	2014-12-31	9
000537	2015-12-31	9
000537	2016-12-31	9
000537	2017-12-31	9
000537	2018-12-31	9
000537	2019-12-31	9
000537	2020-12-31	9
000537	2021-12-31	9
000537	2022-12-31	8
000537	2023-12-31	9
000538	2009-12-31	11
000538	2010-12-31	11
000538	2011-12-31	11
000538	2012-12-31	11
000538	2013-12-31	11
000538	2014-12-31	11
000538	2015-12-31	10
000538	2016-12-31	11
000538	2017-12-31	11
000538	2018-12-31	11
000538	2019-12-31	10
000538	2020-12-31	10
000538	2021-12-31	9
000538	2022-12-31	11
000538	2023-12-31	10
000540	2009-12-31	12
000540	2010-12-31	12
000540	2011-12-31	11
000540	2012-12-31	11
000540	2013-12-31	12
000540	2014-12-31	12
000540	2015-12-31	12
000540	2016-12-31	12
000540	2017-12-31	12
000540	2018-12-31	12
000540	2019-12-31	11
000540	2020-12-31	13
000540	2021-12-31	12
000540	2022-12-31	6
000541	2009-12-31	9
000541	2010-12-31	8
000541	2011-12-31	9
000541	2012-12-31	8
000541	2013-12-31	9
000541	2014-12-31	9
000541	2015-12-31	9
000541	2016-12-31	9
000541	2017-12-31	9
000541	2018-12-31	9
000541	2019-12-31	9
000541	2020-12-31	9
000541	2021-12-31	9
000541	2022-12-31	9
000541	2023-12-31	7
000545	2009-12-31	5
000545	2010-12-31	5
000545	2011-12-31	5
000545	2012-12-31	5
000545	2013-12-31	5
000545	2014-12-31	5
000545	2015-12-31	5
000545	2016-12-31	4
000545	2017-12-31	5
000545	2018-12-31	5
000545	2019-12-31	5
000545	2020-12-31	5
000545	2021-12-31	5
000545	2022-12-31	5
000545	2023-12-31	5
000546	2009-12-31	6
000546	2010-12-31	6
000546	2011-12-31	7
000546	2012-12-31	7
000546	2013-12-31	7
000546	2014-12-31	7
000546	2015-12-31	7
000546	2016-12-31	6
000546	2017-12-31	7
000546	2018-12-31	7
000546	2019-12-31	6
000546	2020-12-31	6
000546	2021-12-31	5
000546	2022-12-31	6
000546	2023-12-31	6
000547	2009-12-31	7
000547	2010-12-31	7
000547	2011-12-31	7
000547	2012-12-31	7
000547	2013-12-31	7
000547	2014-12-31	7
000547	2015-12-31	9
000547	2016-12-31	9
000547	2017-12-31	9
000547	2018-12-31	9
000547	2019-12-31	9
000547	2020-12-31	9
000547	2021-12-31	8
000547	2022-12-31	9
000547	2023-12-31	9
000550	2009-12-31	9
000550	2010-12-31	9
000550	2011-12-31	9
000550	2012-12-31	9
000550	2013-12-31	9
000550	2014-12-31	9
000550	2015-12-31	9
000550	2016-12-31	9
000550	2017-12-31	9
000550	2018-12-31	10
000550	2019-12-31	9
000550	2020-12-31	9
000550	2021-12-31	9
000550	2022-12-31	9
000550	2023-12-31	9
000551	2009-12-31	11
000551	2010-12-31	11
000551	2011-12-31	11
000551	2012-12-31	12
000551	2013-12-31	11
000551	2014-12-31	11
000551	2015-12-31	11
000551	2016-12-31	11
000551	2017-12-31	11
000551	2018-12-31	11
000551	2019-12-31	11
000551	2020-12-31	11
000551	2021-12-31	11
000551	2022-12-31	11
000551	2023-12-31	11
000553	2009-12-31	10
000553	2010-12-31	10
000553	2011-12-31	10
000553	2012-12-31	7
000553	2013-12-31	8
000553	2014-12-31	8
000553	2015-12-31	7
000553	2016-12-31	7
000553	2017-12-31	6
000553	2018-12-31	5
000553	2019-12-31	5
000553	2020-12-31	5
000553	2021-12-31	5
000553	2022-12-31	5
000553	2023-12-31	5
000555	2009-12-31	7
000555	2010-12-31	7
000555	2011-12-31	7
000555	2012-12-31	7
000555	2013-12-31	8
000555	2014-12-31	9
000555	2015-12-31	10
000555	2016-12-31	9
000555	2017-12-31	9
000555	2018-12-31	8
000555	2019-12-31	9
000555	2020-12-31	10
000555	2021-12-31	10
000555	2022-12-31	10
000555	2023-12-31	10
000557	2009-12-31	9
000557	2010-12-31	9
000557	2011-12-31	9
000557	2012-12-31	9
000557	2013-12-31	9
000557	2014-12-31	9
000557	2015-12-31	8
000557	2016-12-31	9
000557	2017-12-31	9
000557	2018-12-31	8
000557	2019-12-31	9
000557	2020-12-31	9
000557	2021-12-31	9
000557	2022-12-31	11
000557	2023-12-31	11
000558	2009-12-31	8
000558	2010-12-31	9
000558	2011-12-31	9
000558	2012-12-31	9
000558	2013-12-31	8
000558	2014-12-31	8
000558	2015-12-31	7
000558	2016-12-31	9
000558	2017-12-31	9
000558	2018-12-31	9
000558	2019-12-31	9
000558	2020-12-31	9
000558	2021-12-31	9
000558	2022-12-31	9
000558	2023-12-31	9
000559	2009-12-31	9
000559	2010-12-31	9
000559	2011-12-31	9
000559	2012-12-31	9
000559	2013-12-31	9
000559	2014-12-31	9
000559	2015-12-31	9
000559	2016-12-31	9
000559	2017-12-31	8
000559	2018-12-31	9
000559	2019-12-31	9
000559	2020-12-31	9
000559	2021-12-31	9
000559	2022-12-31	9
000559	2023-12-31	9
000560	2009-12-31	7
000560	2010-12-31	7
000560	2011-12-31	7
000560	2012-12-31	6
000560	2013-12-31	7
000560	2014-12-31	7
000560	2015-12-31	7
000560	2016-12-31	7
000560	2017-12-31	7
000560	2018-12-31	7
000560	2019-12-31	7
000560	2020-12-31	9
000560	2021-12-31	9
000560	2022-12-31	9
000560	2023-12-31	9
000563	2009-12-31	9
000563	2010-12-31	9
000563	2011-12-31	9
000563	2012-12-31	9
000563	2013-12-31	6
000563	2014-12-31	7
000563	2015-12-31	7
000563	2016-12-31	7
000563	2017-12-31	7
000563	2018-12-31	7
000563	2019-12-31	9
000563	2020-12-31	9
000563	2021-12-31	9
000563	2022-12-31	10
000563	2023-12-31	9
000564	2009-12-31	7
000564	2010-12-31	7
000564	2011-12-31	7
000564	2012-12-31	7
000564	2013-12-31	7
000564	2014-12-31	7
000564	2015-12-31	7
000564	2016-12-31	7
000564	2017-12-31	7
000564	2018-12-31	7
000564	2019-12-31	7
000564	2020-12-31	7
000564	2021-12-31	7
000564	2022-12-31	6
000564	2023-12-31	6
000566	2009-12-31	9
000566	2010-12-31	9
000566	2011-12-31	9
000566	2012-12-31	9
000566	2013-12-31	9
000566	2014-12-31	9
000566	2015-12-31	9
000566	2016-12-31	9
000566	2017-12-31	9
000566	2018-12-31	9
000566	2019-12-31	9
000566	2020-12-31	8
000566	2021-12-31	9
000566	2022-12-31	9
000566	2023-12-31	9
000567	2009-12-31	7
000567	2010-12-31	7
000567	2011-12-31	7
000567	2012-12-31	7
000567	2013-12-31	5
000567	2014-12-31	5
000567	2015-12-31	5
000567	2016-12-31	7
000567	2017-12-31	7
000567	2018-12-31	7
000567	2019-12-31	7
000567	2020-12-31	7
000567	2021-12-31	7
000567	2022-12-31	7
000567	2023-12-31	7
000568	2009-12-31	11
000568	2010-12-31	11
000568	2011-12-31	11
000568	2012-12-31	11
000568	2013-12-31	11
000568	2014-12-31	10
000568	2015-12-31	10
000568	2016-12-31	11
000568	2017-12-31	11
000568	2018-12-31	11
000568	2019-12-31	11
000568	2020-12-31	11
000568	2021-12-31	11
000568	2022-12-31	11
000568	2023-12-31	11
000570	2009-12-31	9
000570	2010-12-31	9
000570	2011-12-31	9
000570	2012-12-31	9
000570	2013-12-31	9
000570	2014-12-31	9
000570	2015-12-31	9
000570	2016-12-31	9
000570	2017-12-31	9
000570	2018-12-31	9
000570	2019-12-31	8
000570	2020-12-31	9
000570	2021-12-31	9
000570	2022-12-31	9
000570	2023-12-31	9
000571	2009-12-31	8
000571	2010-12-31	9
000571	2011-12-31	9
000571	2012-12-31	9
000571	2013-12-31	9
000571	2014-12-31	7
000571	2015-12-31	7
000571	2016-12-31	7
000571	2017-12-31	9
000571	2018-12-31	7
000571	2019-12-31	9
000571	2020-12-31	9
000571	2021-12-31	9
000571	2022-12-31	9
000571	2023-12-31	9
000572	2009-12-31	8
000572	2010-12-31	8
000572	2011-12-31	8
000572	2012-12-31	8
000572	2013-12-31	8
000572	2014-12-31	8
000572	2015-12-31	8
000572	2016-12-31	9
000572	2017-12-31	9
000572	2018-12-31	9
000572	2019-12-31	9
000572	2020-12-31	9
000572	2021-12-31	9
000572	2022-12-31	9
000572	2023-12-31	9
000576	2009-12-31	6
000576	2010-12-31	6
000576	2011-12-31	7
000576	2012-12-31	7
000576	2013-12-31	7
000576	2014-12-31	7
000576	2015-12-31	7
000576	2016-12-31	7
000576	2017-12-31	7
000576	2018-12-31	7
000576	2019-12-31	7
000576	2020-12-31	6
000576	2021-12-31	7
000576	2022-12-31	7
000576	2023-12-31	6
000581	2009-12-31	9
000581	2010-12-31	9
000581	2011-12-31	9
000581	2012-12-31	11
000581	2013-12-31	11
[truncated: 35,792 more rows]
