# Supplementary material for: ‘Survival-driven’ or ‘policy-driven’—research on the motivation and economic consequences of the mixed-ownership reform of state-owned enterprises
Source: PLoS One. 2026 Jan 5;21(1):e0339970. doi: 10.1371/journal.pone.0339970 (PMC12768374; doi:10.1371/journal.pone.0339970)
Supplement: S1 File — The files correspond to the following variables and themes (all data are structured in standard spreadsheet format for reproducibility): balance: Dataset related to firms’ balance sheet indicators (e.g., assets, liabilities, and owner's equity). board: Data on corporate board characteristics (e.g., board size). company: Basic information of sample companies (e.g., Date of establishment, Date of listing). EquityNature+English: Dataset on the nature of corporate equity (e.g., ownership type, state-owned vs. non-state-owned shares). income+English: Data on firms’ income statement metrics (e.g., Operating Cost, net profit, operating income). market+English: Market-related indicators (e.g., Marketization Index of the Region Where Listed Companies Are Located). profit_ratio: Dataset of profitability ratios (e.g., return on assets, return on equity, EBIT). relation+English: Shareholder Related Relationship Data (e.g., Relationship Level Identifier, Related Party (Shareholder) Name, Whether it is a Direct Shareholder, Whether it is an Indirect Shareholder, Shareholding Ratio). shareholder+English: Shareholder Shareholding Information Data (e.g., Shareholding Rank, Shareholding Quantity, Shareholding Ratio). tobinq: Dataset of Tobin’s Q values (a measure of firm value, calculated as the ratio of market value to book value of assets). (ZIP) [file pone.0339970.s001.zip › data_ENGLISH/company.xlsx]

## Sheet: sheet1
code1	establishdate	listeddate
	1990-09-04
	2014-07-18
	2008-04-08
	2016-05-26
	2012-03-21
	2015-11-13
	1999-10-27
	2001-06-08
	2015-06-29
	1988-09-29
	2010-03-18
	2002-09-30
	2012-12-19
	1998-12-04
	2004-04-16
	2014-10-09
	2012-08-24
	2011-04-12
	2007-09-26
	2006-10-18
	1992-02-24
	2014-04-03
	2002-08-09
	2016-04-22
	2004-06-01
	1985-08-04
	2016-11-17
	2015-05-12
	2004-02-02
	2016-01-04
	2008-03-24
	2005-02-02
	1997-06-24
	2011-01-26
	2010-08-02
	2013-02-26
	2016-04-21
	1994-07-27
	2008-09-10
	2011-10-09
	2008-08-12
	2007-03-27
	2018-08-03
	2000-07-14
	2006-02-17
	2006-01-09
	2003-10-31
	2013-05-09
	1998-04-14
	2013-12-19
	2012-01-16
	2017-08-17
	2013-09-10
	2011-04-07
	2013-10-22
	2012-11-28
	2012-01-16
	2012-07-09
	2003-05-26
	2008-11-26
	2008-11-13
	2005-02-07
	2006-12-07
	2014-04-03
	2000-09-30
	2015-07-31
	2016-05-04
	1999-06-23
	2005-03-10
	2016-11-29
	2001-12-19
	1992-12-23
	2006-06-23
	2014-07-10
	1998-11-28
	1996-06-03
	2009-11-11
	2001-09-12
	2005-08-17
	2005-11-25
	1999-10-27
	2009-01-04
	1999-01-08
	2007-02-06
	1992-12-17
	2005-04-22
	2002-03-20
	2003-12-12
	2005-03-31
	2013-06-09
	2010-05-12
	1994-12-17
	2006-07-04
	2003-04-14
	2011-11-28
	2016-09-08
	2006-03-30
	2016-05-11
	2003-08-25
	2014-08-29
	2007-03-15
	2011-05-17
	2009-03-16
	1997-03-25
	2004-08-04
	2010-01-28
	2005-02-04
	2016-06-13
	2010-08-13
	2011-09-19
	2015-02-05
	2018-09-27
	2012-08-21
	2018-09-13
	2009-09-08
	2006-05-29
	2004-12-15
	1994-04-12
	2012-02-06
	2015-04-07
	2014-04-03
	2000-02-24
	2009-04-01
	2016-05-23
	1981-10-01
	2000-12-01
	2008-05-15
	2000-08-07
	2005-09-06
	2001-03-22
	2015-11-12
	2007-10-26
	2006-03-22
	2004-06-14
	2006-02-27
	2007-12-10
	1992-06-02
	2010-10-28
	2011-12-29
	2014-09-23
	2018-07-10
	1995-12-18
	1953-01-09
	2014-04-03
	2012-08-31
	2008-09-10
	2010-11-16
	2011-12-05
	2014-10-23
	2005-03-23
	2012-07-23
	2011-10-09
	2011-04-25
	2015-07-29
	2016-06-20
	2007-04-27
	2015-06-15
	2005-10-28
	2012-04-20
	2007-04-11
	2011-09-02
	2004-04-05
	2007-07-20
	2012-05-29
	2003-09-04
	2015-10-15
	2003-05-30
	2017-10-18
	2003-06-16
	2004-05-17
	2015-08-25
	2002-01-19
	2011-05-10
	2013-06-24
	2015-12-14
	2002-08-28
	2011-02-15
	2010-01-08
	2018-01-23
	2013-03-28
	2003-08-15
	2005-09-26
	2012-11-14
	2011-07-21
	2007-05-24
	2014-03-27
	2008-12-23
	2011-01-25
	2004-05-12
	2010-06-30
	2014-08-14
	2013-03-12
	2003-05-23
	1998-02-18
	2005-06-28
	2004-12-10
	2017-03-23
	2006-02-21
	2015-09-18
	2008-12-30
	2007-10-31
	2007-01-23
	2013-10-30
	2006-03-13
	1998-09-29
	1994-03-22
	2006-03-16
	2000-09-15
	2017-10-12
	2015-06-01
	2010-07-27
	1998-05-22
	2010-01-15
	2003-12-12
	2015-12-16
	1998-06-24
	1998-05-12
	2019-03-15
	2011-01-11
	2000-05-15
	2016-09-27
	1997-08-12
	2003-01-22
	2012-08-14
	2011-01-13
	2004-10-28
	2014-05-29
	2004-05-26
	1994-06-20
	2008-05-16
	1987-05-30
	2002-07-23
	1990-09-11
	2011-06-15
	2007-01-19
	2007-04-16
	2003-08-27
	2016-02-26
	2015-10-20
	1998-11-11
	2015-12-22
	2012-10-15
	2006-11-28
	2011-08-09
	2018-05-16
	2009-09-17
	2011-11-07
	2013-12-09
	2002-03-27
	1993-04-28
	2005-05-23
	2003-10-17
	2010-07-12
	2009-10-15
	2015-06-23
	2013-01-31
	1993-02-03	2023-06-21
	1995-01-28
	2008-01-15
	1995-10-06
	2015-11-05
	2017-11-16
	2014-05-09
	2004-11-09
	2013-03-11
	2015-09-01
	2015-11-24
	2014-08-15
	2015-04-03
	2002-06-27
	1995-12-21
	1998-09-07
	2007-11-16
	2014-04-30
	1999-04-07
	2013-02-05
	2002-01-15
	2005-11-03
	2010-05-28
	2004-07-13
	2003-05-09
	2007-12-12
	2002-12-30
	1996-04-03
	2018-12-17
	2007-09-13
	2016-05-09
	2003-08-12
	2009-08-11
	2002-09-25
	2017-12-08
	1999-07-01
	1993-06-18
	2010-05-28
	2015-12-11
	2012-10-12
	2015-12-29
	2013-08-16
	2013-07-15
	2009-06-26
	2008-07-30
	2005-04-14
	2018-05-16
	1998-10-05
	2004-05-18
	2012-07-17
	2000-11-07
	2010-03-30
	2007-10-24
	2011-10-27
	2000-09-30
	1999-03-24
	2016-12-19
	2015-01-29
	1995-12-30
	2000-01-03
	1993-10-28
	2006-06-29
	2000-04-24
	1999-01-02
	2008-04-07
	2005-07-26
	2008-09-19
	2006-08-29
	2003-12-16
	2012-03-30
	1987-02-06
	1988-05-09
	1997-01-06
	2002-03-01
	2000-08-29
	2001-04-25
	2015-10-29
	2006-06-23
	1997-02-28
	2015-11-06
	2001-11-22
	2016-02-01
	1998-03-23
	2014-04-21
	1993-02-10
	1981-06-02
	2011-08-26
	2016-05-27
	2007-07-06
	2014-03-18
	2011-11-02
	2018-02-07
	2014-10-28
	2003-11-06
	2009-10-16
	2014-12-09
	2015-05-22
	2013-09-11
	2012-06-11
	1993-02-09
	1980-11-07
	1993-09-09
	2009-01-20
	1993-05-05
	2001-09-14
	2016-09-05
	1989-05-24
	2015-03-13
	2010-01-15
	2012-04-18
	1985-06-18
	2011-09-21
	1982-07-26
	1998-08-25
	2015-03-31
	2000-08-01
	2003-07-23
	2004-07-08
	1994-01-10
	2015-04-22
	2009-11-12
	2013-02-01
	2012-04-28
	2015-02-12
	2013-05-24
	2001-01-17
	2010-04-28
	2001-03-12
	2015-06-25
	2001-02-23
	2008-12-15
	2015-06-30
	2010-02-02
	2016-12-30
	2002-09-02
	2016-11-08
	2013-05-10
	2012-12-26
	2004-12-01
	2001-04-18
	2012-06-21
	2004-10-22
	2006-04-29
	2001-06-18
	2012-02-13
	2001-12-19
	2004-01-18
	1998-12-30	2023-08-10
	2000-02-29
	2001-12-25
	2007-04-11
	2003-04-17
	2003-03-07
	2000-06-05
	2002-07-15
	2000-12-07
	2001-03-23
	2006-12-28
	2011-01-17
	2015-09-23
	2005-03-02
	1969-12-15
	2002-12-11
	2016-11-09
	2009-12-09
	2016-05-04
	2007-08-30
	2007-05-28
	2001-10-22
	2015-04-03
	2003-12-23
	2012-11-06
	2010-11-03
	2006-09-12
	2003-04-25
	2013-03-05
	1986-12-18
	2004-04-23
	2017-03-10
	2004-06-01
	2017-04-26
	2008-09-27
	2008-02-27
	1999-12-24
	2015-11-16
	2006-08-04
	2010-07-14
	2004-03-09
	2014-05-19
	2011-05-25
	2015-05-26
	2001-10-22
	1994-09-29
	2008-02-15
	2015-03-03
	2002-09-24
	2016-09-05
	2004-05-24
	2007-02-01
	2001-03-29
	2007-01-19
	2002-03-20
	2002-07-22
	2012-08-10
	2008-08-07
	2006-11-22
	2006-05-19
	2003-04-14
	1998-12-17
	2003-09-10
	2004-10-18
	2001-03-14
	2018-04-09
	2010-01-19
	2000-06-27
	2006-03-08
	2016-01-12
	2007-03-18
	2015-02-05
	2006-08-02
	2013-04-07
	2003-07-10
	2006-03-07
	2015-01-12
	1967-05-08
	2005-06-08
	2014-07-28
	2015-07-29
	2005-01-18
	2007-02-28
	2013-07-17
	2013-08-05
	1992-04-17
	2002-01-10
	2003-01-15
	2013-11-14
	2016-11-22
	2003-03-05
	2015-11-03
	2007-10-24
	2009-10-12
	1996-08-17
	2007-01-18
	2015-05-04
	2016-06-28
	1993-11-24
	2013-03-22
	2003-04-23
	2001-08-30
	2011-10-27
	2002-10-16
	2016-09-21
	1999-02-23
	2007-03-07
	2010-02-05
	2010-11-18
	2010-03-08
	2004-12-24
	2004-08-25
	2004-06-17
	2017-06-14
	2005-05-25
	2017-01-11
	2011-10-18
	2013-05-14
	2001-02-26
	2011-12-30
	1988-02-13
	2002-08-22
	1989-05-18
	2002-08-23	2022-06-08
	1992-08-15
	1993-12-28
	1958-09-02
	2006-05-25
	2013-11-12
	2000-03-23
	2016-04-20
	2006-04-24
	2008-04-16
	2003-08-12
	2000-01-04
	2000-10-16
	2005-04-14
	2004-04-28
	2010-07-16
	2001-10-24
	2003-04-09
	2009-06-26
	2009-11-10
	2006-12-29
	2016-03-24
	2004-09-29
	2016-09-19
	2006-11-04
	2012-02-20
	2001-12-12
	2012-03-31
	2012-07-19
	1958-08-02
	2015-01-05
	2010-03-10
	2001-05-23
	2008-02-04
	2013-09-18
	2005-12-15
	2003-10-16
	2005-12-28
	2015-07-06
	2007-01-09
	2003-06-05
	1937-08-01
	2004-07-22
	2014-03-11
	2001-03-29
	2004-01-16
	2017-07-07
	2002-07-30
	1998-06-03
	2007-11-23
	1995-02-11
	2016-10-31
	2004-06-02
	2011-07-01
	2012-08-07
	2010-10-19
	2017-11-16
	2014-02-13
	2016-12-05
	2010-07-13
	2011-07-26
	2012-10-22
	2009-02-05
	2003-10-27
	2016-05-11
	1993-12-23
	2006-04-30
	2014-06-26
	2011-02-18
	1998-11-10
	2017-08-28
	2010-09-10
	2013-05-21
	2013-08-23
	2008-01-15
	2003-06-26
	2004-01-30
	1997-02-24
	2001-08-24
	2008-02-20
	2000-07-04
	1996-03-15
	2013-02-19
	2004-05-13
	1991-03-24
	2016-12-23
	2015-05-25
	2000-09-04
	2009-06-11
	2006-11-08
	2009-11-23
	2000-01-01
	2002-01-28
	2014-04-23
	2010-07-12
	2001-11-12
	1997-01-14
	2001-12-03
	2016-09-20
	2015-12-21
	2014-10-27
	2004-01-27
	2009-04-15
	2010-08-10
	2000-08-28
	2018-02-02
	2016-07-21
	2013-11-26	2021-08-27
	2004-06-28
	2013-02-04
	2016-07-07
	2012-10-11
	2011-04-07
	1996-11-04
	2007-07-10
	2009-10-30
	2010-01-25
	2016-08-25
	2008-06-06
	2014-11-28
	2013-07-26
	2005-05-26
	2012-09-25
	2010-12-20
	2014-04-15
	2016-07-22
	2018-10-18
	2015-11-23
	1988-09-11
	2000-09-11
	2000-07-18
	2011-06-03
	2005-06-27
	2004-05-11
	2005-07-25
	2013-11-26
	2006-11-21
	2003-05-28
	2014-05-07
	2011-10-10
	1994-06-28
	2007-07-20
	2013-04-03
	2003-03-04
	2014-06-03
	2011-01-26
	2010-06-08
	2013-09-10
	2003-06-25
	2009-03-19
	2009-08-18
	2005-05-09
	2006-12-15
	2010-10-08
	2008-07-01
	2007-03-09
	2014-11-03
	2000-06-12
	1997-11-28
	2010-08-02
	2013-01-16
	2013-02-25
	2015-05-22
	2009-11-12
	2011-09-26
	2007-05-18
	2014-12-11
	2015-06-19
	2003-03-03
	2000-09-01
	2003-07-29
	2005-12-01
	2000-11-07
	2014-12-23
	2003-10-29
	2007-09-14
	2009-07-06
	2016-11-21
	2003-03-10
	1999-09-15
	1990-12-24
	2009-09-14
	2010-11-24
	2011-10-20
	2006-10-19
	2015-06-01
	2003-04-14
	2014-07-07
	2009-10-16
	2013-03-13
	2007-11-21
	2010-01-29
	2003-02-26
	2011-09-27
	1992-12-16
	2002-04-19
	2006-12-13
	1997-09-24
	2004-05-08
	2003-04-28
	2014-11-11
	2004-04-27
	2002-05-23
	2003-11-25
	2004-11-10
	2004-05-31
	2012-08-06
	1987-03-20
	2011-12-16
	2015-01-23
	2017-06-02
	2010-12-16
	2003-08-19
	1993-03-27
	1995-12-13
	2006-08-17
	2004-06-24
	1999-09-30
	2015-03-23
	2006-12-04
	2006-12-30
	1990-02-17
	2006-03-01
	1997-11-26
	2005-03-17
	2001-07-16
	2011-01-11
	2010-05-12
	2011-03-22
	2012-08-08
	2002-10-22
	2002-03-29
	2006-11-03
	2003-07-16
	2001-06-06
	2015-01-23
	2018-04-03
	2005-06-23
	2006-06-20
	2011-12-14
	2006-07-13
	2000-04-28
	2017-04-07
	2016-08-24
	2016-01-06
	2015-05-14
	1995-09-29
	2006-08-22
	1995-05-15
	2000-04-01
	2007-04-03
	1996-09-23
	1995-04-07
	1997-04-24
	2011-03-22
	2013-04-27
	2014-10-01
	1982-03-02
	2002-07-31
	1987-12-05
	2016-11-07
	2001-09-13
	2003-12-23
	2011-05-05
	2005-04-07
	2010-01-08
	1992-05-24
	2007-07-09
	1987-11-27
	2001-09-17
	2002-11-04
	2009-06-26
	2006-09-13
	2009-03-13
	1996-08-21
	2001-04-09
	1996-08-21
	2007-08-22
	2006-12-12
	2011-05-27
	2006-03-06
	2014-04-24
	2014-07-15
	2008-11-27
	2009-09-21
	1987-07-25
	2009-05-13
	2017-05-26
	2004-08-23
	2010-04-26
	1996-07-16
	1981-09-26
	1982-01-16
	2015-07-20
	2001-12-30
	2003-01-30
	2015-09-21
	1963-01-01
	1988-01-23	2023-04-10
	2004-01-13
	2003-04-09
	2014-09-22
	2008-07-11
	1997-11-11
	2001-06-05
	1982-12-01
	1994-10-07
	2010-03-18
	1993-03-05
	2003-09-15
	2003-12-19
	2004-08-30
	2016-03-30
	2007-02-05
	2012-12-18
	2015-11-04
	2018-01-08
	2006-12-31
	1984-02-11
	2005-06-22
	1994-09-27
	2004-05-19
	2002-06-10
	2006-04-29
	2008-11-19
	2009-09-03
	2007-06-27
	2006-03-29
	2009-02-18
	2016-03-02
	2013-07-22
	2010-04-14
	2011-01-11
	2014-08-01
	2001-07-04
	2011-04-19
	2008-05-23
	2018-11-23
	1984-12-20
	2010-09-27
	2013-06-09
	2012-11-23
	2001-02-28
	2007-05-14
	2001-09-29
	2013-08-20
	2001-02-22
	2003-04-10
	1996-12-02
	2014-01-08
	2017-06-05
	1995-04-11
	2005-09-02
	2010-01-29
	2014-04-18
	2015-06-15
	1989-11-20
	2004-03-02
	2013-08-22
	2000-01-21
	2004-01-05
	2000-03-13
	2017-02-17
	2003-11-14
	2007-04-26
	2010-02-08
	2010-03-03
	2013-10-24
	2010-05-25
	2009-02-27
	2001-03-22
	2002-10-21
	2015-02-13
	2014-05-27
	2012-12-14
	2007-04-20
	2015-04-21
	2009-04-02
	2014-03-26
	2008-07-15
	2015-09-08
	2001-04-09
	2000-11-17
	2014-07-08
	2015-05-19
	2003-09-12
	2010-04-30
	1997-12-19
	2001-12-27
	2001-04-16
	2004-12-22
	2010-03-22
	2003-06-12
	1996-04-23
	2018-11-30
	2015-03-12
	2003-03-25
	2006-01-16
	2018-04-25
	2012-11-23
	2002-08-13
	2004-01-16
	2003-04-29
	2007-12-10
	2013-08-30
	2013-06-05
	2010-11-18
	2002-04-22	2022-02-28
	2014-12-09
	2006-02-10
	1998-06-25
	1989-11-13
	2014-01-03
	1993-05-26
	2012-09-03
	2002-12-31
	1994-04-28
	2005-01-21
	2017-09-18
	2018-07-11
	2012-06-06
	2003-03-14
	2012-05-30
	2004-02-16
	2015-12-02
	1984-12-27
	1996-06-26
	2014-04-03
	2010-03-18
	2009-08-11
	2016-10-26
	2006-05-12
	1996-02-16
	2011-04-06
	2015-03-23
	2012-02-16
	2009-06-18
	2004-02-24
	1985-05-17
	2004-03-09
	2005-09-06
	2012-03-16
	2015-01-14
	2006-09-30
	1999-06-17
	2010-07-05
	2000-12-07
	2007-04-06
	2019-01-24
	2007-05-17
	2007-01-16
	1994-12-31
	2010-08-18
	2015-03-12
	2002-11-07
	2016-09-07
	2011-05-24
	2011-02-23
	2011-06-24
	2005-04-26
	2005-03-24
	2006-01-04
	2007-07-05
	2001-11-26
	2010-02-25
	2012-05-29
	2012-03-19
	1998-02-13
	1999-12-16
	2003-10-28
	2017-02-09
	2018-02-28
	2015-11-24
	2009-04-01
	2013-11-20
	2012-11-28
	2010-11-02
	2010-07-30
	2007-03-15
	1997-05-22
	2011-12-12
	2003-03-19
	2002-04-25
	2008-08-08
	2001-12-27
	2012-08-08
	2017-07-27
	2013-08-28
	2011-05-31
	1997-06-03
	2000-12-07
	2004-05-21
	2015-08-14
	2008-03-21
	2007-07-12
	1985-05-02
	2001-03-01
	2008-11-28
	2003-08-29
	2008-05-22
	2010-05-17
	2001-12-25
	2002-03-28
	2012-05-15
	2014-03-20
	2010-09-28
	2014-04-08
	2012-08-09
	2001-03-06
	2008-07-14
	2012-12-26
	2010-01-25
	2000-12-27
	2010-03-26
	2013-07-10
	2009-08-04
	2016-07-14
	2017-12-26
	2004-04-07
	2003-12-02
	1999-07-28
	2017-02-16
	2011-03-15
	2013-03-07
	2009-06-24
	2005-06-14
	2006-02-20
	2017-02-24
	2004-07-08
	2015-06-26
	2013-07-02
	1996-01-30
	2000-10-18
	2008-01-10
	2018-05-07
	2006-11-06
	2013-09-25
	2012-05-23
	2002-06-24
	2000-07-19
	2008-01-21
	2011-12-29
	2016-02-03
	2002-03-18
	2009-01-05
	2001-05-29
	2001-04-24
	2006-08-16
	1953-03-01
	2012-10-25
	2010-09-08
	2009-07-20
	1994-03-12
	2014-02-21
	2005-01-17
	1999-09-01
	2010-09-20
	2001-09-10
	1989-10-31
	1994-09-13
	2008-12-16
	2016-04-01
	2003-12-25
	2015-10-21
	1995-02-15
	2016-05-10
	1986-09-05
	1992-12-13
	2009-04-13
	2008-10-13
	2012-10-29
	2015-04-03
	2014-05-21
	1993-12-25
	2009-08-26
	2011-10-10
	1992-11-16
	2014-01-09
	2012-03-26
	2001-03-20
	2006-12-08
	2010-09-08
	2011-07-26
	2012-09-29
	2007-01-26
	2004-08-12
	2003-05-26
	1996-11-22
	2006-04-26
	2004-06-10
	1984-01-17
	1994-02-24
	2005-01-19
	2002-12-05
	2009-11-19
	1995-06-08
	2012-10-23
	2005-12-07
	2016-09-18
	2000-10-31
	2014-10-15
	1993-10-16
	2010-01-22
	2011-05-24
	2012-01-13
	2013-09-25
	2009-03-09
	2007-01-09
	1998-05-18
	2014-07-09
	2005-01-24
	2018-01-16
	2006-04-26
	2008-03-23
	2004-12-14
	2012-11-30
	2005-03-31
	1997-07-30
	2007-03-22
	1990-03-10
	2016-06-13
	2006-10-11
	1991-08-12
	2001-04-27
	2001-09-25
	2011-04-06
	2014-08-12
	2009-10-26
	2010-07-19
	2005-06-06
	2014-04-03
	2008-03-21
	2004-10-12
	2009-06-25
	2005-10-24
	2002-07-05
	2003-07-10
	1992-10-04
	1998-03-18
	2002-08-01
	2017-03-20
	2003-10-31
	2000-01-31
	2017-08-30
	2015-06-05
	1993-11-25
	2014-12-08
	1998-01-15
	2013-07-15
	2012-03-28
	2014-10-11
	2015-09-15
	2004-03-25
	2017-05-08
	2009-07-17
	2005-03-31
	2018-08-10
	2007-09-18
	2000-11-01
	2008-06-20
	2008-06-17
	2014-04-18
	2008-11-07
	1995-07-14
	2006-02-10
	2004-08-24
	2017-07-05
	1995-12-25
	2003-04-09
	2019-01-23
	2010-04-12
	2016-01-04
	2014-11-14
	2002-11-15
	2016-04-08
	1997-07-11
	2006-02-22
	2008-05-23
	2015-03-03
	2009-08-12
	2010-06-18
	2015-09-22
	2002-03-14
	2003-10-31
	2014-03-12
	1988-12-19
	2011-10-18
	1989-10-07
	2007-07-12
	2010-01-16
	1997-01-08
	1999-06-08
	2001-04-13
	2001-02-19
	2011-04-11
	2000-08-24
	2003-01-15
	2006-04-18
	1998-07-09
	2010-03-30
	2000-03-24
	1998-06-29
	2008-12-24
	1992-12-16
	2015-02-02
	2011-08-23
	2017-05-26
	1999-02-09
	2008-02-19
	2012-12-14
	2005-02-02
	2009-07-10
	2014-01-10
	2015-10-23
	2015-09-07
	2005-08-18
	2006-03-20
	2014-08-21
	2006-07-06
	2012-05-14
	2011-11-25
	2016-04-01
	1998-06-23
	2010-12-27
	2011-02-22	2023-10-27
	2001-10-15
	1994-06-30
	2016-05-20
	2010-11-04
	2014-04-02
	2016-06-13
	2006-02-22
	2003-02-19
	2007-03-26
	2013-01-18
	2010-12-10
	2014-06-11
	2013-12-11
	2015-03-31
	2000-06-30
	2003-09-14
	2001-12-20
	1992-10-16
	1984-04-21
	2001-08-27
	2011-03-14
	2004-12-16
	1996-10-29
	2006-07-06
	2005-03-31
	1998-12-31
	1992-01-14
	1985-05-10
	2016-02-05
	1994-05-06
	2007-12-10
	2006-06-23
	2010-10-25
	1984-11-19
	2005-08-05
	2003-11-27
	2008-07-07
	2005-05-25
	2000-07-31
	2011-12-16
	1987-03-26
	2009-10-19
	2001-08-31
	2002-07-30
	2014-03-28
	1997-01-22
	2003-04-22
	2013-11-27
	2017-12-28
	2001-07-02
	2015-11-12
	2004-08-11
	1999-04-21
	2007-10-22
	2007-07-31
	2013-01-28
	2007-12-14
	2000-06-30
	1985-02-08
	2013-10-31
	2007-08-02
	2017-05-27
	1992-06-22
	2010-06-01
	1995-03-10
	2009-07-28
	2007-12-06
	2016-03-18
	1990-09-08
	2009-07-23
	2013-03-26
	1998-06-16
	2013-01-16
	2012-03-28
	2009-12-28
	2009-06-15
	2006-02-15
	2009-02-10
	2000-05-18
	2009-08-17
	2013-06-06
	2014-03-26
	2016-09-02
	2004-10-25
	2005-11-30
	2006-08-17
	1998-05-14
	2010-06-02
	2015-01-06
	2012-02-10
	2014-03-25
	2013-04-23
	2000-03-30
	2014-12-05
	2009-06-03
	2010-01-10
	2012-02-13
	2015-05-25
	2015-05-12
	1990-02-13
	2012-12-27
	2008-03-13
	2005-11-22
	2003-10-03
	2002-04-27
	2009-12-16
	2015-07-27
	1999-11-17
	1979-05-16
	2011-04-14
	1999-12-07
	2016-07-14
	2010-03-01
	2014-11-17
	2013-11-15
	2011-08-08
	2012-10-24
	1956-01-01
	2005-04-13
	2015-09-01
	2006-09-25
	1995-12-22
	2003-12-02
	2015-04-07
	2006-03-27
	2010-01-20
	2016-05-19
	2015-07-07
	2016-12-26
	2005-11-10
	2014-08-08
	2005-01-27
	2016-12-05
	2016-02-19
	2004-01-15
	2010-11-25
	2016-09-01
	2003-07-12
	2018-01-31
	2017-08-17
	2008-06-11
	2003-01-22
	2007-12-21
	1992-08-21
	2011-02-23
	2009-05-22
	2010-01-25
	1999-05-31
	2005-12-28
	2011-03-08
	1991-04-06
	2017-06-05
	2010-03-18
	2001-04-30
	2015-04-01
	1992-01-03
	2012-06-07
	2009-09-21
	2010-01-26
	2012-08-29
	2019-04-09
	1984-07-24
	2000-10-26
	2015-10-22
	2010-01-08
	2016-11-25
	1996-07-22
	2013-01-11
	2010-06-28
	2006-12-31
	2011-11-22
	2014-10-14
	2014-12-19
	2015-07-08
	2013-01-17
	2012-01-11
	2016-07-18
	2001-04-17
	2006-05-30
	2012-09-21
	2018-06-27
	2014-12-31
	2010-09-06
	2011-07-15
	2011-03-24
	1994-06-14
	2010-03-24
	2014-04-22
	1997-04-10
	1998-10-09
	2012-12-03
	1997-04-21
	2010-06-23
	2012-06-27
	2011-11-01
	2012-03-23
	2014-05-29
	2000-11-21
	1998-12-25
	2016-03-28
	2011-09-05
	2004-03-10
	2007-05-09
	1991-08-31
	2003-07-08
	2015-11-02
	2008-02-19
	2011-02-23
	2010-10-29
	2003-12-30
	1998-08-13
	2012-01-05
	1996-12-26
	1997-06-03
	2005-04-21
	1999-06-30
	2015-11-26
	2010-01-29
	2009-05-26
	1992-06-11
	2003-04-03
	2012-07-05
	2017-01-22
	2017-08-07
	2014-04-23
	2008-07-18
	2004-08-16
	2006-11-07
	2016-04-12
	2001-04-29
	2016-08-10
	2004-08-31
	2007-01-30
	2006-03-27
	2015-01-20
	2008-12-30
	2011-12-23
	2008-10-22
	2010-12-15
	2006-05-11
	2007-12-24
	2014-03-14
	2007-08-28
	2010-11-05
	2005-11-09
	2010-11-24
	2007-06-22
	2009-03-13
	2005-12-12
	2007-11-08
	2006-04-11
	2010-02-04
	2004-04-18
	2011-06-16
	2006-06-28
	2013-11-15
	1995-12-13
	2013-01-08
	2017-01-26
	2003-08-26
	2009-07-15
	2013-04-09
	2002-05-31
	2014-03-10
	2014-08-22
	2012-01-06
	2011-03-01
	2000-02-18
	2016-11-10
	2015-06-29
	2012-07-25
	2006-11-27
	2007-05-10
	1998-07-14
	2009-03-12
	2013-01-09
	2001-12-30
	2016-03-15
	2002-12-13
	1997-04-21
	2013-06-19
	2009-08-04
	2002-03-07
	1993-12-09
	2018-07-04
	2006-12-06
	2001-10-24
	1988-05-12
	2001-11-19
	2010-04-20
	1997-03-18
	2012-01-10
	2007-04-16
	2007-11-22
	2008-04-15
	1995-08-09
	1999-08-24
	1993-04-23
	2016-07-06
	2012-07-23
	2012-01-16
	1998-12-15
	2017-07-18
	2015-04-22
	2009-07-27
	2004-10-10
	2005-12-29
	2011-02-09
	2016-08-10
	2009-06-23
	1999-11-11
	2014-11-26
	2000-07-04
	2003-10-27
	2007-01-29
	2013-06-09
	2017-01-09
	2005-09-29
	2008-11-21
	1999-01-27
	2014-03-21
	2000-06-09
	2013-01-29
	1999-04-13
	2002-09-26
	1989-05-20
	2000-05-12
	2006-12-22
	2012-11-30
	2003-03-26
	2002-03-28
	1994-12-08
	2010-05-21
	2015-05-07
	2011-05-10
	1999-03-05
	2009-09-21
	1988-05-14
	1993-12-27
	2007-10-15
	1988-12-03
	2017-06-22
	2009-06-17
	2011-08-23
	2008-12-31
	1989-08-12
	2004-04-09
	2010-08-20
	1999-07-01
	2015-10-16
	2016-03-30
	2016-04-15
	2012-07-19
	2003-01-09
	2005-07-08
	2018-08-30
	2008-05-21
	2008-09-23
	2009-10-14
	1993-02-02
	2013-11-04
	1996-05-23
	2009-06-19
	1999-03-22
	1990-09-21
	2000-03-06
	1997-06-09
	2007-09-27
	2014-04-29
	2003-12-16
	2006-02-21
	1991-09-09
	1983-01-27
	1990-08-01
	2010-10-28
	2004-08-12
	2015-12-30
	2010-06-21
	2000-04-03
	2004-10-12
	2006-03-14
	2012-05-02
	1980-12-15
	1998-03-05
	2002-06-28
	2007-04-16
	2014-11-13
	2009-10-12
	2017-10-26
	2010-12-14
	2008-01-22
	2000-07-21
	1997-09-11
	2005-03-03
	2016-12-01
	2003-07-18
	2008-09-04
	2012-05-14
	2001-01-03
	2009-07-28
	2015-06-02
	2012-11-07
	1999-01-05
	2013-12-13
	2007-01-25
	2011-06-01
	2011-04-08
	1998-11-02
	2007-04-28
	2016-09-26
	2006-03-06
	1982-04-06
	2013-09-06
	2007-08-28
	2003-06-19
	2005-03-08
	2012-02-27
	2003-10-29
	2012-01-05
	2011-03-11
	2014-09-29
	2010-01-11
	2006-04-24
	2005-04-13
	2008-03-20
	2017-05-18
	2000-12-26
	2016-01-12
	2002-11-29
	2000-07-19
	1995-10-30
	2018-07-16
	2000-03-09
	2001-11-16
	2004-04-09
	2010-07-19
	2006-05-12
	2006-10-25
	2004-06-07
	2014-10-22
	1993-03-22
	2015-02-09
	2003-08-11
	2007-04-25
	2011-05-24
	2011-04-15
	1993-11-11
	2002-03-27
	1996-08-05
	1999-08-09
	2016-03-17
	2002-02-28
	2016-08-26
	1988-04-25
	2003-09-24
	2011-08-02
	2003-09-18
	2004-07-08
	2005-05-28
	2008-05-04
	2010-05-18
	2015-01-30
	2008-08-28
	1987-04-27
	2006-09-29
	1993-05-07
	2003-08-04
	2006-09-13
	2011-06-07
	2004-09-15
	2016-05-26
	2008-05-16
	2013-11-04
	2005-07-06
	2003-03-04
	2011-06-09
	2003-02-13
	2015-03-09
	2016-09-20
	2001-04-29
	2004-05-14
	2010-02-24
	2017-09-14
	2009-05-22
	2006-02-16
	2003-02-18
	2001-06-29
	2018-04-26
	2002-05-17
	2008-01-24
	1999-05-04
	2006-09-15
	1984-02-21
	2008-05-23
	2007-01-24
	1998-10-28
	2004-03-01
	2001-03-07
	2007-11-09
	1998-11-24
	2004-06-04
	2014-08-27
	2006-09-08
	2004-08-02
	2000-06-07
	2001-10-10
	1999-04-02
	2000-12-06
	2001-05-15
	2012-10-10
	2014-11-26
	1989-03-09
	2013-07-04
	2015-09-15
	1999-07-05
	2010-12-17
	2010-04-06
	2016-07-27
	2007-09-17
	2003-10-28
	2007-01-10
	2009-10-16
	1992-12-22
	1996-09-10
	2004-04-01
	2015-12-31
	1999-09-08
	2012-03-02
	2017-09-13
	2013-11-05
	2016-12-19
	2003-03-06
	2008-06-26
	1980-12-15
	2002-04-18
	2013-07-17
	2004-12-17
	2013-08-23
	1992-03-14
	2001-12-31
	2008-12-10
	2002-01-28
	2012-04-26
	2014-09-24
	2005-10-12
	2000-08-28
	2008-01-15
	2002-06-03
	2005-01-04
	2008-09-11
	2008-07-14
	2010-01-27
	1982-06-22
	2008-03-20
	1997-01-20
	2016-06-23
	2018-06-04
	2009-07-02
	2000-08-09
	2015-09-17
	2000-11-06
	2010-11-09
	1999-02-12
	2011-01-17
	2006-10-26
	2010-01-13
	2001-02-28
	2001-03-02
	2005-04-18
	2007-04-17
	2017-06-21
	2014-05-19
	2006-05-30
	1985-05-18
	2012-06-12
	2006-08-09
	2012-07-19
	2015-07-02
	1995-08-18
	2008-08-15
	2006-04-29
	2011-11-02
	2009-12-23
	2008-11-14
	2002-02-04
	2009-09-25
	1997-02-13
	2003-04-15
	2005-03-25
	2013-09-11
	2003-03-26
	2010-08-16
	2002-11-29
	2008-12-15
	2013-02-26
	1995-12-18
	2004-04-28
	2012-09-07
	2012-03-29
	2013-11-18
	2014-12-08
	2002-11-12
	2007-08-08
	1990-02-09
	1989-05-11
	2001-08-03
	2001-05-15
	2004-02-25
	2014-02-25
	2003-12-26
	1990-08-08
	2005-04-29
	2007-06-26
	2007-07-17
	2000-03-01
	2002-02-06
	2007-03-26
	1993-06-01
	2003-05-23
	2011-10-20
	1995-11-20
	2010-06-30
	1997-12-31
	2004-04-13
	2012-10-18
	1992-12-18
	2003-11-21
	1994-10-06
	1998-11-12
	1993-10-28
	1996-04-19
	1990-02-28
	1996-04-18
	2010-10-19
	2016-01-28
	1997-06-12
	2013-03-21
	2004-01-12
	2018-03-08
	2010-05-31	2022-08-02
	1990-02-09
	2013-07-03
	2006-08-16
	2007-08-23
	2000-01-24
	2014-08-12
	2009-12-29
	2011-07-22
	2015-03-26
	2006-09-08
	2003-04-21
	2015-07-23
	1988-04-02
	2011-05-26
	2009-04-21
	2012-03-07
	2018-04-02
	2004-06-30
	2004-04-20
	1987-05-20
	2003-12-31
	2005-09-09
	2016-07-28
	2012-07-13
	2008-01-29
	1996-08-28
	2018-02-02
	1998-09-18
	2008-10-30
	2009-10-21
	2013-12-20
	2010-04-01
	2011-09-02
	2005-03-07
	2004-08-26
	2000-06-28
	1999-06-30
	2012-11-28
	2000-07-06
	1998-09-07
	1993-04-21
	2014-03-17
	2011-05-19
	2011-07-11
	2006-08-25
	1985-10-22
	2014-12-18
	2011-01-06
	2017-06-27
	2008-04-23
	1992-10-30
	1989-10-28
	2013-05-08
	2009-10-21
	1995-04-27
	2007-09-11
	2010-09-17
	2000-06-27
	2006-07-21
	2005-03-07
	2015-11-16
	2006-03-15	2011-04-21
	2002-09-05
	2010-05-31
	2002-11-21
	2017-06-15
	1996-05-16
	2014-08-18
	2002-10-11
	2013-04-02
	2005-10-10
	2004-07-19
	2013-07-25
	1993-09-02
	2009-01-07
	1997-09-22
	2008-01-10
	2011-02-23
	2008-05-04
	2004-10-11
	2007-03-27
	2016-02-26
	2010-03-16
	1994-10-24
	2009-08-11
	2013-11-18
	2002-11-09
	2015-02-12
	1997-08-19
	2017-10-23
	2016-04-05
	2002-12-28
	2006-04-20
	2009-07-07
	2018-12-05
	1992-05-07
	2003-09-15
	1990-10-16
	2013-11-07
	2009-09-29
	2017-08-14
	2005-12-07
	2010-05-19
	2007-11-05
	2015-05-22
	2017-06-20
	1996-06-28
	2011-08-08
[truncated: 79,335 more rows]
