# Supplementary material for: ‘Survival-driven’ or ‘policy-driven’—research on the motivation and economic consequences of the mixed-ownership reform of state-owned enterprises
Source: PLoS One. 2026 Jan 5;21(1):e0339970. doi: 10.1371/journal.pone.0339970 (PMC12768374; doi:10.1371/journal.pone.0339970)
Supplement: S1 File — The files correspond to the following variables and themes (all data are structured in standard spreadsheet format for reproducibility): balance: Dataset related to firms’ balance sheet indicators (e.g., assets, liabilities, and owner's equity). board: Data on corporate board characteristics (e.g., board size). company: Basic information of sample companies (e.g., Date of establishment, Date of listing). EquityNature+English: Dataset on the nature of corporate equity (e.g., ownership type, state-owned vs. non-state-owned shares). income+English: Data on firms’ income statement metrics (e.g., Operating Cost, net profit, operating income). market+English: Market-related indicators (e.g., Marketization Index of the Region Where Listed Companies Are Located). profit_ratio: Dataset of profitability ratios (e.g., return on assets, return on equity, EBIT). relation+English: Shareholder Related Relationship Data (e.g., Relationship Level Identifier, Related Party (Shareholder) Name, Whether it is a Direct Shareholder, Whether it is an Indirect Shareholder, Shareholding Ratio). shareholder+English: Shareholder Shareholding Information Data (e.g., Shareholding Rank, Shareholding Quantity, Shareholding Ratio). tobinq: Dataset of Tobin’s Q values (a measure of firm value, calculated as the ratio of market value to book value of assets). (ZIP) [file pone.0339970.s001.zip › data_ENGLISH/income+English.xlsx]

## Sheet: sheet1
Code	Name	Date	Type	Income	Cost	Profit	Net_profit
000001	Ping An Bank	2013-01-01	A	38912000000	22206000000	17552000000	13512000000
000001	Ping An Bank	2013-03-31	A	10526000000	6085000000	4718000000	3589000000
000001	Ping An Bank	2013-06-30	A	22969000000	13532000000	9906000000	7531000000
000001	Ping An Bank	2013-09-30	A	36564000000	22038000000	15385000000	11696000000
000001	Ping An Bank	2013-12-31	A	51294000000	32234000000	20040000000	15231000000
000001	Ping An Bank	2014-01-01	A	51294000000	32234000000	20040000000	15231000000
000001	Ping An Bank	2014-03-31	A	14800000000	9388000000	6697000000	5054000000
000001	Ping An Bank	2014-06-30	A	32412000000	21388000000	13328000000	10072000000
000001	Ping An Bank	2014-09-30	A	51372000000	33880000000	20748000000	15694000000
000001	Ping An Bank	2014-12-31	A	70637000000	47161000000	26194000000	19802000000
000001	Ping An Bank	2015-01-01	A	70637000000	47161000000	26194000000	19802000000
000001	Ping An Bank	2015-03-31	A	20563000000	13224000000	7437000000	5629000000
000001	Ping An Bank	2015-06-30	A	44901000000	31308000000	15259000000	11585000000
000001	Ping An Bank	2015-09-30	A	68545000000	47847000000	23286000000	17740000000
000001	Ping An Bank	2015-12-31	A	92705000000	67268000000	28846000000	21865000000
000001	Ping An Bank	2016-01-01	A	92705000000	67268000000	28846000000	21865000000
000001	Ping An Bank	2016-03-31	A	26570000000	19518000000	8029000000	6086000000
000001	Ping An Bank	2016-06-30	A	52718000000	38613000000	16154000000	12292000000
000001	Ping An Bank	2016-09-30	A	78824000000	57423000000	24560000000	18719000000
000001	Ping An Bank	2016-12-31	A	104416000000	77936000000	29935000000	22599000000
000001	Ping An Bank	2017-01-01	A	104416000000	77936000000	29935000000	22599000000
000001	Ping An Bank	2017-03-31	A	27081000000	19484000000	8230000000	6214000000
000001	Ping An Bank	2017-06-30	A	53204000000	37605000000	16432000000	12554000000
000001	Ping An Bank	2017-09-30	A	78773000000	54833000000	24939000000	19153000000
000001	Ping An Bank	2017-12-31	A	104869000000	75563000000	30157000000	23189000000
000001	Ping An Bank	2018-01-01	A	104869000000	75563000000	30157000000	23189000000
000001	Ping An Bank	2018-03-31	A	27357000000	19442000000	8567000000	6595000000
000001	Ping An Bank	2018-06-30	A	55484000000	39839000000	17367000000	13372000000
000001	Ping An Bank	2018-09-30	A	78378000000	60050000000	26566000000	20456000000
000001	Ping An Bank	2018-12-31	A	106212000000	84411000000	32231000000	24818000000
000001	Ping An Bank	2019-01-01	A	106212000000	36540000000	32231000000	24818000000
000001	Ping An Bank	2019-03-31	A	30351000000	22809000000	9671000000	7446000000
000001	Ping An Bank	2019-06-30	A	62069000000	20588000000	20003000000	15403000000
000001	Ping An Bank	2019-09-30	A	94166000000	31249000000	30676000000	23621000000
000001	Ping An Bank	2019-12-31	A	126814000000	42142000000	36240000000	28195000000
000001	Ping An Bank	2020-01-01	B	126814000000	42142000000	36240000000	28195000000
000001	Ping An Bank	2020-01-01	A	126814000000	42142000000	36240000000	28195000000
000001	Ping An Bank	2020-03-31	A	34483000000	11000000000	10958000000	8548000000
000001	Ping An Bank	2020-06-30	A	70071000000	22178000000	17587000000	13678000000
000001	Ping An Bank	2020-09-30	B	107450000000	33251000000	28821000000	22394000000
000001	Ping An Bank	2020-09-30	A	107455000000	33251000000	28826000000	22398000000
000001	Ping An Bank	2020-12-31	B	142882000000	46052000000	36540000000	28763000000
000001	Ping An Bank	2020-12-31	A	143242000000	46215000000	36754000000	28928000000
000001	Ping An Bank	2021-01-01	B	142882000000	46052000000	36540000000	28763000000
000001	Ping An Bank	2021-01-01	A	143242000000	46215000000	36754000000	28928000000
000001	Ping An Bank	2021-03-31	B	37629000000	12060000000	12313000000	9680000000
000001	Ping An Bank	2021-03-31	A	38271000000	12162000000	12874000000	10132000000
000001	Ping An Bank	2021-06-30	B	75595000000	23761000000	21294000000	16762000000
000001	Ping An Bank	2021-06-30	A	76835000000	23980000000	22341000000	17583000000
000001	Ping An Bank	2021-09-30	B	113603000000	36270000000	35516000000	28142000000
000001	Ping An Bank	2021-09-30	A	115108000000	36599000000	36787000000	29135000000
000001	Ping An Bank	2021-12-31	B	150976000000	49026000000	43791000000	34721000000
000001	Ping An Bank	2021-12-31	A	153503000000	49581000000	45879000000	36336000000
000001	Ping An Bank	2022-01-01	A	153503000000	49581000000	45879000000	36336000000
000001	Ping An Bank	2022-01-01	B	150976000000	49026000000	43791000000	34721000000
000001	Ping An Bank	2022-03-31	B	40442000000	12443000000	15883000000	12610000000
000001	Ping An Bank	2022-03-31	A	40852000000	12544000000	16184000000	12850000000
000001	Ping An Bank	2022-06-30	A	80190000000	25216000000	27783000000	22088000000
000001	Ping An Bank	2022-06-30	B	79506000000	24987000000	27298000000	21696000000
000001	Ping An Bank	2022-09-30	A	119851000000	37810000000	46112000000	36659000000
000001	Ping An Bank	2022-09-30	B	118858000000	37454000000	45427000000	36099000000
000001	Ping An Bank	2022-12-31	A	160469000000	51114000000	57253000000	45516000000
000001	Ping An Bank	2022-12-31	B	157416000000	50419000000	54859000000	43633000000
000001	Ping An Bank	2023-01-01	A	160469000000	51114000000	57253000000	45516000000
000001	Ping An Bank	2023-01-01	B	157416000000	50419000000	54859000000	43633000000
000001	Ping An Bank	2023-03-31	A	41246000000	12265000000	18367000000	14602000000
000001	Ping An Bank	2023-03-31	B	40436000000	12109000000	17678000000	14070000000
000001	Ping An Bank	2023-06-30	A	79347000000	24312000000	31933000000	25387000000
000001	Ping An Bank	2023-06-30	B	78270000000	24019000000	31088000000	24716000000
000001	Ping An Bank	2023-09-30	A	114747000000	35173000000	48993000000	39635000000
000001	Ping An Bank	2023-09-30	B	113360000000	34745000000	47977000000	38811000000
000001	Ping An Bank	2023-12-31	A	147959000000	47677000000	57718000000	46455000000
000001	Ping An Bank	2023-12-31	B	144894000000	46913000000	55353000000	44570000000
000002	Vanke A	2013-01-01	A	1.03116e+11	8.30232e+10	2.10702e+10	1.56626e+10
000002	Vanke A	2013-01-01	B	8.83906e+08	6.84706e+08	5.61387e+09	5.61387e+09
000002	Vanke A	2013-03-31	B	643442	3.20904e+08	-1.65817e+08	-1.65817e+08
000002	Vanke A	2013-03-31	A	1.39999e+10	1.16416e+10	2.39489e+09	1.78937e+09
000002	Vanke A	2013-06-30	B	1.19635e+06	4.10772e+08	7.24675e+09	7.24675e+09
000002	Vanke A	2013-06-30	A	4.13903e+10	3.46741e+10	7.13341e+09	5.33589e+09
000002	Vanke A	2013-09-30	B	2.33783e+06	5.83373e+08	7.10737e+09	7.10737e+09
000002	Vanke A	2013-09-30	A	6.34153e+10	5.396e+10	1.0001e+10	7.47714e+09
000002	Vanke A	2013-12-31	A	1.35419e+11	1.12162e+11	2.4291e+10	1.82975e+10
000002	Vanke A	2013-12-31	B	7.22328e+08	7.40938e+08	7.7959e+09	7.7959e+09
000002	Vanke A	2014-01-01	B	7.22328e+08	7.40938e+08	7.7959e+09	7.7959e+09
000002	Vanke A	2014-01-01	A	1.35419e+11	1.12162e+11	2.4291e+10	1.82975e+10
000002	Vanke A	2014-03-31	A	9.49722e+09	8.20971e+09	2.0392e+09	1.63833e+09
000002	Vanke A	2014-03-31	B	630380	3.571e+08	-1.06868e+08	-1.06868e+08
000002	Vanke A	2014-06-30	A	4.09619e+10	3.54177e+10	7.12247e+09	5.49248e+09
000002	Vanke A	2014-06-30	B	1.63075e+06	6.49178e+08	1.1437e+10	1.1437e+10
000002	Vanke A	2014-09-30	A	6.31396e+10	5.52142e+10	9.83077e+09	7.605e+09
000002	Vanke A	2014-09-30	B	2.27559e+06	8.87729e+08	1.1249e+10	1.1249e+10
000002	Vanke A	2014-12-31	B	6.92611e+08	1.55427e+09	1.17259e+10	1.18867e+10
000002	Vanke A	2014-12-31	A	1.46388e+11	1.25579e+11	2.52524e+10	1.92875e+10
000002	Vanke A	2015-01-01	B	6.92611e+08	1.55427e+09	1.17259e+10	1.18867e+10
000002	Vanke A	2015-01-01	A	1.46388e+11	1.25579e+11	2.52524e+10	1.92875e+10
000002	Vanke A	2015-03-31	A	8.89434e+09	8.08633e+09	1.18427e+09	9.08026e+08
000002	Vanke A	2015-03-31	B	3.55116e+07	1.10472e+08	4.23352e+08	4.23352e+08
000002	Vanke A	2015-06-30	B	3.59818e+07	1.77847e+08	7.7497e+09	7.7497e+09
000002	Vanke A	2015-06-30	A	5.02668e+10	4.24636e+10	8.77701e+09	6.78948e+09
000002	Vanke A	2015-09-30	A	7.95962e+10	6.87236e+10	1.24944e+10	9.53862e+09
000002	Vanke A	2015-09-30	B	3.71414e+07	3.2517e+08	7.67313e+09	7.67313e+09
000002	Vanke A	2015-12-31	B	1.02955e+09	1.2798e+09	9.94995e+09	9.94995e+09
000002	Vanke A	2015-12-31	A	1.95549e+11	1.65988e+11	3.38026e+10	2.59494e+10
000002	Vanke A	2016-01-01	B	1.02955e+09	1.2798e+09	9.94995e+09	9.94995e+09
000002	Vanke A	2016-01-01	A	1.95549e+11	1.65988e+11	3.38026e+10	2.59494e+10
000002	Vanke A	2016-03-31	B	105689	1.95414e+08	1.95914e+08	1.95914e+08
000002	Vanke A	2016-03-31	A	1.46113e+10	1.33497e+10	1.68727e+09	1.24982e+09
000002	Vanke A	2016-06-30	B	922002	4.37375e+08	1.28724e+10	1.28724e+10
000002	Vanke A	2016-06-30	A	7.47953e+10	6.62331e+10	9.98034e+09	7.09463e+09
000002	Vanke A	2016-09-30	B	3.52062e+06	5.97051e+08	1.3488e+10	1.3488e+10
000002	Vanke A	2016-09-30	A	1.17055e+11	1.03514e+11	1.59612e+10	1.12903e+10
000002	Vanke A	2016-12-31	B	1.09146e+09	1.6859e+09	1.27771e+10	1.27771e+10
000002	Vanke A	2016-12-31	A	2.40477e+11	2.06467e+11	3.92536e+10	2.83503e+10
000002	Vanke A	2017-01-01	B	1.09146e+09	1.6859e+09	1.27771e+10	1.27771e+10
000002	Vanke A	2017-01-01	A	2.40477e+11	2.06467e+11	3.92536e+10	2.83503e+10
000002	Vanke A	2017-03-31	B	549667	4.32737e+08	-2.75393e+08	-2.75393e+08
000002	Vanke A	2017-03-31	A	1.85892e+10	1.72899e+10	1.57153e+09	1.10917e+09
000002	Vanke A	2017-06-30	B	1.80038e+06	7.38822e+08	1.29061e+10	1.29061e+10
000002	Vanke A	2017-06-30	A	6.98105e+10	5.76687e+10	1.38269e+10	1.0053e+10
000002	Vanke A	2017-09-30	B	2.41272e+06	1.03914e+09	1.29532e+10	1.29532e+10
000002	Vanke A	2017-09-30	A	1.17101e+11	9.97999e+10	2.09016e+10	1.48165e+10
000002	Vanke A	2017-12-31	A	2.42897e+11	1.98324e+11	5.1142e+10	3.72084e+10
000002	Vanke A	2017-12-31	B	1.8558e+09	2.44242e+09	1.34372e+10	1.34372e+10
000002	Vanke A	2018-01-01	A	2.42897e+11	1.98324e+11	5.1142e+10	3.72084e+10
000002	Vanke A	2018-01-01	B	1.8558e+09	2.44242e+09	1.34372e+10	1.34372e+10
000002	Vanke A	2018-03-31	B	3.29254e+08	5.73777e+08	2.23171e+08	2.23171e+08
000002	Vanke A	2018-03-31	A	3.08256e+10	2.75032e+10	2.9993e+09	1.77949e+09
000002	Vanke A	2018-06-30	A	1.05975e+11	8.71316e+10	1.96678e+10	1.35226e+10
000002	Vanke A	2018-06-30	B	8.82966e+08	1.12043e+09	2.486e+10	2.486e+10
000002	Vanke A	2018-09-30	B	1.59641e+09	2.47896e+09	2.42219e+10	2.42219e+10
000002	Vanke A	2018-09-30	A	1.76022e+11	1.47083e+11	3.16621e+10	2.17978e+10
000002	Vanke A	2018-12-31	A	2.97679e+11	2.37052e+11	6.74602e+10	4.92723e+10
000002	Vanke A	2018-12-31	B	3.0635e+09	5.40749e+09	2.31472e+10	2.29863e+10
000002	Vanke A	2019-01-01	B	3.0635e+09	5.40747e+09	2.31472e+10	2.29863e+10
000002	Vanke A	2019-01-01	A	2.97679e+11	2.34434e+11	6.74602e+10	4.92723e+10
000002	Vanke A	2019-03-31	B	3.90239e+08	1.13132e+09	-7.22877e+08	-7.22877e+08
000002	Vanke A	2019-03-31	A	4.83746e+10	4.22516e+10	5.8717e+09	3.20593e+09
000002	Vanke A	2019-06-30	B	1.15743e+09	1.50426e+09	3.70023e+10	3.70023e+10
000002	Vanke A	2019-06-30	A	1.3932e+11	1.12258e+11	2.7726e+10	1.92857e+10
000002	Vanke A	2019-09-30	B	2.08196e+09	1.05893e+09	3.85187e+10	3.85187e+10
000002	Vanke A	2019-09-30	A	2.23915e+11	1.81628e+11	4.18248e+10	2.85904e+10
000002	Vanke A	2019-12-31	B	4.09677e+09	5.74243e+09	3.60508e+10	3.60508e+10
000002	Vanke A	2019-12-31	A	3.67894e+11	2.94321e+11	7.65393e+10	5.51316e+10
000002	Vanke A	2020-01-01	B	4.09677e+09	5.74243e+09	3.60508e+10	3.60508e+10
000002	Vanke A	2020-01-01	A	3.67894e+11	2.94321e+11	7.65393e+10	5.51316e+10
000002	Vanke A	2020-03-31	A	4.77743e+10	4.30644e+10	4.79568e+09	2.43027e+09
000002	Vanke A	2020-03-31	B	5.09572e+08	1.4428e+09	-7.49601e+08	-7.49601e+08
000002	Vanke A	2020-06-30	B	2.58685e+09	3.46282e+09	4.1604e+10	4.1604e+10
000002	Vanke A	2020-06-30	A	1.4635e+11	1.22409e+11	2.64504e+10	1.86292e+10
000002	Vanke A	2020-09-30	A	2.41491e+11	2.03753e+11	4.1838e+10	3.00715e+10
000002	Vanke A	2020-09-30	B	4.13727e+09	5.42774e+09	4.14604e+10	4.14604e+10
000002	Vanke A	2020-12-31	B	7.07056e+09	9.34374e+09	4.09847e+10	4.09847e+10
000002	Vanke A	2020-12-31	A	4.19112e+11	3.50513e+11	7.96758e+10	5.92981e+10
000002	Vanke A	2021-01-01	B	7.07056e+09	9.34374e+09	4.09847e+10	4.09847e+10
000002	Vanke A	2021-01-01	A	4.19112e+11	3.50513e+11	7.96758e+10	5.92981e+10
000002	Vanke A	2021-03-31	B	9.84201e+08	1.02997e+09	6.53589e+07	6.53589e+07
000002	Vanke A	2021-03-31	A	6.22641e+10	5.86961e+10	4.10807e+09	2.50705e+09
000002	Vanke A	2021-06-30	B	2.84519e+09	2.11991e+09	2.10322e+10	2.10322e+10
000002	Vanke A	2021-06-30	A	1.67111e+11	1.47879e+11	2.20809e+10	1.61735e+10
000002	Vanke A	2021-09-30	A	2.71486e+11	2.42191e+11	3.31013e+10	2.46043e+10
000002	Vanke A	2021-12-31	B	6.38721e+09	3.87871e+09	2.49458e+10	2.49458e+10
000002	Vanke A	2021-12-31	A	4.52798e+11	4.0311e+11	5.22226e+10	3.80695e+10
000002	Vanke A	2022-01-01	A	4.52798e+11	4.0311e+11	5.22226e+10	3.80695e+10
000002	Vanke A	2022-01-01	B	6.38721e+09	3.87871e+09	2.49458e+10	2.49458e+10
000002	Vanke A	2022-03-31	A	6.26671e+10	5.92239e+10	4.08114e+09	2.787e+09
000002	Vanke A	2022-06-30	A	2.06916e+11	1.83084e+11	2.43592e+10	1.81027e+10
000002	Vanke A	2022-06-30	B	1.59952e+09	1.34888e+09	1.45589e+10	1.45589e+10
000002	Vanke A	2022-09-30	A	3.37673e+11	3.00793e+11	3.77311e+10	2.72446e+10
000002	Vanke A	2022-12-31	A	5.03838e+11	4.55011e+11	5.23862e+10	3.75509e+10
000002	Vanke A	2022-12-31	B	2.6153e+09	2.51439e+09	1.45715e+10	1.45715e+10
000002	Vanke A	2023-01-01	A	5.03838e+11	4.55011e+11	5.24083e+10	3.76126e+10
000002	Vanke A	2023-01-01	B	2.6153e+09	2.51439e+09	1.45715e+10	1.45715e+10
000002	Vanke A	2023-03-31	A	6.8474e+10	6.52189e+10	4.23172e+09	2.83371e+09
000002	Vanke A	2023-06-30	A	2.00893e+11	1.82281e+11	2.07027e+10	1.51682e+10
000002	Vanke A	2023-06-30	B	1.68124e+09	1.49928e+09	1.62836e+10	1.62836e+10
000002	Vanke A	2023-09-30	A	2.90308e+11	2.64552e+11	2.86937e+10	2.10273e+10
000002	Vanke A	2023-12-31	A	4.65739e+11	4.35658e+11	2.98054e+10	2.04556e+10
000002	Vanke A	2023-12-31	B	2.87751e+09	3.77601e+09	1.54252e+10	1.54252e+10
000004	National Agricultural Technology	2013-01-01	A	9.73633e+07	8.57885e+07	1.07075e+07	7.81423e+06
000004	National Agricultural Technology	2013-01-01	B	616525	4.22342e+06	-7.14008e+06	-7.14008e+06
000004	National Agricultural Technology	2013-03-31	A	1.73508e+07	15161087	3.72056e+06	2.84207e+06
000004	National Agricultural Technology	2013-03-31	B	85500	1.05456e+06	-545607	-545607
000004	National Agricultural Technology	2013-06-30	A	3.52757e+07	3.08271e+07	5.98967e+06	4.15571e+06
000004	National Agricultural Technology	2013-06-30	B	142500	3.21319e+06	-2.64723e+06	-2.64723e+06
000004	National Agricultural Technology	2013-09-30	A	5.33054e+07	4.45176e+07	1.02665e+07	7.49161e+06
000004	National Agricultural Technology	2013-09-30	B	237500	3.21346e+06	-2.55251e+06	-2.55251e+06
000004	National Agricultural Technology	2013-12-31	A	7.27846e+07	6.24921e+07	1.1203e+07	5.79675e+06
000004	National Agricultural Technology	2013-12-31	B	581211	3.08903e+06	6.319e+06	6.319e+06
000004	National Agricultural Technology	2014-01-01	A	7.27846e+07	6.24921e+07	1.1203e+07	5.79675e+06
000004	National Agricultural Technology	2014-01-01	B	581211	3.08903e+06	6.319e+06	6.319e+06
000004	National Agricultural Technology	2014-03-31	A	1.12993e+07	1.42083e+07	-2.97461e+06	-3.39213e+06
000004	National Agricultural Technology	2014-03-31	B	184951	-74160.1	259112	259112
000004	National Agricultural Technology	2014-06-30	A	2.74301e+07	3.08514e+07	-3.55073e+06	-4.73862e+06
000004	National Agricultural Technology	2014-06-30	B	292718	359155	2.73468e+06	2.73468e+06
000004	National Agricultural Technology	2014-09-30	A	4.84191e+07	5.04291e+07	-2.20205e+06	-4.0142e+06
000004	National Agricultural Technology	2014-09-30	B	361893	396839	2.75379e+06	2.75379e+06
000004	National Agricultural Technology	2014-12-31	A	80608820	76547782	2.06658e+07	1.56248e+07
000004	National Agricultural Technology	2014-12-31	B	377726	664292	2.50217e+06	2.50217e+06
000004	National Agricultural Technology	2015-01-01	A	80608820	76547782	2.06658e+07	1.56248e+07
000004	National Agricultural Technology	2015-01-01	B	377726	664292	2.50217e+06	2.50217e+06
000004	National Agricultural Technology	2015-03-31	A	2.09373e+07	2.20409e+07	-1.13792e+06	-1.75727e+06
000004	National Agricultural Technology	2015-03-31	B	0	-284657	-115072	-115072
000004	National Agricultural Technology	2015-06-30	A	5.95458e+07	5.2882e+07	6.56522e+06	4.41066e+06
000004	National Agricultural Technology	2015-06-30	B	254000	551265	-297265	-297265
000004	National Agricultural Technology	2015-09-30	A	8.88948e+07	8.04175e+07	9.98716e+06	7.44214e+06
000004	National Agricultural Technology	2015-09-30	B	444500	3.35117e+06	-1.29564e+06	-1.29564e+06
000004	National Agricultural Technology	2015-12-31	A	1.20454e+08	1.11136e+08	1.08086e+07	6.85715e+06
000004	National Agricultural Technology	2015-12-31	B	687454	1.5154e+06	-827949	-827949
000004	National Agricultural Technology	2016-01-01	A	1.20454e+08	1.11136e+08	1.08086e+07	6.85715e+06
000004	National Agricultural Technology	2016-01-01	B	687454	1.5154e+06	-827949	-827949
000004	National Agricultural Technology	2016-03-31	A	1.34809e+07	1.61889e+07	-2.8539e+06	-2.8539e+06
000004	National Agricultural Technology	2016-03-31	B	190500	-50280.7	240781	240781
000004	National Agricultural Technology	2016-06-30	A	1.0215e+08	9.78485e+07	4.39694e+06	2.99244e+06
000004	National Agricultural Technology	2016-06-30	B	381000	204838	176162	176162
000004	National Agricultural Technology	2016-09-30	A	2.17568e+08	1.90369e+08	2.74282e+07	2.04941e+07
000004	National Agricultural Technology	2016-09-30	B	571500	1.1671e+06	-595604	-595604
000004	National Agricultural Technology	2016-12-31	A	2.8767e+08	2.62562e+08	4.61857e+07	3.97163e+07
000004	National Agricultural Technology	2016-12-31	B	762000	5.3496e+06	3.51506e+07	3.4812e+07
000004	National Agricultural Technology	2017-01-01	A	2.8767e+08	2.62562e+08	4.61857e+07	3.97163e+07
000004	National Agricultural Technology	2017-01-01	B	762000	5.3496e+06	3.51506e+07	3.4812e+07
000004	National Agricultural Technology	2017-03-31	A	1.08682e+07	1.25579e+07	-1.68995e+06	-1.68995e+06
000004	National Agricultural Technology	2017-03-31	B	190500	848915	-658415	-658415
000004	National Agricultural Technology	2017-06-30	A	2.92878e+07	3.52814e+07	-5.7368e+06	-5.75587e+06
000004	National Agricultural Technology	2017-06-30	B	381000	2.13479e+06	-1.76657e+06	-1.78565e+06
000004	National Agricultural Technology	2017-09-30	A	7.09978e+07	7.94442e+07	-8.18927e+06	-8.20835e+06
000004	National Agricultural Technology	2017-09-30	B	571500	3.07598e+06	-2.51726e+06	-2.53633e+06
000004	National Agricultural Technology	2017-12-31	A	1.38606e+08	1.43929e+08	9.71643e+06	5.89224e+06
000004	National Agricultural Technology	2017-12-31	B	765175	3.92047e+06	-3.16807e+06	-2.43012e+06
000004	National Agricultural Technology	2018-01-01	A	1.38606e+08	1.43929e+08	9.71643e+06	5.89224e+06
000004	National Agricultural Technology	2018-01-01	B	765175	3.92047e+06	-3.16807e+06	-2.43012e+06
000004	National Agricultural Technology	2018-03-31	A	75602890	7.60235e+07	3.62143e+06	3.18177e+06
000004	National Agricultural Technology	2018-03-31	B	200025	1.08497e+06	2.41505e+06	2.41505e+06
000004	National Agricultural Technology	2018-06-30	A	1.54491e+08	1.59612e+08	1.83835e+06	1.39869e+06
000004	National Agricultural Technology	2018-06-30	B	400050	2.15622e+06	1.54383e+06	1.54383e+06
000004	National Agricultural Technology	2018-09-30	A	2.56179e+08	2.68597e+08	-6.87364e+06	-7.30864e+06
000004	National Agricultural Technology	2018-09-30	B	764400	3.79542e+06	268981	268981
000004	National Agricultural Technology	2018-12-31	A	3.66869e+08	4.02175e+08	-2.60999e+07	-2.16127e+07
000004	National Agricultural Technology	2018-12-31	B	897750	6.28592e+06	-2.48817e+06	-1.18318e+06
000004	National Agricultural Technology	2019-01-01	A	3.66869e+08	3.7897e+08	-2.60999e+07	-2.16127e+07
000004	National Agricultural Technology	2019-01-01	B	897750	6.27742e+06	-2.48817e+06	-1.18318e+06
000004	National Agricultural Technology	2019-03-31	A	1.06953e+08	1.11733e+08	1.56945e+07	4.786e+06
000004	National Agricultural Technology	2019-03-31	B	200025	784417	4.36341e+07	3.27256e+07
000004	National Agricultural Technology	2019-06-30	A	1.07657e+08	1.23941e+08	2.94849e+06	-4.56559e+06
000004	National Agricultural Technology	2019-06-30	B	400050	6.34482e+06	3.82737e+07	2.88081e+07
000004	National Agricultural Technology	2019-09-30	A	1.08176e+08	1.27628e+08	-5.84658e+06	-1.30478e+07
000004	National Agricultural Technology	2019-09-30	B	600075	8.42339e+06	3.63952e+07	2.69296e+07
000004	National Agricultural Technology	2019-12-31	A	1.08247e+08	1.33236e+08	6.05812e+06	-3.60399e+06
000004	National Agricultural Technology	2019-12-31	B	4.29525e+06	1.02986e+07	3.81628e+07	2.87186e+07
000004	Guohua Network Security	2020-01-01	A	1.08247e+08	1.33236e+08	6.05812e+06	-3.60399e+06
000004	Guohua Network Security	2020-01-01	B	4.29525e+06	1.02986e+07	3.81628e+07	2.87186e+07
000004	National Agricultural Technology	2020-03-31	A	2.3253e+07	1.94666e+07	4.40397e+06	3.57528e+06
000004	National Agricultural Technology	2020-03-31	B	160416	1.40896e+06	-1.24855e+06	-1.24855e+06
000004	National Agricultural Technology	2020-06-30	A	5.34811e+07	4.82944e+07	3.48995e+06	2.09117e+06
000004	National Agricultural Technology	2020-06-30	B	160416	3.79307e+06	-3.63266e+06	-3.63266e+06
000004	National Agricultural Technology	2020-09-30	A	1.46979e+08	7.65376e+07	6.0513e+07	5.48414e+07
000004	National Agricultural Technology	2020-09-30	B	160416	4.24998e+06	-4.08956e+06	-4.08124e+06
000004	Guohua Network Security	2020-12-31	A	2.80531e+08	1.6265e+08	6.13613e+07	6.19903e+07
000004	Guohua Network Security	2020-12-31	B	300116	7.6429e+06	-1.41193e+07	-1.41321e+07
000004	Guohua Network Security	2021-01-01	A	2.80531e+08	1.6265e+08	6.13613e+07	6.19903e+07
000004	Guohua Network Security	2021-01-01	B	300116	7.6429e+06	-1.41193e+07	-1.41321e+07
000004	Guohua Network Security	2021-03-31	A	3.65312e+07	3.30397e+07	4.84654e+06	4.29934e+06
000004	Guohua Network Security	2021-03-31	B	209550	2.94472e+06	-2.58379e+06	-2.58379e+06
000004	Guohua Network Security	2021-06-30	A	9.30123e+07	7.93642e+07	6.76883e+06	6.13164e+06
000004	Guohua Network Security	2021-06-30	B	419100	5.20014e+06	-4.5212e+06	-4.52789e+06
000004	Guohua Network Security	2021-09-30	A	1.66212e+08	1.25244e+08	3.4444e+07	3.3959e+07
000004	Guohua Network Security	2021-12-31	A	2.88944e+08	2.15043e+08	-5.02195e+08	-5.08574e+08
000004	Guohua Network Security	2021-12-31	B	846582	7.89882e+06	-1.2009e+07	-1.20157e+07
000004	ST Guohua	2022-01-01	A	2.88944e+08	2.15043e+08	-5.02195e+08	-5.08574e+08
000004	ST Guohua	2022-01-01	B	846582	7.89882e+06	-1.2009e+07	-1.20157e+07
000004	Guohua Network Security	2022-03-31	A	1.12637e+07	2.46839e+07	-1.30989e+07	-1.29467e+07
000004	ST Guohua	2022-06-30	A	2.26628e+07	5.70893e+07	-4.10178e+07	-3.59861e+07
000004	ST Guohua	2022-06-30	B	444246	5.69881e+06	-5.82301e+06	-5.82301e+06
000004	ST Guohua	2022-09-30	A	8.4225e+07	1.14878e+08	-6.6342e+07	-5.7771e+07
000004	ST Guohua	2022-12-31	A	1.66463e+08	2.08177e+08	-6.16191e+08	-5.95952e+08
000004	ST Guohua	2022-12-31	B	888492	8.51193e+06	-2.08863e+07	-2.08863e+07
000004	Guohua Network Security	2023-01-01	A	1.66463e+08	2.08177e+08	-6.16191e+08	-5.95826e+08
000004	Guohua Network Security	2023-01-01	B	888492	8.51193e+06	-2.08863e+07	-2.08837e+07
000004	ST Guohua	2023-03-31	A	2.12558e+07	2.79842e+07	-9.12594e+06	-7.65573e+06
000004	Guohua Network Security	2023-06-30	A	3.19695e+07	5.6329e+07	-2.85618e+07	-2.83063e+07
000004	Guohua Network Security	2023-06-30	B	479786	6.02858e+06	-5.11115e+06	-5.11115e+06
000004	Guohua Network Security	2023-09-30	A	8.05501e+07	9.25941e+07	-4.12301e+07	-3.60566e+07
000004	Guohua Network Security	2023-12-31	A	1.10049e+08	1.57864e+08	-1.77056e+08	-1.60126e+08
000004	Guohua Network Security	2023-12-31	B	950687	9.33132e+06	-2.19392e+07	-2.19392e+07
000006	Shen Zhenye A	2013-01-01	B	1.30022e+09	9.26884e+08	4.24049e+08	3.2656e+08
000006	Shen Zhenye A	2013-01-01	A	3.07625e+09	2.24041e+09	8.45185e+08	6.29565e+08
000006	Shen Zhenye A	2013-03-31	B	1.46833e+08	9.50072e+07	5.18937e+07	3.87226e+07
000006	Shen Zhenye A	2013-03-31	A	3.02178e+08	2.19102e+08	8.33535e+07	6.2235e+07
000006	Shen Zhenye A	2013-06-30	B	8.53789e+08	5.85448e+08	3.51764e+08	2.86944e+08
000006	Shen Zhenye A	2013-06-30	A	1.17052e+09	8.24966e+08	3.5475e+08	2.71325e+08
000006	Shen Zhenye A	2013-09-30	B	1.14984e+09	8.30455e+08	4.02826e+08	3.25209e+08
000006	Shen Zhenye A	2013-09-30	A	1.61438e+09	1.15097e+09	4.75524e+08	3.60671e+08
000006	Shen Zhenye A	2013-12-31	B	1.34213e+09	1.04488e+09	4.31394e+08	3.58506e+08
000006	Shen Zhenye A	2013-12-31	A	4.61086e+09	3.69581e+09	9.26275e+08	698009106
000006	Shen Zhenye A	2014-01-01	B	1.34213e+09	1.04488e+09	4.31394e+08	3.58506e+08
000006	Shen Zhenye A	2014-01-01	A	4.61086e+09	3.69581e+09	9.26275e+08	698009106
000006	Shen Zhenye A	2014-03-31	B	7.85263e+07	8.4865e+07	-6.29402e+06	-4.80848e+06
000006	Shen Zhenye A	2014-03-31	A	2.6292e+08	2.34931e+08	4.03614e+07	3.01964e+07
000006	Shen Zhenye A	2014-06-30	A	4.91488e+08	4.45812e+08	6.40131e+07	4.86812e+07
000006	Shen Zhenye A	2014-06-30	B	1.53839e+08	1.90382e+08	3.85851e+07	4.63492e+07
000006	Shen Zhenye A	2014-09-30	A	6.49854e+08	6.06764e+08	3.14037e+08	2.38387e+08
000006	Shen Zhenye A	2014-09-30	B	2.33342e+08	3.30425e+08	4.30884e+08	3.91046e+08
000006	Shen Zhenye A	2014-12-31	B	1.16883e+09	1.13381e+09	6.22021e+08	5.34177e+08
000006	Shen Zhenye A	2014-12-31	A	2.32873e+09	1.97339e+09	6.85155e+08	5.12454e+08
000006	Shen Zhenye A	2015-01-01	A	2.32873e+09	1.97339e+09	6.85155e+08	5.12454e+08
000006	Shen Zhenye A	2015-01-01	B	1.16883e+09	1.13381e+09	6.22021e+08	5.34177e+08
000006	Shen Zhenye A	2015-03-31	B	9.99354e+08	8.82364e+08	1.16921e+08	8.7426e+07
000006	Shen Zhenye A	2015-03-31	A	1.38923e+09	1.10773e+09	2.81429e+08	2.10517e+08
000006	Shen Zhenye A	2015-06-30	B	1.49325e+09	1.33063e+09	1.57372e+08	1.16203e+08
000006	Shen Zhenye A	2015-06-30	A	2.02261e+09	1.65983e+09	3.60461e+08	2.6838e+08
000006	Shen Zhenye A	2015-09-30	B	1.6794e+09	1.46586e+09	2.07713e+08	1.5406e+08
000006	Shen Zhenye A	2015-09-30	A	2.30546e+09	1.91663e+09	3.86112e+08	2.87597e+08
000006	Shen Zhenye A	2015-12-31	A	3.65431e+09	3.05879e+09	5.93119e+08	4.38786e+08
000006	Shen Zhenye A	2015-12-31	B	2.21396e+09	1.92571e+09	2.82298e+08	2.09301e+08
000006	Shen Zhenye A	2016-01-01	B	2.21396e+09	1.92571e+09	2.82298e+08	2.09301e+08
000006	Shen Zhenye A	2016-01-01	A	3.65431e+09	3.05879e+09	5.93119e+08	4.38786e+08
000006	Shen Zhenye A	2016-03-31	B	2.51163e+08	1.67908e+08	7.84597e+07	5.88095e+07
000006	Shen Zhenye A	2016-03-31	A	3.82487e+08	3.193e+08	5.84999e+07	4.99304e+07
000006	Shen Zhenye A	2016-06-30	B	4.47546e+08	3.31764e+08	1.06523e+08	7.61189e+07
000006	Shen Zhenye A	2016-06-30	A	8.68689e+08	7.1789e+08	1.42725e+08	1.0603e+08
000006	Shen Zhenye A	2016-09-30	B	5.13909e+08	4.17553e+08	8.50503e+07	6.04342e+07
000006	Shen Zhenye A	2016-09-30	A	1.14571e+09	9.7199e+08	1.63757e+08	1.19773e+08
000006	Shen Zhenye A	2016-12-31	B	5.46386e+08	5.08098e+08	5.29451e+08	5.14211e+08
000006	Shen Zhenye A	2016-12-31	A	3.35883e+09	2.91067e+09	9.24397e+08	8.03877e+08
000006	Shen Zhenye A	2017-01-01	B	5.46386e+08	5.08098e+08	5.29451e+08	5.14211e+08
000006	Shen Zhenye A	2017-01-01	A	3.35883e+09	2.91067e+09	9.24397e+08	8.03877e+08
000006	Shen Zhenye A	2017-03-31	B	5.21659e+07	7.30424e+07	-1.79645e+07	-1.27794e+07
000006	Shen Zhenye A	2017-03-31	A	1.16791e+09	1.01905e+09	1.51833e+08	1.12595e+08
000006	Shen Zhenye A	2017-06-30	A	1.8696e+09	1.51993e+09	3.57597e+08	2.63305e+08
000006	Shen Zhenye A	2017-06-30	B	7.72422e+07	1.00789e+08	-1.59235e+07	-1.03431e+07
000006	Shen Zhenye A	2017-09-30	B	9.69071e+07	1.53963e+08	-4.19918e+07	-2.77151e+07
000006	Shen Zhenye A	2017-09-30	A	2.31926e+09	1.8653e+09	4.69373e+08	3.53607e+08
000006	Shen Zhenye A	2017-12-31	B	1.2796e+08	2.4202e+08	3.204e+08	3.48541e+08
000006	Shen Zhenye A	2017-12-31	A	2.95945e+09	2.43442e+09	9.60227e+08	8.20483e+08
000006	Shen Zhenye A	2018-01-01	B	1.2796e+08	2.4202e+08	3.204e+08	3.48541e+08
000006	Shen Zhenye A	2018-01-01	A	2.95945e+09	2.43442e+09	9.60227e+08	8.20483e+08
000006	Shen Zhenye A	2018-03-31	B	1.75467e+07	3.8457e+07	2.322e+08	2.37247e+08
000006	Shen Zhenye A	2018-03-31	A	4.85059e+08	4.39599e+08	2.98712e+08	2.86469e+08
000006	Shen Zhenye A	2018-06-30	B	3.37684e+07	9.6355e+07	2.01726e+08	2.16948e+08
000006	Shen Zhenye A	2018-06-30	A	1.05559e+09	8.08294e+08	5.12405e+08	4.49452e+08
000006	Shen Zhenye A	2018-09-30	B	5.9066e+07	1.57415e+08	1.70548e+08	1.94621e+08
000006	Shen Zhenye A	2018-09-30	A	1.59389e+09	1.22368e+09	6.39955e+08	5.4534e+08
000006	Shen Zhenye A	2018-12-31	B	8.92378e+07	2.17917e+08	3.68812e+08	4.01973e+08
000006	Shen Zhenye A	2018-12-31	A	2.51184e+09	1.94372e+09	1.06899e+09	9.23127e+08
000006	Shen Zhenye A	2019-01-01	B	8.92378e+07	2.30906e+08	3.68812e+08	4.01973e+08
000006	Shen Zhenye A	2019-01-01	A	2.51184e+09	1.92864e+09	1.06899e+09	9.23127e+08
000006	Shen Zhenye A	2019-03-31	B	1.91697e+07	6.3744e+07	1.98468e+07	3.09398e+07
000006	Shen Zhenye A	2019-03-31	A	4.13494e+08	3.44488e+08	1.34159e+08	1.15679e+08
000006	Shen Zhenye A	2019-06-30	B	4.45337e+07	1.14853e+08	-1.59866e+07	4.06566e+06
000006	Shen Zhenye A	2019-06-30	A	9.53511e+08	7.6078e+08	2.59126e+08	212452865
000006	Shen Zhenye A	2019-09-30	B	6.64129e+07	1.38708e+08	1.09247e+09	1.11101e+09
000006	Shen Zhenye A	2019-09-30	A	1.96344e+09	1.45166e+09	5.90959e+08	4.61656e+08
000006	Shen Zhenye A	2019-12-31	B	1.01739e+08	2.28023e+08	1.00605e+09	1.04539e+09
000006	Shen Zhenye A	2019-12-31	A	3.73133e+09	2.72226e+09	1.10284e+09	8.43065e+08
000006	Shen Zhenye A	2020-01-01	B	1.01739e+08	2.28023e+08	1.00605e+09	1.04539e+09
000006	Shen Zhenye A	2020-01-01	A	3.73133e+09	2.72226e+09	1.10284e+09	8.43065e+08
000006	Shen Zhenye A	2020-03-31	B	9.49119e+06	6.07989e+07	-3.22642e+07	-2.2285e+07
000006	Shen Zhenye A	2020-03-31	A	6.52209e+08	4.76364e+08	1.82944e+08	1.40609e+08
000006	Shen Zhenye A	2020-06-30	B	3.02447e+07	1.32762e+08	-5.78257e+07	-3.89132e+07
000006	Shen Zhenye A	2020-06-30	A	1.20183e+09	9.27601e+08	3.05645e+08	2.31842e+08
000006	Shen Zhenye A	2020-09-30	B	4.97499e+07	1.98917e+08	1.40496e+08	1.67618e+08
000006	Shen Zhenye A	2020-09-30	A	1.60346e+09	1.26081e+09	6.23432e+08	5.27784e+08
000006	Shen Zhenye A	2020-12-31	B	1.14858e+08	2.0274e+08	3.396e+08	3.4625e+08
000006	Shen Zhenye A	2020-12-31	A	2.93473e+09	2.26305e+09	1.08858e+09	9.0289e+08
000006	Shen Zhenye A	2021-01-01	B	1.14858e+08	2.0274e+08	3.396e+08	3.4625e+08
000006	Shen Zhenye A	2021-01-01	A	2.93473e+09	2.26305e+09	1.08858e+09	9.0289e+08
000006	Shen Zhenye A	2021-03-31	A	9.18287e+08	6.50954e+08	3.65543e+08	2.84231e+08
000006	Shen Zhenye A	2021-03-31	B	2.09675e+07	6.12011e+07	2.74444e+07	4.15052e+07
000006	Shen Zhenye A	2021-06-30	B	4.6892e+07	1.34757e+08	6.30884e+08	7.07374e+08
000006	Shen Zhenye A	2021-06-30	A	1.47367e+09	1.10312e+09	5.057e+08	406154293
000006	Shen Zhenye A	2021-09-30	A	2.30227e+09	1.74747e+09	7.35412e+08	5.88195e+08
000006	Shen Zhenye A	2021-12-31	B	1.67431e+08	3.03405e+08	6.63339e+08	6.97614e+08
000006	Shen Zhenye A	2021-12-31	A	3.08857e+09	2.51733e+09	7.53004e+08	5.5349e+08
000006	Shen Zhenye A	2022-01-01	A	3.08857e+09	2.51733e+09	7.53004e+08	5.5349e+08
000006	Shen Zhenye A	2022-01-01	B	1.67431e+08	3.03405e+08	6.63339e+08	6.97614e+08
000006	Shen Zhenye A	2022-03-31	A	3.51392e+08	3.13722e+08	5.67789e+07	4.50655e+07
000006	Shen Zhenye A	2022-06-30	B	6.00962e+07	1.52548e+08	2.76926e+08	3.00068e+08
000006	Shen Zhenye A	2022-06-30	A	1.35428e+09	1.07418e+09	3.16452e+08	2.40397e+08
000006	Shen Zhenye A	2022-09-30	A	1.48889e+09	1.26677e+09	2.806e+08	2.15738e+08
000006	Shen Zhenye A	2022-12-31	A	3.69981e+09	2.98867e+09	7.32666e+08	4.48042e+08
000006	Shen Zhenye A	2022-12-31	B	159543126	3.14229e+08	2.55631e+08	2.25422e+08
000006	Shen Zhenye A	2023-01-01	A	3.69981e+09	2.98867e+09	7.32666e+08	4.48042e+08
000006	Shen Zhenye A	2023-01-01	B	159543126	3.14229e+08	2.55631e+08	2.25422e+08
000006	Shen Zhenye A	2023-03-31	A	2.6564e+08	2.79841e+08	-1.94814e+07	-1.30476e+07
000006	Shen Zhenye A	2023-06-30	A	5.76148e+08	6.07033e+08	6.35253e+06	6.89694e+06
000006	Shen Zhenye A	2023-06-30	B	8.70932e+07	1.6655e+08	3.465e+08	3.74849e+08
000006	Shen Zhenye A	2023-09-30	A	829287912	8.68087e+08	-2.16213e+06	-4.20714e+06
000006	Shen Zhenye A	2023-12-31	A	2.8106e+09	2.52157e+09	-5.32588e+08	-9.01718e+08
000006	Shen Zhenye A	2023-12-31	B	1.84771e+08	2.91334e+08	1.96871e+08	-1.65258e+06
000007	Zero Seven Shares	2013-01-01	A	3.12665e+08	3.03276e+08	8.9502e+06	4.42757e+06
000007	Zero Seven Shares	2013-01-01	B	4.32212e+07	3.99757e+07	2.22115e+06	2.22115e+06
000007	Zero Seven Shares	2013-03-31	A	2.90283e+07	4.03261e+07	-1.12001e+07	-1.15713e+07
000007	Zero Seven Shares	2013-03-31	B	4.66083e+06	5.83022e+06	-1.16939e+06	-1.16939e+06
000007	Zero Seven Shares	2013-06-30	A	6.61956e+07	7.31228e+07	-697153	-2.69969e+06
000007	Zero Seven Shares	2013-06-30	B	1.01241e+07	7.65682e+06	7.50883e+06	7.50883e+06
000007	Zero Seven Shares	2013-09-30	A	1.04414e+08	1.18725e+08	3.84505e+07	3.58578e+07
000007	Zero Seven Shares	2013-09-30	B	1.48221e+07	1.6646e+07	4.969e+07	4.969e+07
000007	Zero Seven Shares	2013-12-31	A	2.14349e+08	1.98571e+08	2.23808e+07	1.88306e+07
000007	Zero Seven Shares	2013-12-31	B	9.86311e+07	5.83558e+07	4.53169e+07	4.53169e+07
000007	Zero Seven Shares	2014-01-01	A	2.14349e+08	1.98571e+08	2.23808e+07	1.88306e+07
000007	Zero Seven Shares	2014-01-01	B	9.86311e+07	5.83558e+07	4.53169e+07	4.53169e+07
000007	Zero Seven Shares	2014-03-31	A	2.8969e+07	4.09143e+07	-7.93535e+06	-7.84051e+06
000007	Zero Seven Shares	2014-03-31	B	4.5598e+06	6.18978e+06	-1.62998e+06	-1.62998e+06
000007	Zero Seven Shares	2014-06-30	A	5.80696e+07	6.66853e+07	-4.97008e+06	-6.13054e+06
000007	Zero Seven Shares	2014-06-30	B	8.77285e+06	1.39118e+07	-5.53953e+06	-5.53953e+06
000007	Zero Seven Shares	2014-09-30	A	1.0875e+08	1.1947e+08	-6.99979e+06	-7.97089e+06
000007	Zero Seven Shares	2014-09-30	B	2.58915e+07	2.4819e+07	670333	670333
000007	Zero Seven Shares	2014-12-31	A	1.98098e+08	2.26842e+08	-3.16229e+07	-3.33826e+07
000007	Zero Seven Shares	2014-12-31	B	6.14617e+07	6.72957e+07	-1.30238e+07	-1.30238e+07
000007	Zero Seven Shares	2015-01-01	A	1.98098e+08	2.26842e+08	-3.16229e+07	-3.33826e+07
000007	Zero Seven Shares	2015-01-01	B	6.14617e+07	6.72957e+07	-1.30238e+07	-1.30238e+07
000007	Zero Seven Shares	2015-03-31	A	2.77574e+07	3.30904e+07	-5.61075e+06	-6.21874e+06
000007	Zero Seven Shares	2015-03-31	B	4045852	4.41535e+06	-322303	-322303
000007	Zero Seven Shares	2015-06-30	A	5.84155e+07	7.02608e+07	-8.57021e+06	-9.71747e+06
000007	Zero Seven Shares	2015-06-30	B	8.13953e+06	8.68713e+06	-3.51791e+07	-3.51791e+07
000007	Zero Seven Shares	2015-09-30	A	8.9418e+07	1.03614e+08	-1.32232e+07	-1.42285e+07
000007	Zero Seven Shares	2015-09-30	B	1.24359e+07	1.54976e+07	-2.84508e+07	-2.84508e+07
000007	Zero Seven Shares	2015-12-31	A	9.89615e+07	1.06406e+08	1.52491e+07	1.32389e+07
000007	Zero Seven Shares	2015-12-31	B	1.669e+07	1.54126e+07	-2.54932e+07	-2.54932e+07
000007	Brand new and good	2016-01-01	A	9.89615e+07	1.06406e+08	1.52491e+07	1.32389e+07
000007	Brand new and good	2016-01-01	B	1.669e+07	1.54126e+07	-2.54932e+07	-2.54932e+07
000007	Brand new and good	2016-03-31	A	8.24202e+06	1.43006e+07	1.77155e+07	1.16201e+07
000007	Brand new and good	2016-03-31	B	3.62826e+06	3.81239e+06	-1.05368e+06	-1.05368e+06
000007	Brand new and good	2016-06-30	A	1.71639e+07	3.1598e+07	2.69722e+07	1.71943e+07
000007	Brand new and good	2016-06-30	B	7.06902e+06	11358915	-5.51172e+06	-5.51172e+06
000007	Brand new and good	2016-09-30	A	2.82209e+07	4.54016e+07	3.2554e+07	2.61096e+07
000007	Brand new and good	2016-09-30	B	1.20794e+07	1.96059e+07	-5.3532e+06	-5.3532e+06
000007	Brand new and good	2016-12-31	A	3.88604e+07	7.00729e+07	9.02074e+07	8.1568e+07
000007	Brand new and good	2016-12-31	B	1.59046e+07	2.16556e+07	4.96113e+07	4.5236e+07
000007	Brand new and good	2017-01-01	A	3.88604e+07	7.00729e+07	9.02074e+07	8.1568e+07
000007	Brand new and good	2017-01-01	B	1.59046e+07	2.16556e+07	4.96113e+07	4.5236e+07
000007	Brand new and good	2017-03-31	A	1.16476e+07	1.10338e+07	-5.38839e+06	-4.22717e+06
000007	Brand new and good	2017-03-31	B	3.97261e+06	4.07347e+06	-282814	-282814
000007	Brand new and good	2017-06-30	A	2.17256e+07	3.23604e+07	5.71515e+06	9.5452e+06
000007	Brand new and good	2017-06-30	B	8.3113e+06	1.71466e+07	2.21058e+07	2.21058e+07
000007	Brand new and good	2017-09-30	A	3.406e+07	5.24014e+07	-5.73633e+06	-1.18539e+06
000007	Brand new and good	2017-09-30	B	1.36264e+07	2.83116e+07	1.05569e+07	1.05569e+07
000007	Brand new and good	2017-12-31	A	3.9644e+07	5.32499e+07	1.82186e+06	795055
000007	Brand new and good	2017-12-31	B	1.80018e+07	2.98756e+07	1.71227e+07	1.71227e+07
000007	Brand new and good	2018-01-01	A	3.9644e+07	5.32499e+07	1.82186e+06	795055
000007	Brand new and good	2018-01-01	B	1.80018e+07	2.98756e+07	1.71227e+07	1.71227e+07
000007	Brand new and good	2018-03-31	A	1.06988e+07	1.07691e+07	-9.71626e+06	-7.74931e+06
000007	Brand new and good	2018-03-31	B	5.85447e+06	7.90899e+06	-2.08688e+06	-2.08688e+06
000007	Brand new and good	2018-06-30	A	2.23925e+07	1.53228e+07	-1.59172e+07	-1.10962e+07
000007	Brand new and good	2018-06-30	B	1.16403e+07	1.33572e+07	207382	207382
000007	Brand new and good	2018-09-30	A	3.22616e+07	2.41778e+07	-1.31646e+07	-8.70423e+06
000007	Brand new and good	2018-09-30	B	1.70546e+07	1.49324e+07	5.44773e+06	5.44773e+06
000007	Brand new and good	2018-12-31	A	4.24438e+07	7.7681e+07	-2.01143e+08	-1.962e+08
000007	Brand new and good	2018-12-31	B	2.29008e+07	5.38321e+07	-1.71598e+08	-1.71598e+08
000007	Brand new and good	2019-01-01	A	4.24438e+07	4.20476e+07	-2.01143e+08	-1.962e+08
000007	Brand new and good	2019-01-01	B	2.29008e+07	2.46633e+07	-1.71598e+08	-1.71598e+08
000007	Brand new and good	2019-03-31	A	9.23914e+06	8.85421e+06	1.1749e+07	8.87376e+06
000007	Brand new and good	2019-03-31	B	4.8466e+06	5.20104e+06	1.27564e+06	1.27564e+06
000007	Brand new and good	2019-06-30	A	2.10234e+07	1.86547e+07	1.10169e+06	-4.13388e+06
000007	Brand new and good	2019-06-30	B	1.22107e+07	1.0422e+07	-8.44173e+06	-8.44173e+06
000007	Brand new and good	2019-09-30	A	3.10744e+07	2.69995e+07	-3.67838e+06	-9.35323e+06
000007	Brand new and good	2019-09-30	B	1.78082e+07	1.44881e+07	-9.31106e+06	-9.31106e+06
000007	Brand new and good	2019-12-31	A	4.20208e+07	4.01805e+07	4.12382e+07	22229071
000007	Brand new and good	2019-12-31	B	2.41554e+07	2.04157e+07	5.56217e+06	-591483
000007	Brand new and good	2020-01-01	A	4.20208e+07	4.01805e+07	4.12382e+07	22229071
000007	Brand new and good	2020-01-01	B	2.41554e+07	2.04157e+07	5.56217e+06	-591483
000007	Brand new and good	2020-03-31	A	8.76488e+06	8.37404e+06	-2.84436e+07	-2.28179e+07
000007	Brand new and good	2020-03-31	B	5.05749e+06	4.28032e+06	-6.48898e+06	-4.60866e+06
000007	Brand new and good	2020-06-30	A	2.13098e+07	1.81702e+07	-3.82829e+07	-2.99082e+07
000007	Brand new and good	2020-06-30	B	1.21279e+07	8.92364e+06	5860.94	5860.94
000007	Brand new and good	2020-09-30	A	3.36088e+07	2.87446e+07	-4.12212e+07	-4.56303e+07
000007	Brand new and good	2020-09-30	B	1.90309e+07	1.45889e+07	1.06476e+07	7.61213e+06
000007	Brand new and good	2020-12-31	A	4.51464e+07	3.67658e+07	-1.21421e+08	-1.23038e+08
000007	Brand new and good	2020-12-31	B	2.59882e+07	1.83718e+07	-1.05513e+08	-1.06216e+08
000007	*ST Brand New	2021-01-01	A	4.51464e+07	3.67658e+07	-1.21421e+08	-1.23038e+08
000007	*ST Brand New	2021-01-01	B	2.59882e+07	1.83718e+07	-1.05513e+08	-1.06216e+08
000007	Brand new and good	2021-03-31	A	1.31551e+07	1.00557e+07	-999481	-1.32393e+06
000007	Brand new and good	2021-03-31	B	6.86775e+06	4.29325e+06	486716	486716
000007	*ST Brand New	2021-06-30	A	5.4952e+07	5.05295e+07	-2.24653e+06	-2.9739e+06
000007	*ST Brand New	2021-06-30	B	1.40115e+07	9.88136e+06	-1.10323e+06	-1.10323e+06
000007	*ST Brand New	2021-09-30	A	1.27847e+08	1.20159e+08	-1.97128e+06	-3.08504e+06
000007	*ST Brand New	2021-12-31	A	1.7835e+08	1.637e+08	4.19021e+07	4.03486e+07
000007	*ST Brand New	2021-12-31	B	2.83897e+07	1.74226e+07	3.23409e+07	3.23409e+07
000007	Brand new and good	2022-01-01	A	1.7835e+08	1.637e+08	4.19021e+07	4.03486e+07
000007	Brand new and good	2022-01-01	B	2.83897e+07	1.74226e+07	3.23409e+07	3.23409e+07
000007	*ST Brand New	2022-03-31	A	6.00112e+07	6.1034e+07	-4.16647e+06	-4.42872e+06
000007	*ST Brand New	2022-06-30	A	1.19206e+08	1.20301e+08	-1.14497e+07	-1.1987e+07
000007	*ST Brand New	2022-06-30	B	1.41911e+07	1.24152e+07	-1.27846e+07	-1.27846e+07
000007	Brand new and good	2022-09-30	A	1.93908e+08	1.92521e+08	-1.07707e+07	-1.16141e+07
000007	Brand new and good	2022-12-31	A	2.20838e+08	2.10963e+08	-5.06469e+06	-6.32838e+06
000007	Brand new and good	2022-12-31	B	2.88426e+07	2.0259e+07	-2.03007e+06	-2.03007e+06
000007	*ST Brand New	2023-01-01	A	2.20838e+08	2.10963e+08	-5.06469e+06	-6.29554e+06
000007	*ST Brand New	2023-01-01	B	2.88426e+07	2.0259e+07	-2.03007e+06	-2.03493e+06
000007	Brand new and good	2023-03-31	A	4.95312e+07	4.77812e+07	-346934	-638236
000007	*ST Brand New	2023-06-30	A	1.03852e+08	1.00758e+08	1.0891e+07	9.87821e+06
000007	*ST Brand New	2023-06-30	B	1.46383e+07	8.83049e+06	1.25303e+07	1.20707e+07
000007	*ST Brand New	2023-09-30	A	1.53301e+08	1.48511e+08	1.0019e+07	8.01248e+06
000007	*ST Brand New	2023-12-31	A	2.16388e+08	1.99181e+08	3.94016e+07	3.64967e+07
000007	*ST Brand New	2023-12-31	B	2.89396e+07	1.62561e+07	2.07594e+07	1.91378e+07
000008	Bao Lilai	2013-01-01	B	7.51732e+06	8.0187e+06	-437890	-437890
000008	Bao Lilai	2013-01-01	A	3.31481e+08	2.82477e+08	4.9193e+07	3.9129e+07
000008	ST Baolilai	2013-03-31	B	1.78088e+06	1.88907e+06	-39929.8	-39929.8
000008	ST Baolilai	2013-03-31	A	7.22949e+07	6.70105e+07	5.2066e+06	3.94939e+06
000008	Bao Lilai	2013-06-30	A	1.48379e+08	1.35231e+08	1.31532e+07	1.05452e+07
000008	Bao Lilai	2013-06-30	B	3.51675e+06	3.95825e+06	-300698	-300698
000008	Bao Lilai	2013-09-30	B	5.29752e+06	5.68407e+06	-196465	-196465
000008	Bao Lilai	2013-09-30	A	2.28189e+08	2.06793e+08	2.1803e+07	1.70249e+07
000008	Bao Lilai	2013-12-31	B	6.94877e+06	7.29067e+06	-91370.6	-91370.6
000008	Bao Lilai	2013-12-31	A	3.04448e+08	2.75253e+08	3.01211e+07	2.2758e+07
000008	Bao Lilai	2014-01-01	B	6.94877e+06	7.29067e+06	-91370.6	-91370.6
000008	Bao Lilai	2014-01-01	A	3.04448e+08	2.75253e+08	3.01211e+07	2.2758e+07
000008	Bao Lilai	2014-03-31	B	1.68377e+06	1.89563e+06	-39175	-39175
000008	Bao Lilai	2014-03-31	A	7.09808e+07	6.59874e+07	6.24218e+06	4.80207e+06
000008	Bao Lilai	2014-06-30	A	1.44506e+08	1.34074e+08	1.22289e+07	8.63342e+06
000008	Bao Lilai	2014-06-30	B	3.03174e+06	4.73406e+06	3.353e+07	3.353e+07
000008	Bao Lilai	2014-09-30	A	2.27574e+08	2.13792e+08	1.58726e+07	9.7742e+06
000008	Bao Lilai	2014-09-30	B	4.76077e+06	1.37807e+07	2.62713e+07	2.62713e+07
000008	Bao Lilai	2014-12-31	B	3.65547e+07	2.52694e+07	4.87439e+07	4.56195e+07
000008	Bao Lilai	2014-12-31	A	3.07181e+08	2.90789e+08	1.8876e+07	7.7664e+06
000008	Shenzhou high-speed railway	2015-01-01	B	3.65547e+07	2.52694e+07	4.87439e+07	4.56195e+07
000008	Shenzhou high-speed railway	2015-01-01	A	3.07181e+08	2.90789e+08	1.8876e+07	7.7664e+06
000008	Shenzhou high-speed railway	2015-03-31	B	5.25843e+07	2.22305e+07	3.0817e+07	2.31127e+07
000008	Shenzhou high-speed railway	2015-03-31	A	2.3082e+08	1.79965e+08	6.52668e+07	5.62899e+07
000008	Shenzhou high-speed railway	2015-06-30	B	5.30259e+07	2.39786e+07	3.04946e+07	2.28569e+07
000008	Shenzhou high-speed railway	2015-06-30	A	4.986e+08	4.3092e+08	9.64574e+07	7.70986e+07
000008	Shenzhou high-speed railway	2015-09-30	B	5.35499e+07	2.85818e+07	2.56154e+07	1.91086e+07
000008	Shenzhou high-speed railway	2015-09-30	A	7.63109e+08	6.64514e+08	1.28063e+08	1.02711e+08
000008	Shenzhou high-speed railway	2015-12-31	B	5.35553e+07	4.26443e+07	1.27246e+07	9.14345e+06
000008	Shenzhou high-speed railway	2015-12-31	A	1.29508e+09	1.11553e+09	2.3333e+08	1.89909e+08
000008	Shenzhou high-speed railway	2016-01-01	B	5.35553e+07	4.26443e+07	1.27246e+07	9.14345e+06
000008	Shenzhou high-speed railway	2016-01-01	A	1.29508e+09	1.11553e+09	2.3333e+08	1.89909e+08
000008	Shenzhou high-speed railway	2016-03-31	B	5400	1.31914e+06	-2.60891e+06	-2.26012e+06
000008	Shenzhou high-speed railway	2016-03-31	A	2.12667e+08	2.17164e+08	1.63859e+07	1.15131e+07
000008	Shenzhou high-speed railway	2016-06-30	B	16244.4	5.19145e+06	2.83345e+07	2.89489e+07
000008	Shenzhou high-speed railway	2016-06-30	A	6.15809e+08	5.82971e+08	5.6165e+07	4.19621e+07
000008	Shenzhou high-speed railway	2016-09-30	B	366672	3.77477e+07	1.95781e+08	1.59343e+08
000008	Shenzhou high-speed railway	2016-09-30	A	1.00733e+09	9.06736e+08	2.87026e+08	2.19215e+08
000008	Shenzhou high-speed railway	2016-12-31	B	4.65283e+06	8.30258e+07	1.56318e+08	1.29466e+08
000008	Shenzhou high-speed railway	2016-12-31	A	1.87601e+09	1.46891e+09	6.42859e+08	5.30542e+08
000008	Shenzhou high-speed railway	2017-01-01	A	1.87601e+09	1.46891e+09	6.42859e+08	5.30542e+08
000008	Shenzhou high-speed railway	2017-01-01	B	4.65283e+06	8.30258e+07	1.56318e+08	1.29466e+08
000008	Shenzhou high-speed railway	2017-03-31	B	132800	5.27305e+06	-5.48486e+06	-5.31267e+06
000008	Shenzhou high-speed railway	2017-03-31	A	2.02465e+08	2.17555e+08	1.29355e+07	9.57051e+06
000008	Shenzhou high-speed railway	2017-06-30	B	267887	2.06291e+07	-2.24713e+07	-2.22519e+07
000008	Shenzhou high-speed railway	2017-06-30	A	5.68443e+08	5.47529e+08	7.70659e+07	6.27555e+07
000008	Shenzhou high-speed railway	2017-09-30	A	9.79141e+08	8.97161e+08	1.67138e+08	1.34565e+08
000008	Shenzhou high-speed railway	2017-09-30	B	7.72487e+06	4.21355e+07	-4.15782e+07	-4.10746e+07
000008	Shenzhou high-speed railway	2017-12-31	B	8.40595e+07	1.53067e+08	1.39524e+08	1.46929e+08
000008	Shenzhou high-speed railway	2017-12-31	A	2.33093e+09	1.88445e+09	1.01909e+09	8.8961e+08
000008	Shenzhou high-speed railway	2018-01-01	B	8.40595e+07	1.53067e+08	1.39524e+08	1.46929e+08
000008	Shenzhou high-speed railway	2018-01-01	A	2.33093e+09	1.88445e+09	1.01909e+09	8.8961e+08
000008	Shenzhou high-speed railway	2018-03-31	B	2.57725e+06	6.96486e+06	-7.25504e+06	-6.80513e+06
000008	Shenzhou high-speed railway	2018-03-31	A	2.09019e+08	2.06012e+08	1.76986e+07	1.0356e+07
000008	Shenzhou high-speed railway	2018-06-30	B	6.65748e+06	4.6483e+07	1.71558e+08	1.72935e+08
000008	Shenzhou high-speed railway	2018-06-30	A	7.30004e+08	7.13474e+08	8.69249e+07	6.44963e+07
000008	Shenzhou high-speed railway	2018-09-30	A	1.28952e+09	1.21148e+09	1.75365e+08	1.32118e+08
000008	Shenzhou high-speed railway	2018-09-30	B	1.01301e+07	7.06692e+07	1.89123e+08	1.90788e+08
000008	Shenzhou high-speed railway	2018-12-31	B	1.10705e+08	2.0857e+08	1.46581e+08	1.47352e+08
000008	Shenzhou high-speed railway	2018-12-31	A	2.5649e+09	2.25409e+09	4.35061e+08	3.4189e+08
000008	Shenzhou high-speed railway	2019-01-01	B	1.10705e+08	2.02163e+08	1.46581e+08	1.47352e+08
000008	Shenzhou high-speed railway	2019-01-01	A	2.5649e+09	2.20992e+09	4.35061e+08	3.4189e+08
000008	Shenzhou high-speed railway	2019-03-31	B	5.08281e+07	4.55229e+07	-339130	-250679
000008	Shenzhou high-speed railway	2019-03-31	A	3.08747e+08	3.03985e+08	1.98648e+07	1.06388e+07
000008	Shenzhou high-speed railway	2019-06-30	B	9.84537e+07	1.21661e+08	-2.46446e+07	-2.43446e+07
000008	Shenzhou high-speed railway	2019-06-30	A	9.32617e+08	8.70049e+08	8.93133e+07	7.02077e+07
000008	Shenzhou high-speed railway	2019-09-30	A	1.56001e+09	1.4243e+09	2.01733e+08	1.57695e+08
000008	Shenzhou high-speed railway	2019-09-30	B	2.70434e+08	3.12351e+08	2.31008e+07	2.39013e+07
000008	Shenzhou high-speed railway	2019-12-31	B	5.31595e+08	5.83971e+08	2.41143e+07	2.80333e+07
000008	Shenzhou high-speed railway	2019-12-31	A	3.22014e+09	2.76513e+09	5.46673e+08	4.57417e+08
000008	Shenzhou high-speed railway	2020-01-01	B	5.31595e+08	5.83971e+08	2.41143e+07	2.80333e+07
000008	Shenzhou high-speed railway	2020-01-01	A	3.22014e+09	2.76513e+09	5.46673e+08	4.57417e+08
000008	Shenzhou high-speed railway	2020-03-31	A	1.19323e+08	2.42647e+08	-1.07871e+08	-1.07722e+08
000008	Shenzhou high-speed railway	2020-03-31	B	0	3.33145e+07	-3.67795e+07	-3.51629e+07
000008	Shenzhou high-speed railway	2020-06-30	B	1.22895e+07	7.85712e+07	-7.14809e+07	-6.9714e+07
000008	Shenzhou high-speed railway	2020-06-30	A	4.25814e+08	6.96045e+08	-3.08689e+08	-2.9326e+08
000008	Shenzhou high-speed railway	2020-09-30	B	1.67934e+07	1.20674e+08	-1.08358e+08	-1.07939e+08
000008	Shenzhou high-speed railway	2020-09-30	A	9.53007e+08	1.20936e+09	-2.40058e+08	-2.34546e+08
000008	Shenzhou high-speed railway	2020-12-31	B	1.37956e+08	2.85206e+08	-4.17267e+08	-4.17309e+08
000008	Shenzhou high-speed railway	2020-12-31	A	1.91752e+09	2.1409e+09	-8.67714e+08	-8.91971e+08
000008	Shenzhou high-speed railway	2021-01-01	B	1.37956e+08	2.85206e+08	-4.17267e+08	-4.17309e+08
000008	Shenzhou high-speed railway	2021-01-01	A	1.91752e+09	2.1409e+09	-8.67714e+08	-8.91971e+08
000008	Shenzhou high-speed railway	2021-03-31	B		5.28959e+07	-3.65426e+07	-3.42761e+07
000008	Shenzhou high-speed railway	2021-03-31	A	1.49289e+08	3.1335e+08	-7.92145e+07	-8.72628e+07
000008	Shenzhou high-speed railway	2021-06-30	B	6.73664e+06	1.07211e+08	-6.78328e+07	-6.51607e+07
000008	Shenzhou high-speed railway	2021-06-30	A	5.27987e+08	7.70475e+08	-1.45755e+08	-1.48268e+08
000008	Shenzhou high-speed railway	2021-09-30	A	1.04282e+09	1.33636e+09	-7.60278e+07	-9.5683e+07
000008	Shenzhou high-speed railway	2021-12-31	B	2.72859e+07	2.12123e+08	-1.19701e+09	-1.19569e+09
000008	Shenzhou high-speed railway	2021-12-31	A	2.2148e+09	2.46326e+09	-1.3544e+09	-1.37878e+09
000008	Shenzhou high-speed railway	2022-01-01	A	2.2148e+09	2.46326e+09	-1.3544e+09	-1.3788e+09
000008	Shenzhou high-speed railway	2022-01-01	B	2.72859e+07	2.12123e+08	-1.19701e+09	-1.19569e+09
000008	Shenzhou high-speed railway	2022-03-31	A	2.15585e+08	3.3609e+08	-4.45233e+07	-5.14021e+07
000008	Shenzhou high-speed railway	2022-06-30	B	4553358	9.53715e+07	-5.26158e+07	-5.08891e+07
000008	Shenzhou high-speed railway	2022-06-30	A	5.81034e+08	7.77715e+08	-7.97463e+07	-8.5325e+07
000008	Shenzhou high-speed railway	2022-09-30	A	9.47116e+08	1.22999e+09	-1.707e+08	-1.71669e+08
000008	Shenzhou high-speed railway	2022-12-31	A	1.77295e+09	2.19341e+09	-8.97105e+08	-8.47261e+08
000008	Shenzhou high-speed railway	2022-12-31	B	7.37044e+06	2.06704e+08	-3.65675e+08	-3.50023e+08
000008	Shenzhou high-speed railway	2023-01-01	A	1.77295e+09	2.19341e+09	-8.97105e+08	-8.47261e+08
000008	Shenzhou high-speed railway	2023-01-01	B	7.37044e+06	2.06704e+08	-3.65675e+08	-3.50023e+08
000008	Shenzhou high-speed railway	2023-03-31	A	4.31343e+08	4.93806e+08	-2.13045e+07	-3.07585e+07
000008	Shenzhou high-speed railway	2023-06-30	A	8.23756e+08	9.78419e+08	-7.73206e+07	-8.38732e+07
000008	Shenzhou high-speed railway	2023-06-30	B	2.47476e+06	1.03473e+08	-5.9206e+07	-5.90432e+07
000008	Shenzhou high-speed railway	2023-09-30	A	1.30823e+09	1.50993e+09	-1.39464e+08	-1.46236e+08
000008	Shenzhou high-speed railway	2023-12-31	A	2.51165e+09	2.89551e+09	-8.32405e+08	-8.24475e+08
000008	Shenzhou high-speed railway	2023-12-31	B	8.6933e+06	2.1167e+08	-5.09609e+08	-5.04727e+08
000009	Bao'an, China	2013-01-01	B	4.84935e+06	2.94177e+08	-1.00136e+07	-1.00136e+07
000009	Bao'an, China	2013-01-01	A	4.02459e+09	4.06815e+09	4.12043e+08	3.07301e+08
000009	Bao'an, China	2013-03-31	B	0	4.68655e+07	-5.84975e+07	-5.84975e+07
000009	Bao'an, China	2013-03-31	A	9.84444e+08	8.93824e+08	1.12936e+08	8.18814e+07
000009	Bao'an, China	2013-06-30	A	1.98555e+09	1.81878e+09	1.86337e+08	1.30685e+08
000009	Bao'an, China	2013-06-30	B	1.51943e+07	1.33762e+08	1.21594e+08	1.21594e+08
000009	Bao'an, China	2013-09-30	B	1.62824e+07	2.22218e+08	4.19616e+08	4.19616e+08
000009	Bao'an, China	2013-09-30	A	2.85671e+09	2.81557e+09	5.43045e+08	4.52338e+08
000009	Bao'an, China	2013-12-31	B	1.78239e+07	2.60787e+08	3.79723e+08	3.79723e+08
000009	Bao'an, China	2013-12-31	A	4.15502e+09	4.23669e+09	5.04265e+08	4.44151e+08
000009	Bao'an, China	2014-01-01	B	1.78239e+07	2.60787e+08	3.79723e+08	3.79723e+08
000009	Bao'an, China	2014-01-01	A	4.15502e+09	4.23669e+09	5.04265e+08	4.44151e+08
000009	Bao'an, China	2014-03-31	B	0	6.07327e+07	1.85295e+07	1.85295e+07
000009	Bao'an, China	2014-03-31	A	7.84374e+08	7.83629e+08	1.41314e+08	1.22346e+08
000009	Bao'an, China	2014-06-30	A	1.814e+09	1.82695e+09	352563514	3.177e+08
000009	Bao'an, China	2014-06-30	B	11542986	1.45606e+08	1.35607e+08	1.35607e+08
000009	Bao'an, China	2014-09-30	A	2.66176e+09	2.65258e+09	4.4723e+08	3.93668e+08
000009	Bao'an, China	2014-09-30	B	27976066	1.95632e+08	2.2037e+08	2.2037e+08
000009	Bao'an, China	2014-12-31	B	31579386	1.53651e+08	2.64921e+08	2.42125e+08
000009	Bao'an, China	2014-12-31	A	4.31148e+09	4.25234e+09	5.88483e+08	4.72549e+08
000009	Bao'an, China	2015-01-01	B	31579386	1.53651e+08	2.64921e+08	2.42125e+08
000009	Bao'an, China	2015-01-01	A	4.31148e+09	4.25234e+09	5.88483e+08	4.72549e+08
000009	Bao'an, China	2015-03-31	B	0	6.71168e+07	-3.84353e+07	-3.80038e+07
000009	Bao'an, China	2015-03-31	A	9.06697e+08	8.93432e+08	1.27041e+08	1.05691e+08
000009	Bao'an, China	2015-06-30	B	0	1.33596e+08	-9.25035e+07	-9.19082e+07
000009	Bao'an, China	2015-06-30	A	2.00378e+09	1.91454e+09	2.63356e+08	2.28843e+08
000009	Bao'an, China	2015-09-30	B	0	1.5898e+08	-4.26412e+07	-4.20459e+07
000009	Bao'an, China	2015-09-30	A	3.14524e+09	3.07474e+09	1.09295e+09	8.39308e+08
000009	Bao'an, China	2015-12-31	A	4.89488e+09	4.76759e+09	1.18642e+09	9.65898e+08
000009	Bao'an, China	2015-12-31	B	5320560	3.88007e+07	885710569	9.06956e+08
000009	Bao'an, China	2016-01-01	B	5320560	3.88007e+07	885710569	9.06956e+08
000009	Bao'an, China	2016-01-01	A	4.89488e+09	4.76759e+09	1.18642e+09	9.27382e+08
000009	Bao'an, China	2016-03-31	B	0	4.37588e+07	-5.44742e+07	-5.44742e+07
000009	Bao'an, China	2016-03-31	A	1.3889e+09	1.2403e+09	1.26904e+08	1.07649e+08
000009	Bao'an, China	2016-06-30	B	0	8.01245e+07	-6.49319e+07	-4.30966e+07
000009	Bao'an, China	2016-06-30	A	2.81279e+09	2.66203e+09	2.38549e+08	2.01191e+08
000009	Bao'an, China	2016-09-30	A	4.21743e+09	4.06948e+09	4.57791e+08	3.66426e+08
000009	Bao'an, China	2016-09-30	B	0	1.21785e+08	-1.01646e+08	-7.06281e+07
000009	Bao'an, China	2016-12-31	B	3.68425e+06	1.68383e+08	-1.34454e+08	-9.60508e+07
000009	Bao'an, China	2016-12-31	A	6.4492e+09	6.37876e+09	5.41729e+08	4.19482e+08
000009	Bao'an, China	2017-01-01	B	3.68425e+06	1.68383e+08	-1.34454e+08	-9.60508e+07
000009	Bao'an, China	2017-01-01	A	6.44951e+09	6.37907e+09	5.41729e+08	4.19482e+08
000009	Bao'an, China	2017-03-31	B	0	4.8471e+07	-2.31618e+07	-2.51626e+07
000009	Bao'an, China	2017-03-31	A	1.27443e+09	1.2337e+09	1.06044e+08	8.81686e+07
000009	Bao'an, China	2017-06-30	B	1.43456e+06	9.92929e+07	-1.02136e+08	-8.2276e+07
000009	Bao'an, China	2017-06-30	A	2.95668e+09	2.83352e+09	2.63213e+08	2.18213e+08
000009	Bao'an, China	2017-09-30	A	4.90324e+09	4.74705e+09	4.64479e+08	3.70591e+08
000009	Bao'an, China	2017-09-30	B	1.43456e+06	1.87215e+08	-1.43962e+08	-1.13309e+08
000009	Bao'an, China	2017-12-31	B	2.89135e+06	2.50888e+08	-2.44062e+08	-1.82003e+08
000009	Bao'an, China	2017-12-31	A	7.0708e+09	7.14481e+09	3.79475e+08	3.23247e+08
000009	Bao'an, China	2018-01-01	A	7.0708e+09	7.14481e+09	3.79475e+08	3.23247e+08
000009	Bao'an, China	2018-01-01	B	2.89135e+06	2.50888e+08	-2.44062e+08	-1.82003e+08
000009	Bao'an, China	2018-03-31	B	22857.2	5.91097e+07	-1.24366e+08	-9.35734e+07
000009	Bao'an, China	2018-03-31	A	2.03346e+09	1.83246e+09	1.07718e+08	7.9193e+07
000009	Bao'an, China	2018-06-30	A	4.36434e+09	4.12643e+09	3.5578e+08	2.24235e+08
000009	Bao'an, China	2018-06-30	B	30476.2	1.62497e+08	1.99021e+08	1.52956e+08
000009	Bao'an, China	2018-09-30	A	6.68745e+09	6.29067e+09	3.76692e+08	2.59486e+08
000009	Bao'an, China	2018-09-30	B	89039	2.17495e+08	6.77279e+07	5.98802e+07
000009	Bao'an, China	2018-12-31	B	634448	3.55833e+08	-1.18444e+08	-9.84801e+07
000009	Bao'an, China	2018-12-31	A	1.17681e+10	1.07487e+10	1.03489e+09	6.65071e+08
000009	Bao'an, China	2019-01-01	B	634448	2.78702e+08	-1.18444e+08	-9.84801e+07
000009	Bao'an, China	2019-01-01	A	1.17681e+10	1.0444e+10	1.03489e+09	6.65071e+08
000009	Bao'an, China	2019-03-31	B	43636.4	7.57423e+07	3.20313e+08	3.25203e+08
000009	Bao'an, China	2019-03-31	A	2.24962e+09	2117828413	2.59823e+08	1.85928e+08
000009	Bao'an, China	2019-06-30	A	5.91448e+09	5.34059e+09	5.6077e+08	3.80823e+08
000009	Bao'an, China	2019-06-30	B	106022	1.5121e+08	2.03689e+08	2.0734e+08
000009	Bao'an, China	2019-09-30	A	8.79281e+09	7.94649e+09	8.78756e+08	5.74361e+08
000009	Bao'an, China	2019-09-30	B	257430	2.21895e+08	1.21292e+08	1.12073e+08
000009	Bao'an, China	2019-12-31	A	1.20044e+10	1.09258e+10	1.16429e+09	7.11856e+08
000009	Bao'an, China	2019-12-31	B	771361	2.91132e+08	1.95763e+08	1.7808e+08
000009	Bao'an, China	2020-01-01	B	771361	2.91132e+08	1.95763e+08	1.7808e+08
000009	Bao'an, China	2020-01-01	A	1.20044e+10	1.09258e+10	1.16429e+09	7.11856e+08
000009	Bao'an, China	2020-03-31	A	1.62835e+09	1.56221e+09	1.87658e+08	1.14246e+08
000009	Bao'an, China	2020-03-31	B	136865	5.80095e+07	-2.5545e+07	-3.84739e+07
000009	Bao'an, China	2020-06-30	B	378107	1.34399e+08	2.20791e+08	2.10115e+08
000009	Bao'an, China	2020-06-30	A	4.01211e+09	3.81913e+09	4.68034e+08	3.39648e+08
000009	Bao'an, China	2020-09-30	B	544450	2.13405e+08	3.23454e+08	2.9402e+08
000009	Bao'an, China	2020-09-30	A	6.99024e+09	6.66103e+09	1.08633e+09	8.18894e+08
000009	Bao'an, China	2020-12-31	B	757058	3.161e+08	3.79758e+08	3.15407e+08
000009	Bao'an, China	2020-12-31	A	1.06635e+10	1.01153e+10	1.423e+09	1.06779e+09
000009	Bao'an, China	2021-01-01	A	1.06635e+10	1.01153e+10	1.423e+09	1.06779e+09
000009	Bao'an, China	2021-01-01	B	757058	3.161e+08	3.79758e+08	3.15407e+08
000009	Bao'an, China	2021-03-31	B	141792	6.28912e+07	-2.18301e+07	-386468
000009	Bao'an, China	2021-03-31	A	3.71502e+09	3.30584e+09	4.4597e+08	3.5381e+08
000009	Bao'an, China	2021-06-30	B	313190	1.61744e+08	1.71682e+08	1.81245e+08
000009	Bao'an, China	2021-06-30	A	8.04832e+09	7.26285e+09	1.38129e+09	1.10575e+09
000009	Bao'an, China	2021-09-30	A	1.22067e+10	1.10193e+10	1.9042e+09	1.5182e+09
000009	Bao'an, China	2021-12-31	B	2.7543e+07	3.21722e+08	1.9628e+08	1.95528e+08
000009	Bao'an, China	2021-12-31	A	1.76063e+10	1.61661e+10	2.15846e+09	1.75913e+09
000009	Bao'an, China	2022-01-01	A	1.76063e+10	1.61661e+10	2.15846e+09	1.75913e+09
000009	Bao'an, China	2022-01-01	B	2.7543e+07	3.21722e+08	1.9628e+08	1.95528e+08
000009	Bao'an, China	2022-03-31	A	5.69366e+09	5.15392e+09	5.3442e+08	4.50962e+08
000009	Bao'an, China	2022-06-30	B	272271	1.2363e+08	1.6148e+07	3.40556e+07
000009	Bao'an, China	2022-06-30	A	1.35316e+10	1.24368e+10	1.22145e+09	1.01771e+09
000009	Bao'an, China	2022-09-30	A	2.25072e+10	2.09459e+10	1.85869e+09	1.55878e+09
000009	Bao'an, China	2022-12-31	A	3.20328e+10	3.02019e+10	2.86931e+09	2.46801e+09
000009	Bao'an, China	2022-12-31	B	553587	2.41866e+08	-8.23996e+07	-7.58988e+07
000009	Bao'an, China	2023-01-01	A	3.20328e+10	3.02019e+10	2.86931e+09	2.46828e+09
000009	Bao'an, China	2023-01-01	B	553587	2.41866e+08	-8.23996e+07	-7.58392e+07
000009	Bao'an, China	2023-03-31	A	8.23216e+09	7.73835e+09	6.23728e+08	4.66267e+08
000009	Bao'an, China	2023-06-30	A	1.62902e+10	1.52302e+10	1.26859e+09	1.00613e+09
000009	Bao'an, China	2023-06-30	B	424078	1.13506e+08	3.2584e+07	3.20179e+07
000009	Bao'an, China	2023-09-30	A	2.45167e+10	2.26336e+10	1.90971e+09	1.48946e+09
000009	Bao'an, China	2023-12-31	A	3.07064e+10	2.84387e+10	2.24404e+09	1.68095e+09
000009	Bao'an, China	2023-12-31	B	852834	1.9732e+08	-6.4268e+07	-6.80014e+07
000010	Shenhuaxin	2013-01-01	B	1500000	6.359e+06	-2.39101e+06	-2.39101e+06
000010	Shenhuaxin	2013-01-01	A	4.1612e+08	3.61615e+08	5.67438e+07	4.23293e+07
000010	SST Huaxin	2013-03-31	B	600000	2.72166e+06	-2.12166e+06	-2.12166e+06
000010	SST Huaxin	2013-03-31	A	1.50508e+07	2.28752e+07	-7.84825e+06	-7.84825e+06
000010	SST Huaxin	2013-06-30	B	600000	7.46323e+06	403726	403726
000010	SST Huaxin	2013-06-30	A	1.39089e+08	1.38369e+08	7.97132e+06	4.16086e+06
000010	ST Huaxin	2013-09-30	B	600000	9.97475e+06	-1.65912e+06	-1.65912e+06
000010	ST Huaxin	2013-09-30	A	2.11499e+08	2.09763e+08	8.83103e+06	3.71497e+06
000010	Shenhuaxin	2013-12-31	B	1.72444e+06	1.15704e+07	-2.18748e+06	-2.18748e+06
000010	Shenhuaxin	2013-12-31	A	3.62384e+08	3.50568e+08	9.50735e+06	3.81076e+06
000010	Shenhuaxin	2014-01-01	B	1.72444e+06	1.15704e+07	-1.89949e+06	-1.89949e+06
000010	Shenhuaxin	2014-01-01	A	3.62384e+08	3.50568e+08	9.50735e+06	3.81076e+06
000010	Shenhuaxin	2014-03-31	A	39387420	4.30943e+07	-5.93621e+06	-6.27735e+06
000010	Shenhuaxin	2014-03-31	B	0	2.34568e+06	-4.58918e+06	-4.58918e+06
000010	Shenhuaxin	2014-06-30	A	1.07139e+08	1.10756e+08	-6.11273e+06	-7.19927e+06
000010	Shenhuaxin	2014-06-30	B	0	5.04717e+06	-7.55805e+06	-7.55805e+06
000010	Shenhuaxin	2014-09-30	A	1.30976e+08	1.41626e+08	-1.29552e+07	-1.41494e+07
000010	Shenhuaxin	2014-09-30	B	0	1.04849e+07	-1.296e+07	-1.296e+07
000010	Shenhuaxin	2014-12-31	B	103420	2.19589e+07	-4.86269e+07	-4.86269e+07
000010	Shenhuaxin	2014-12-31	A	2.303e+08	2.79365e+08	-7.55107e+07	-7.53183e+07
000010	Shenhuaxin	2015-01-01	B	103420	2.19589e+07	-4.86269e+07	-4.86269e+07
000010	Shenhuaxin	2015-01-01	A	2.303e+08	2.79365e+08	-7.55107e+07	-7.53183e+07
000010	Shenhuaxin	2015-03-31	B	23540	7.3651e+06	-7.34156e+06	-7.34156e+06
000010	Shenhuaxin	2015-03-31	A	1.52945e+08	1.51307e+08	689368	-2.58257e+06
000010	Shenhuaxin	2015-06-30	B	23540	1.50576e+07	-1.62724e+07	-1.62724e+07
000010	Shenhuaxin	2015-06-30	A	4.06067e+08	3.95168e+08	9.9878e+06	943912
000010	Shenhuaxin	2015-09-30	B	33830	2.11377e+07	-3.19258e+07	-3.19258e+07
000010	Shenhuaxin	2015-09-30	A	5.47843e+08	5.36273e+08	1.23456e+07	1.99805e+06
000010	Shenhuaxin	2015-12-31	B	133195	3.3314e+07	-2.30311e+07	-2.30311e+07
000010	Shenhuaxin	2015-12-31	A	9.57379e+08	9.39414e+08	4.60244e+07	1.99741e+07
000010	Beautiful ecology	2016-01-01	B	133195	3.3314e+07	-2.30311e+07	-2.30311e+07
000010	Beautiful ecology	2016-01-01	A	9.57379e+08	9.39414e+08	4.60244e+07	1.99741e+07
000010	Shenhuaxin	2016-03-31	B	0	1.10495e+07	-1.10495e+07	-1.10495e+07
000010	Shenhuaxin	2016-03-31	A	1.21255e+08	1.57689e+08	-3.6901e+07	-3.31638e+07
000010	Beautiful ecology	2016-06-30	B	25495	1.67248e+07	-1.66997e+07	-1.66997e+07
000010	Beautiful ecology	2016-06-30	A	5.60878e+08	5.35725e+08	4.15442e+07	2.57822e+07
000010	Beautiful ecology	2016-09-30	B	77810	2.13678e+07	-2.13467e+07	-2.13467e+07
000010	Beautiful ecology	2016-09-30	A	7.08032e+08	6.82682e+08	4.00156e+07	2.12087e+07
000010	Beautiful ecology	2016-12-31	B	106970	1.44102e+08	-2.94762e+07	-2.94762e+07
000010	Beautiful ecology	2016-12-31	A	1.05353e+09	1.12846e+09	6.87125e+07	3.89353e+07
000010	Beautiful ecology	2017-01-01	B	106970	1.44102e+08	-2.94762e+07	-2.94762e+07
000010	Beautiful ecology	2017-01-01	A	1.05353e+09	1.12846e+09	6.87125e+07	3.89353e+07
000010	Beautiful ecology	2017-03-31	B	6700	9018748	-9012048	-9012048
000010	Beautiful ecology	2017-03-31	A	105001149	1.35835e+08	-3.03086e+07	-2.56612e+07
000010	Beautiful ecology	2017-06-30	B	28240	1.78896e+07	-1.78613e+07	-1.78613e+07
000010	Beautiful ecology	2017-06-30	A	2.73395e+08	3.26358e+08	-5.22084e+07	-4.60791e+07
000010	Beautiful ecology	2017-09-30	B	104660	2.86814e+07	-2.10756e+07	-2.10756e+07
000010	Beautiful ecology	2017-09-30	A	6.39999e+08	6.34444e+08	2.7894e+07	1.19664e+07
000010	Beautiful ecology	2017-12-31	B	284310	9.43846e+08	-9.00341e+08	-9.00341e+08
000010	Beautiful ecology	2017-12-31	A	7.57886e+08	1.87335e+09	-1.05274e+09	-1.05001e+09
000010	Beautiful ecology	2018-01-01	B	284310	9.43846e+08	-9.00341e+08	-9.00341e+08
000010	Beautiful ecology	2018-01-01	A	7.57886e+08	1.88583e+09	-1.06521e+09	-1.06248e+09
000010	Beautiful ecology	2018-03-31	B	124225	1.02103e+07	-1.00206e+07	-1.00206e+07
000010	Beautiful ecology	2018-03-31	A	8.09879e+07	1.27945e+08	-4.69078e+07	-4.69176e+07
000010	Beautiful ecology	2018-06-30	A	1.0753e+08	2.05924e+08	-8.58308e+07	-8.50276e+07
000010	Beautiful ecology	2018-06-30	B	156090	2.29062e+07	-2.27926e+07	-2.27926e+07
000010	Beautiful ecology	2018-09-30	B	189060	3.51097e+07	-3.57845e+07	-3.57845e+07
000010	Beautiful ecology	2018-09-30	A	1.87352e+08	3.90047e+08	-1.87062e+08	-1.88811e+08
000010	Beautiful ecology	2018-12-31	B	206765	6.98897e+08	-7.04321e+08	-7.04321e+08
000010	Beautiful ecology	2018-12-31	A	3.4541e+08	1.07793e+09	-7.24249e+08	-7.26513e+08
000010	*ST Beautiful	2019-01-01	B	206765	6.64278e+07	-7.04321e+08	-7.04321e+08
000010	*ST Beautiful	2019-01-01	A	3.4541e+08	5.43935e+08	-7.24249e+08	-7.26513e+08
000010	Beautiful ecology	2019-03-31	B	32423.3	1.60557e+07	-1.60233e+07	-1.60233e+07
000010	Beautiful ecology	2019-03-31	A	1.99629e+08	1.9455e+08	1.99957e+07	1.98711e+07
000010	*ST Beautiful	2019-06-30	B	55957.4	3.20601e+07	-3.20135e+07	-3.20135e+07
000010	*ST Beautiful	2019-06-30	A	4.72836e+08	4.29077e+08	6.88318e+07	4.28932e+07
000010	*ST Beautiful	2019-09-30	A	1.08349e+09	9.56825e+08	1.63596e+08	111129325
000010	*ST Beautiful	2019-09-30	B	55957.4	4.77336e+07	-4.82596e+07	-4.82596e+07
000010	*ST Beautiful	2019-12-31	B	168970	8.63941e+07	-1.6086e+08	-1.6086e+08
000010	*ST Beautiful	2019-12-31	A	1.89307e+09	1.64789e+09	1.9625e+08	1.26128e+08
000010	Beautiful ecology	2020-01-01	B	168970	8.63941e+07	-1.6086e+08	-1.6086e+08
000010	Beautiful ecology	2020-01-01	A	1.89307e+09	1.64789e+09	1.9625e+08	1.26128e+08
000010	*ST Beautiful	2020-03-31	B		1.70915e+07	1.17687e+06	1.17687e+06
000010	*ST Beautiful	2020-03-31	A	7.02679e+07	1.02181e+08	-1.13618e+07	-1.17496e+07
000010	*ST Beautiful	2020-06-30	A	5.53312e+08	5.332e+08	3.51436e+07	2.10173e+07
000010	*ST Beautiful	2020-06-30	B	3.21101e+06	4.13071e+07	-1.63507e+07	-1.63507e+07
000010	Beautiful ecology	2020-09-30	B	3.21101e+06	6.01907e+07	-3.51867e+07	-3.51867e+07
000010	Beautiful ecology	2020-09-30	A	7.7495e+08	7.25353e+08	9.01912e+07	5.61705e+07
000010	Beautiful ecology	2020-12-31	B	2.26874e+07	9.75409e+07	-6.08714e+07	-6.08714e+07
000010	Beautiful ecology	2020-12-31	A	1.40854e+09	1309317222	1.16785e+08	7.63544e+07
000010	Beautiful ecology	2021-01-01	B	2.26874e+07	9.75409e+07	-6.08714e+07	-6.08714e+07
000010	Beautiful ecology	2021-01-01	A	1.40854e+09	1309317222	1.16785e+08	7.63544e+07
000010	Beautiful ecology	2021-03-31	A	2.28063e+08	2.19573e+08	1.4804e+07	7.778e+06
000010	Beautiful ecology	2021-03-31	B	264557	1.84951e+07	-1.79161e+07	-1.79161e+07
000010	Beautiful ecology	2021-06-30	B	1.2049e+08	1.28101e+08	-1.4217e+07	-1.4217e+07
000010	Beautiful ecology	2021-06-30	A	5.62996e+08	5.33542e+08	2.6046e+07	1.62193e+07
000010	Beautiful ecology	2021-09-30	A	1.05652e+09	9.75526e+08	6.07138e+07	4.00373e+07
000010	Beautiful ecology	2021-12-31	B	2.15719e+08	2.20788e+08	-2.10326e+07	-2.10326e+07
000010	Beautiful ecology	2021-12-31	A	1.75691e+09	1.59245e+09	6.1904e+07	3.92471e+07
000010	Beautiful ecology	2022-01-01	A	1.75691e+09	1.59245e+09	6.1904e+07	3.92471e+07
000010	Beautiful ecology	2022-01-01	B	2.15719e+08	2.20788e+08	-2.10326e+07	-2.10326e+07
000010	Beautiful ecology	2022-03-31	A	1.83923e+08	1.97014e+08	8.41854e+06	4.92218e+06
000010	Beautiful ecology	2022-06-30	B	3.40665e+07	5.33246e+07	4.16234e+06	4.16234e+06
000010	Beautiful ecology	2022-06-30	A	4.34696e+08	4.40259e+08	1.58445e+07	1.18512e+07
000010	Beautiful ecology	2022-09-30	A	5.59391e+08	5.78976e+08	-931758	-5.40648e+06
000010	Beautiful ecology	2022-12-31	A	6.13053e+08	7.28352e+08	-6.86674e+08	-6.86578e+08
000010	Beautiful ecology	2022-12-31	B	3.86989e+07	8.96845e+07	-1.62975e+08	-1.62975e+08
000010	Beautiful ecology	2023-01-01	A	6.13053e+08	7.28352e+08	-6.86674e+08	-6.86578e+08
000010	Beautiful ecology	2023-01-01	B	3.86989e+07	8.96845e+07	-1.62975e+08	-1.62975e+08
000010	Beautiful ecology	2023-03-31	A	1.23963e+08	1.52069e+08	-3.50687e+07	-3.51308e+07
000010	Beautiful ecology	2023-06-30	A	1.94097e+08	2.79011e+08	-1.51711e+08	-1.51895e+08
000010	Beautiful ecology	2023-06-30	B	4.34397e+06	3.34575e+07	-2.92806e+07	-2.92806e+07
000010	Beautiful ecology	2023-09-30	A	2.45519e+08	3.67095e+08	-2.07893e+08	-2.11224e+08
000010	Beautiful ecology	2023-12-31	A	3.02916e+08	4.71599e+08	-6.73477e+08	-6.77338e+08
000010	Beautiful ecology	2023-12-31	B	1.41888e+07	6.51623e+07	-6.50012e+07	-6.50012e+07
000011	Deep Property A	2013-01-01	B	4.82101e+07	5.52411e+07	3.75379e+08	3.75379e+08
000011	Deep Property A	2013-01-01	A	1.8613e+09	1.37905e+09	4.87048e+08	3.74822e+08
000011	Deep Property A	2013-03-31	B	1.27038e+07	1.60596e+07	7.32138e+06	7.32138e+06
000011	Deep Property A	2013-03-31	A	8.76432e+08	5.6555e+08	3.12681e+08	2.36361e+08
000011	Deep Property A	2013-06-30	B	2.54542e+07	6.19527e+06	4.01591e+07	4.01591e+07
000011	Deep Property A	2013-06-30	A	1.34819e+09	8.93487e+08	4.59687e+08	3.53601e+08
000011	Deep Property A	2013-09-30	B	3.86094e+07	2.68238e+07	3.87693e+07	3.87693e+07
000011	Deep Property A	2013-09-30	A	1.48174e+09	1.02378e+09	4.62478e+08	3.56261e+08
000011	Deep Property A	2013-12-31	B	5.17863e+07	5.80333e+07	1.86599e+08	1.86599e+08
000011	Deep Property A	2013-12-31	A	1.61923e+09	1.20081e+09	4.22934e+08	3.00841e+08
000011	Deep Property A	2014-01-01	B	5.17863e+07	5.80333e+07	1.86599e+08	1.86599e+08
000011	Deep Property A	2014-01-01	A	1.61923e+09	1.20081e+09	4.22934e+08	3.00841e+08
000011	Deep Property A	2014-03-31	A	1.94463e+08	1.57739e+08	3.76021e+07	2.77254e+07
000011	Deep Property A	2014-03-31	B	12230762	1.5191e+07	964569	964569
000011	Deep Property A	2014-06-30	A	5.01368e+08	3.636e+08	1.47813e+08	1.12075e+08
000011	Deep Property A	2014-06-30	B	32117214	3.22936e+07	3.66507e+06	3.66507e+06
000011	Deep Property A	2014-09-30	A	8.12558e+08	6.13341e+08	4.17748e+08	3.23125e+08
000011	Deep Property A	2014-09-30	B	5.07196e+07	5.2589e+07	2.10391e+08	1.67766e+08
000011	Deep Property A	2014-12-31	B	6.63686e+07	6.17952e+07	193351539	1.50488e+08
000011	Deep Property A	2014-12-31	A	1.26845e+09	9.08329e+08	5.53765e+08	4.17499e+08
000011	Deep Property A	2015-01-01	B	6.63686e+07	6.17952e+07	193351539	1.50488e+08
000011	Deep Property A	2015-01-01	A	1.26845e+09	9.08329e+08	5.53765e+08	4.17499e+08
000011	Deep Property A	2015-03-31	A	1.35271e+08	1.33602e+08	2.01992e+06	356365
000011	Deep Property A	2015-03-31	B	1.4915e+07	1.5455e+07	-519912	-387713
000011	Deep Property A	2015-06-30	B	2.9853e+07	2.92578e+07	6.74525e+06	5.37135e+06
000011	Deep Property A	2015-06-30	A	3.38761e+08	3.02467e+08	4.25249e+07	3.11628e+07
000011	Deep Property A	2015-09-30	B	4.5204e+07	4.49048e+07	7.15318e+06	5.6467e+06
000011	Deep Property A	2015-09-30	A	6.3605e+08	5.79627e+08	6.34446e+07	4.64558e+07
000011	Deep Property A	2015-12-31	B	6.14404e+07	2.49694e+07	2.12532e+08	1.80734e+08
000011	Deep Property A	2015-12-31	A	1.07742e+09	1.03751e+09	2.16392e+08	1.5682e+08
000011	Deep Property A	2016-01-01	B	6.14404e+07	2.49694e+07	2.12532e+08	1.80734e+08
000011	Deep Property A	2016-01-01	A	1.07742e+09	1.03751e+09	2.16392e+08	1.5682e+08
000011	Deep Property A	2016-03-31	B	1.52925e+07	1.49194e+07	1.12153e+06	894193
000011	Deep Property A	2016-03-31	A	1.96079e+08	1.96929e+08	227151	577026
000011	Deep Property A	2016-06-30	A	3.72057e+08	3.76637e+08	-2.63672e+06	-5.2487e+06
000011	Deep Property A	2016-06-30	B	3.2157e+07	2.61877e+07	7.54617e+06	5.3125e+06
000011	Deep Property A	2016-09-30	B	4.84755e+07	4.48503e+07	5.8581e+06	4.72259e+06
000011	Deep Property A	2016-09-30	A	5.29719e+08	5.38473e+08	-5.75931e+06	-7.20249e+06
000011	Deep Property A	2016-12-31	B	1.40965e+09	8.17343e+08	1.12015e+09	9.89049e+08
000011	Deep Property A	2016-12-31	A	2.0592e+09	1.56673e+09	4.91208e+08	3.54857e+08
000011	Deep Property A	2017-01-01	B	1.40965e+09	8.17343e+08	1.12015e+09	9.89049e+08
000011	Deep Property A	2017-01-01	A	2.0592e+09	1.56673e+09	4.91208e+08	3.54857e+08
000011	Deep Property A	2017-03-31	B	9.24456e+08	5.30912e+08	3.94459e+08	2.96612e+08
000011	Deep Property A	2017-03-31	A	1.03868e+09	6.38346e+08	4.0151e+08	3.01598e+08
000011	Deep Property A	2017-06-30	B	9.40996e+08	5.42662e+08	8.4273e+08	7.44567e+08
000011	Deep Property A	2017-06-30	A	1.31715e+09	8.45285e+08	4.67979e+08	3.64356e+08
000011	Deep Property A	2017-09-30	B	9.58287e+08	5.56925e+08	8.46285e+08	7.47282e+08
000011	Deep Property A	2017-09-30	A	2.65273e+09	1.90227e+09	7.4764e+08	5.76167e+08
000011	Deep Property A	2017-12-31	A	2.90469e+09	2.17885e+09	8.26748e+08	6.22963e+08
000011	Deep Property A	2017-12-31	B	9.744e+08	6.10164e+08	9.28401e+08	8.08847e+08
000011	Deep Property A	2018-01-01	B	9.744e+08	6.10164e+08	9.28401e+08	8.08847e+08
000011	Deep Property A	2018-01-01	A	2.90469e+09	2.17885e+09	8.26748e+08	6.22963e+08
000011	Deep Property A	2018-03-31	B	1.74889e+07	-4.1646e+06	2.14809e+07	1.6058e+07
000011	Deep Property A	2018-03-31	A	5.44366e+08	4.73226e+08	7.14156e+07	5.34568e+07
000011	Deep Property A	2018-06-30	B	3.34558e+07	1.02785e+06	3.25855e+07	2.24981e+07
000011	Deep Property A	2018-06-30	A	8.25014e+08	7.16725e+08	1.0956e+08	8.29725e+07
000011	Deep Property A	2018-09-30	B	6.87459e+07	1.93973e+07	5.01533e+07	3.58292e+07
000011	Deep Property A	2018-09-30	A	1.199e+09	1.01148e+09	1.89128e+08	1.44189e+08
000011	Deep Property A	2018-12-31	B	1.28064e+09	8.11503e+08	4.71228e+08	3.38718e+08
000011	Deep Property A	2018-12-31	A	2.78724e+09	2.01346e+09	7.77475e+08	5.92662e+08
000011	Deep Property A	2019-01-01	B	1.28064e+09	7.64126e+08	4.71228e+08	3.38718e+08
000011	Deep Property A	2019-01-01	A	3.37667e+09	2.47775e+09	9.18366e+08	6.98105e+08
000011	Deep Property A	2019-03-31	B	1.71e+08	7.98952e+07	9.32514e+07	7.00513e+07
000011	Deep Property A	2019-03-31	A	3.85944e+08	2.82528e+08	1.04553e+08	7.3648e+07
000011	Deep Property A	2019-06-30	A	7.5539e+08	6.26487e+08	1.27496e+08	7.53044e+07
000011	Deep Property A	2019-06-30	B	3.4191e+08	1.84373e+08	1.7411e+08	1.32779e+08
000011	Deep Property A	2019-09-30	B	3.78749e+08	2.12257e+08	2.11941e+08	1.61709e+08
000011	Deep Property A	2019-09-30	A	1.00195e+09	8.96124e+08	1.06964e+08	4.61525e+07
000011	Deep Property A	2019-12-31	B	3.93331e+08	2.60957e+08	2.19035e+08	1.64036e+08
000011	Deep Property A	2019-12-31	A	3.96167e+09	2.96605e+09	1.00485e+09	7.4213e+08
000011	Deep Property A	2020-01-01	B	3.93331e+08	2.60957e+08	2.19035e+08	1.64036e+08
000011	Deep Property A	2020-01-01	A	3.96167e+09	2.96605e+09	1.00485e+09	7.4213e+08
000011	Deep Property A	2020-03-31	B	9.57029e+06	4.61105e+06	3.91516e+07	2.96185e+07
000011	Deep Property A	2020-03-31	A	8.61546e+08	6.62964e+08	1.99464e+08	1.28433e+08
000011	Deep Property A	2020-06-30	A	1.42108e+09	1.15986e+09	2.67257e+08	1.77863e+08
000011	Deep Property A	2020-06-30	B	2.58283e+07	2.5704e+07	6.11831e+07	2.48642e+07
000011	Deep Property A	2020-09-30	B	3.84651e+07	4.40837e+07	8.19654e+07	2.92495e+07
000011	Deep Property A	2020-09-30	A	1.7537e+09	1.5274e+09	2.34231e+08	1.41489e+08
000011	Deep Property A	2020-12-31	B	6.41514e+07	1.11437e+08	7.87122e+07	2.80234e+07
000011	Deep Property A	2020-12-31	A	4.10437e+09	3.0947e+09	1.03411e+09	7.31338e+08
000011	Deep Property A	2021-01-01	B	6.41514e+07	1.11437e+08	7.87122e+07	2.80234e+07
000011	Deep Property A	2021-01-01	A	4.10437e+09	3.0947e+09	1.03411e+09	7.31338e+08
000011	Deep Property A	2021-03-31	B	2.19295e+07	1.57398e+07	4.47246e+07	3.35419e+07
000011	Deep Property A	2021-03-31	A	8.91027e+08	6.30079e+08	2.72891e+08	2.06682e+08
000011	Deep Property A	2021-06-30	B	4.23009e+07	3.91338e+07	7.32017e+07	7.85346e+07
000011	Deep Property A	2021-06-30	A	2.54087e+09	1.68472e+09	862869570	6.68626e+08
000011	Deep Property A	2021-09-30	A	3.18149e+09	2.21194e+09	9.80147e+08	7.63219e+08
000011	Deep Property A	2021-12-31	B	8.05296e+07	1.08185e+08	1.33463e+08	1.04316e+08
000011	Deep Property A	2021-12-31	A	4.49197e+09	3.18636e+09	1.31404e+09	9.86759e+08
000011	Deep Property A	2022-01-01	A	4.91112e+09	3584941653	1.34391e+09	1.00801e+09
000011	Deep Property A	2022-01-01	B	8.05296e+07	1.08185e+08	1.33463e+08	1.04316e+08
000011	Deep Property A	2022-03-31	A	1.25581e+09	9.77119e+08	2.81723e+08	2.15765e+08
000011	Deep Property A	2022-06-30	A	1.9883e+09	1.64873e+09	3.33956e+08	2.41301e+08
000011	Deep Property A	2022-06-30	B	3.15897e+07	7.09423e+07	3.84378e+07	2.97653e+07
000011	Deep Property A	2022-09-30	A	3.1403e+09	2.53314e+09	6.09224e+08	4.43964e+08
000011	Deep Property A	2022-12-31	A	3.70867e+09	3.14205e+09	7.50732e+08	5.29341e+08
000011	Deep Property A	2022-12-31	B	7.54864e+07	1.59771e+08	2.29563e+08	1.92491e+08
000011	Deep Property A	2023-01-01	A	3.70867e+09	3.14205e+09	7.50732e+08	5.2901e+08
000011	Deep Property A	2023-01-01	B	7.54864e+07	1.59771e+08	2.29563e+08	1.92493e+08
000011	Deep Property A	2023-03-31	A	4.1147e+08	4.01085e+08	1.29632e+07	9760760
000011	Deep Property A	2023-06-30	A	1.90546e+09	1.60553e+09	2.93466e+08	2.14646e+08
000011	Deep Property A	2023-06-30	B	1.00362e+09	7.60845e+08	2.45878e+08	1.83231e+08
000011	Deep Property A	2023-09-30	A	2.42733e+09	2.11089e+09	3.12802e+08	2.27109e+08
000011	Deep Property A	2023-12-31	A	2.96512e+09	2.74549e+09	7.06733e+08	4.49859e+08
000011	Deep Property A	2023-12-31	B	1.05381e+09	9.16989e+08	8.97285e+08	6.72162e+08
000012	Nanbo A	2013-01-01	B	1257853	40220269	782814809	782814809
000012	Nanbo A	2013-01-01	A	6994358029	6719556038	458572896	369806756
000012	Nanbo A	2013-03-31	B	741079	14628976	-7333862	-7333862
000012	Nanbo A	2013-03-31	A	1456792882	1305835991	174491963	129692741
000012	Nanbo A	2013-06-30	A	3536965783	3051735433	525558725	411830510
000012	Nanbo A	2013-06-30	B	741079	39585111	504555067	504555067
000012	Nanbo A	2013-09-30	B	741079	69553291	550281515	550281515
000012	Nanbo A	2013-09-30	A	5651645278	4813081700	926765441	728650042
000012	Nanbo A	2013-12-31	B	741079	143372815	839826110	814221430
000012	Nanbo A	2013-12-31	A	7733796114	6790564617	1881078887	1621214397
000012	Nanbo A	2014-01-01	B	741079	143372815	893926110	868321430
000012	Nanbo A	2014-01-01	A	7733796114	6790564617	1935178887	1675314397
000012	Nanbo A	2014-03-31	B	0	29207336	-19632998	-19632998
000012	Nanbo A	2014-03-31	A	1482894670	1344181492	168672503	133187083
000012	Nanbo A	2014-06-30	A	3262681672	2960932907	678194354	617196948
000012	Nanbo A	2014-06-30	B	0	97713561	674694901	684157291
000012	Nanbo A	2014-09-30	B	0	152868673	621551397	631013787
000012	Nanbo A	2014-09-30	A	5148947434	4681563328	867571485	780126104
000012	Nanbo A	2014-12-31	B	846362	212253798	480154334	489616724
000012	Nanbo A	2014-12-31	A	7044502645	6480097653	897862489	854044732
000012	Nanbo A	2015-01-01	B	846362	208833798	565874334	575336724
000012	Nanbo A	2015-01-01	A	7044502645	6476677653	983582489	939764732
000012	Nanbo A	2015-03-31	B	0	39278838	-20315142	-7037402
000012	Nanbo A	2015-03-31	A	1539206800	1483814575	91076378	89811307
000012	Nanbo A	2015-06-30	B	0	89334687	469018685	489067037
000012	Nanbo A	2015-06-30	A	3323039502	3214501324	227123067	220596420
000012	Nanbo A	2015-09-30	B	0	119799803	499170682	519219034
000012	Nanbo A	2015-09-30	A	5377129947	5178089033	439470649	408952566
000012	Nanbo A	2015-12-31	A	7430889111	7102003507	641553294	547732667
000012	Nanbo A	2015-12-31	B	0	259541249	423372958	419895994
000012	Nanbo A	2016-01-01	B	0	259541249	423372958	419895994
000012	Nanbo A	2016-01-01	A	7430889111	7102003507	641553294	547732667
000012	Nanbo A	2016-03-31	B	1077394	30211788	223327320	223327320
000012	Nanbo A	2016-03-31	A	1949421848	1743978936	232395787	204835467
000012	Nanbo A	2016-06-30	B	1077394	71461191	329662990	329708842
000012	Nanbo A	2016-06-30	A	4228165642	3720133533	543144486	465301322
000012	Nanbo A	2016-09-30	B	9551232	109003040	306834775	306880627
000012	Nanbo A	2016-09-30	A	6522141590	5748510149	840681331	718660205
000012	Nanbo A	2016-12-31	B	22581872	141498975	297233150	297279004
000012	Nanbo A	2016-12-31	A	8974083407	8058461401	956108619	804226524
000012	Nanbo A	2017-01-01	B	22581872	141498975	297233150	297279004
000012	Nanbo A	2017-01-01	A	8974083407	8058461401	956108619	804226524
000012	Nanbo A	2017-03-31	B	12712938	32344166	-19249038	-19249038
000012	Nanbo A	2017-03-31	A	2284820940	2101721182	208391523	176240910
000012	Nanbo A	2017-06-30	B	27295266	95485169	-67377523	-67377523
000012	Nanbo A	2017-06-30	A	4944337861	4502642030	480667069	400214048
000012	Nanbo A	2017-09-30	B	42334105	138344892	-93600717	-93600717
000012	Nanbo A	2017-09-30	A	7790908397	7016245101	861734539	721822345
000012	Nanbo A	2017-12-31	A	10879400746	9981704628	996307026	828636035
000012	Nanbo A	2017-12-31	B	58687566	164441469	328496600	320841025
000012	Nanbo A	2018-01-01	A	10879400746	9981704628	996307026	828636035
000012	Nanbo A	2018-01-01	B	58687566	164441469	328496600	320841025
000012	Nanbo A	2018-03-31	A	2629471994	2449790563	187576917	159024516
000012	Nanbo A	2018-03-31	B	14497732	45384440	-30285878	-30285878
000012	Nanbo A	2018-06-30	B	30709068	127396076	135968091	135968091
000012	Nanbo A	2018-06-30	A	5471169598	5073729591	420453221	359082117
000012	Nanbo A	2018-09-30	B	44248959	192369856	85380496	84781138
000012	Nanbo A	2018-09-30	A	8151251436	7637366372	574919108	485897782
000012	Nanbo A	2018-12-31	A	10609963011	10171846983	544596879	472208588
000012	Nanbo A	2018-12-31	B	58900937	254651598	37729791	37130433
000012	Nanbo A	2019-01-01	B	58900937	254628648	37729791	37130433
000012	Nanbo A	2019-01-01	A	10609963011	10035300833	544596879	472208588
000012	Nanbo A	2019-03-31	B	20108542	53899735	-33112918	-33112918
000012	Nanbo A	2019-03-31	A	2222721514	2112290384	164032578	135938404
000012	Nanbo A	2019-06-30	A	4888237578	4526773571	463197807	386739067
000012	Nanbo A	2019-06-30	B	38156685	129017159	299349177	299349177
000012	Nanbo A	2019-09-30	A	7661655487	6991295788	674056277	562067414
000012	Nanbo A	2019-09-30	B	57755818	201069796	248469613	248469613
000012	Nanbo A	2019-12-31	B	82205712	254694861	219459106	219459106
000012	Nanbo A	2019-12-31	A	10472028099	9508091953	662106627	560419577
000012	Nanbo A	2020-01-01	B	82205712	254694861	219459106	219459106
000012	Nanbo A	2020-01-01	A	10472028099	9508091953	662106627	560419577
000012	Nanbo A	2020-03-31	A	1733965637	1598409180	135466906	111988759
000012	Nanbo A	2020-03-31	B	19233446	49191202	-30887259	-30887259
000012	Nanbo A	2020-06-30	B	37484754	140064926	598854960	598854960
000012	Nanbo A	2020-06-30	A	4424221349	3967771208	485992173	401876965
000012	Nanbo A	2020-09-30	B	56874132	220293399	538888614	538888614
000012	Nanbo A	2020-09-30	A	7468278057	6476096799	943421267	749036992
000012	Nanbo A	2020-12-31	B	217297219	444543172	906971361	906971361
000012	Nanbo A	2020-12-31	A	10671253445	9096114170	1105691126	811952981
000012	Nanbo A	2021-01-01	B	217297219	444543172	906971361	906971361
000012	Nanbo A	2021-01-01	A	10671253445	9096114170	1105691126	811952981
000012	Nanbo A	2021-03-31	B	18975450	87415509	-80437735	-80437735
000012	Nanbo A	2021-03-31	A	3006832539	2306236702	697534263	578357935
000012	Nanbo A	2021-06-30	B	42342857	168655256	586068836	586068836
000012	Nanbo A	2021-06-30	A	6614802538	4992720799	1624258194	1368977904
000012	Nanbo A	2021-09-30	A	10246839119	7722584968	1874365409	1537332314
000012	Nanbo A	2021-12-31	B	294247989	440763808	1079390875	1079390875
000012	Nanbo A	2021-12-31	A	13629033650	10684365490	1917402183	1561248454
000012	Nanbo A	2022-01-01	A	13672372823	10731026191	1914080655	1558101624
000012	Nanbo A	2022-01-01	B	294247989	440763808	1079390875	1079390875
000012	Nanbo A	2022-03-31	A	2785709687	2385993949	454259938	387659421
000012	Nanbo A	2022-06-30	B	230198412	230633468	671550289	671550289
000012	Nanbo A	2022-06-30	A	6519216676	5480144295	1177516231	1008590707
000012	Nanbo A	2022-09-30	A	10803775346	9061719117	1941815849	1658822608
000012	Nanbo A	2022-12-31	A	15198706998	12967322642	2278874947	2043387188
000012	Nanbo A	2022-12-31	B	373707646	417754543	837464913	837464913
000012	Nanbo A	2023-01-01	A	15198706998	12967322642	2278874947	2043387188
000012	Nanbo A	2023-01-01	B	373707646	417754543	837464913	837464913
000012	Nanbo A	2023-03-31	A	4070673784	3635165242	459102814	392459356
000012	Nanbo A	2023-06-30	A	8389340245	7477912994	955991578	881897408
000012	Nanbo A	2023-06-30	B	219825718	165308661	1739878291	1739878291
000012	Nanbo A	2023-09-30	A	13479933172	11986880573	1568673582	1456186866
000012	Nanbo A	2023-12-31	A	18194864366	16380651460	1632195933	1546435130
000012	Nanbo A	2023-12-31	B	399502970	336148291	1754292970	1754292970
000014	Shahe Co., Ltd.	2013-01-01	B	1.22149e+08	1.04234e+08	1.97569e+07	1.64206e+07
000014	Shahe Co., Ltd.	2013-01-01	A	4.2131e+08	3.81395e+08	4.24102e+07	3.31751e+07
000014	Shahe Co., Ltd.	2013-03-31	B	3.29638e+06	1.68504e+07	-1.34601e+07	-1.3317e+07
000014	Shahe Co., Ltd.	2013-03-31	A	1.43882e+08	1.38917e+08	5.0643e+06	613344
000014	Shahe Co., Ltd.	2013-06-30	A	2.49893e+08	2.41519e+08	8.36898e+06	-3.51982e+06
000014	Shahe Co., Ltd.	2013-06-30	B	6.55801e+06	3.75201e+07	-3.09724e+07	-3.28899e+07
000014	Shahe Co., Ltd.	2013-09-30	B	9.72489e+06	5.71581e+07	-4.75014e+07	-4.94631e+07
000014	Shahe Co., Ltd.	2013-09-30	A	3.64713e+08	3.5418e+08	1.04546e+07	-6.13148e+06
000014	Shahe Co., Ltd.	2013-12-31	B	1.88283e+07	8.74732e+07	-6.609e+06	8.98046e+06
000014	Shahe Co., Ltd.	2013-12-31	A	5.6395e+08	5.1647e+08	4.95158e+07	3.52078e+07
000014	Shahe Co., Ltd.	2014-01-01	B	1.88283e+07	8.74732e+07	-6.609e+06	8.98046e+06
000014	Shahe Co., Ltd.	2014-01-01	A	5.6395e+08	5.1647e+08	4.95158e+07	3.52078e+07
000014	Shahe Co., Ltd.	2014-03-31	B	6.60956e+07	3.45476e+07	3.14544e+07	3.14789e+07
000014	Shahe Co., Ltd.	2014-03-31	A	8.68833e+07	5.72811e+07	2.95088e+07	2.91708e+07
000014	Shahe Co., Ltd.	2014-06-30	A	1.92185e+08	1.51325e+08	4.05893e+07	2.96107e+07
000014	Shahe Co., Ltd.	2014-06-30	B	7.11537e+07	5.20632e+07	1.90591e+07	1.36047e+07
000014	Shahe Co., Ltd.	2014-09-30	A	2.62547e+08	2.37569e+08	2.49246e+07	1.80243e+07
000014	Shahe Co., Ltd.	2014-09-30	B	7.47699e+07	8.26191e+07	-7.68274e+06	-6.50272e+06
000014	Shahe Co., Ltd.	2014-12-31	B	1.79878e+08	1.20018e+08	6.02088e+07	4.44662e+07
000014	Shahe Co., Ltd.	2014-12-31	A	5.11815e+08	4.27414e+08	8.4504e+07	6.27833e+07
000014	Shahe Co., Ltd.	2015-01-01	A	5.11815e+08	4.27414e+08	8.4504e+07	6.27833e+07
000014	Shahe Co., Ltd.	2015-01-01	B	1.79878e+08	1.20018e+08	6.02088e+07	4.44662e+07
000014	Shahe Co., Ltd.	2015-03-31	B	2.51292e+06	1.50325e+07	-3.06801e+06	-2.44453e+06
000014	Shahe Co., Ltd.	2015-03-31	A	3.63193e+07	4.4461e+07	1.30989e+06	585063
000014	Shahe Co., Ltd.	2015-06-30	B	5.20307e+06	3.17836e+07	-1.27198e+07	-50301.6
000014	Shahe Co., Ltd.	2015-06-30	A	1.84035e+08	1.89894e+08	8.00165e+06	1.54784e+07
000014	Shahe Co., Ltd.	2015-09-30	B	8.18829e+06	4.76009e+07	-2.17898e+07	-1.67681e+07
000014	Shahe Co., Ltd.	2015-09-30	A	2.24559e+08	2.41706e+08	472803	-573848
000014	Shahe Co., Ltd.	2015-12-31	A	4.13214e+08	3.61924e+08	7.1992e+07	5.34108e+07
000014	Shahe Co., Ltd.	2015-12-31	B	8.45136e+07	6.96571e+07	3.56313e+07	2.63566e+07
000014	Shahe Co., Ltd.	2016-01-01	B	8.45136e+07	6.96571e+07	3.56313e+07	2.63566e+07
000014	Shahe Co., Ltd.	2016-01-01	A	4.13214e+08	3.61924e+08	7.1992e+07	5.34108e+07
000014	Shahe Co., Ltd.	2016-03-31	B	1.51864e+06	1.27536e+07	-5.79381e+06	-4.42692e+06
000014	Shahe Co., Ltd.	2016-03-31	A	3.23518e+07	4.39109e+07	-6.1436e+06	-4.83897e+06
000014	Shahe Co., Ltd.	2016-06-30	B	2.53587e+06	2.65612e+07	-1.4506e+07	-1.10609e+07
000014	Shahe Co., Ltd.	2016-06-30	A	1.22517e+08	1.45588e+08	-1.35668e+07	-1.03617e+07
000014	Shahe Co., Ltd.	2016-09-30	B	3.2881e+06	3.94725e+07	-2.25866e+07	-1.72002e+07
000014	Shahe Co., Ltd.	2016-09-30	A	1.7184e+08	2.08516e+08	-2.30938e+07	-1.80769e+07
000014	Shahe Co., Ltd.	2016-12-31	B	3.78913e+07	5.48515e+07	-189275	-515529
000014	Shahe Co., Ltd.	2016-12-31	A	6.20757e+08	5.97881e+08	3.96091e+07	2.91127e+07
000014	Shahe Co., Ltd.	2017-01-01	B	3.78913e+07	5.48515e+07	-189275	-515529
000014	Shahe Co., Ltd.	2017-01-01	A	6.20757e+08	5.97881e+08	3.96091e+07	2.91127e+07
000014	Shahe Co., Ltd.	2017-03-31	B	760598	1.24155e+07	-5.62899e+06	-4.3335e+06
000014	Shahe Co., Ltd.	2017-03-31	A	9.70396e+07	1.05485e+08	-4.33494e+06	-3.38724e+06
000014	Shahe Co., Ltd.	2017-06-30	B	1.53415e+06	2.5983e+07	-8.2915e+06	-5.03172e+06
000014	Shahe Co., Ltd.	2017-06-30	A	3.023e+08	3.05155e+08	5.97971e+06	4.26915e+06
000014	Shahe Co., Ltd.	2017-09-30	B	2.31733e+06	3.93088e+07	-1.63121e+07	-1.11308e+07
000014	Shahe Co., Ltd.	2017-09-30	A	4.28409e+08	4.3367e+08	8.09644e+06	5.77298e+06
000014	Shahe Co., Ltd.	2017-12-31	B	1.21083e+07	5.64785e+07	-629408	5.54143e+06
000014	Shahe Co., Ltd.	2017-12-31	A	5.13141e+08	5.13451e+08	1.60659e+07	1.09882e+07
000014	Shahe Co., Ltd.	2018-01-01	A	5.13141e+08	5.13451e+08	1.60659e+07	1.09882e+07
000014	Shahe Co., Ltd.	2018-01-01	B	1.21083e+07	5.64785e+07	-629408	5.54143e+06
000014	Shahe Co., Ltd.	2018-03-31	B	1.42796e+06	1.29421e+07	-5.30296e+06	-4.03344e+06
000014	Shahe Co., Ltd.	2018-03-31	A	6.7736e+07	6.96125e+07	4.33473e+06	3.19519e+06
000014	Shahe Co., Ltd.	2018-06-30	B	2.86043e+06	2.6337e+07	-7.04994e+06	-4.04725e+06
000014	Shahe Co., Ltd.	2018-06-30	A	1.21747e+08	1.27804e+08	4.76999e+06	3.41725e+06
000014	Shahe Co., Ltd.	2018-09-30	B	4.29289e+06	4.00288e+07	-1.46979e+07	-9.87071e+06
000014	Shahe Co., Ltd.	2018-09-30	A	1.85998e+08	1.95803e+08	5.84363e+06	4.135e+06
000014	Shahe Co., Ltd.	2018-12-31	A	3.57929e+08	3.38812e+08	2.09089e+08	1.54522e+08
000014	Shahe Co., Ltd.	2018-12-31	B	1.04032e+07	58364411	1.54752e+08	1.17115e+08
000014	Shahe Co., Ltd.	2019-01-01	B	1.04032e+07	5.83788e+07	1.54752e+08	1.17115e+08
000014	Shahe Co., Ltd.	2019-01-01	A	3.57929e+08	3.38447e+08	2.09089e+08	1.54522e+08
000014	Shahe Co., Ltd.	2019-03-31	B	1.4714e+06	1.20117e+07	-6.44308e+06	-4.89161e+06
000014	Shahe Co., Ltd.	2019-03-31	A	7.22665e+06	2.03646e+07	-9.04075e+06	-6.84231e+06
000014	Shahe Co., Ltd.	2019-06-30	B	3.37545e+06	2.50408e+07	-1.55336e+07	-1.18875e+07
000014	Shahe Co., Ltd.	2019-06-30	A	8.25994e+07	9.39616e+07	-5.13144e+06	-3.98451e+06
000014	Shahe Co., Ltd.	2019-09-30	B	4.93933e+06	3.7079e+07	2.33628e+06	7.76446e+06
000014	Shahe Co., Ltd.	2019-09-30	A	9.07662e+07	1.15345e+08	-1.52486e+07	-1.15558e+07
000014	Shahe Co., Ltd.	2019-12-31	B	1.19332e+07	5.85726e+07	-8.11858e+06	-212359
000014	Shahe Co., Ltd.	2019-12-31	A	4.3814e+08	4.07893e+08	4.30578e+07	3.21317e+07
000014	Shahe Co., Ltd.	2020-01-01	B	1.19332e+07	5.85726e+07	-8.11858e+06	-212359
000014	Shahe Co., Ltd.	2020-01-01	A	4.3814e+08	4.07893e+08	4.30578e+07	3.21317e+07
000014	Shahe Co., Ltd.	2020-03-31	B	1.05467e+06	1.03138e+07	-6.18735e+06	-4.71721e+06
000014	Shahe Co., Ltd.	2020-03-31	A	8.6873e+07	7.68407e+07	1.31187e+07	9.83823e+06
000014	Shahe Co., Ltd.	2020-06-30	B	3.81624e+06	2.17992e+07	-1.21897e+07	-9.2925e+06
000014	Shahe Co., Ltd.	2020-06-30	A	2.10547e+08	1.78323e+08	3.77757e+07	2.82158e+07
000014	Shahe Co., Ltd.	2020-09-30	B	5.46729e+06	3.32316e+07	5.40102e+06	9.85773e+06
000014	Shahe Co., Ltd.	2020-09-30	A	2.30254e+08	2.14546e+08	2.43835e+07	1.8097e+07
000014	Shahe Co., Ltd.	2020-12-31	B	1.23515e+07	3.67696e+07	1.14715e+07	1.40518e+07
000014	Shahe Co., Ltd.	2020-12-31	A	3.46673e+08	3.34939e+08	2.49559e+07	9.13469e+06
000014	Shahe Co., Ltd.	2021-01-01	B	1.23515e+07	4.79372e+07	1.14715e+07	1.40518e+07
000014	Shahe Co., Ltd.	2021-01-01	A	3.46673e+08	3.34939e+08	2.49559e+07	9.13469e+06
000014	Shahe Co., Ltd.	2021-03-31	B	2.27509e+06	1.08763e+07	-5.52114e+06	-4.30297e+06
000014	Shahe Co., Ltd.	2021-03-31	A	8.09127e+06	2.33185e+07	-1.21e+07	-9.38719e+06
000014	Shahe Co., Ltd.	2021-06-30	B	3.79905e+06	2.19447e+07	-1.27646e+07	-1.00375e+07
000014	Shahe Co., Ltd.	2021-06-30	A	1.7874e+07	5.02486e+07	-2.75066e+07	-2.13811e+07
000014	Shahe Co., Ltd.	2021-09-30	A	2.43455e+07	7.25941e+07	-4.02983e+07	-3.11804e+07
000014	Shahe Co., Ltd.	2021-12-31	B	1.27183e+07	5.94597e+07	-6.56131e+06	-1.20046e+06
000014	Shahe Co., Ltd.	2021-12-31	A	6.41736e+08	5.54477e+08	6.84128e+07	4.89894e+07
000014	Shahe Co., Ltd.	2022-01-01	A	6.41736e+08	5.54477e+08	6.84128e+07	4.89894e+07
000014	Shahe Co., Ltd.	2022-01-01	B	1.27183e+07	5.94597e+07	-6.56131e+06	-1.20046e+06
000014	Shahe Co., Ltd.	2022-03-31	A	1.42687e+08	1.24878e+08	20901158	1.55284e+07
000014	Shahe Co., Ltd.	2022-06-30	B	2.5665e+06	2.81719e+07	-1.56427e+07	-1.202e+07
000014	Shahe Co., Ltd.	2022-06-30	A	3.6229e+08	3.09041e+08	5.80971e+07	4.33367e+07
000014	Shahe Co., Ltd.	2022-09-30	A	3.70865e+08	3.37476e+08	2.46416e+08	1.84429e+08
000014	Shahe Co., Ltd.	2022-12-31	A	7.63602e+08	6.28763e+08	3.35009e+08	2.48046e+08
000014	Shahe Co., Ltd.	2022-12-31	B	7.81205e+06	5.91908e+07	2.00908e+08	1.571e+08
000014	Shahe Co., Ltd.	2023-01-01	A	7.63602e+08	6.28763e+08	3.35009e+08	2.48046e+08
000014	Shahe Co., Ltd.	2023-01-01	B	7.81205e+06	5.91908e+07	2.00908e+08	1.571e+08
000014	Shahe Co., Ltd.	2023-03-31	A	3.8937e+08	1.74033e+08	2.15465e+08	1.61533e+08
000014	Shahe Co., Ltd.	2023-06-30	A	1.06245e+09	4.82149e+08	5.85265e+08	4.41261e+08
000014	Shahe Co., Ltd.	2023-06-30	B	4.85098e+08	8.21896e+07	4.07166e+08	3.06772e+08
000014	Shahe Co., Ltd.	2023-09-30	A	1.22744e+09	5.72217e+08	6.60211e+08	4.97436e+08
000014	Shahe Co., Ltd.	2023-12-31	A	1.38921e+09	6.91443e+08	6.92321e+08	5.24388e+08
000014	Shahe Co., Ltd.	2023-12-31	B	6.51912e+08	1.31048e+08	5.3225e+08	4.06747e+08
000016	Shen Kangjia A	2013-01-01	B	1.88951e+10	1.89826e+10	2.06546e+08	1.79832e+08
000016	Shen Kangjia A	2013-01-01	A	1.83379e+10	1.84876e+10	9.18261e+07	4.54386e+07
000016	Shen Kangjia A	2013-03-31	B	4.91899e+09	4.8802e+09	5.13727e+07	5.41622e+07
000016	Shen Kangjia A	2013-03-31	A	4.80631e+09	4.81381e+09	8.90227e+06	1.10592e+07
000016	Shen Kangjia A	2013-06-30	B	9.70222e+09	9.61317e+09	116578171	8.90825e+07
000016	Shen Kangjia A	2013-06-30	A	9421399281	9.39436e+09	5.96963e+07	36648406
000016	Shen Kangjia A	2013-09-30	B	1.5103e+10	1.50599e+10	1.84058e+08	1.38341e+08
000016	Shen Kangjia A	2013-09-30	A	1.45473e+10	1.45499e+10	1.52402e+08	4.03142e+07
000016	Shen Kangjia A	2013-12-31	B	2.10887e+10	2.11103e+10	2.54357e+08	2.06173e+08
000016	Shen Kangjia A	2013-12-31	A	2.00067e+10	2.01312e+10	1.82061e+08	5.98439e+07
000016	Shen Kangjia A	2014-01-01	B	2.10887e+10	2.11103e+10	2.54357e+08	2.06173e+08
000016	Shen Kangjia A	2014-01-01	A	2.00067e+10	2.01312e+10	1.80595e+08	5.83784e+07
000016	Shen Kangjia A	2014-03-31	B	4.07477e+09	4.05886e+09	4.14095e+07	3.06505e+07
000016	Shen Kangjia A	2014-03-31	A	4.04974e+09	4.06346e+09	2.30622e+07	1.03251e+07
000016	Shen Kangjia A	2014-06-30	A	8.3983e+09	8.63576e+09	8.31631e+07	4.73264e+07
000016	Shen Kangjia A	2014-06-30	B	8.45601e+09	8.68446e+09	5.84723e+07	4.3218e+07
000016	Shen Kangjia A	2014-09-30	A	1.34679e+10	1.39225e+10	1.02498e+08	4.98044e+07
000016	Shen Kangjia A	2014-09-30	B	1.33838e+10	1.37979e+10	-4.79243e+07	-3.66011e+07
000016	Shen Kangjia A	2014-12-31	B	1.82523e+10	1.89512e+10	-2.59897e+08	-2.00273e+08
000016	Shen Kangjia A	2014-12-31	A	1.94235e+10	2.017e+10	9.23797e+07	6.05247e+07
000016	Shen Kangjia A	2015-01-01	B	1.82523e+10	1.89512e+10	-2.59897e+08	-2.00273e+08
000016	Shen Kangjia A	2015-01-01	A	1.94235e+10	2.017e+10	9.23797e+07	6.05247e+07
000016	Shen Kangjia A	2015-03-31	B	4.32001e+09	4.26599e+09	8.41617e+07	6.3733e+07
000016	Shen Kangjia A	2015-03-31	A	4.56915e+09	4.57833e+09	3.17638e+07	4.39282e+06
000016	Shen Kangjia A	2015-06-30	B	7.78957e+09	8.04643e+09	-1.79269e+08	-1.3232e+08
000016	Shen Kangjia A	2015-06-30	A	8.94456e+09	9.37367e+09	-3.5572e+08	-3.04618e+08
000016	Shen Kangjia A	2015-09-30	B	1.1554e+10	1.21908e+10	-5.60735e+08	-4.17929e+08
000016	Shen Kangjia A	2015-09-30	A	1.38447e+10	1.48614e+10	-1.01617e+09	-8.58427e+08
000016	Shen Kangjia A	2015-12-31	B	1.57994e+10	1.68495e+10	-9.56048e+08	-6.97499e+08
000016	Shen Kangjia A	2015-12-31	A	1.83952e+10	2.00106e+10	-1.54547e+09	-1.27584e+09
000016	Shen Kangjia A	2016-01-01	B	1.57994e+10	1.68495e+10	-9.56048e+08	-6.97499e+08
000016	Shen Kangjia A	2016-01-01	A	1.83952e+10	2.00106e+10	-1.54547e+09	-1.27584e+09
000016	Shen Kangjia A	2016-03-31	B	3.85484e+09	3.89869e+09	1.57603e+07	1.07138e+07
000016	Shen Kangjia A	2016-03-31	A	4.07231e+09	4.08703e+09	2.96523e+07	1.36641e+07
000016	Shen Kangjia A	2016-06-30	B	6.44598e+09	6.71885e+09	-1.47134e+08	-1.11505e+08
000016	Shen Kangjia A	2016-06-30	A	8.60908e+09	8.74157e+09	1.06129e+07	9.90695e+06
000016	Shen Kangjia A	2016-09-30	B	1.00632e+10	1.05726e+10	-3.44552e+08	-2.59727e+08
000016	Shen Kangjia A	2016-09-30	A	1.46172e+10	1.49057e+10	-9.09139e+07	-4.92114e+07
000016	Shen Kangjia A	2016-12-31	B	1.39721e+10	1.48057e+10	-5.23981e+08	-3.79813e+08
000016	Shen Kangjia A	2016-12-31	A	2.02993e+10	2.08654e+10	2.77349e+07	9.21754e+07
000016	Shen Kangjia A	2017-01-01	B	1.39721e+10	1.48057e+10	-5.23981e+08	-3.79813e+08
000016	Shen Kangjia A	2017-01-01	A	2.02993e+10	2.08654e+10	2.77349e+07	9.21754e+07
000016	Shen Kangjia A	2017-03-31	B	3.52815e+09	3.6852e+09	-8.64956e+07	-6.52369e+07
000016	Shen Kangjia A	2017-03-31	A	4.68632e+09	4.73374e+09	31027327	2.59599e+07
000016	Shen Kangjia A	2017-06-30	B	6.27271e+09	6.4847e+09	-1.26696e+08	-88581396
000016	Shen Kangjia A	2017-06-30	A	1.1406e+10	1.14959e+10	3.05576e+07	3.43963e+07
000016	Shen Kangjia A	2017-09-30	B	9.91054e+09	1.03354e+10	-2.82155e+08	-1.98287e+08
000016	Shen Kangjia A	2017-09-30	A	2.01636e+10	2.02479e+10	1.47283e+08	1.34815e+08
000016	Shen Kangjia A	2017-12-31	B	1.21025e+10	1.28054e+10	5.72718e+09	4.31241e+09
000016	Shen Kangjia A	2017-12-31	A	3.12278e+10	3.14182e+10	6.65848e+09	5.08683e+09
000016	Shen Kangjia A	2018-01-01	A	3.12278e+10	3.14182e+10	6.65848e+09	5.08683e+09
000016	Shen Kangjia A	2018-01-01	B	1.21025e+10	1.28054e+10	5.72718e+09	4.31241e+09
000016	Shen Kangjia A	2018-03-31	A	7.77324e+09	7.88206e+09	1.23849e+08	1.0442e+08
000016	Shen Kangjia A	2018-03-31	B	3.66967e+09	3.84354e+09	1.25295e+08	1.45326e+08
000016	Shen Kangjia A	2018-06-30	A	1.76254e+10	1.80338e+10	3.91286e+08	4.08732e+08
000016	Shen Kangjia A	2018-06-30	B	6.55657e+09	7.17639e+09	6.50329e+08	7.37242e+08
000016	Shen Kangjia A	2018-09-30	B	1.09972e+10	1.21445e+10	4.5342e+08	6.1743e+08
000016	Shen Kangjia A	2018-09-30	A	2.97617e+10	3.05469e+10	4.46359e+08	5.79231e+08
000016	Shen Kangjia A	2018-12-31	A	4.61268e+10	4.72639e+10	4.54897e+08	6.68618e+08
000016	Shen Kangjia A	2018-12-31	B	1.33777e+10	1.49355e+10	-1.3786e+08	9.91991e+07
000016	Shen Kangjia A	2019-01-01	B	1.33777e+10	1.48711e+10	-1.3786e+08	9.91991e+07
000016	Shen Kangjia A	2019-01-01	A	4.61268e+10	4.7037e+10	4.54897e+08	6.68618e+08
000016	Shen Kangjia A	2019-03-31	B	3.15946e+09	3.66074e+09	-4.26963e+08	-3.19446e+08
000016	Shen Kangjia A	2019-03-31	A	1.07721e+10	1.12025e+10	1.85018e+08	1.58453e+08
000016	Shen Kangjia A	2019-06-30	B	5.36802e+09	6.27248e+09	-7.0487e+08	-5.29422e+08
000016	Shen Kangjia A	2019-06-30	A	2.60364e+10	2.66988e+10	4.89022e+08	4.78711e+08
000016	Shen Kangjia A	2019-09-30	B	8.78865e+09	1.01234e+10	-9.8668e+08	-7.45725e+08
000016	Shen Kangjia A	2019-09-30	A	4.16812e+10	4.2724e+10	6.45632e+08	6.31037e+08
000016	Shen Kangjia A	2019-12-31	A	5.51191e+10	5.66842e+10	4.50576e+08	3.34936e+08
000016	Shen Kangjia A	2019-12-31	B	5.6861e+09	7.48849e+09	-9.24742e+08	-5.59522e+08
000016	Shen Kangjia A	2020-01-01	B	5.6861e+09	7.48849e+09	-9.24742e+08	-5.59522e+08
000016	Shen Kangjia A	2020-01-01	A	5.51191e+10	5.66842e+10	4.50576e+08	3.34936e+08
000016	Shen Kangjia A	2020-03-31	A	7.80652e+09	8.23872e+09	-2.80053e+08	-2.74365e+08
000016	Shen Kangjia A	2020-03-31	B	2.17309e+09	2.34741e+09	-8.88966e+07	-6.76567e+07
000016	Shen Kangjia A	2020-06-30	B	3.37545e+09	3.66006e+09	3.78753e+08	2.94451e+08
000016	Shen Kangjia A	2020-06-30	A	1.75242e+10	1.83534e+10	1.4567e+08	7.22443e+07
000016	Shen Kangjia A	2020-09-30	B	5.2498e+09	5.96853e+09	3.59055e+08	2.90266e+08
000016	Shen Kangjia A	2020-09-30	A	2.98011e+10	3.12946e+10	5.85853e+08	5.41649e+08
000016	Shen Kangjia A	2020-12-31	B	3.71489e+09	4.98206e+09	1.13212e+08	2.07541e+08
000016	Shen Kangjia A	2020-12-31	A	5.03518e+10	5.23144e+10	5.01867e+08	5.40073e+08
000016	Shen Kangjia A	2021-01-01	B	3.71489e+09	4.98206e+09	1.13212e+08	2.07541e+08
000016	Shen Kangjia A	2021-01-01	A	5.03518e+10	5.23144e+10	5.01867e+08	5.40073e+08
000016	Shen Kangjia A	2021-03-31	B	5.72829e+08	7.79169e+08	-1.61985e+08	-1.23285e+08
000016	Shen Kangjia A	2021-03-31	A	9.82217e+09	1.03284e+10	6.94112e+07	1.87352e+07
000016	Shen Kangjia A	2021-06-30	B	1.20138e+09	1.57231e+09	-2.30852e+08	-1.71181e+08
000016	Shen Kangjia A	2021-06-30	A	2.18102e+10	2.26324e+10	1.7502e+08	9.07569e+07
000016	Shen Kangjia A	2021-09-30	A	3.16267e+10	3.29585e+10	-8.71164e+07	-1.28646e+08
000016	Shen Kangjia A	2021-12-31	B	2.8668e+09	4.20199e+09	5.90522e+08	3.24593e+08
000016	Shen Kangjia A	2021-12-31	A	4.91065e+10	5.14665e+10	1.57125e+09	8.06701e+08
000016	Shen Kangjia A	2022-01-01	A	4.91065e+10	5.14665e+10	1.57125e+09	8.06701e+08
000016	Shen Kangjia A	2022-01-01	B	2.8668e+09	4.20199e+09	5.90522e+08	3.24593e+08
000016	Shen Kangjia A	2022-03-31	A	8.32014e+09	8.94164e+09	-4.70444e+07	3.17052e+07
000016	Shen Kangjia A	2022-06-30	B	9.37175e+08	1.41299e+09	-2.36039e+08	-1.55835e+08
000016	Shen Kangjia A	2022-06-30	A	1.68955e+10	1.79547e+10	-3.08557e+07	5.80032e+07
000016	Shen Kangjia A	2022-09-30	A	2.4596e+10	2.61267e+10	-5.87063e+07	1.33231e+07
000016	Shen Kangjia A	2022-12-31	A	2.96079e+10	3.21641e+10	-2.06752e+09	-1.77016e+09
000016	Shen Kangjia A	2022-12-31	B	1.81178e+09	3.03918e+09	-1.71344e+09	-1.29772e+09
000016	Shen Kangjia A	2023-01-01	A	2.96079e+10	3.21641e+10	-2.06752e+09	-1.76922e+09
000016	Shen Kangjia A	2023-01-01	B	1.81178e+09	3.03918e+09	-1.71344e+09	-1.29772e+09
000016	Shen Kangjia A	2023-03-31	A	4.60065e+09	5.2786e+09	1.83089e+08	9.10668e+07
000016	Shen Kangjia A	2023-06-30	A	1.04721e+10	1.1507e+10	-3.45139e+08	-3.28428e+08
000016	Shen Kangjia A	2023-06-30	B	6.71342e+08	1.11567e+09	1.76405e+08	1.11646e+08
000016	Shen Kangjia A	2023-09-30	A	1.48767e+10	1.65192e+10	-1.04682e+09	-8.95533e+08
000016	Shen Kangjia A	2023-12-31	A	1.78493e+10	2.02672e+10	-2.71734e+09	-2.63589e+09
000016	Shen Kangjia A	2023-12-31	B	1.848e+09	2.8873e+09	-7.38765e+08	-7.49189e+08
000017	*ST Chinese A	2013-01-01	A	2.92827e+08	3.48028e+08	-5.21266e+07	-5.21266e+07
000017	*ST Chinese A	2013-01-01	B	2.72831e+07	8.00828e+07	-4.96967e+07	-4.96967e+07
000017	*ST Chinese A	2013-03-31	B	6.17243e+06	3.24699e+07	-2.63031e+07	-2.63031e+07
000017	*ST Chinese A	2013-03-31	A	3.94781e+07	6.60699e+07	-2.65973e+07	-2.65973e+07
000017	*ST Chinese A	2013-06-30	B	1.35295e+07	4.24102e+07	-2.89047e+07	-2.89047e+07
000017	*ST Chinese A	2013-06-30	A	1.04904e+08	1.34226e+08	-2.9281e+07	-2.9281e+07
000017	*ST Chinese A	2013-09-30	B	21755989	4.83684e+07	-2.66418e+07	-2.66418e+07
000017	*ST Chinese A	2013-09-30	A	2.00228e+08	2.27222e+08	-2.69589e+07	-2.69589e+07
000017	*ST Chinese A	2013-12-31	A	2.71112e+08	336247395	1.66886e+09	1.57586e+09
000017	*ST Chinese A	2013-12-31	B	2.63045e+07	9.38128e+07	1.59353e+09	1.50114e+09
000017	Deep Chinese A	2014-01-01	B	2.63045e+07	9.38128e+07	1.59353e+09	1.50114e+09
000017	Deep Chinese A	2014-01-01	A	2.71112e+08	336247395	1.66886e+09	1.57586e+09
000017	*ST Chinese A	2014-03-31	A	2.64571e+07	2.77855e+07	588288	433872
000017	*ST Chinese A	2014-03-31	B	2.12527e+06	3.72276e+06	225085	168814
000017	Deep Chinese A	2014-06-30	A	8.56666e+07	8.73952e+07	3.15075e+06	2.36107e+06
000017	Deep Chinese A	2014-06-30	B	3.70377e+06	7.46253e+06	986686	739675
000017	Deep Chinese A	2014-09-30	A	1.61951e+08	1.64399e+08	5.51003e+06	4.1043e+06
000017	Deep Chinese A	2014-09-30	B	5.62322e+06	1.11439e+07	2.28935e+06	1.71701e+06
000017	Deep Chinese A	2014-12-31	B	7.28788e+06	1.7885e+07	3.912e+06	2.79193e+06
000017	Deep Chinese A	2014-12-31	A	2.12071e+08	2.18798e+08	7.92886e+06	5.783e+06
000017	Deep Chinese A	2015-01-01	B	7.28788e+06	1.7885e+07	3.912e+06	2.79193e+06
000017	Deep Chinese A	2015-01-01	A	2.12071e+08	2.18798e+08	7.92886e+06	5.783e+06
000017	Deep Chinese A	2015-03-31	B	1.40059e+06	1.45948e+06	-14859.2	-14859.2
000017	Deep Chinese A	2015-03-31	A	2.23264e+07	2.18251e+07	545318	395418
000017	Deep Chinese A	2015-06-30	B	3.83893e+06	3.87688e+06	6082.07	4563.54
000017	Deep Chinese A	2015-06-30	A	7.65368e+07	7.57484e+07	832470	592577
000017	Deep Chinese A	2015-09-30	B	5.4594e+06	5.63243e+06	-51311.3	-52829.8
000017	Deep Chinese A	2015-09-30	A	1.39328e+08	1.38314e+08	1.1364e+06	791366
000017	Deep Chinese A	2015-12-31	B	3.18353e+06	3.75228e+06	-195070	-214018
000017	Deep Chinese A	2015-12-31	A	1.7099e+08	1.71371e+08	-11319.6	-105929
000017	Deep Chinese A	2016-01-01	B	3.18353e+06	3.75228e+06	-195070	-214018
000017	Deep Chinese A	2016-01-01	A	1.7099e+08	1.71371e+08	-11319.6	-105929
000017	Deep Chinese A	2016-03-31	B	1.74722e+06	1946516	-8307.34	-8307.34
000017	Deep Chinese A	2016-03-31	A	2.19993e+07	2.18807e+07	313977	212640
000017	Deep Chinese A	2016-06-30	B	3.47677e+06	3.43464e+06	378238	283681
000017	Deep Chinese A	2016-06-30	A	6.5774e+07	6.53998e+07	714827	518932
000017	Deep Chinese A	2016-09-30	B	4.7422e+06	5.05583e+06	243052	148495
000017	Deep Chinese A	2016-09-30	A	1.1995e+08	1.16587e+08	3.92327e+06	2.9086e+06
000017	Deep Chinese A	2016-12-31	B	3.0985e+06	4.06353e+06	-401561	-401561
000017	Deep Chinese A	2016-12-31	A	1.41971e+08	1.37757e+08	4.79819e+06	3.89158e+06
000017	Deep Chinese A	2017-01-01	B	3.0985e+06	4.06353e+06	-401561	-401561
000017	Deep Chinese A	2017-01-01	A	1.41971e+08	1.37757e+08	4.79819e+06	3.89158e+06
000017	Deep Chinese A	2017-03-31	B	1.51305e+06	1.79766e+06	-127700	-127700
000017	Deep Chinese A	2017-03-31	A	2.33032e+07	2.29381e+07	521980	358046
000017	Deep Chinese A	2017-06-30	B	3.22891e+06	4.16229e+06	-674308	-674308
000017	Deep Chinese A	2017-06-30	A	4.89297e+07	5.1337e+07	-2.11564e+06	-2.12727e+06
000017	Deep Chinese A	2017-09-30	B	4.83429e+06	5.97838e+06	-781852	-781852
000017	Deep Chinese A	2017-09-30	A	9.55169e+07	9.75185e+07	-1.60117e+06	-1.61279e+06
000017	Deep Chinese A	2017-12-31	B	2.45056e+07	2.28969e+07	1.81788e+06	1.41392e+06
000017	Deep Chinese A	2017-12-31	A	1.37491e+08	1.35675e+08	2.09486e+06	1.57916e+06
000017	Deep Chinese A	2018-01-01	A	1.37491e+08	1.35675e+08	2.09486e+06	1.57916e+06
000017	Deep Chinese A	2018-01-01	B	2.45056e+07	2.28969e+07	1.81788e+06	1.41392e+06
000017	Deep Chinese A	2018-03-31	B	7.02919e+06	6.69509e+06	402205	298145
000017	Deep Chinese A	2018-03-31	A	2.47329e+07	2.44973e+07	307688	203628
000017	Deep Chinese A	2018-06-30	B	2.40235e+07	2.31591e+07	932536	699402
000017	Deep Chinese A	2018-06-30	A	6.77349e+07	6.70518e+07	725050	491916
000017	Deep Chinese A	2018-09-30	B	3.47125e+07	3.39403e+07	974667	731000
000017	Deep Chinese A	2018-09-30	A	1.0125e+08	9.98186e+07	1.60798e+06	1.23625e+06
000017	Deep Chinese A	2018-12-31	A	1.19907e+08	1.22211e+08	-2.12906e+06	-1.88051e+06
000017	Deep Chinese A	2018-12-31	B	3.38595e+07	3.49507e+07	-918716	-918716
000017	Deep Chinese A	2019-01-01	B	3.38595e+07	3.49649e+07	-918716	-918716
000017	Deep Chinese A	2019-01-01	A	1.19907e+08	1.21011e+08	-2.12906e+06	-1.88051e+06
000017	Deep Chinese A	2019-03-31	B	1.10395e+07	1.11903e+07	-92473.1	-92473.1
000017	Deep Chinese A	2019-03-31	A	2.19541e+07	2.24968e+07	-484332	-484332
000017	Deep Chinese A	2019-06-30	A	3.82744e+07	3.95408e+07	-1.09461e+06	-1.09046e+06
000017	Deep Chinese A	2019-06-30	B	2.54044e+07	2.56322e+07	-118751	-118751
000017	Deep Chinese A	2019-09-30	A	6.28489e+07	6.30612e+07	-40539.1	-40625.9
000017	Deep Chinese A	2019-09-30	B	4.92513e+07	4.84574e+07	903045	898806
000017	Deep Chinese A	2019-12-31	B	5.77657e+07	6.16571e+07	-5.6797e+06	-5.6797e+06
000017	Deep Chinese A	2019-12-31	A	7.60227e+07	8.09867e+07	-7.80156e+06	-7.81388e+06
000017	*ST Chinese A	2020-01-01	B	5.77657e+07	6.16571e+07	-5.6797e+06	-5.6797e+06
000017	*ST Chinese A	2020-01-01	A	7.60227e+07	8.09867e+07	-7.80156e+06	-7.81388e+06
000017	Deep Chinese A	2020-03-31	A	7.43445e+06	8.33068e+06	-733036	-733036
000017	Deep Chinese A	2020-03-31	B	2.94688e+06	3.33892e+06	-320383	-320383
000017	*ST Chinese A	2020-06-30	A	4.26564e+07	4.00132e+07	3.59065e+06	3.42061e+06
000017	*ST Chinese A	2020-06-30	B	1.59508e+07	1.47774e+07	1.58878e+06	1.58878e+06
000017	*ST Chinese A	2020-09-30	B	2.55494e+07	2.22782e+07	3801614	3801614
000017	*ST Chinese A	2020-09-30	A	8.28733e+07	7.76761e+07	6.25981e+06	6.03086e+06
000017	*ST Chinese A	2020-12-31	B	2.88791e+07	2.63324e+07	2.86766e+06	2.86766e+06
000017	*ST Chinese A	2020-12-31	A	1.17857e+08	1.1318e+08	4.76608e+06	4.37571e+06
000017	Deep Chinese A	2021-01-01	B	2.88791e+07	2.63324e+07	2.86766e+06	2.86766e+06
000017	Deep Chinese A	2021-01-01	A	1.17857e+08	1.1318e+08	4.76608e+06	4.37571e+06
000017	*ST Chinese A	2021-03-31	B	4.55035e+06	4.7542e+06	-201352	-201352
000017	*ST Chinese A	2021-03-31	A	2.31633e+07	2.33689e+07	-202621	-211484
000017	Deep Chinese A	2021-06-30	A	5.41303e+07	5.41977e+07	1.73923e+06	1.57784e+06
000017	Deep Chinese A	2021-06-30	B	1.23787e+07	1.31002e+07	975815	975815
000017	Deep Chinese A	2021-09-30	A	8.32437e+07	8.29252e+07	2.37976e+06	2.20266e+06
000017	Deep Chinese A	2021-12-31	B	2.81992e+07	2.87856e+07	-2.41703e+06	-2.41703e+06
000017	Deep Chinese A	2021-12-31	A	1.65247e+08	1.6423e+08	-705595	-1639556
000017	Deep Chinese A	2022-01-01	A	1.65247e+08	1.6423e+08	-705595	-1639556
000017	Deep Chinese A	2022-01-01	B	2.81992e+07	2.87856e+07	-2.41703e+06	-2.41703e+06
000017	Deep Chinese A	2022-03-31	A	5.0247e+07	5.13482e+07	-716790	-725060
000017	Deep Chinese A	2022-06-30	A	1.06665e+08	1.08204e+08	-1.20349e+06	-1.22314e+06
000017	Deep Chinese A	2022-06-30	B	5.99623e+06	8.47539e+06	-1.97947e+06	-1.97947e+06
000017	Deep Chinese A	2022-09-30	A	1.49163e+08	1.47913e+08	2.29579e+06	2.18324e+06
000017	Deep Chinese A	2022-12-31	A	4.44762e+08	4.34584e+08	-6.71246e+06	-7.98234e+06
000017	Deep Chinese A	2022-12-31	B	2.67242e+08	2.60131e+08	-5.25686e+06	-6.37414e+06
000017	Deep Chinese A	2023-01-01	A	4.44762e+08	4.34584e+08	-6.71246e+06	-7.98234e+06
000017	Deep Chinese A	2023-01-01	B	2.67242e+08	2.60131e+08	-5.25686e+06	-6.37414e+06
000017	Deep Chinese A	2023-03-31	A	1.51528e+08	1.47176e+08	4.39565e+06	3.5611e+06
000017	Deep Chinese A	2023-06-30	A	2.92999e+08	2.85545e+08	7.57452e+06	5.93706e+06
000017	Deep Chinese A	2023-06-30	B	2.62024e+07	2.56589e+07	995293	912327
000017	Deep Chinese A	2023-09-30	A	3.48503e+08	3.41336e+08	7.84608e+06	6.13051e+06
000017	Deep Chinese A	2023-12-31	A	5.68482e+08	5.46646e+08	1.85932e+07	1.80056e+07
000017	Deep Chinese A	2023-12-31	B	2.34721e+08	2.18298e+08	1.3485e+07	14152104
000018	*ST middle crown A	2013-01-01	B	2834664	4804135	-2566647	-2566647
000018	*ST middle crown A	2013-01-01	A	11095669	13388125	-289200	-247331
000018	ST middle crown A	2013-03-31	B	481360	1096336	-621903	-621903
000018	ST middle crown A	2013-03-31	A	2430392	3442926	-2662785	-2662785
000018	*ST middle crown A	2013-06-30	A	4990626	6628035	-4123606	-4123606
000018	*ST middle crown A	2013-06-30	B	908470	2163129	-3659586	-3659586
000018	*ST middle crown A	2013-09-30	B	1359820	5284094	307710	307710
000018	*ST middle crown A	2013-09-30	A	7580884	9270962	-531410	-531410
000018	*ST middle crown A	2013-12-31	B	3067093	7403506	-2537404	-2537404
000018	*ST middle crown A	2013-12-31	A	26998990	19403168	10234487	7849904
000018	Zhongguan A	2014-01-01	B	3067093	7403506	-2537404	-2537404
000018	Zhongguan A	2014-01-01	A	26998990	19403168	10234487	7849904
000018	Zhongguan A	2014-03-31	A	2432585	2959613	-1144673	-1144673
000018	Zhongguan A	2014-03-31	B	415960	910606	-494646	-494646
000018	Zhongguan A	2014-06-30	A	5077451	5194360	738330	738330
000018	Zhongguan A	2014-06-30	B	1041445	1559393	-517948	-517948
000018	Zhongguan A	2014-09-30	A	8032138	7898742	1173093	1173093
000018	Zhongguan A	2014-09-30	B	1988275	2413731	-430456	-430456
000018	Zhongguan A	2014-12-31	B	2940815	7385446	-4663890	-4663890
000018	Zhongguan A	2014-12-31	A	11015403	16381153	4740872	4287196
000018	Shen Changcheng	2015-01-01	B	2940815	7385446	-4663890	-4663890
000018	Shen Changcheng	2015-01-01	A	2.75468e+09	2.50852e+09	2.50241e+08	1.86858e+08
000018	Zhongguan A	2015-03-31	B	948730	1625867	-677137	-677137
000018	Zhongguan A	2015-03-31	A	3017384	3483278	-390827	-390827
000018	Zhongguan A	2015-06-30	B	1917380	2587390	-670010	-670010
000018	Zhongguan A	2015-06-30	A	5569686	6128094	-608576	-608576
000018	Zhongguan A	2015-09-30	B	2246511	3.09514e+06	4.51158e+08	3.42548e+08
000018	Zhongguan A	2015-09-30	A	2.91662e+09	2.59252e+09	3.23559e+08	2.42511e+08
000018	Shen Changcheng	2015-12-31	B	2318061	1.27033e+07	4.47035e+08	3.53326e+08
000018	Shen Changcheng	2015-12-31	A	4.01036e+09	3.57896e+09	4.30792e+08	3.46103e+08
000018	Shen Changcheng	2016-01-01	B	2318061	1.27033e+07	4.47035e+08	3.53326e+08
000018	Shen Changcheng	2016-01-01	A	4.01036e+09	3.57896e+09	4.30792e+08	3.46103e+08
000018	Shen Changcheng	2016-03-31	B	63540	9.39254e+06	-9.329e+06	-9.329e+06
000018	Shen Changcheng	2016-03-31	A	9.24667e+08	8.29823e+08	9.48549e+07	7.59793e+07
000018	Shen Changcheng	2016-06-30	B	115940	3.37348e+07	-7.30345e+06	-7.30345e+06
000018	Shen Changcheng	2016-06-30	A	1.95357e+09	1.74056e+09	2.3944e+08	2.01578e+08
000018	Shen Changcheng	2016-09-30	B	173625	7.54581e+07	-4.87707e+07	-4.87707e+07
000018	Shen Changcheng	2016-09-30	A	3.2336e+09	2.89583e+09	3.6426e+08	3.02153e+08
000018	Shen Changcheng	2016-12-31	B	238049	4.17574e+07	-1.48078e+07	-1.48081e+07
000018	Shen Changcheng	2016-12-31	A	4.665e+09	4110727814	5.61338e+08	4.72093e+08
000018	Shen Changcheng	2017-01-01	B	238049	4.17574e+07	-1.48078e+07	-1.48081e+07
000018	Shen Changcheng	2017-01-01	A	4.665e+09	4.11073e+09	5.61338e+08	4.72093e+08
000018	Shen Changcheng	2017-03-31	B	52513.5	3.0545e+07	-3.04925e+07	-3.04925e+07
000018	Shen Changcheng	2017-03-31	A	1.05987e+09	9.35317e+08	1.24179e+08	9.9244e+07
000018	Shen Changcheng	2017-06-30	B	111018	4.81333e+07	-4.80223e+07	-4.80223e+07
000018	Shen Changcheng	2017-06-30	A	3.02508e+09	2.69374e+09	3.35699e+08	2.79471e+08
000018	Shen Changcheng	2017-09-30	B	172315	7.45496e+07	-7.43773e+07	-7.43773e+07
000018	Shen Changcheng	2017-09-30	A	4.68521e+09	4.18439e+09	5.05015e+08	4.23913e+08
000018	Shen Changcheng	2017-12-31	A	6.49712e+09	5.99094e+09	5.1105e+08	3.84046e+08
000018	Shen Changcheng	2017-12-31	B	240559	1.52518e+08	-5.22703e+07	-5.22703e+07
000018	Shen Changcheng	2018-01-01	B	240559	1.52518e+08	-5.22703e+07	-5.22703e+07
000018	Shen Changcheng	2018-01-01	A	6.49712e+09	5.99094e+09	5.1105e+08	3.84046e+08
000018	Shen Changcheng	2018-03-31	B	55009	3.11817e+07	6.88733e+07	5.1655e+07
000018	Shen Changcheng	2018-03-31	A	9.23443e+08	8.70628e+08	2.54738e+08	2.18783e+08
000018	Shen Changcheng	2018-06-30	B	117362	1.08743e+08	-8.62516e+06	-8.62516e+06
000018	Shen Changcheng	2018-06-30	A	1.58697e+09	1608871904	1.61856e+08	1.43066e+08
000018	Shen Changcheng	2018-09-30	B	171780	2.27361e+08	-1.27189e+08	-1.27189e+08
000018	Shen Changcheng	2018-09-30	A	2.25906e+09	2.58376e+09	3.10682e+07	2.33689e+07
000018	Shen Changcheng	2018-12-31	A	2.42699e+09	3.90682e+09	-1.71648e+09	-1.71976e+09
000018	Shen Changcheng	2018-12-31	B	197962	5.02204e+08	-5.04639e+08	-5.04639e+08
000018	Shen Changcheng	2019-03-31	B	0	5.66821e+07	-5.66821e+07	-5.66821e+07
000018	Shen Changcheng	2019-03-31	A	1.52514e+08	2.81479e+08	-1.28965e+08	-1.28965e+08
000018	*ST Divine City	2019-06-30	A	2.56367e+08	6.56036e+08	-1.41584e+09	-1.41679e+09
000018	*ST Divine City	2019-06-30	B		2.74882e+08	-2.89825e+08	-2.89825e+08
000018	*ST Divine City	2019-09-30	B	0	4.14779e+08	-4.29029e+08	-4.29029e+08
000018	*ST Divine City	2019-09-30	A	3.24203e+08	8.88449e+08	-1.52815e+09	-1.5286e+09
000019	Deep treasure A	2013-01-01	B	3.82625e+06	3.3175e+07	7.61025e+07	7.6077e+07
000019	Deep treasure A	2013-01-01	A	3.1079e+08	3.42403e+08	7.68832e+07	7.40639e+07
000019	Deep treasure A	2013-03-31	A	1.06246e+08	1.0494e+08	3.28321e+06	1.80704e+06
000019	Deep treasure A	2013-03-31	B	600000	3.47573e+06	-2.84066e+06	-2.84066e+06
000019	Deep treasure A	2013-06-30	B	1200000	9.29312e+06	-7.84087e+06	-7.84087e+06
000019	Deep treasure A	2013-06-30	A	2.29743e+08	2.37304e+08	-1.42392e+06	-4.47595e+06
000019	Deep treasure A	2013-09-30	B	3.21297e+07	4.38025e+07	5.68393e+07	5.68393e+07
000019	Deep treasure A	2013-09-30	A	3.50107e+08	3.65749e+08	5.87727e+07	5.55934e+07
000019	Deep treasure A	2013-12-31	B	6.09721e+07	8.21189e+07	6.00495e+07	4.92941e+07
000019	Deep treasure A	2013-12-31	A	4.38319e+08	4.64643e+08	6.20035e+07	4.52142e+07
000019	Deep treasure A	2014-01-01	B	6.09721e+07	8.21189e+07	6.00495e+07	4.92941e+07
000019	Deep treasure A	2014-01-01	A	4.38319e+08	4.64643e+08	6.20035e+07	4.52142e+07
000019	Deep treasure A	2014-03-31	B	1.32109e+07	1.84184e+07	-269033	-269033
000019	Deep treasure A	2014-03-31	A	6.22684e+07	7.22359e+07	-6.07767e+06	-6.73891e+06
000019	Deep treasure A	2014-06-30	A	1.1825e+08	1.47438e+08	-2.40459e+07	-2.45635e+07
000019	Deep treasure A	2014-06-30	B	2.5273e+07	3.87707e+07	-8.66515e+06	-8.57394e+06
000019	Deep treasure A	2014-09-30	A	1.89268e+08	2.32689e+08	-3.51704e+07	-3.53769e+07
000019	Deep treasure A	2014-09-30	B	5.10081e+07	7.03483e+07	-1.35907e+07	-1.3268e+07
000019	Deep treasure A	2014-12-31	B	1.87164e+08	1.4504e+08	4.84125e+07	4.4823e+07
000019	Deep treasure A	2014-12-31	A	3.68121e+08	3.60221e+08	1.80541e+07	1.41262e+07
000019	Deep treasure A	2015-01-01	B	1.87164e+08	1.4504e+08	4.84125e+07	4.4823e+07
000019	Deep treasure A	2015-01-01	A	3.68121e+08	3.60221e+08	1.80541e+07	1.41262e+07
000019	Deep treasure A	2015-03-31	A	5.96191e+07	7.29912e+07	-1.06907e+07	-1.05662e+07
000019	Deep treasure A	2015-03-31	B	2.39895e+07	2.81431e+07	-3.23509e+06	-3.00546e+06
000019	Deep treasure A	2015-06-30	B	8.54801e+07	6.6803e+07	2.60147e+07	2.14117e+07
000019	Deep treasure A	2015-06-30	A	1.63356e+08	1.65827e+08	7.21011e+06	2.52481e+06
000019	Deep treasure A	2015-09-30	B	1.12575e+08	9.74049e+07	1.97076e+07	1.58096e+07
000019	Deep treasure A	2015-09-30	A	2.49535e+08	2.65715e+08	-9.15453e+06	-1.30996e+07
000019	Deep treasure A	2015-12-31	B	1.62825e+08	1.65696e+08	4.18564e+06	1.87415e+06
000019	Deep treasure A	2015-12-31	A	3.38225e+08	3.88803e+08	-4.0425e+07	-4.29606e+07
000019	Deep treasure A	2016-01-01	B	1.62825e+08	1.65696e+08	4.18564e+06	1.87415e+06
000019	Deep treasure A	2016-01-01	A	3.38225e+08	3.88803e+08	-4.0425e+07	-4.29606e+07
000019	Deep treasure A	2016-03-31	B	3.4219e+07	3.75642e+07	64265.6	155214
000019	Deep treasure A	2016-03-31	A	7.25745e+07	8.42118e+07	-8.10109e+06	-8.18781e+06
000019	Deep treasure A	2016-06-30	B	6.51331e+07	7.32281e+07	-4.73959e+06	-4.02402e+06
000019	Deep treasure A	2016-06-30	A	1.49156e+08	1.73217e+08	-1.9962e+07	-1.94603e+07
000019	Deep treasure A	2016-09-30	B	1.08732e+08	1.22168e+08	1.93462e+06	2.68473e+06
000019	Deep treasure A	2016-09-30	A	2.26388e+08	2.66577e+08	-3.4932e+07	-3.45763e+07
000019	Deep treasure A	2016-12-31	B	1.26458e+08	1.4991e+08	6.61173e+07	5.06562e+07
000019	Deep treasure A	2016-12-31	A	2.73384e+08	3.41364e+08	1.14206e+08	9.01455e+07
000019	Deep treasure A	2017-01-01	B	1.26458e+08	1.4991e+08	6.61173e+07	5.06562e+07
000019	Deep treasure A	2017-01-01	A	2.73384e+08	3.41364e+08	1.14206e+08	9.01455e+07
000019	Deep treasure A	2017-03-31	B	2.24381e+07	2.61238e+07	-4.03049e+06	-3.85774e+06
000019	Deep treasure A	2017-03-31	A	5.97623e+07	7.05927e+07	-1.11012e+07	-1.10729e+07
000019	Deep treasure A	2017-06-30	B	4.92717e+07	5.61617e+07	-6.7295e+06	-6.43062e+06
000019	Deep treasure A	2017-06-30	A	1.38158e+08	1.5977e+08	-2.05404e+07	-2.0577e+07
000019	Deep treasure A	2017-09-30	B	1.02282e+08	1.13142e+08	-9.56424e+06	-9.17664e+06
000019	Deep treasure A	2017-09-30	A	2.30747e+08	2.62109e+08	-3.10314e+07	-3.07592e+07
000019	Deep treasure A	2017-12-31	A	3.15763e+08	3.75816e+08	-6.12784e+07	-6.12529e+07
000019	Deep treasure A	2017-12-31	B	1.63863e+08	1.81662e+08	-1.67335e+07	-1.62138e+07
000019	Deep treasure A	2018-01-01	B	1.63863e+08	1.81662e+08	-1.67335e+07	-1.62138e+07
000019	Deep treasure A	2018-01-01	A	1.07937e+10	1.04424e+10	3.61702e+08	3.50876e+08
000019	Deep treasure A	2018-03-31	A	5.74721e+07	6.91568e+07	-1.15961e+07	-1.14799e+07
000019	Deep treasure A	2018-03-31	B	3.27193e+07	3.67571e+07	-4.28563e+06	-4.22254e+06
000019	Deep treasure A	2018-06-30	B	6.72287e+07	7.89714e+07	-1.23534e+07	-1.21958e+07
000019	Deep treasure A	2018-06-30	A	1.36721e+08	1.55027e+08	-1.81008e+07	-1.92258e+07
000019	Deep treasure A	2018-09-30	A	2.16769e+08	2.47397e+08	-2.91953e+07	-3.15304e+07
000019	Deep treasure A	2018-09-30	B	1.1231e+08	1.28622e+08	-1.61769e+07	-1.59989e+07
000019	Deep treasure A	2018-12-31	B	1.65408e+08	2.02824e+08	-3.66376e+07	-3.42837e+07
000019	Deep treasure A	2018-12-31	A	1.07588e+10	1.04313e+10	3.39345e+08	3.20856e+08
000019	Shenliang Holdings	2019-01-01	B	1.65408e+08	1.93883e+08	-3.66376e+07	-3.42837e+07
000019	Shenliang Holdings	2019-01-01	A	1.07588e+10	1.02317e+10	3.39345e+08	3.20856e+08
000019	Shenliang Holdings	2019-03-31	A	2.57063e+09	2.44436e+09	1.29159e+08	1.24243e+08
000019	Shenliang Holdings	2019-03-31	B	2.98195e+07	3.48288e+07	-4.03618e+06	-4.07823e+06
000019	Shenliang Holdings	2019-06-30	B	3.15627e+07	5.14576e+07	-1.69755e+07	-1.70338e+07
000019	Shenliang Holdings	2019-06-30	A	4.78217e+09	4.49539e+09	2.31726e+08	2.16241e+08
000019	Shenliang Holdings	2019-09-30	B	3.16381e+07	6.31227e+07	-484811	-536773
000019	Shenliang Holdings	2019-09-30	A	7.48086e+09	7.02461e+09	3.66567e+08	3.46199e+08
000019	Shenliang Holdings	2019-12-31	B	3.3297e+07	8.51716e+07	2.36086e+08	2.30467e+08
000019	Shenliang Holdings	2019-12-31	A	1.106e+10	10493641137	4.29029e+08	3.84516e+08
000019	Shenliang Holdings	2020-01-01	B	3.3297e+07	8.51716e+07	2.36086e+08	2.30467e+08
000019	Shenliang Holdings	2020-01-01	A	1.106e+10	10493641137	4.29029e+08	3.84516e+08
000019	Shenliang Holdings	2020-03-31	B	112524	1.26459e+07	-1.38196e+07	-1.38196e+07
000019	Shenliang Holdings	2020-03-31	A	1.69426e+09	1.56033e+09	8.74392e+07	8.62835e+07
000019	Shenliang Holdings	2020-06-30	B	191007	27529198	3.60959e+08	3.60959e+08
000019	Shenliang Holdings	2020-06-30	A	4.74043e+09	4.4489e+09	2.14695e+08	2.1223e+08
000019	Shenliang Holdings	2020-09-30	B	3.15613e+06	4.50925e+07	3.46669e+08	3.46669e+08
000019	Shenliang Holdings	2020-09-30	A	7.93785e+09	7.49924e+09	3.17e+08	3.12117e+08
000019	Shenliang Holdings	2020-12-31	B	6.78765e+06	7.24918e+07	3.218e+08	3.218e+08
000019	Shenliang Holdings	2020-12-31	A	1.18845e+10	1.12553e+10	4.57842e+08	4.03772e+08
000019	Shenliang Holdings	2021-01-01	B	6.78765e+06	7.24918e+07	3.218e+08	3.218e+08
000019	Shenliang Holdings	2021-01-01	A	1.18845e+10	1.12553e+10	4.57842e+08	4.03772e+08
000019	Shenliang Holdings	2021-03-31	B	3.64719e+07	1.80095e+07	1.90187e+07	1.90187e+07
000019	Shenliang Holdings	2021-03-31	A	2.52947e+09	2.32809e+09	1.43624e+08	1.40094e+08
000019	Shenliang Holdings	2021-06-30	B	7.84095e+07	4.16125e+07	3.74521e+07	3.74521e+07
000019	Shenliang Holdings	2021-06-30	A	5.26219e+09	4.90153e+09	2.59165e+08	2.45758e+08
000019	Shenliang Holdings	2021-09-30	A	7.55436e+09	7.10493e+09	3.17996e+08	2.98835e+08
000019	Shenliang Holdings	2021-12-31	B	1.52755e+08	7.20197e+07	2.32079e+08	2.32079e+08
000019	Shenliang Holdings	2021-12-31	A	1.01396e+10	9.504e+09	5.16128e+08	4.36311e+08
000019	Shenliang Holdings	2022-01-01	A	1.01396e+10	9.504e+09	5.16128e+08	4.36311e+08
000019	Shenliang Holdings	2022-01-01	B	1.52755e+08	7.20197e+07	2.32079e+08	2.32079e+08
000019	Shenliang Holdings	2022-03-31	A	2.18443e+09	1.99852e+09	1.42059e+08	1.37022e+08
000019	Shenliang Holdings	2022-06-30	B	9.47326e+07	3.54364e+07	6.20189e+07	6.20189e+07
000019	Shenliang Holdings	2022-06-30	A	4.33804e+09	4.02799e+09	2.41162e+08	2.38203e+08
000019	Shenliang Holdings	2022-09-30	A	6.36502e+09	5.94848e+09	3.25042e+08	3.18698e+08
000019	Shenliang Holdings	2022-12-31	A	8.31272e+09	7.71702e+09	4.70911e+08	4.18299e+08
000019	Shenliang Holdings	2022-12-31	B	2.0408e+08	5.99255e+07	3.40487e+08	3.40487e+08
000019	Shenliang Holdings	2023-01-01	A	8.31272e+09	7.71702e+09	4.70911e+08	4.18469e+08
000019	Shenliang Holdings	2023-01-01	B	2.0408e+08	5.99255e+07	3.40487e+08	3.40487e+08
000019	Shenliang Holdings	2023-03-31	A	1.33894e+09	1.20089e+09	1.11465e+08	1.05367e+08
000019	Shenliang Holdings	2023-06-30	A	2.832e+09	2.58225e+09	2.13881e+08	1.67663e+08
000019	Shenliang Holdings	2023-06-30	B	8.04657e+07	1.71695e+07	6.45459e+07	3.99304e+07
000019	Shenliang Holdings	2023-09-30	A	4.4794e+09	4.09509e+09	3.27033e+08	2.74055e+08
000019	Shenliang Holdings	2023-12-31	A	6.19001e+09	5.69727e+09	4.21369e+08	3.46632e+08
000019	Shenliang Holdings	2023-12-31	B	1.56548e+08	3.95896e+07	4.24532e+08	4.34792e+08
000020	Shenhua hair A	2013-01-01	B	5.65549e+07	5.59582e+07	-270331	113767
000020	Shenhua hair A	2013-01-01	A	7.23891e+08	7.18285e+08	4.63212e+06	3.2419e+06
000020	Shenhua hair A	2013-03-31	B	9.29064e+06	8.55253e+06	757085	567814
000020	Shenhua hair A	2013-03-31	A	1.54372e+08	1.53784e+08	1.13462e+06	818247
000020	Shenhua hair A	2013-06-30	B	1.80889e+07	1.60743e+07	145600	400615
000020	Shenhua hair A	2013-06-30	A	3.02733e+08	2.99073e+08	2.33772e+06	1.96798e+06
000020	Shenhua hair A	2013-09-30	B	2.81889e+07	2.53635e+07	995824	1.25084e+06
000020	Shenhua hair A	2013-09-30	A	4.53351e+08	4.51431e+08	638825	808083
000020	Shenhua hair A	2013-12-31	B	3.85738e+07	4.04323e+07	-3.80906e+06	-3.46145e+06
000020	Shenhua hair A	2013-12-31	A	6.26821e+08	6.34436e+08	-7.59517e+06	-6.5174e+06
000020	Shenhua hair A	2014-01-01	B	3.85738e+07	4.04323e+07	-3.80906e+06	-3.46145e+06
000020	Shenhua hair A	2014-01-01	A	6.26821e+08	6.34436e+08	-7.59517e+06	-6.5174e+06
000020	Shenhua hair A	2014-03-31	B	9.04109e+06	8.53704e+06	507358	507358
000020	Shenhua hair A	2014-03-31	A	1.6266e+08	1.6199e+08	795237	694997
000020	Shenhua hair A	2014-06-30	A	3.66622e+08	3.6508e+08	2.0967e+06	1.45594e+06
000020	Shenhua hair A	2014-06-30	B	1.96905e+07	2.07597e+07	-980810	-938630
000020	Shenhua hair A	2014-09-30	A	5.74799e+08	5.74117e+08	1.51752e+06	990696
000020	Shenhua hair A	2014-09-30	B	3.54149e+07	4.22805e+07	-6.70944e+06	-6.66726e+06
000020	Shenhua hair A	2014-12-31	B	5.74593e+07	5.20175e+07	6.77127e+06	5.34291e+06
000020	Shenhua hair A	2014-12-31	A	6.9484e+08	6.91077e+08	1.06437e+07	7.68762e+06
000020	Shenhua hair A	2015-01-01	B	5.74593e+07	5.20175e+07	6.77127e+06	5.34291e+06
000020	Shenhua hair A	2015-01-01	A	6.9484e+08	6.91077e+08	1.06437e+07	7.68762e+06
000020	Shenhua hair A	2015-03-31	B	1.07491e+07	2.21428e+07	2.81114e+06	2.81114e+06
000020	Shenhua hair A	2015-03-31	A	1.17513e+08	1.31537e+08	592672	511852
000020	Shenhua hair A	2015-06-30	A	2.48735e+08	2.65261e+08	1.34684e+07	1.41773e+07
000020	Shenhua hair A	2015-06-30	B	2.61612e+07	3.96877e+07	1.6129e+07	1.6129e+07
000020	Shenhua hair A	2015-09-30	B	4.1051e+07	6.47745e+07	1.94492e+07	1.94492e+07
000020	Shenhua hair A	2015-09-30	A	3.89424e+08	4.14577e+08	2.00736e+07	1.99946e+07
000020	Shenhua hair A	2015-12-31	B	5.40552e+07	8.72007e+07	-7.2275e+06	-9.54206e+06
000020	Shenhua hair A	2015-12-31	A	4.99456e+08	5.27629e+08	-95166.7	-4.20085e+06
000020	Shenhua hair A	2016-01-01	B	5.40552e+07	8.38264e+07	-3.85328e+06	-7.01139e+06
000020	Shenhua hair A	2016-01-01	A	4.99456e+08	5.27629e+08	-95166.7	-4.20085e+06
000020	Shenhua hair A	2016-03-31	B	1.09462e+07	1.36783e+07	-2.73149e+06	-2.04862e+06
000020	Shenhua hair A	2016-03-31	A	1.37699e+08	1.37537e+08	605806	469936
000020	Shenhua hair A	2016-06-30	B	2.10503e+07	2.39304e+07	-2.8575e+06	-2.14313e+06
000020	Shenhua hair A	2016-06-30	A	3.09539e+08	3.01337e+08	9.65717e+06	7.27296e+06
000020	Shenhua hair A	2016-09-30	B	2.518e+07	3.46936e+07	-9.1758e+06	-6.88185e+06
000020	Shenhua hair A	2016-09-30	A	4.56933e+08	4.52912e+08	6.04218e+06	4.50937e+06
000020	Shenhua hair A	2016-12-31	B	4.35474e+07	4.27451e+07	-801476	-1.21685e+06
000020	Shenhua hair A	2016-12-31	A	6.19168e+08	6.11111e+08	8.68301e+06	5.45771e+06
000020	Shenhua hair A	2017-01-01	B	4.35474e+07	4.27451e+07	-801476	-1.21685e+06
000020	Shenhua hair A	2017-01-01	A	6.19168e+08	6.11111e+08	8.68301e+06	5.45771e+06
000020	Shenhua hair A	2017-03-31	B	8.97786e+06	8.82922e+06	197476	124751
000020	Shenhua hair A	2017-03-31	A	1.91829e+08	1.91831e+08	608745	421173
000020	Shenhua hair A	2017-06-30	B	1.93683e+07	1.96024e+07	-184009	-161363
000020	Shenhua hair A	2017-06-30	A	4.3948e+08	4.37502e+08	2.87022e+06	2146472
000020	Shenhua hair A	2017-09-30	B	3.04554e+07	3.12937e+07	561617	-239358
000020	Shenhua hair A	2017-09-30	A	6.72361e+08	6.73874e+08	1.48352e+06	348389
000020	Shenhua hair A	2017-12-31	B	4.11563e+07	39026842	-1.93656e+06	-2.44593e+06
000020	Shenhua hair A	2017-12-31	A	8.5804e+08	8.53455e+08	2.53108e+06	974409
000020	Shenhua hair A	2018-01-01	B	4.11563e+07	39026842	-1.93656e+06	-2.44593e+06
000020	Shenhua hair A	2018-01-01	A	8.5804e+08	8.53455e+08	2.53108e+06	974409
000020	Shenhua hair A	2018-03-31	B	9.69593e+06	9.18663e+06	509299	381975
000020	Shenhua hair A	2018-03-31	A	1.7162e+08	1.7151e+08	465524	307368
000020	Shenhua hair A	2018-06-30	A	3.40985e+08	3.38583e+08	3.25697e+06	2.79313e+06
000020	Shenhua hair A	2018-06-30	B	1.69611e+07	1.9119e+07	-2.2892e+06	-1.84423e+06
000020	Shenhua hair A	2018-09-30	B	2.43626e+07	2.87526e+07	-4.54785e+06	-4.08821e+06
000020	Shenhua hair A	2018-09-30	A	4.8996e+08	4.9113e+08	987554	497495
000020	Shenhua hair A	2018-12-31	A	6.37047e+08	6.343e+08	4.59196e+06	3.29502e+06
000020	Shenhua hair A	2018-12-31	B	36771309	3.54526e+07	-997946	-1.30258e+06
000020	Shenhua hair A	2019-01-01	B	36771309	3.55032e+07	-997946	-1.30258e+06
000020	Shenhua hair A	2019-01-01	A	6.37047e+08	6.336e+08	4.59196e+06	3.29502e+06
000020	Shenhua hair A	2019-03-31	B	8.41071e+06	8.30679e+06	141224	105918
000020	Shenhua hair A	2019-03-31	A	1.43922e+08	1.4365e+08	342584	258234
000020	Shenhua hair A	2019-06-30	A	3.3919e+08	3.36433e+08	3.18432e+06	2.58041e+06
000020	Shenhua hair A	2019-06-30	B	1.80411e+07	1.71822e+07	860249	645187
000020	Shenhua hair A	2019-09-30	B	2.80026e+07	2.74014e+07	1.77119e+06	1.4322e+06
000020	Shenhua hair A	2019-09-30	A	5.49013e+08	5.47196e+08	4.06508e+06	3.37669e+06
000020	Shenhua hair A	2019-12-31	B	3.82167e+07	3.30992e+07	5.24552e+06	2.99194e+06
000020	Shenhua hair A	2019-12-31	A	7.21557e+08	7.13912e+08	7.75076e+06	5.46005e+06
000020	Shenhua hair A	2020-01-01	B	3.82167e+07	3.30992e+07	5.24552e+06	2.99194e+06
000020	Shenhua hair A	2020-01-01	A	7.21557e+08	7.13912e+08	7.75076e+06	5.46005e+06
000020	Shenhua hair A	2020-03-31	B	7.43745e+06	6.44001e+06	997435	748076
000020	Shenhua hair A	2020-03-31	A	8.78006e+07	8.81302e+07	-485774	-400741
000020	Shenhua hair A	2020-06-30	B	1.67205e+07	1.28071e+07	3.93116e+06	2.94837e+06
000020	Shenhua hair A	2020-06-30	A	3.00703e+08	2.97054e+08	4.00297e+06	3.1656e+06
000020	Shenhua hair A	2020-09-30	B	2.64213e+07	2.19148e+07	4.59518e+06	3.44639e+06
000020	Shenhua hair A	2020-09-30	A	5.00887e+08	4.96033e+08	6.18462e+06	4.85109e+06
000020	Shenhua hair A	2020-12-31	B	3.72621e+07	3.34206e+07	4.54186e+06	1.97588e+06
000020	Shenhua hair A	2020-12-31	A	6.91742e+08	6.8663e+08	8.81704e+06	6.83019e+06
000020	Shenhua hair A	2021-01-01	B	3.72621e+07	3.34206e+07	4.54186e+06	1.97588e+06
000020	Shenhua hair A	2021-01-01	A	6.91742e+08	6.8663e+08	8.81704e+06	6.83019e+06
000020	Shenhua hair A	2021-03-31	A	1.90936e+08	1.84219e+08	6.91855e+06	5.55768e+06
000020	Shenhua hair A	2021-03-31	B	1.08906e+07	6.70937e+06	4.17269e+06	3.12952e+06
000020	Shenhua hair A	2021-06-30	A	3.91634e+08	3.81924e+08	8.57408e+06	6.98936e+06
000020	Shenhua hair A	2021-06-30	B	2.21462e+07	1.58385e+07	6.30248e+06	5.06555e+06
000020	Shenhua hair A	2021-09-30	A	6.03533e+08	5.9228e+08	1.06823e+07	8.11301e+06
000020	Shenhua hair A	2021-12-31	B	4.75918e+07	3.53149e+07	1.30395e+07	8.36764e+06
000020	Shenhua hair A	2021-12-31	A	7.65611e+08	7.54718e+08	1.19506e+07	7.2019e+06
000020	Shenhua hair A	2022-01-01	A	7.65611e+08	7.54718e+08	1.19506e+07	7.2019e+06
000020	Shenhua hair A	2022-01-01	B	4.75918e+07	3.53149e+07	1.30395e+07	8.36764e+06
000020	Shenhua hair A	2022-03-31	A	1.71781e+08	1.68502e+08	7.78107e+06	5.90598e+06
000020	Shenhua hair A	2022-06-30	B	24122414	1.48085e+07	9.59437e+06	7.77732e+06
000020	Shenhua hair A	2022-06-30	A	3.54147e+08	3.47992e+08	1.16648e+07	8.80679e+06
000020	Shenhua hair A	2022-09-30	A	5.17643e+08	5.12537e+08	1.15772e+07	8.52475e+06
000020	Shenhua hair A	2022-12-31	A	6.64435e+08	6.50996e+08	1.53185e+07	1.01278e+07
000020	Shenhua hair A	2022-12-31	B	4.58722e+07	2.55316e+07	2.07364e+07	1.48824e+07
000020	Shenhua hair A	2023-01-01	A	6.64435e+08	6.50996e+08	1.53185e+07	1.01278e+07
000020	Shenhua hair A	2023-01-01	B	4.58722e+07	2.55316e+07	2.07364e+07	1.48824e+07
000020	Shenhua hair A	2023-03-31	A	1.75869e+08	1.68652e+08	8.08197e+06	6.43241e+06
000020	Shenhua hair A	2023-06-30	A	3.76877e+08	3.69722e+08	1.04285e+07	7.87728e+06
000020	Shenhua hair A	2023-06-30	B	2.09789e+07	1.25805e+07	8.51403e+06	6.25633e+06
000020	Shenhua hair A	2023-09-30	A	6.01785e+08	5.87431e+08	1.60908e+07	1.24444e+07
000020	Shenhua hair A	2023-12-31	A	7.26541e+08	7.05721e+08	1.84302e+07	1.33423e+07
000020	Shenhua hair A	2023-12-31	B	3.93787e+07	2.01578e+07	1.86753e+07	1.38144e+07
000021	Development of the Great Wall	2013-01-01	B	5.19293e+09	5.19753e+09	6.34662e+07	6.54351e+07
000021	Development of the Great Wall	2013-01-01	A	1.63995e+10	1.64162e+10	5.84492e+07	8.45215e+06
000021	Development of the Great Wall	2013-03-31	B	1.03367e+09	1.07842e+09	-2.73239e+07	-2.79226e+07
000021	Development of the Great Wall	2013-03-31	A	3.70111e+09	3.69509e+09	36052381	2.63412e+07
000021	Development of the Great Wall	2013-06-30	B	2.14357e+09	2.19162e+09	1.11181e+08	1.11692e+08
000021	Development of the Great Wall	2013-06-30	A	7.42941e+09	7.39741e+09	7.46328e+07	4.75678e+07
000021	Development of the Great Wall	2013-09-30	B	3.20917e+09	3.27006e+09	1.05737e+08	1.07067e+08
000021	Development of the Great Wall	2013-09-30	A	1.10611e+10	1.09459e+10	1.64556e+08	1.08145e+08
000021	Development of the Great Wall	2013-12-31	B	4.29601e+09	4.38223e+09	9.88019e+07	1.27002e+08
000021	Development of the Great Wall	2013-12-31	A	1.50395e+10	1.49176e+10	2.50092e+08	1.58875e+08
000021	Development of the Great Wall	2014-01-01	B	4.29601e+09	4.38223e+09	9.88019e+07	1.27002e+08
000021	Development of the Great Wall	2014-01-01	A	1.50395e+10	1.49176e+10	2.50092e+08	1.58875e+08
000021	Development of the Great Wall	2014-03-31	A	4.12797e+09	4.0609e+09	-1.17038e+08	-1.15404e+08
000021	Development of the Great Wall	2014-03-31	B	9.64478e+08	9.76249e+08	-4.33447e+07	-3.41836e+07
000021	Development of the Great Wall	2014-06-30	A	7.68998e+09	7.49584e+09	5.73156e+06	-11233586
000021	Development of the Great Wall	2014-06-30	B	2.01136e+09	1.9797e+09	6.17936e+07	6.62023e+07
000021	Development of the Great Wall	2014-09-30	B	3.25968e+09	3.21425e+09	1.5886e+08	1.55614e+08
000021	Development of the Great Wall	2014-09-30	A	1.2004e+10	1.17418e+10	1.83965e+08	1.29292e+08
000021	Development of the Great Wall	2014-12-31	B	4.59549e+09	4.48715e+09	3.58837e+08	3.24398e+08
000021	Development of the Great Wall	2014-12-31	A	1.64442e+10	1.61023e+10	2.7158e+08	1.60556e+08
000021	Deep technology	2015-01-01	A	1.64518e+10	1.61123e+10	2.69316e+08	158748789
000021	Deep technology	2015-01-01	B	4.59549e+09	4.48715e+09	3.58837e+08	3.24398e+08
000021	Deep technology	2015-03-31	A	4.07599e+09	3.99795e+09	6.63945e+07	5.2143e+07
000021	Deep technology	2015-03-31	B	1.06751e+09	1.04449e+09	2.90853e+07	2.47225e+07
000021	Deep technology	2015-06-30	B	2.09668e+09	2.02265e+09	7.71753e+07	6.66893e+07
000021	Deep technology	2015-06-30	A	7.20267e+09	7.09051e+09	1.65163e+08	1.35561e+08
000021	Deep technology	2015-09-30	B	3.14472e+09	3.04722e+09	9.7363e+07	8.33344e+07
000021	Deep technology	2015-09-30	A	1.12131e+10	1.10295e+10	1.82388e+08	1.40334e+08
000021	Deep technology	2015-12-31	A	1.53618e+10	1.50502e+10	2.77449e+08	1.8066e+08
000021	Deep technology	2015-12-31	B	4.24056e+09	4.157e+09	4.0534e+08	3.92891e+08
000021	Deep technology	2016-01-01	B	4.24056e+09	4.157e+09	4.0534e+08	3.92891e+08
000021	Deep technology	2016-01-01	A	1.53618e+10	1.50502e+10	2.77449e+08	1.8066e+08
000021	Deep technology	2016-03-31	B	9.4549e+08	9.43537e+08	-1.05647e+07	-8.81583e+06
000021	Deep technology	2016-03-31	A	3.5753e+09	3.54143e+09	1.89718e+08	1.51025e+08
000021	Deep technology	2016-06-30	B	1.72152e+09	1.7036e+09	4.57972e+08	4.58229e+08
000021	Deep technology	2016-06-30	A	6.86876e+09	6.75027e+09	3.06534e+08	2.17538e+08
000021	Deep technology	2016-09-30	B	2.54523e+09	2.58525e+09	4.05592e+08	4.13483e+08
000021	Deep technology	2016-09-30	A	1.05705e+10	1.03964e+10	4.29871e+08	3.01548e+08
000021	Deep technology	2016-12-31	B	3.61321e+09	3.71173e+09	3.60777e+08	3.73992e+08
000021	Deep technology	2016-12-31	A	1.50692e+10	1.49618e+10	3.734e+08	2.23741e+08
000021	Deep technology	2017-01-01	A	1.50692e+10	1.49618e+10	3.734e+08	2.23741e+08
000021	Deep technology	2017-01-01	B	3.61321e+09	3.71173e+09	3.60777e+08	3.73992e+08
000021	Deep technology	2017-03-31	B	6.65852e+08	7.30977e+08	-8.55344e+07	-8.47609e+07
000021	Deep technology	2017-03-31	A	3.4559e+09	3.38966e+09	1.53574e+08	1.21841e+08
000021	Deep technology	2017-06-30	B	1.19171e+09	1.29645e+09	-1.19123e+08	-1.1496e+08
000021	Deep technology	2017-06-30	A	7.18688e+09	7.0925e+09	3.86377e+08	3.22456e+08
000021	Deep technology	2017-09-30	A	1.07256e+10	1.05411e+10	6.01825e+08	4.8858e+08
000021	Deep technology	2017-09-30	B	1.59967e+09	1.79794e+09	-1.19878e+08	-1.16915e+08
000021	Deep technology	2017-12-31	B	2.02347e+09	2.27999e+09	-9.17691e+07	-1.21623e+08
000021	Deep technology	2017-12-31	A	1.42098e+10	1.39993e+10	7.31708e+08	5.73896e+08
000021	Deep technology	2018-01-01	B	2.02347e+09	2.27999e+09	-9.17691e+07	-1.21623e+08
000021	Deep technology	2018-01-01	A	1.42098e+10	1.39993e+10	7.31708e+08	5.73896e+08
000021	Deep technology	2018-03-31	B	4.07355e+08	4.90973e+08	-5.42436e+07	-4.6192e+07
000021	Deep technology	2018-03-31	A	4.00308e+09	3.9686e+09	1.15058e+08	9.1157e+07
000021	Deep technology	2018-06-30	A	8.26499e+09	8.19494e+09	2.30401e+08	1.79197e+08
000021	Deep technology	2018-06-30	B	7.62988e+08	8.3937e+08	4.09336e+08	4.09732e+08
000021	Deep technology	2018-09-30	B	1.04623e+09	1.16443e+09	3.70484e+08	3.81331e+08
000021	Deep technology	2018-09-30	A	1.26111e+10	1.24974e+10	5.80069e+08	4.57723e+08
000021	Deep technology	2018-12-31	B	1.39266e+09	1.60512e+09	3.12487e+08	3.11962e+08
000021	Deep technology	2018-12-31	A	1.6061e+10	1.59103e+10	6.9892e+08	5.65372e+08
000021	Deep technology	2019-01-01	B	1.39266e+09	1.59056e+09	3.67202e+08	3.59017e+08
000021	Deep technology	2019-01-01	A	1.6061e+10	1.58701e+10	7.51253e+08	6.09838e+08
000021	Deep technology	2019-03-31	A	3.64093e+09	3.53313e+09	1.39097e+08	1.12241e+08
000021	Deep technology	2019-03-31	B	3.37512e+08	4.03457e+08	-7.12605e+07	-7.05709e+07
000021	Deep technology	2019-06-30	A	6.46651e+09	6.24303e+09	2.2243e+08	1.8304e+08
000021	Deep technology	2019-06-30	B	7.7372e+08	8.66068e+08	3.83382e+08	3.836e+08
000021	Deep technology	2019-09-30	A	1.00861e+10	9.66026e+09	4.19666e+08	3.40928e+08
000021	Deep technology	2019-09-30	B	1.34849e+09	1.52001e+09	3.38198e+08	3.32904e+08
000021	Deep technology	2019-12-31	B	1.8789e+09	2.112e+09	2.11287e+08	2.03763e+08
000021	Deep technology	2019-12-31	A	1.32238e+10	1.25588e+10	5.46594e+08	4.41859e+08
000021	Deep technology	2020-01-01	B	1.8789e+09	2.112e+09	2.11287e+08	2.03763e+08
000021	Deep technology	2020-01-01	A	1.32238e+10	1.25588e+10	5.46594e+08	4.41859e+08
000021	Deep technology	2020-03-31	B	3.19564e+08	3.96981e+08	-5.96634e+07	-6.23428e+07
000021	Deep technology	2020-03-31	A	3.32275e+09	3.12551e+09	1.34253e+08	1.03752e+08
000021	Deep technology	2020-06-30	B	7.34029e+08	8.9006e+08	-7.44573e+07	-7.6957e+07
000021	Deep technology	2020-06-30	A	6.95214e+09	6.43449e+09	3.25167e+08	2.5024e+08
000021	Deep technology	2020-09-30	B	1.00484e+09	1.24999e+09	-1.79994e+08	-1.77349e+08
000021	Deep technology	2020-09-30	A	1.05715e+10	9.9621e+09	6.46709e+08	5.31664e+08
000021	Deep technology	2020-12-31	B	1.22414e+09	1.59213e+09	-3.24496e+08	-3.55079e+08
000021	Deep technology	2020-12-31	A	1.49672e+10	1.44367e+10	1.11989e+09	9.53088e+08
000021	Deep technology	2021-01-01	B	1.22414e+09	1.59213e+09	-3.24496e+08	-3.55079e+08
000021	Deep technology	2021-01-01	A	1.49672e+10	1.44367e+10	1.11989e+09	9.53088e+08
000021	Deep technology	2021-03-31	B	1.72587e+08	2.26131e+08	-4.80946e+07	-4.80946e+07
000021	Deep technology	2021-03-31	A	3.82669e+09	3.95743e+09	2.88546e+08	2.30554e+08
000021	Deep technology	2021-06-30	B	2.7699e+08	4.16273e+08	7.83731e+07	7.83731e+07
000021	Deep technology	2021-06-30	A	7.95502e+09	7.82095e+09	4.25207e+08	3.20759e+08
000021	Deep technology	2021-09-30	A	1.22677e+10	1.19835e+10	7.3757e+08	5.77639e+08
000021	Deep technology	2021-12-31	B	4.84881e+08	7.27537e+08	-3.34927e+07	-3.28916e+07
000021	Deep technology	2021-12-31	A	1.64883e+10	1.59456e+10	1.02337e+09	8.34063e+08
000021	Deep technology	2022-01-01	A	1.64883e+10	1.59456e+10	1.02337e+09	8.34063e+08
000021	Deep technology	2022-01-01	B	4.84881e+08	7.27537e+08	-3.34927e+07	-3.28916e+07
000021	Deep technology	2022-03-31	A	3.65079e+09	3.39336e+09	3.04873e+08	2.48861e+08
000021	Deep technology	2022-06-30	B	1.83018e+08	2.53617e+08	1.22413e+08	1.22413e+08
000021	Deep technology	2022-06-30	A	7.55163e+09	6.86605e+09	5.52431e+08	4.6054e+08
000021	Deep technology	2022-09-30	A	1.2012e+10	1.0909e+10	7.00579e+08	5.80992e+08
000021	Deep technology	2022-12-31	A	1.61184e+10	1.48117e+10	8.07819e+08	6.88787e+08
000021	Deep technology	2022-12-31	B	5.71367e+08	6.07359e+08	2.00468e+08	1.99565e+08
000021	Deep technology	2023-01-01	A	1.61184e+10	1.48117e+10	8.07819e+08	6.88787e+08
000021	Deep technology	2023-01-01	B	5.71367e+08	6.07359e+08	2.00468e+08	1.99565e+08
000021	Deep technology	2023-03-31	A	3.93378e+09	3.76589e+09	1.491e+08	1.22852e+08
000021	Deep technology	2023-06-30	A	7.74057e+09	7.23676e+09	4.63387e+08	3.66303e+08
000021	Deep technology	2023-06-30	B	289409939	3.91458e+08	-6.50959e+07	-6.50959e+07
000021	Deep technology	2023-09-30	A	1.09714e+10	1.02941e+10	7.04298e+08	5.64135e+08
000021	Deep technology	2023-12-31	A	1.42646e+10	1.30555e+10	9.91128e+08	8.24409e+08
000021	Deep technology	2023-12-31	B	1.00706e+09	1.08322e+09	1.69279e+08	1.69623e+08
000022	Deep Red Bay A	2013-01-01	B	2.0442e+08	2.4906e+08	1.79463e+08	1.89814e+08
000022	Deep Red Bay A	2013-01-01	A	1.78385e+09	1.13028e+09	7.40895e+08	6.1577e+08
000022	Deep Red Bay A	2013-03-31	A	412475925	236037910	195588371	167707056
000022	Deep Red Bay A	2013-03-31	B	23273284	44181634	-13207524	-9385815
000022	Deep Red Bay A	2013-06-30	B	57073983	96574139	-21501339	-11712031
000022	Deep Red Bay A	2013-06-30	A	865235792	479479497	433252677	379073540
000022	Deep Red Bay A	2013-09-30	B	99930540	146797602	-18908417	-9119109
000022	Deep Red Bay A	2013-09-30	A	1318648764	748134977	648129215	565857258
000022	Deep Red Bay A	2013-12-31	B	1.5509e+08	2.28039e+08	3.65127e+08	3.63887e+08
000022	Deep Red Bay A	2013-12-31	A	1.78077e+09	1.12355e+09	7.59989e+08	6.4248e+08
000022	Deep Red Bay A	2014-01-01	B	1.5509e+08	2.28039e+08	3.65127e+08	3.63887e+08
000022	Deep Red Bay A	2014-01-01	A	1.78077e+09	1.12355e+09	7.59989e+08	6.4248e+08
000022	Deep Red Bay A	2014-03-31	B	3.76317e+07	5.78775e+07	-3.04398e+06	-6.3269e+06
000022	Deep Red Bay A	2014-03-31	A	4.04267e+08	2.78387e+08	1.568e+08	1.29253e+08
000022	Deep Red Bay A	2014-06-30	A	8.75981e+08	5.82276e+08	3.42646e+08	2.89406e+08
000022	Deep Red Bay A	2014-06-30	B	1.09434e+08	1.30608e+08	80832.1	-3.20209e+06
000022	Deep Red Bay A	2014-09-30	A	1.33967e+09	8.87491e+08	5.34566e+08	4.55564e+08
000022	Deep Red Bay A	2014-09-30	B	1.65982e+08	1.91854e+08	1.71248e+07	1.38419e+07
000022	Deep Red Bay A	2014-12-31	B	2.27726e+08	2.71083e+08	3.14131e+08	2.68154e+08
000022	Deep Red Bay A	2014-12-31	A	1.80477e+09	1.22535e+09	6.72538e+08	5.2979e+08
000022	Deep Red Bay A	2015-01-01	B	2.27726e+08	2.71083e+08	3.14131e+08	2.68154e+08
000022	Deep Red Bay A	2015-01-01	A	1.80477e+09	1.22535e+09	6.72538e+08	5.2979e+08
000022	Deep Red Bay A	2015-03-31	B	5.12642e+07	6.30761e+07	3.36109e+06	3.36109e+06
000022	Deep Red Bay A	2015-03-31	A	4.07975e+08	2.82898e+08	1.51565e+08	132865536
000022	Deep Red Bay A	2015-06-30	B	1.27148e+08	1.26145e+08	3.07275e+07	3.07275e+07
000022	Deep Red Bay A	2015-06-30	A	8.80788e+08	5.85871e+08	3.44669e+08	3.10211e+08
000022	Deep Red Bay A	2015-09-30	B	1.93836e+08	1.91975e+08	5.2014e+07	5.19693e+07
000022	Deep Red Bay A	2015-09-30	A	1.39061e+09	8.97297e+08	5.77978e+08	5.19947e+08
000022	Deep Red Bay A	2015-12-31	B	2.60741e+08	2.61355e+08	2.75379e+08	2.64241e+08
000022	Deep Red Bay A	2015-12-31	A	1.87261e+09	1.24532e+09	7.28027e+08	6.52718e+08
000022	Deep Red Bay A	2016-01-01	B	2.60741e+08	2.61355e+08	2.75379e+08	2.64241e+08
000022	Deep Red Bay A	2016-01-01	A	1.87261e+09	1.24532e+09	7.28027e+08	6.52718e+08
000022	Deep Red Bay A	2016-03-31	B	4.94333e+07	5.34175e+07	1.52376e+07	1.52606e+07
000022	Deep Red Bay A	2016-03-31	A	4.41415e+08	2.91965e+08	1.78443e+08	1.53727e+08
000022	Deep Red Bay A	2016-06-30	B	1.0571e+08	1.04973e+08	5.11733e+07	5.11962e+07
000022	Deep Red Bay A	2016-06-30	A	9.0481e+08	5.91816e+08	3.84432e+08	3.34771e+08
000022	Deep Red Bay A	2016-09-30	B	1.64609e+08	1.62887e+08	6.8724e+07	6.8747e+07
000022	Deep Red Bay A	2016-09-30	A	1.41835e+09	9.07078e+08	6.1517e+08	5.35727e+08
000022	Deep Red Bay A	2016-12-31	B	2.23985e+08	2.37095e+08	1.95451e+08	1.95474e+08
000022	Deep Red Bay A	2016-12-31	A	1.90511e+09	1.25747e+09	7.70659e+08	6.6985e+08
000022	Deep Red Bay A	2017-01-01	A	2.38148e+09	1.58327e+09	8.85852e+08	7.6145e+08
000022	Deep Red Bay A	2017-01-01	B	2.23985e+08	2.37095e+08	1.95451e+08	1.95474e+08
000022	Deep Red Bay A	2017-03-31	B	5.88467e+07	4.21236e+07	3.08485e+07	3.1245e+07
000022	Deep Red Bay A	2017-03-31	A	4.68385e+08	2.99133e+08	1.97301e+08	1.6923e+08
000022	Deep Red Bay A	2017-06-30	B	1.20036e+08	9.04778e+07	7.34635e+07	7.386e+07
000022	Deep Red Bay A	2017-06-30	A	9.29608e+08	6.21641e+08	3.79142e+08	3.20245e+08
000022	Deep Red Bay A	2017-09-30	B	1.86607e+08	1.39502e+08	9.98995e+07	1.00296e+08
000022	Deep Red Bay A	2017-09-30	A	1.86291e+09	1.19404e+09	7.28361e+08	6.12926e+08
000022	Deep Red Bay A	2017-12-31	B	2.62128e+08	2.12692e+08	7.31114e+08	7.31511e+08
000022	Deep Red Bay A	2017-12-31	A	2.45622e+09	1.65526e+09	8.69125e+08	7.13859e+08
000022	Deep Red Bay A	2018-03-31	A	6.15758e+08	3.9257e+08	2.3957e+08	2.09187e+08
000022	Deep Red Bay A	2018-03-31	B	4.47145e+07	4.45915e+07	1.57978e+07	1.57978e+07
000022	Deep Red Bay A	2018-06-30	A	1.24614e+09	7.81187e+08	5.1886e+08	4.43375e+08
000022	Deep Red Bay A	2018-06-30	B	1.19423e+08	1.1763e+08	4.69899e+07	4.65941e+07
000022	Deep Red Bay A	2018-09-30	A	1.7856e+09	1.14065e+09	7.29833e+08	6.19954e+08
000022	Deep Red Bay A	2018-09-30	B	1.83726e+08	1.88193e+08	4.94362e+07	4.90405e+07
000024	Investment real estate	2013-01-01	B	31630000	3.57287e+08	5.97522e+08	5.97522e+08
000024	Investment real estate	2013-01-01	A	2.52968e+10	1.90696e+10	6.1995e+09	4.27752e+09
000024	Investment real estate	2013-03-31	B	7590000	9.90181e+07	-9.20989e+07	-9.20989e+07
000024	Investment real estate	2013-03-31	A	6.1445e+09	4.40033e+09	1.77035e+09	1.28949e+09
000024	Investment real estate	2013-06-30	A	1.61336e+10	1.16777e+10	4.73448e+09	3.25789e+09
000024	Investment real estate	2013-06-30	B	11080000	2.14462e+08	-2.13837e+08	-2.13837e+08
000024	Investment real estate	2013-09-30	B	22090000	3.0714e+08	-2.95694e+08	-2.95694e+08
000024	Investment real estate	2013-09-30	A	2.34714e+10	1.71266e+10	6.66854e+09	4.66583e+09
000024	Investment real estate	2013-12-31	B	24520000	4.13343e+08	1.05734e+09	1.05734e+09
000024	Investment real estate	2013-12-31	A	3.25678e+10	2.52099e+10	7.96718e+09	5.50831e+09
000024	Investment real estate	2014-01-01	A	3.25678e+10	2.52099e+10	7.9554e+09	5.49654e+09
000024	Investment real estate	2014-01-01	B	24520000	4.13343e+08	1.05734e+09	1.05734e+09
000024	Investment real estate	2014-03-31	B	0	7.68917e+07	-7.6449e+07	-7.6449e+07
000024	Investment real estate	2014-03-31	A	7.25065e+09	5.76204e+09	1.60742e+09	1.10591e+09
000024	Investment real estate	2014-06-30	A	1.60472e+10	1.28457e+10	3.35857e+09	2.39407e+09
000024	Investment real estate	2014-06-30	B	500000	1.06571e+08	-5.22333e+07	-5.22333e+07
000024	Investment real estate	2014-09-30	A	2.37532e+10	1.96433e+10	4.35728e+09	3.06064e+09
000024	Investment real estate	2014-09-30	B	2410000	1.83317e+08	-1.01399e+08	-1.01399e+08
000024	Investment real estate	2014-12-31	B	5670000	1.40036e+08	1.12713e+09	1.12713e+09
000024	Investment real estate	2014-12-31	A	4.33851e+10	3.54017e+10	8.32604e+09	5.50985e+09
000024	Investment real estate	2015-03-31	A	6.00477e+09	4.86906e+09	1.16117e+09	7.40025e+08
000024	Investment real estate	2015-03-31	B	6240000	3.55753e+07	-2.35508e+07	-2.35508e+07
000024	Investment real estate	2015-06-30	A	1.79739e+10	1.4998e+10	3.47905e+09	2.38815e+09
000024	Investment real estate	2015-06-30	B	6240000	6.12387e+06	2.19518e+08	2.19518e+08
000024	Investment real estate	2015-09-30	B	14440000	3.17604e+07	2.72953e+08	2.72953e+08
000024	Investment real estate	2015-09-30	A	2.3906e+10	2.06057e+10	3.86353e+09	2.50757e+09
000025	Special force A	2013-01-01	B	1.49363e+07	2.9228e+07	5.64006e+06	5.61e+06
000025	Special force A	2013-01-01	A	4.19643e+08	4.29717e+08	9.23654e+06	971919
000025	Special force A	2013-03-31	B	4.3968e+06	7.14531e+06	-2.86436e+06	-2.86436e+06
000025	Special force A	2013-03-31	A	1.11784e+08	1.07296e+08	4.27417e+06	4.24134e+06
000025	Special force A	2013-06-30	B	8.84595e+06	1.41851e+07	-4.03459e+06	-4.03459e+06
000025	Special force A	2013-06-30	A	2.22087e+08	2.21204e+08	2.86256e+06	2.66718e+06
000025	Special force A	2013-09-30	B	1.32108e+07	2.13154e+07	-5.19688e+06	-5.19688e+06
000025	Special force A	2013-09-30	A	3.64794e+08	3.41609e+08	2.75168e+07	1.88521e+07
000025	Special force A	2013-12-31	B	1.8197e+07	3.47434e+07	-9.27174e+06	-9.31068e+06
000025	Special force A	2013-12-31	A	4.86729e+08	4.78752e+08	1.41792e+07	3.01798e+06
000025	Special force A	2014-01-01	B	1.8197e+07	3.46438e+07	-9.17216e+06	-9.2111e+06
000025	Special force A	2014-01-01	A	4.86729e+08	4.78399e+08	1.45326e+07	3.33944e+06
000025	Special force A	2014-03-31	A	1.17566e+08	1.18232e+08	3.33857e+06	3.22634e+06
000025	Special force A	2014-03-31	B	4.55334e+06	6.49526e+06	2.23971e+06	2.23971e+06
000025	Special force A	2014-06-30	A	2.28693e+08	2.31401e+08	5.35584e+06	4.65481e+06
000025	Special force A	2014-06-30	B	9.6849e+06	1.35524e+07	2.90239e+06	2.88292e+06
000025	Special force A	2014-09-30	A	3.39918e+08	3.48196e+08	4.04241e+06	3.31472e+06
000025	Special force A	2014-09-30	B	1.5136e+07	2.21928e+07	2.89448e+06	2.86527e+06
000025	Special force A	2014-12-31	B	2.066e+07	3.65541e+07	129788	90845.9
000025	Special force A	2014-12-31	A	4.64988e+08	4.81799e+08	1.00254e+07	8.56621e+06
000025	Special force A	2015-01-01	B	2.066e+07	3.65541e+07	129788	90845.9
000025	Special force A	2015-01-01	A	4.64988e+08	4.81799e+08	1.00254e+07	8.56621e+06
000025	Special force A	2015-03-31	B	7.00131e+06	7.3826e+06	141283	131547
000025	Special force A	2015-03-31	A	8.12853e+07	8.05754e+07	793411	430573
000025	Special force A	2015-06-30	B	1.70583e+07	1.29687e+07	4.87557e+06	4.8561e+06
000025	Special force A	2015-06-30	A	1.58492e+08	1.50618e+08	8.50943e+06	7.30872e+06
000025	Special force A	2015-09-30	B	2.45644e+07	1.93266e+07	7.62267e+06	7.59347e+06
000025	Special force A	2015-09-30	A	2.31811e+08	2.13277e+08	2.13473e+07	1.83281e+07
000025	Special force A	2015-12-31	B	3.61011e+07	24722473	1.83238e+07	1.82848e+07
000025	Special force A	2015-12-31	A	3.03727e+08	2.7782e+08	4.72931e+07	4.2738e+07
000025	Special force A	2016-01-01	B	3.61011e+07	24722473	1.83238e+07	1.82848e+07
000025	Special force A	2016-01-01	A	3.03727e+08	2.7782e+08	4.72931e+07	4.2738e+07
000025	Special force A	2016-03-31	B	1.02166e+07	5.83162e+06	6.02355e+06	6.01382e+06
000025	Special force A	2016-03-31	A	7.97209e+07	7.38494e+07	6.47693e+06	6.18436e+06
000025	Special force A	2016-06-30	B	2.16543e+07	1.18307e+07	1.45766e+07	1.45572e+07
000025	Special force A	2016-06-30	A	1.57147e+08	1.4372e+08	1.85674e+07	1.79695e+07
000025	Special force A	2016-09-30	A	2.40749e+08	2.19579e+08	2.78246e+07	2.64501e+07
000025	Special force A	2016-09-30	B	3.21984e+07	1.8069e+07	1.98e+07	1.97708e+07
000025	Special force A	2016-12-31	B	4.26759e+07	2.38233e+07	3.61734e+07	3.61345e+07
000025	Special force A	2016-12-31	A	3.24241e+08	2.97539e+08	3.04853e+07	2.76179e+07
000025	Special force A	2017-01-01	B	4.26759e+07	2.38233e+07	3.61734e+07	3.61345e+07
000025	Special force A	2017-01-01	A	3.24241e+08	2.97539e+08	3.04853e+07	2.76179e+07
000025	Special force A	2017-03-31	B	9.74093e+06	5.28161e+06	4.73415e+06	4.72442e+06
000025	Special force A	2017-03-31	A	8.11478e+07	7.48077e+07	3.8989e+06	3.63206e+06
000025	Special force A	2017-06-30	B	2.14558e+07	1.07787e+07	2.51171e+07	2.50976e+07
000025	Special force A	2017-06-30	A	1.60984e+08	1.46908e+08	2.40251e+07	2.34014e+07
000025	Special force A	2017-09-30	B	3.129e+07	1.84298e+07	3.68358e+07	3.68066e+07
000025	Special force A	2017-09-30	A	2.3837e+08	2.20943e+08	4.02283e+07	3.87521e+07
000025	Special force A	2017-12-31	B	4.40357e+07	2.11501e+07	5.39205e+07	5.38816e+07
000025	Special force A	2017-12-31	A	3.47237e+08	3.13002e+08	6.89254e+07	6.57816e+07
000025	Special force A	2018-01-01	A	3.47237e+08	3.13002e+08	6.89254e+07	6.57816e+07
000025	Special force A	2018-01-01	B	4.40357e+07	2.11501e+07	4.12735e+07	4.12346e+07
000025	Special force A	2018-03-31	B	8.80401e+06	6.15059e+06	1.24057e+07	1.2396e+07
000025	Special force A	2018-03-31	A	9.20999e+07	8.8167e+07	1.55153e+07	1.51907e+07
000025	Special force A	2018-06-30	B	2.00835e+07	1.29324e+07	2.21108e+07	2.20914e+07
000025	Special force A	2018-06-30	A	1.97955e+08	1.87301e+08	2.84543e+07	2.65668e+07
000025	Special force A	2018-09-30	B	3.01878e+07	2.01481e+07	3.03751e+07	3.03459e+07
000025	Special force A	2018-09-30	A	2.90581e+08	2.76244e+08	3.90555e+07	3.55433e+07
000025	Special force A	2018-12-31	A	4.14239e+08	4.10736e+08	9.05519e+07	8.614e+07
000025	Special force A	2018-12-31	B	4.26071e+07	4.00095e+07	2.0145e+07	2.0106e+07
000025	Special force A	2019-01-01	A	4.14239e+08	4.09351e+08	9.05519e+07	8.614e+07
000025	Special force A	2019-01-01	B	4.26071e+07	3.98917e+07	2.0145e+07	2.0106e+07
000025	Special force A	2019-03-31	B	8.55506e+06	7.07137e+06	5.82619e+06	5.81645e+06
000025	Special force A	2019-03-31	A	1.19469e+08	1.07944e+08	1.76043e+07	1.69279e+07
000025	Special force A	2019-06-30	B	1.91121e+07	1.38441e+07	1.70629e+07	1.62984e+07
000025	Special force A	2019-06-30	A	2.78269e+08	2.43457e+08	5.10208e+07	4.49825e+07
000025	Special force A	2019-09-30	A	4.25638e+08	3.72645e+08	7.55998e+07	6.54111e+07
000025	Special force A	2019-09-30	B	2.84033e+07	2.0608e+07	2.45191e+07	2.37449e+07
000025	Special force A	2019-12-31	A	5.71073e+08	5.09898e+08	3.02595e+08	2.18807e+08
000025	Special force A	2019-12-31	B	3.80424e+07	3.2813e+07	2.43197e+08	1.78613e+08
000025	Special force A	2020-01-01	B	3.80424e+07	3.2813e+07	2.43197e+08	1.78613e+08
000025	Special force A	2020-01-01	A	5.71073e+08	5.09898e+08	3.02595e+08	2.18807e+08
000025	Special force A	2020-03-31	B	3.25793e+06	6.84711e+06	781782	781782
000025	Special force A	2020-03-31	A	8.55204e+07	8.45817e+07	5.38759e+06	4.96647e+06
000025	Special force A	2020-06-30	B	1.31209e+07	1.73846e+07	1.46454e+07	1.50147e+07
000025	Special force A	2020-06-30	A	1.97052e+08	1.77927e+08	3.3219e+07	2.67707e+07
000025	Special force A	2020-09-30	B	2.79621e+07	2.56565e+07	2.57791e+07	2.49389e+07
000025	Special force A	2020-09-30	A	2.9392e+08	2.67329e+08	4.98182e+07	4.10995e+07
000025	Special force A	2020-12-31	B	3.72411e+07	3.80202e+07	2.88557e+07	2.841e+07
000025	Special force A	2020-12-31	A	4.24419e+08	3.77759e+08	7.67032e+07	6.03052e+07
000025	Special force A	2021-01-01	B	3.72411e+07	3.80202e+07	2.88557e+07	2.841e+07
000025	Special force A	2021-01-01	A	4.24419e+08	3.77759e+08	7.67032e+07	6.03052e+07
000025	Special force A	2021-03-31	A	1.44034e+08	1.22542e+08	2.6919e+07	2.15502e+07
000025	Special force A	2021-03-31	B	9.68011e+06	7.93599e+06	6.98861e+06	6.97888e+06
000025	Special force A	2021-06-30	B	1.94836e+07	2.14074e+07	1.2595e+07	1.25401e+07
000025	Special force A	2021-06-30	A	2.49492e+08	2.08333e+08	5.5582e+07	4.44966e+07
000025	Special force A	2021-09-30	A	3.8619e+08	3.17741e+08	8.87263e+07	7.03521e+07
000025	Special force A	2021-12-31	B	5.0383e+07	5.14498e+07	2.82521e+07	2.69799e+07
000025	Special force A	2021-12-31	A	5.0852e+08	4.29932e+08	1.76116e+08	1.32053e+08
000025	Special force A	2022-01-01	A	5.0852e+08	4.29932e+08	1.76116e+08	1.32053e+08
000025	Special force A	2022-01-01	B	5.0383e+07	5.14498e+07	2.82521e+07	2.69799e+07
000025	Special force A	2022-03-31	A	1.4007e+08	1.15122e+08	4.04419e+07	3.34106e+07
000025	Special force A	2022-06-30	B	1.26663e+07	2.11395e+07	4.96627e+06	4.41189e+06
000025	Special force A	2022-06-30	A	2.50015e+08	2.20692e+08	5.39061e+07	4.30974e+07
000025	Special force A	2022-09-30	A	6.72219e+08	6.30236e+08	7.5481e+07	6.12272e+07
000025	Special force A	2022-12-31	A	8.37656e+08	7.73502e+08	1.02843e+08	8.13195e+07
000025	Special force A	2022-12-31	B	3.95685e+07	4.62792e+07	2.59547e+08	2.59527e+08
000025	Special force A	2023-01-01	A	8.37656e+08	7.73502e+08	1.02843e+08	8.13195e+07
000025	Special force A	2023-01-01	B	3.95685e+07	4.62792e+07	2.59547e+08	2.59527e+08
000025	Special force A	2023-03-31	A	3.39838e+08	3.14467e+08	3.12654e+07	2.53904e+07
000025	Special force A	2023-06-30	A	7.04836e+08	6.55633e+08	5.75547e+07	4.50881e+07
000025	Special force A	2023-06-30	B	3.405e+07	3.93881e+07	2.26532e+06	2.26532e+06
000025	Special force A	2023-09-30	A	1.22059e+09	1.1418e+09	9.66187e+07	7.66712e+07
000025	Special force A	2023-12-31	A	1.84674e+09	1.78382e+09	1.53525e+08	1.1144e+08
000025	Special force A	2023-12-31	B	8.69939e+07	1.12033e+08	1.2909e+08	1.14571e+08
000026	Feiyada A	2013-01-01	B	1.71077e+08	1.7406e+08	1.75226e+08	1.72642e+08
000026	Feiyada A	2013-01-01	A	3.02396e+09	2.89554e+09	1.36487e+08	1.1566e+08
000026	Feiyada A	2013-03-31	B	2.16295e+07	1.67763e+07	5.10721e+06	3.98041e+06
000026	Feiyada A	2013-03-31	A	7.54194e+08	7.10933e+08	4.35315e+07	3.47855e+07
000026	Feiyada A	2013-06-30	B	4.47731e+07	3.55127e+07	8.51611e+07	8.27635e+07
000026	Feiyada A	2013-06-30	A	1.50835e+09	1.42681e+09	8.29679e+07	6.92127e+07
000026	Feiyada A	2013-09-30	B	7.42597e+07	6.34021e+07	8.74686e+07	8.42542e+07
000026	Feiyada A	2013-09-30	A	2.32869e+09	2.20179e+09	1.29011e+08	1.0479e+08
000026	Feiyada A	2013-12-31	B	9.57874e+07	93454549	8.14324e+07	8.12641e+07
000026	Feiyada A	2013-12-31	A	3.1035e+09	2.95746e+09	1.51477e+08	1.30125e+08
000026	Feiyada A	2014-01-01	B	9.57874e+07	93454549	8.14324e+07	8.12641e+07
000026	Feiyada A	2014-01-01	A	3.1035e+09	2.95746e+09	1.51477e+08	1.30125e+08
000026	Feiyada A	2014-03-31	B	2.20618e+07	1.73477e+07	5.3514e+06	4.00902e+06
000026	Feiyada A	2014-03-31	A	8.21633e+08	7.68987e+08	5.45236e+07	4.42018e+07
000026	Feiyada A	2014-06-30	A	1.64261e+09	1.53979e+09	1.04957e+08	8.83833e+07
000026	Feiyada A	2014-06-30	B	4.29662e+07	3.30228e+07	1.08751e+08	1.06199e+08
000026	Feiyada A	2014-09-30	A	2.49145e+09	2.34241e+09	1.51544e+08	1.27473e+08
000026	Feiyada A	2014-09-30	B	6.36383e+07	4.85289e+07	1.13802e+08	1.09979e+08
000026	Feiyada A	2014-12-31	B	1.08184e+08	1.11938e+08	92457356	9.20137e+07
000026	Feiyada A	2014-12-31	A	3.27814e+09	3.11835e+09	1.70395e+08	1.46103e+08
000026	Feiyada A	2015-01-01	A	3.27814e+09	3.11835e+09	1.70395e+08	1.46103e+08
000026	Feiyada A	2015-01-01	B	1.08184e+08	1.11938e+08	92457356	9.20137e+07
000026	Feiyada A	2015-03-31	B	2.27272e+07	1.57082e+07	7.37841e+06	5.85522e+06
000026	Feiyada A	2015-03-31	A	8.94056e+08	8.37258e+08	5.77758e+07	4.51158e+07
000026	Feiyada A	2015-06-30	B	4.753e+07	3.42702e+07	1.45057e+08	1.42149e+08
000026	Feiyada A	2015-06-30	A	1.68379e+09	1.59001e+09	9.55422e+07	7.32806e+07
000026	Feiyada A	2015-09-30	B	70818511	5.1627e+07	1.51341e+08	1.47131e+08
000026	Feiyada A	2015-09-30	A	2.46788e+09	2.33311e+09	1.39525e+08	1.07061e+08
000026	Feiyada A	2015-12-31	B	9.54352e+07	9.21102e+07	1.38795e+08	1.38276e+08
000026	Feiyada A	2015-12-31	A	3.1622e+09	3.0384e+09	1.3553e+08	1.22044e+08
000026	Feiyada A	2016-01-01	B	9.54352e+07	9.21102e+07	1.38795e+08	1.38276e+08
000026	Feiyada A	2016-01-01	A	3.1622e+09	3.0384e+09	1.3553e+08	1.22044e+08
000026	Feiyada A	2016-03-31	B	2.46938e+07	2.28062e+07	1.36938e+08	1.36884e+08
000026	Feiyada A	2016-03-31	A	7.32961e+08	6.99085e+08	3.38782e+07	2.71016e+07
000026	Feiyada A	2016-06-30	B	4.91452e+07	4.30563e+07	141245813	1.40324e+08
000026	Feiyada A	2016-06-30	A	1.47953e+09	1.40426e+09	7.6143e+07	6.03632e+07
000026	Feiyada A	2016-09-30	B	7.33467e+07	6.18673e+07	1.4664e+08	1.44595e+08
000026	Feiyada A	2016-09-30	A	2.23414e+09	2.0958e+09	1.39559e+08	1.08031e+08
000026	Feiyada A	2016-12-31	B	9.83871e+07	9.5404e+07	1.42033e+08	1.42186e+08
000026	Feiyada A	2016-12-31	A	2.99386e+09	2.86693e+09	1.45031e+08	1.10375e+08
000026	Feiyada A	2017-01-01	A	2.99386e+09	2.86693e+09	1.45031e+08	1.10375e+08
000026	Feiyada A	2017-01-01	B	9.83871e+07	9.5404e+07	1.42033e+08	1.42186e+08
000026	Feiyada A	2017-03-31	B	2.63933e+07	2.72516e+07	-772254	-657501
000026	Feiyada A	2017-03-31	A	8.17002e+08	7.56759e+08	6.01599e+07	4.52105e+07
000026	Feiyada A	2017-06-30	B	5.13544e+07	5.50918e+07	-2.77861e+06	-990756
000026	Feiyada A	2017-06-30	A	1.59954e+09	1.4881e+09	1.12577e+08	8.66118e+07
000026	Feiyada A	2017-09-30	B	7.86175e+07	8.60312e+07	-6.79232e+06	-3.96281e+06
000026	Feiyada A	2017-09-30	A	2.47565e+09	2.30003e+09	1.77179e+08	1.36136e+08
000026	Feiyada A	2017-12-31	B	1.17746e+08	1.19124e+08	1.27418e+08	1.2844e+08
000026	Feiyada A	2017-12-31	A	3.34581e+09	3.18262e+09	1.89715e+08	1.42616e+08
000026	Feiyada A	2018-01-01	B	1.17746e+08	1.19124e+08	1.27418e+08	1.2844e+08
000026	Feiyada A	2018-01-01	A	3.34581e+09	3.18262e+09	1.89715e+08	1.42616e+08
000026	Feiyada A	2018-03-31	A	8.51816e+08	776711015	7.84418e+07	5.9518e+07
000026	Feiyada A	2018-03-31	B	2.80119e+07	2.59694e+07	2.63099e+06	2.47717e+06
000026	Feiyada A	2018-06-30	B	5.61196e+07	5.69761e+07	383365	552842
000026	Feiyada A	2018-06-30	A	1.69589e+09	1.55649e+09	1.45832e+08	1.12368e+08
000026	Feiyada A	2018-09-30	B	8.45817e+07	8.79949e+07	-650119	-480642
000026	Feiyada A	2018-09-30	A	2.56469e+09	2.36218e+09	2.11393e+08	1.62661e+08
000026	Feiyada A	2018-12-31	B	1.30902e+08	1.19626e+08	1.62507e+08	1.62101e+08
000026	Feiyada A	2018-12-31	A	3.40045e+09	3.19024e+09	2.31197e+08	1.83835e+08
000026	Feiyada A	2019-01-01	A	3.40045e+09	3.18698e+09	2.31197e+08	1.83835e+08
000026	Feiyada A	2019-01-01	B	1.30902e+08	1.1958e+08	1.62507e+08	1.62101e+08
000026	Feiyada A	2019-03-31	B	3.22378e+07	3.0918e+07	3.25575e+06	3.25575e+06
000026	Feiyada A	2019-03-31	A	8.9339e+08	8.1496e+08	8.19949e+07	6.43591e+07
000026	Feiyada A	2019-06-30	A	1.78504e+09	1.63449e+09	1.64111e+08	1.23495e+08
000026	Feiyada A	2019-06-30	B	6.41249e+07	6.68244e+07	6.32666e+06	5.15249e+06
000026	Feiyada A	2019-09-30	B	9.76719e+07	9.90764e+07	7.00633e+06	5.46751e+06
000026	Feiyada A	2019-09-30	A	2.7397e+09	2.51109e+09	2.36345e+08	1.78731e+08
000026	Feiyada A	2019-12-31	A	3.70421e+09	3.42969e+09	2.76234e+08	2.15909e+08
000026	Feiyada A	2019-12-31	B	1.40511e+08	1.36284e+08	1.27077e+08	1.26854e+08
000026	Fei Yada	2020-01-01	B	1.40511e+08	1.36284e+08	1.27077e+08	1.26854e+08
000026	Fei Yada	2020-01-01	A	3.70421e+09	3.42969e+09	2.76234e+08	2.15909e+08
000026	Fei Yada	2020-03-31	B	2.63798e+07	3.12846e+07	-4.84046e+06	-4.84046e+06
000026	Fei Yada	2020-03-31	A	5.88361e+08	6.08047e+08	-1.8524e+07	-1.29748e+07
000026	Fei Yada	2020-06-30	B	5.73132e+07	6.26943e+07	1.03116e+06	1.28187e+06
000026	Fei Yada	2020-06-30	A	1.58183e+09	1.50111e+09	9.16468e+07	7.77389e+07
000026	Fei Yada	2020-09-30	B	9.17697e+07	1.01083e+08	2.26593e+06	2.51664e+06
000026	Fei Yada	2020-09-30	A	2944433436	2.69992e+09	2.62545e+08	2.14794e+08
000026	Fei Yada	2020-12-31	B	1.37382e+08	1.42177e+08	1.09567e+08	1.08307e+08
000026	Fei Yada	2020-12-31	A	4.24344e+09	3.87689e+09	3.73461e+08	2.94122e+08
000026	Fei Yada	2021-01-01	B	1.37382e+08	1.42177e+08	1.09567e+08	1.08307e+08
000026	Fei Yada	2021-01-01	A	4.24344e+09	3.87689e+09	3.73461e+08	2.94122e+08
000026	Fei Yada	2021-03-31	B	4.05129e+07	3.56456e+07	5.63851e+06	4.21971e+06
000026	Fei Yada	2021-03-31	A	1.37828e+09	1.23259e+09	1.51949e+08	1.18242e+08
000026	Fei Yada	2021-06-30	B	8.67341e+07	7.15018e+07	1.79538e+07	1.38448e+07
000026	Fei Yada	2021-06-30	A	2.77752e+09	2.48477e+09	3.02114e+08	2.33565e+08
000026	Fei Yada	2021-09-30	A	4.0848e+09	3.65588e+09	4.43241e+08	3.42599e+08
000026	Fei Yada	2021-12-31	B	1.79456e+08	1.50722e+08	2.94963e+08	2.87075e+08
000026	Fei Yada	2021-12-31	A	5.24373e+09	4.72722e+09	5.02328e+08	3.8786e+08
000026	Fei Yada	2022-01-01	A	5.24373e+09	4.72722e+09	5.02328e+08	3.8786e+08
000026	Fei Yada	2022-01-01	B	1.79456e+08	1.50722e+08	2.94963e+08	2.87075e+08
000026	Fei Yada	2022-03-31	A	1.1737e+09	1.06545e+09	1.1117e+08	8.63541e+07
000026	Fei Yada	2022-06-30	B	9.16426e+07	6.50397e+07	2.95549e+07	2.27663e+07
000026	Fei Yada	2022-06-30	A	2.18357e+09	2.01929e+09	1.78332e+08	1.40693e+08
000026	Fei Yada	2022-09-30	A	3.38543e+09	3.11009e+09	2.92139e+08	2.29801e+08
000026	Fei Yada	2022-12-31	A	4.3541e+09	4.0029e+09	3.39122e+08	2.66681e+08
000026	Fei Yada	2022-12-31	B	1.55285e+08	1.32223e+08	2.68169e+08	2.61995e+08
000026	Fei Yada	2023-01-01	A	4.3541e+09	4.0029e+09	3.39122e+08	2.66681e+08
[truncated: 367,155+ more rows]
