# Supplementary material for: ‘Survival-driven’ or ‘policy-driven’—research on the motivation and economic consequences of the mixed-ownership reform of state-owned enterprises
Source: PLoS One. 2026 Jan 5;21(1):e0339970. doi: 10.1371/journal.pone.0339970 (PMC12768374; doi:10.1371/journal.pone.0339970)
Supplement: S1 File — The files correspond to the following variables and themes (all data are structured in standard spreadsheet format for reproducibility): balance: Dataset related to firms’ balance sheet indicators (e.g., assets, liabilities, and owner's equity). board: Data on corporate board characteristics (e.g., board size). company: Basic information of sample companies (e.g., Date of establishment, Date of listing). EquityNature+English: Dataset on the nature of corporate equity (e.g., ownership type, state-owned vs. non-state-owned shares). income+English: Data on firms’ income statement metrics (e.g., Operating Cost, net profit, operating income). market+English: Market-related indicators (e.g., Marketization Index of the Region Where Listed Companies Are Located). profit_ratio: Dataset of profitability ratios (e.g., return on assets, return on equity, EBIT). relation+English: Shareholder Related Relationship Data (e.g., Relationship Level Identifier, Related Party (Shareholder) Name, Whether it is a Direct Shareholder, Whether it is an Indirect Shareholder, Shareholding Ratio). shareholder+English: Shareholder Shareholding Information Data (e.g., Shareholding Rank, Shareholding Quantity, Shareholding Ratio). tobinq: Dataset of Tobin’s Q values (a measure of firm value, calculated as the ratio of market value to book value of assets). (ZIP) [file pone.0339970.s001.zip › data_ENGLISH/market+English.xlsx]

## Sheet: Sheet1
Code	Year	Name	Province	City	Market
000001	1997	Ping An Bank	Guangdong Province	Shenzhen City	6.183
000001	1998	Ping An Bank	Guangdong Province	Shenzhen City	6.342
000001	1999	Ping An Bank	Guangdong Province	Shenzhen City	5.964
000001	2000	Ping An Bank	Guangdong Province	Shenzhen City	6.703						For more data, please follow the official account.
000001	2001	Ping An Bank	Guangdong Province	Shenzhen City	7.773						[Zhongli Data Network]
000001	2002	Ping An Bank	Guangdong Province	Shenzhen City	8.246						Official website https://zldatas.com
000001	2003	Ping An Bank	Guangdong Province	Shenzhen City	8.717
000001	2004	Ping An Bank	Guangdong Province	Shenzhen City	8.983
000001	2005	Ping An Bank	Guangdong Province	Shenzhen City	9.374
000001	2006	Ping An Bank	Guangdong Province	Shenzhen City	9.638
000001	2007	Ping An Bank	Guangdong Province	Shenzhen City	9.881
000001	2008	Ping An Bank	Guangdong Province	Shenzhen City	9.257
000001	2009	Ping An Bank	Guangdong Province	Shenzhen City	9.244
000001	2010	Ping An Bank	Guangdong Province	Shenzhen City	9.835
000001	2011	Ping An Bank	Guangdong Province	Shenzhen City	9.888
000001	2012	Ping An Bank	Guangdong Province	Shenzhen City	9.936
000001	2013	Ping An Bank	Guangdong Province	Shenzhen City	10.237
000001	2014	Ping An Bank	Guangdong Province	Shenzhen City	10.445
000001	2015	Ping An Bank	Guangdong Province	Shenzhen City	11.076				For more data, please follow the official account.
000001	2016	Ping An Bank	Guangdong Province	Shenzhen City	10.49				[Zhongli Data Network]
000001	2017	Ping An Bank	Guangdong Province	Shenzhen City	10.61				Official website https://zldatas.com
000001	2018	Ping An Bank	Guangdong Province	Shenzhen City	10.854
000001	2019	Ping An Bank	Guangdong Province	Shenzhen City	11.342
000001	2020	Ping An Bank	Guangdong Province	Shenzhen City	11.673
000001	2021	Ping An Bank	Guangdong Province	Shenzhen City	12.014
000001	2022	Ping An Bank	Guangdong Province	Shenzhen City	12.364
000001	2023	Ping An Bank	Guangdong Province	Shenzhen City	12.725
000002	1997	Vanke A	Guangdong Province	Shenzhen City	6.183
000002	1998	Vanke A	Guangdong Province	Shenzhen City	6.342
000002	1999	Vanke A	Guangdong Province	Shenzhen City	5.964
000002	2000	Vanke A	Guangdong Province	Shenzhen City	6.703
000002	2001	Vanke A	Guangdong Province	Shenzhen City	7.773
000002	2002	Vanke A	Guangdong Province	Shenzhen City	8.246
000002	2003	Vanke A	Guangdong Province	Shenzhen City	8.717
000002	2004	Vanke A	Guangdong Province	Shenzhen City	8.983
000002	2005	Vanke A	Guangdong Province	Shenzhen City	9.374
000002	2006	Vanke A	Guangdong Province	Shenzhen City	9.638
000002	2007	Vanke A	Guangdong Province	Shenzhen City	9.881
000002	2008	Vanke A	Guangdong Province	Shenzhen City	9.257
000002	2009	Vanke A	Guangdong Province	Shenzhen City	9.244
000002	2010	Vanke A	Guangdong Province	Shenzhen City	9.835
000002	2011	Vanke A	Guangdong Province	Shenzhen City	9.888
000002	2012	Vanke A	Guangdong Province	Shenzhen City	9.936
000002	2013	Vanke A	Guangdong Province	Shenzhen City	10.237
000002	2014	Vanke A	Guangdong Province	Shenzhen City	10.445
000002	2015	Vanke A	Guangdong Province	Shenzhen City	11.076
000002	2016	Vanke A	Guangdong Province	Shenzhen City	10.49
000002	2017	Vanke A	Guangdong Province	Shenzhen City	10.61
000002	2018	Vanke A	Guangdong Province	Shenzhen City	10.854
000002	2019	Vanke A	Guangdong Province	Shenzhen City	11.342
000002	2020	Vanke A	Guangdong Province	Shenzhen City	11.673
000002	2021	Vanke A	Guangdong Province	Shenzhen City	12.014
000002	2022	Vanke A	Guangdong Province	Shenzhen City	12.364
000002	2023	Vanke A	Guangdong Province	Shenzhen City	12.725
000004	1997	ST Guohua	Guangdong Province	Shenzhen City	6.183
000004	1998	ST Guohua	Guangdong Province	Shenzhen City	6.342
000004	1999	ST Guohua	Guangdong Province	Shenzhen City	5.964
000004	2000	ST Guohua	Guangdong Province	Shenzhen City	6.703
000004	2001	ST Guohua	Guangdong Province	Shenzhen City	7.773
000004	2002	ST Guohua	Guangdong Province	Shenzhen City	8.246
000004	2003	ST Guohua	Guangdong Province	Shenzhen City	8.717
000004	2004	ST Guohua	Guangdong Province	Shenzhen City	8.983
000004	2005	ST Guohua	Guangdong Province	Shenzhen City	9.374
000004	2006	ST Guohua	Guangdong Province	Shenzhen City	9.638
000004	2007	ST Guohua	Guangdong Province	Shenzhen City	9.881
000004	2008	ST Guohua	Guangdong Province	Shenzhen City	9.257
000004	2009	ST Guohua	Guangdong Province	Shenzhen City	9.244
000004	2010	ST Guohua	Guangdong Province	Shenzhen City	9.835
000004	2011	ST Guohua	Guangdong Province	Shenzhen City	9.888
000004	2012	ST Guohua	Guangdong Province	Shenzhen City	9.936
000004	2013	ST Guohua	Guangdong Province	Shenzhen City	10.237
000004	2014	ST Guohua	Guangdong Province	Shenzhen City	10.445
000004	2015	ST Guohua	Guangdong Province	Shenzhen City	11.076
000004	2016	ST Guohua	Guangdong Province	Shenzhen City	10.49
000004	2017	ST Guohua	Guangdong Province	Shenzhen City	10.61
000004	2018	ST Guohua	Guangdong Province	Shenzhen City	10.854
000004	2019	ST Guohua	Guangdong Province	Shenzhen City	11.342
000004	2020	ST Guohua	Guangdong Province	Shenzhen City	11.673
000004	2021	ST Guohua	Guangdong Province	Shenzhen City	12.014
000004	2022	ST Guohua	Guangdong Province	Shenzhen City	12.364
000004	2023	ST Guohua	Guangdong Province	Shenzhen City	12.725
000005	1997	ST Star Source	Guangdong Province	Shenzhen City	6.183
000005	1998	ST Star Source	Guangdong Province	Shenzhen City	6.342
000005	1999	ST Star Source	Guangdong Province	Shenzhen City	5.964
000005	2000	ST Star Source	Guangdong Province	Shenzhen City	6.703
000005	2001	ST Star Source	Guangdong Province	Shenzhen City	7.773
000005	2002	ST Star Source	Guangdong Province	Shenzhen City	8.246
000005	2003	ST Star Source	Guangdong Province	Shenzhen City	8.717
000005	2004	ST Star Source	Guangdong Province	Shenzhen City	8.983
000005	2005	ST Star Source	Guangdong Province	Shenzhen City	9.374
000005	2006	ST Star Source	Guangdong Province	Shenzhen City	9.638
000005	2007	ST Star Source	Guangdong Province	Shenzhen City	9.881
000005	2008	ST Star Source	Guangdong Province	Shenzhen City	9.257
000005	2009	ST Star Source	Guangdong Province	Shenzhen City	9.244
000005	2010	ST Star Source	Guangdong Province	Shenzhen City	9.835
000005	2011	ST Star Source	Guangdong Province	Shenzhen City	9.888
000005	2012	ST Star Source	Guangdong Province	Shenzhen City	9.936
000005	2013	ST Star Source	Guangdong Province	Shenzhen City	10.237
000005	2014	ST Star Source	Guangdong Province	Shenzhen City	10.445
000005	2015	ST Star Source	Guangdong Province	Shenzhen City	11.076
000005	2016	ST Star Source	Guangdong Province	Shenzhen City	10.49
000005	2017	ST Star Source	Guangdong Province	Shenzhen City	10.61
000005	2018	ST Star Source	Guangdong Province	Shenzhen City	10.854
000005	2019	ST Star Source	Guangdong Province	Shenzhen City	11.342
000005	2020	ST Star Source	Guangdong Province	Shenzhen City	11.673
000005	2021	ST Star Source	Guangdong Province	Shenzhen City	12.014
000005	2022	ST Star Source	Guangdong Province	Shenzhen City	12.364
000005	2023	ST Star Source	Guangdong Province	Shenzhen City	12.725
000006	1997	Shen Zhenye A	Guangdong Province	Shenzhen City	6.183
000006	1998	Shen Zhenye A	Guangdong Province	Shenzhen City	6.342
000006	1999	Shen Zhenye A	Guangdong Province	Shenzhen City	5.964
000006	2000	Shen Zhenye A	Guangdong Province	Shenzhen City	6.703
000006	2001	Shen Zhenye A	Guangdong Province	Shenzhen City	7.773
000006	2002	Shen Zhenye A	Guangdong Province	Shenzhen City	8.246
000006	2003	Shen Zhenye A	Guangdong Province	Shenzhen City	8.717
000006	2004	Shen Zhenye A	Guangdong Province	Shenzhen City	8.983
000006	2005	Shen Zhenye A	Guangdong Province	Shenzhen City	9.374
000006	2006	Shen Zhenye A	Guangdong Province	Shenzhen City	9.638
000006	2007	Shen Zhenye A	Guangdong Province	Shenzhen City	9.881
000006	2008	Shen Zhenye A	Guangdong Province	Shenzhen City	9.257
000006	2009	Shen Zhenye A	Guangdong Province	Shenzhen City	9.244
000006	2010	Shen Zhenye A	Guangdong Province	Shenzhen City	9.835
000006	2011	Shen Zhenye A	Guangdong Province	Shenzhen City	9.888
000006	2012	Shen Zhenye A	Guangdong Province	Shenzhen City	9.936
000006	2013	Shen Zhenye A	Guangdong Province	Shenzhen City	10.237
000006	2014	Shen Zhenye A	Guangdong Province	Shenzhen City	10.445
000006	2015	Shen Zhenye A	Guangdong Province	Shenzhen City	11.076
000006	2016	Shen Zhenye A	Guangdong Province	Shenzhen City	10.49
000006	2017	Shen Zhenye A	Guangdong Province	Shenzhen City	10.61
000006	2018	Shen Zhenye A	Guangdong Province	Shenzhen City	10.854
000006	2019	Shen Zhenye A	Guangdong Province	Shenzhen City	11.342
000006	2020	Shen Zhenye A	Guangdong Province	Shenzhen City	11.673
000006	2021	Shen Zhenye A	Guangdong Province	Shenzhen City	12.014
000006	2022	Shen Zhenye A	Guangdong Province	Shenzhen City	12.364
000006	2023	Shen Zhenye A	Guangdong Province	Shenzhen City	12.725
000007	1997	Brand new and good	Guangdong Province	Shenzhen City	6.183
000007	1998	Brand new and good	Guangdong Province	Shenzhen City	6.342
000007	1999	Brand new and good	Guangdong Province	Shenzhen City	5.964
000007	2000	Brand new and good	Guangdong Province	Shenzhen City	6.703
000007	2001	Brand new and good	Guangdong Province	Shenzhen City	7.773
000007	2002	Brand new and good	Guangdong Province	Shenzhen City	8.246
000007	2003	Brand new and good	Guangdong Province	Shenzhen City	8.717
000007	2004	Brand new and good	Guangdong Province	Shenzhen City	8.983
000007	2005	Brand new and good	Guangdong Province	Shenzhen City	9.374
000007	2006	Brand new and good	Guangdong Province	Shenzhen City	9.638
000007	2007	Brand new and good	Guangdong Province	Shenzhen City	9.881
000007	2008	Brand new and good	Guangdong Province	Shenzhen City	9.257
000007	2009	Brand new and good	Guangdong Province	Shenzhen City	9.244
000007	2010	Brand new and good	Guangdong Province	Shenzhen City	9.835
000007	2011	Brand new and good	Guangdong Province	Shenzhen City	9.888
000007	2012	Brand new and good	Guangdong Province	Shenzhen City	9.936
000007	2013	Brand new and good	Guangdong Province	Shenzhen City	10.237
000007	2014	Brand new and good	Guangdong Province	Shenzhen City	10.445
000007	2015	Brand new and good	Guangdong Province	Shenzhen City	11.076
000007	2016	Brand new and good	Guangdong Province	Shenzhen City	10.49
000007	2017	Brand new and good	Guangdong Province	Shenzhen City	10.61
000007	2018	Brand new and good	Guangdong Province	Shenzhen City	10.854
000007	2019	Brand new and good	Guangdong Province	Shenzhen City	11.342
000007	2020	Brand new and good	Guangdong Province	Shenzhen City	11.673
000007	2021	Brand new and good	Guangdong Province	Shenzhen City	12.014
000007	2022	Brand new and good	Guangdong Province	Shenzhen City	12.364
000007	2023	Brand new and good	Guangdong Province	Shenzhen City	12.725
000008	1997	Shenzhou high-speed railway	Beijing	Beijing City	5.207
000008	1998	Shenzhou high-speed railway	Beijing	Beijing City	4.976
000008	1999	Shenzhou high-speed railway	Beijing	Beijing City	3.953
000008	2000	Shenzhou high-speed railway	Beijing	Beijing City	4.484
000008	2001	Shenzhou high-speed railway	Beijing	Beijing City	5.701
000008	2002	Shenzhou high-speed railway	Beijing	Beijing City	6.901
000008	2003	Shenzhou high-speed railway	Beijing	Beijing City	7.424
000008	2004	Shenzhou high-speed railway	Beijing	Beijing City	7.871
000008	2005	Shenzhou high-speed railway	Beijing	Beijing City	8.218
000008	2006	Shenzhou high-speed railway	Beijing	Beijing City	8.569
000008	2007	Shenzhou high-speed railway	Beijing	Beijing City	8.776
000008	2008	Shenzhou high-speed railway	Beijing	Beijing City	8.566
000008	2009	Shenzhou high-speed railway	Beijing	Beijing City	8.658
000008	2010	Shenzhou high-speed railway	Beijing	Beijing City	8.907
000008	2011	Shenzhou high-speed railway	Beijing	Beijing City	8.868
000008	2012	Shenzhou high-speed railway	Beijing	Beijing City	8.895
000008	2013	Shenzhou high-speed railway	Beijing	Beijing City	9.282
000008	2014	Shenzhou high-speed railway	Beijing	Beijing City	9.212
000008	2015	Shenzhou high-speed railway	Beijing	Beijing City	9.192
000008	2016	Shenzhou high-speed railway	Beijing	Beijing City	9.171
000008	2017	Shenzhou high-speed railway	Beijing	Beijing City	9.236
000008	2018	Shenzhou high-speed railway	Beijing	Beijing City	9.239
000008	2019	Shenzhou high-speed railway	Beijing	Beijing City	9.512
000008	2020	Shenzhou high-speed railway	Beijing	Beijing City	9.813
000008	2021	Shenzhou high-speed railway	Beijing	Beijing City	10.123
000008	2022	Shenzhou high-speed railway	Beijing	Beijing City	10.444
000008	2023	Shenzhou high-speed railway	Beijing	Beijing City	10.774
000009	1997	Bao'an, China	Guangdong Province	Shenzhen City	6.183
000009	1998	Bao'an, China	Guangdong Province	Shenzhen City	6.342
000009	1999	Bao'an, China	Guangdong Province	Shenzhen City	5.964
000009	2000	Bao'an, China	Guangdong Province	Shenzhen City	6.703
000009	2001	Bao'an, China	Guangdong Province	Shenzhen City	7.773
000009	2002	Bao'an, China	Guangdong Province	Shenzhen City	8.246
000009	2003	Bao'an, China	Guangdong Province	Shenzhen City	8.717
000009	2004	Bao'an, China	Guangdong Province	Shenzhen City	8.983
000009	2005	Bao'an, China	Guangdong Province	Shenzhen City	9.374
000009	2006	Bao'an, China	Guangdong Province	Shenzhen City	9.638
000009	2007	Bao'an, China	Guangdong Province	Shenzhen City	9.881
000009	2008	Bao'an, China	Guangdong Province	Shenzhen City	9.257
000009	2009	Bao'an, China	Guangdong Province	Shenzhen City	9.244
000009	2010	Bao'an, China	Guangdong Province	Shenzhen City	9.835
000009	2011	Bao'an, China	Guangdong Province	Shenzhen City	9.888
000009	2012	Bao'an, China	Guangdong Province	Shenzhen City	9.936
000009	2013	Bao'an, China	Guangdong Province	Shenzhen City	10.237
000009	2014	Bao'an, China	Guangdong Province	Shenzhen City	10.445
000009	2015	Bao'an, China	Guangdong Province	Shenzhen City	11.076
000009	2016	Bao'an, China	Guangdong Province	Shenzhen City	10.49
000009	2017	Bao'an, China	Guangdong Province	Shenzhen City	10.61
000009	2018	Bao'an, China	Guangdong Province	Shenzhen City	10.854
000009	2019	Bao'an, China	Guangdong Province	Shenzhen City	11.342
000009	2020	Bao'an, China	Guangdong Province	Shenzhen City	11.673
000009	2021	Bao'an, China	Guangdong Province	Shenzhen City	12.014
000009	2022	Bao'an, China	Guangdong Province	Shenzhen City	12.364
000009	2023	Bao'an, China	Guangdong Province	Shenzhen City	12.725
000010	1997	Beautiful ecology	Guangdong Province	Shenzhen City	6.183
000010	1998	Beautiful ecology	Guangdong Province	Shenzhen City	6.342
000010	1999	Beautiful ecology	Guangdong Province	Shenzhen City	5.964
000010	2000	Beautiful ecology	Guangdong Province	Shenzhen City	6.703
000010	2001	Beautiful ecology	Guangdong Province	Shenzhen City	7.773
000010	2002	Beautiful ecology	Guangdong Province	Shenzhen City	8.246
000010	2003	Beautiful ecology	Guangdong Province	Shenzhen City	8.717
000010	2004	Beautiful ecology	Guangdong Province	Shenzhen City	8.983
000010	2005	Beautiful ecology	Guangdong Province	Shenzhen City	9.374
000010	2006	Beautiful ecology	Guangdong Province	Shenzhen City	9.638
000010	2007	Beautiful ecology	Guangdong Province	Shenzhen City	9.881
000010	2008	Beautiful ecology	Guangdong Province	Shenzhen City	9.257
000010	2009	Beautiful ecology	Guangdong Province	Shenzhen City	9.244
000010	2010	Beautiful ecology	Guangdong Province	Shenzhen City	9.835
000010	2011	Beautiful ecology	Guangdong Province	Shenzhen City	9.888
000010	2012	Beautiful ecology	Guangdong Province	Shenzhen City	9.936
000010	2013	Beautiful ecology	Guangdong Province	Shenzhen City	10.237
000010	2014	Beautiful ecology	Guangdong Province	Shenzhen City	10.445
000010	2015	Beautiful ecology	Guangdong Province	Shenzhen City	11.076
000010	2016	Beautiful ecology	Guangdong Province	Shenzhen City	10.49
000010	2017	Beautiful ecology	Guangdong Province	Shenzhen City	10.61
000010	2018	Beautiful ecology	Guangdong Province	Shenzhen City	10.854
000010	2019	Beautiful ecology	Guangdong Province	Shenzhen City	11.342
000010	2020	Beautiful ecology	Guangdong Province	Shenzhen City	11.673
000010	2021	Beautiful ecology	Guangdong Province	Shenzhen City	12.014
000010	2022	Beautiful ecology	Guangdong Province	Shenzhen City	12.364
000010	2023	Beautiful ecology	Guangdong Province	Shenzhen City	12.725
000011	1997	Deep Property A	Guangdong Province	Shenzhen City	6.183
000011	1998	Deep Property A	Guangdong Province	Shenzhen City	6.342
000011	1999	Deep Property A	Guangdong Province	Shenzhen City	5.964
000011	2000	Deep Property A	Guangdong Province	Shenzhen City	6.703
000011	2001	Deep Property A	Guangdong Province	Shenzhen City	7.773
000011	2002	Deep Property A	Guangdong Province	Shenzhen City	8.246
000011	2003	Deep Property A	Guangdong Province	Shenzhen City	8.717
000011	2004	Deep Property A	Guangdong Province	Shenzhen City	8.983
000011	2005	Deep Property A	Guangdong Province	Shenzhen City	9.374
000011	2006	Deep Property A	Guangdong Province	Shenzhen City	9.638
000011	2007	Deep Property A	Guangdong Province	Shenzhen City	9.881
000011	2008	Deep Property A	Guangdong Province	Shenzhen City	9.257
000011	2009	Deep Property A	Guangdong Province	Shenzhen City	9.244
000011	2010	Deep Property A	Guangdong Province	Shenzhen City	9.835
000011	2011	Deep Property A	Guangdong Province	Shenzhen City	9.888
000011	2012	Deep Property A	Guangdong Province	Shenzhen City	9.936
000011	2013	Deep Property A	Guangdong Province	Shenzhen City	10.237
000011	2014	Deep Property A	Guangdong Province	Shenzhen City	10.445
000011	2015	Deep Property A	Guangdong Province	Shenzhen City	11.076
000011	2016	Deep Property A	Guangdong Province	Shenzhen City	10.49
000011	2017	Deep Property A	Guangdong Province	Shenzhen City	10.61
000011	2018	Deep Property A	Guangdong Province	Shenzhen City	10.854
000011	2019	Deep Property A	Guangdong Province	Shenzhen City	11.342
000011	2020	Deep Property A	Guangdong Province	Shenzhen City	11.673
000011	2021	Deep Property A	Guangdong Province	Shenzhen City	12.014
000011	2022	Deep Property A	Guangdong Province	Shenzhen City	12.364
000011	2023	Deep Property A	Guangdong Province	Shenzhen City	12.725
000012	1997	Nanbo A	Guangdong Province	Shenzhen City	6.183
000012	1998	Nanbo A	Guangdong Province	Shenzhen City	6.342
000012	1999	Nanbo A	Guangdong Province	Shenzhen City	5.964
000012	2000	Nanbo A	Guangdong Province	Shenzhen City	6.703
000012	2001	Nanbo A	Guangdong Province	Shenzhen City	7.773
000012	2002	Nanbo A	Guangdong Province	Shenzhen City	8.246
000012	2003	Nanbo A	Guangdong Province	Shenzhen City	8.717
000012	2004	Nanbo A	Guangdong Province	Shenzhen City	8.983
000012	2005	Nanbo A	Guangdong Province	Shenzhen City	9.374
000012	2006	Nanbo A	Guangdong Province	Shenzhen City	9.638
000012	2007	Nanbo A	Guangdong Province	Shenzhen City	9.881
000012	2008	Nanbo A	Guangdong Province	Shenzhen City	9.257
000012	2009	Nanbo A	Guangdong Province	Shenzhen City	9.244
000012	2010	Nanbo A	Guangdong Province	Shenzhen City	9.835
000012	2011	Nanbo A	Guangdong Province	Shenzhen City	9.888
000012	2012	Nanbo A	Guangdong Province	Shenzhen City	9.936
000012	2013	Nanbo A	Guangdong Province	Shenzhen City	10.237
000012	2014	Nanbo A	Guangdong Province	Shenzhen City	10.445
000012	2015	Nanbo A	Guangdong Province	Shenzhen City	11.076
000012	2016	Nanbo A	Guangdong Province	Shenzhen City	10.49
000012	2017	Nanbo A	Guangdong Province	Shenzhen City	10.61
000012	2018	Nanbo A	Guangdong Province	Shenzhen City	10.854
000012	2019	Nanbo A	Guangdong Province	Shenzhen City	11.342
000012	2020	Nanbo A	Guangdong Province	Shenzhen City	11.673
000012	2021	Nanbo A	Guangdong Province	Shenzhen City	12.014
000012	2022	Nanbo A	Guangdong Province	Shenzhen City	12.364
000012	2023	Nanbo A	Guangdong Province	Shenzhen City	12.725
000014	1997	Shahe Co., Ltd.	Guangdong Province	Shenzhen City	6.183
000014	1998	Shahe Co., Ltd.	Guangdong Province	Shenzhen City	6.342
000014	1999	Shahe Co., Ltd.	Guangdong Province	Shenzhen City	5.964
000014	2000	Shahe Co., Ltd.	Guangdong Province	Shenzhen City	6.703
000014	2001	Shahe Co., Ltd.	Guangdong Province	Shenzhen City	7.773
000014	2002	Shahe Co., Ltd.	Guangdong Province	Shenzhen City	8.246
000014	2003	Shahe Co., Ltd.	Guangdong Province	Shenzhen City	8.717
000014	2004	Shahe Co., Ltd.	Guangdong Province	Shenzhen City	8.983
000014	2005	Shahe Co., Ltd.	Guangdong Province	Shenzhen City	9.374
000014	2006	Shahe Co., Ltd.	Guangdong Province	Shenzhen City	9.638
000014	2007	Shahe Co., Ltd.	Guangdong Province	Shenzhen City	9.881
000014	2008	Shahe Co., Ltd.	Guangdong Province	Shenzhen City	9.257
000014	2009	Shahe Co., Ltd.	Guangdong Province	Shenzhen City	9.244
000014	2010	Shahe Co., Ltd.	Guangdong Province	Shenzhen City	9.835
000014	2011	Shahe Co., Ltd.	Guangdong Province	Shenzhen City	9.888
000014	2012	Shahe Co., Ltd.	Guangdong Province	Shenzhen City	9.936
000014	2013	Shahe Co., Ltd.	Guangdong Province	Shenzhen City	10.237
000014	2014	Shahe Co., Ltd.	Guangdong Province	Shenzhen City	10.445
000014	2015	Shahe Co., Ltd.	Guangdong Province	Shenzhen City	11.076
000014	2016	Shahe Co., Ltd.	Guangdong Province	Shenzhen City	10.49
000014	2017	Shahe Co., Ltd.	Guangdong Province	Shenzhen City	10.61
000014	2018	Shahe Co., Ltd.	Guangdong Province	Shenzhen City	10.854
000014	2019	Shahe Co., Ltd.	Guangdong Province	Shenzhen City	11.342
000014	2020	Shahe Co., Ltd.	Guangdong Province	Shenzhen City	11.673
000014	2021	Shahe Co., Ltd.	Guangdong Province	Shenzhen City	12.014
000014	2022	Shahe Co., Ltd.	Guangdong Province	Shenzhen City	12.364
000014	2023	Shahe Co., Ltd.	Guangdong Province	Shenzhen City	12.725
000016	1997	Shen Kangjia A	Guangdong Province	Shenzhen City	6.183
000016	1998	Shen Kangjia A	Guangdong Province	Shenzhen City	6.342
000016	1999	Shen Kangjia A	Guangdong Province	Shenzhen City	5.964
000016	2000	Shen Kangjia A	Guangdong Province	Shenzhen City	6.703
000016	2001	Shen Kangjia A	Guangdong Province	Shenzhen City	7.773
000016	2002	Shen Kangjia A	Guangdong Province	Shenzhen City	8.246
000016	2003	Shen Kangjia A	Guangdong Province	Shenzhen City	8.717
000016	2004	Shen Kangjia A	Guangdong Province	Shenzhen City	8.983
000016	2005	Shen Kangjia A	Guangdong Province	Shenzhen City	9.374
000016	2006	Shen Kangjia A	Guangdong Province	Shenzhen City	9.638
000016	2007	Shen Kangjia A	Guangdong Province	Shenzhen City	9.881
000016	2008	Shen Kangjia A	Guangdong Province	Shenzhen City	9.257
000016	2009	Shen Kangjia A	Guangdong Province	Shenzhen City	9.244
000016	2010	Shen Kangjia A	Guangdong Province	Shenzhen City	9.835
000016	2011	Shen Kangjia A	Guangdong Province	Shenzhen City	9.888
000016	2012	Shen Kangjia A	Guangdong Province	Shenzhen City	9.936
000016	2013	Shen Kangjia A	Guangdong Province	Shenzhen City	10.237
000016	2014	Shen Kangjia A	Guangdong Province	Shenzhen City	10.445
000016	2015	Shen Kangjia A	Guangdong Province	Shenzhen City	11.076
000016	2016	Shen Kangjia A	Guangdong Province	Shenzhen City	10.49
000016	2017	Shen Kangjia A	Guangdong Province	Shenzhen City	10.61
000016	2018	Shen Kangjia A	Guangdong Province	Shenzhen City	10.854
000016	2019	Shen Kangjia A	Guangdong Province	Shenzhen City	11.342
000016	2020	Shen Kangjia A	Guangdong Province	Shenzhen City	11.673
000016	2021	Shen Kangjia A	Guangdong Province	Shenzhen City	12.014
000016	2022	Shen Kangjia A	Guangdong Province	Shenzhen City	12.364
000016	2023	Shen Kangjia A	Guangdong Province	Shenzhen City	12.725
000017	1997	Deep Chinese A	Guangdong Province	Shenzhen City	6.183
000017	1998	Deep Chinese A	Guangdong Province	Shenzhen City	6.342
000017	1999	Deep Chinese A	Guangdong Province	Shenzhen City	5.964
000017	2000	Deep Chinese A	Guangdong Province	Shenzhen City	6.703
000017	2001	Deep Chinese A	Guangdong Province	Shenzhen City	7.773
000017	2002	Deep Chinese A	Guangdong Province	Shenzhen City	8.246
000017	2003	Deep Chinese A	Guangdong Province	Shenzhen City	8.717
000017	2004	Deep Chinese A	Guangdong Province	Shenzhen City	8.983
000017	2005	Deep Chinese A	Guangdong Province	Shenzhen City	9.374
000017	2006	Deep Chinese A	Guangdong Province	Shenzhen City	9.638
000017	2007	Deep Chinese A	Guangdong Province	Shenzhen City	9.881
000017	2008	Deep Chinese A	Guangdong Province	Shenzhen City	9.257
000017	2009	Deep Chinese A	Guangdong Province	Shenzhen City	9.244
000017	2010	Deep Chinese A	Guangdong Province	Shenzhen City	9.835
000017	2011	Deep Chinese A	Guangdong Province	Shenzhen City	9.888
000017	2012	Deep Chinese A	Guangdong Province	Shenzhen City	9.936
000017	2013	Deep Chinese A	Guangdong Province	Shenzhen City	10.237
000017	2014	Deep Chinese A	Guangdong Province	Shenzhen City	10.445
000017	2015	Deep Chinese A	Guangdong Province	Shenzhen City	11.076
000017	2016	Deep Chinese A	Guangdong Province	Shenzhen City	10.49
000017	2017	Deep Chinese A	Guangdong Province	Shenzhen City	10.61
000017	2018	Deep Chinese A	Guangdong Province	Shenzhen City	10.854
000017	2019	Deep Chinese A	Guangdong Province	Shenzhen City	11.342
000017	2020	Deep Chinese A	Guangdong Province	Shenzhen City	11.673
000017	2021	Deep Chinese A	Guangdong Province	Shenzhen City	12.014
000017	2022	Deep Chinese A	Guangdong Province	Shenzhen City	12.364
000017	2023	Deep Chinese A	Guangdong Province	Shenzhen City	12.725
000019	1997	Shenliang Holdings	Guangdong Province	Shenzhen City	6.183
000019	1998	Shenliang Holdings	Guangdong Province	Shenzhen City	6.342
000019	1999	Shenliang Holdings	Guangdong Province	Shenzhen City	5.964
000019	2000	Shenliang Holdings	Guangdong Province	Shenzhen City	6.703
000019	2001	Shenliang Holdings	Guangdong Province	Shenzhen City	7.773
000019	2002	Shenliang Holdings	Guangdong Province	Shenzhen City	8.246
000019	2003	Shenliang Holdings	Guangdong Province	Shenzhen City	8.717
000019	2004	Shenliang Holdings	Guangdong Province	Shenzhen City	8.983
000019	2005	Shenliang Holdings	Guangdong Province	Shenzhen City	9.374
000019	2006	Shenliang Holdings	Guangdong Province	Shenzhen City	9.638
000019	2007	Shenliang Holdings	Guangdong Province	Shenzhen City	9.881
000019	2008	Shenliang Holdings	Guangdong Province	Shenzhen City	9.257
000019	2009	Shenliang Holdings	Guangdong Province	Shenzhen City	9.244
000019	2010	Shenliang Holdings	Guangdong Province	Shenzhen City	9.835
000019	2011	Shenliang Holdings	Guangdong Province	Shenzhen City	9.888
000019	2012	Shenliang Holdings	Guangdong Province	Shenzhen City	9.936
000019	2013	Shenliang Holdings	Guangdong Province	Shenzhen City	10.237
000019	2014	Shenliang Holdings	Guangdong Province	Shenzhen City	10.445
000019	2015	Shenliang Holdings	Guangdong Province	Shenzhen City	11.076
000019	2016	Shenliang Holdings	Guangdong Province	Shenzhen City	10.49
000019	2017	Shenliang Holdings	Guangdong Province	Shenzhen City	10.61
000019	2018	Shenliang Holdings	Guangdong Province	Shenzhen City	10.854
000019	2019	Shenliang Holdings	Guangdong Province	Shenzhen City	11.342
000019	2020	Shenliang Holdings	Guangdong Province	Shenzhen City	11.673
000019	2021	Shenliang Holdings	Guangdong Province	Shenzhen City	12.014
000019	2022	Shenliang Holdings	Guangdong Province	Shenzhen City	12.364
000019	2023	Shenliang Holdings	Guangdong Province	Shenzhen City	12.725
000020	1997	Shenhua hair A	Guangdong Province	Shenzhen City	6.183
000020	1998	Shenhua hair A	Guangdong Province	Shenzhen City	6.342
000020	1999	Shenhua hair A	Guangdong Province	Shenzhen City	5.964
000020	2000	Shenhua hair A	Guangdong Province	Shenzhen City	6.703
000020	2001	Shenhua hair A	Guangdong Province	Shenzhen City	7.773
000020	2002	Shenhua hair A	Guangdong Province	Shenzhen City	8.246
000020	2003	Shenhua hair A	Guangdong Province	Shenzhen City	8.717
000020	2004	Shenhua hair A	Guangdong Province	Shenzhen City	8.983
000020	2005	Shenhua hair A	Guangdong Province	Shenzhen City	9.374
000020	2006	Shenhua hair A	Guangdong Province	Shenzhen City	9.638
000020	2007	Shenhua hair A	Guangdong Province	Shenzhen City	9.881
000020	2008	Shenhua hair A	Guangdong Province	Shenzhen City	9.257
000020	2009	Shenhua hair A	Guangdong Province	Shenzhen City	9.244
000020	2010	Shenhua hair A	Guangdong Province	Shenzhen City	9.835
000020	2011	Shenhua hair A	Guangdong Province	Shenzhen City	9.888
000020	2012	Shenhua hair A	Guangdong Province	Shenzhen City	9.936
000020	2013	Shenhua hair A	Guangdong Province	Shenzhen City	10.237
000020	2014	Shenhua hair A	Guangdong Province	Shenzhen City	10.445
000020	2015	Shenhua hair A	Guangdong Province	Shenzhen City	11.076
000020	2016	Shenhua hair A	Guangdong Province	Shenzhen City	10.49
000020	2017	Shenhua hair A	Guangdong Province	Shenzhen City	10.61
000020	2018	Shenhua hair A	Guangdong Province	Shenzhen City	10.854
000020	2019	Shenhua hair A	Guangdong Province	Shenzhen City	11.342
000020	2020	Shenhua hair A	Guangdong Province	Shenzhen City	11.673
000020	2021	Shenhua hair A	Guangdong Province	Shenzhen City	12.014
000020	2022	Shenhua hair A	Guangdong Province	Shenzhen City	12.364
000020	2023	Shenhua hair A	Guangdong Province	Shenzhen City	12.725
000021	1997	Deep technology	Guangdong Province	Shenzhen City	6.183
000021	1998	Deep technology	Guangdong Province	Shenzhen City	6.342
000021	1999	Deep technology	Guangdong Province	Shenzhen City	5.964
000021	2000	Deep technology	Guangdong Province	Shenzhen City	6.703
000021	2001	Deep technology	Guangdong Province	Shenzhen City	7.773
000021	2002	Deep technology	Guangdong Province	Shenzhen City	8.246
000021	2003	Deep technology	Guangdong Province	Shenzhen City	8.717
000021	2004	Deep technology	Guangdong Province	Shenzhen City	8.983
000021	2005	Deep technology	Guangdong Province	Shenzhen City	9.374
000021	2006	Deep technology	Guangdong Province	Shenzhen City	9.638
000021	2007	Deep technology	Guangdong Province	Shenzhen City	9.881
000021	2008	Deep technology	Guangdong Province	Shenzhen City	9.257
000021	2009	Deep technology	Guangdong Province	Shenzhen City	9.244
000021	2010	Deep technology	Guangdong Province	Shenzhen City	9.835
000021	2011	Deep technology	Guangdong Province	Shenzhen City	9.888
000021	2012	Deep technology	Guangdong Province	Shenzhen City	9.936
000021	2013	Deep technology	Guangdong Province	Shenzhen City	10.237
000021	2014	Deep technology	Guangdong Province	Shenzhen City	10.445
000021	2015	Deep technology	Guangdong Province	Shenzhen City	11.076
000021	2016	Deep technology	Guangdong Province	Shenzhen City	10.49
000021	2017	Deep technology	Guangdong Province	Shenzhen City	10.61
000021	2018	Deep technology	Guangdong Province	Shenzhen City	10.854
000021	2019	Deep technology	Guangdong Province	Shenzhen City	11.342
000021	2020	Deep technology	Guangdong Province	Shenzhen City	11.673
000021	2021	Deep technology	Guangdong Province	Shenzhen City	12.014
000021	2022	Deep technology	Guangdong Province	Shenzhen City	12.364
000021	2023	Deep technology	Guangdong Province	Shenzhen City	12.725
000023	1997	Deep World A	Guangdong Province	Shenzhen City	6.183
000023	1998	Deep World A	Guangdong Province	Shenzhen City	6.342
000023	1999	Deep World A	Guangdong Province	Shenzhen City	5.964
000023	2000	Deep World A	Guangdong Province	Shenzhen City	6.703
000023	2001	Deep World A	Guangdong Province	Shenzhen City	7.773
000023	2002	Deep World A	Guangdong Province	Shenzhen City	8.246
000023	2003	Deep World A	Guangdong Province	Shenzhen City	8.717
000023	2004	Deep World A	Guangdong Province	Shenzhen City	8.983
000023	2005	Deep World A	Guangdong Province	Shenzhen City	9.374
000023	2006	Deep World A	Guangdong Province	Shenzhen City	9.638
000023	2007	Deep World A	Guangdong Province	Shenzhen City	9.881
000023	2008	Deep World A	Guangdong Province	Shenzhen City	9.257
000023	2009	Deep World A	Guangdong Province	Shenzhen City	9.244
000023	2010	Deep World A	Guangdong Province	Shenzhen City	9.835
000023	2011	Deep World A	Guangdong Province	Shenzhen City	9.888
000023	2012	Deep World A	Guangdong Province	Shenzhen City	9.936
000023	2013	Deep World A	Guangdong Province	Shenzhen City	10.237
000023	2014	Deep World A	Guangdong Province	Shenzhen City	10.445
000023	2015	Deep World A	Guangdong Province	Shenzhen City	11.076
000023	2016	Deep World A	Guangdong Province	Shenzhen City	10.49
000023	2017	Deep World A	Guangdong Province	Shenzhen City	10.61
000023	2018	Deep World A	Guangdong Province	Shenzhen City	10.854
000023	2019	Deep World A	Guangdong Province	Shenzhen City	11.342
000023	2020	Deep World A	Guangdong Province	Shenzhen City	11.673
000023	2021	Deep World A	Guangdong Province	Shenzhen City	12.014
000023	2022	Deep World A	Guangdong Province	Shenzhen City	12.364
000023	2023	Deep World A	Guangdong Province	Shenzhen City	12.725
000025	1997	Special force A	Guangdong Province	Shenzhen City	6.183
000025	1998	Special force A	Guangdong Province	Shenzhen City	6.342
000025	1999	Special force A	Guangdong Province	Shenzhen City	5.964
000025	2000	Special force A	Guangdong Province	Shenzhen City	6.703
000025	2001	Special force A	Guangdong Province	Shenzhen City	7.773
000025	2002	Special force A	Guangdong Province	Shenzhen City	8.246
000025	2003	Special force A	Guangdong Province	Shenzhen City	8.717
000025	2004	Special force A	Guangdong Province	Shenzhen City	8.983
000025	2005	Special force A	Guangdong Province	Shenzhen City	9.374
000025	2006	Special force A	Guangdong Province	Shenzhen City	9.638
000025	2007	Special force A	Guangdong Province	Shenzhen City	9.881
000025	2008	Special force A	Guangdong Province	Shenzhen City	9.257
000025	2009	Special force A	Guangdong Province	Shenzhen City	9.244
000025	2010	Special force A	Guangdong Province	Shenzhen City	9.835
000025	2011	Special force A	Guangdong Province	Shenzhen City	9.888
000025	2012	Special force A	Guangdong Province	Shenzhen City	9.936
000025	2013	Special force A	Guangdong Province	Shenzhen City	10.237
000025	2014	Special force A	Guangdong Province	Shenzhen City	10.445
000025	2015	Special force A	Guangdong Province	Shenzhen City	11.076
000025	2016	Special force A	Guangdong Province	Shenzhen City	10.49
000025	2017	Special force A	Guangdong Province	Shenzhen City	10.61
000025	2018	Special force A	Guangdong Province	Shenzhen City	10.854
000025	2019	Special force A	Guangdong Province	Shenzhen City	11.342
000025	2020	Special force A	Guangdong Province	Shenzhen City	11.673
000025	2021	Special force A	Guangdong Province	Shenzhen City	12.014
000025	2022	Special force A	Guangdong Province	Shenzhen City	12.364
000025	2023	Special force A	Guangdong Province	Shenzhen City	12.725
000026	1997	Fei Yada	Guangdong Province	Shenzhen City	6.183
000026	1998	Fei Yada	Guangdong Province	Shenzhen City	6.342
000026	1999	Fei Yada	Guangdong Province	Shenzhen City	5.964
000026	2000	Fei Yada	Guangdong Province	Shenzhen City	6.703
000026	2001	Fei Yada	Guangdong Province	Shenzhen City	7.773
000026	2002	Fei Yada	Guangdong Province	Shenzhen City	8.246
000026	2003	Fei Yada	Guangdong Province	Shenzhen City	8.717
000026	2004	Fei Yada	Guangdong Province	Shenzhen City	8.983
000026	2005	Fei Yada	Guangdong Province	Shenzhen City	9.374
000026	2006	Fei Yada	Guangdong Province	Shenzhen City	9.638
000026	2007	Fei Yada	Guangdong Province	Shenzhen City	9.881
000026	2008	Fei Yada	Guangdong Province	Shenzhen City	9.257
000026	2009	Fei Yada	Guangdong Province	Shenzhen City	9.244
000026	2010	Fei Yada	Guangdong Province	Shenzhen City	9.835
000026	2011	Fei Yada	Guangdong Province	Shenzhen City	9.888
000026	2012	Fei Yada	Guangdong Province	Shenzhen City	9.936
000026	2013	Fei Yada	Guangdong Province	Shenzhen City	10.237
000026	2014	Fei Yada	Guangdong Province	Shenzhen City	10.445
000026	2015	Fei Yada	Guangdong Province	Shenzhen City	11.076
000026	2016	Fei Yada	Guangdong Province	Shenzhen City	10.49
000026	2017	Fei Yada	Guangdong Province	Shenzhen City	10.61
000026	2018	Fei Yada	Guangdong Province	Shenzhen City	10.854
000026	2019	Fei Yada	Guangdong Province	Shenzhen City	11.342
000026	2020	Fei Yada	Guangdong Province	Shenzhen City	11.673
000026	2021	Fei Yada	Guangdong Province	Shenzhen City	12.014
000026	2022	Fei Yada	Guangdong Province	Shenzhen City	12.364
000026	2023	Fei Yada	Guangdong Province	Shenzhen City	12.725
000027	1997	Shenzhen Energy	Guangdong Province	Shenzhen City	6.183
000027	1998	Shenzhen Energy	Guangdong Province	Shenzhen City	6.342
000027	1999	Shenzhen Energy	Guangdong Province	Shenzhen City	5.964
000027	2000	Shenzhen Energy	Guangdong Province	Shenzhen City	6.703
000027	2001	Shenzhen Energy	Guangdong Province	Shenzhen City	7.773
000027	2002	Shenzhen Energy	Guangdong Province	Shenzhen City	8.246
000027	2003	Shenzhen Energy	Guangdong Province	Shenzhen City	8.717
000027	2004	Shenzhen Energy	Guangdong Province	Shenzhen City	8.983
000027	2005	Shenzhen Energy	Guangdong Province	Shenzhen City	9.374
000027	2006	Shenzhen Energy	Guangdong Province	Shenzhen City	9.638
000027	2007	Shenzhen Energy	Guangdong Province	Shenzhen City	9.881
000027	2008	Shenzhen Energy	Guangdong Province	Shenzhen City	9.257
000027	2009	Shenzhen Energy	Guangdong Province	Shenzhen City	9.244
000027	2010	Shenzhen Energy	Guangdong Province	Shenzhen City	9.835
000027	2011	Shenzhen Energy	Guangdong Province	Shenzhen City	9.888
000027	2012	Shenzhen Energy	Guangdong Province	Shenzhen City	9.936
000027	2013	Shenzhen Energy	Guangdong Province	Shenzhen City	10.237
000027	2014	Shenzhen Energy	Guangdong Province	Shenzhen City	10.445
000027	2015	Shenzhen Energy	Guangdong Province	Shenzhen City	11.076
000027	2016	Shenzhen Energy	Guangdong Province	Shenzhen City	10.49
000027	2017	Shenzhen Energy	Guangdong Province	Shenzhen City	10.61
000027	2018	Shenzhen Energy	Guangdong Province	Shenzhen City	10.854
000027	2019	Shenzhen Energy	Guangdong Province	Shenzhen City	11.342
000027	2020	Shenzhen Energy	Guangdong Province	Shenzhen City	11.673
000027	2021	Shenzhen Energy	Guangdong Province	Shenzhen City	12.014
000027	2022	Shenzhen Energy	Guangdong Province	Shenzhen City	12.364
000027	2023	Shenzhen Energy	Guangdong Province	Shenzhen City	12.725
000028	1997	The traditional Chinese medicine is consistent	Guangdong Province	Shenzhen City	6.183
000028	1998	The traditional Chinese medicine is consistent	Guangdong Province	Shenzhen City	6.342
000028	1999	The traditional Chinese medicine is consistent	Guangdong Province	Shenzhen City	5.964
000028	2000	The traditional Chinese medicine is consistent	Guangdong Province	Shenzhen City	6.703
000028	2001	The traditional Chinese medicine is consistent	Guangdong Province	Shenzhen City	7.773
000028	2002	The traditional Chinese medicine is consistent	Guangdong Province	Shenzhen City	8.246
000028	2003	The traditional Chinese medicine is consistent	Guangdong Province	Shenzhen City	8.717
000028	2004	The traditional Chinese medicine is consistent	Guangdong Province	Shenzhen City	8.983
000028	2005	The traditional Chinese medicine is consistent	Guangdong Province	Shenzhen City	9.374
000028	2006	The traditional Chinese medicine is consistent	Guangdong Province	Shenzhen City	9.638
000028	2007	The traditional Chinese medicine is consistent	Guangdong Province	Shenzhen City	9.881
000028	2008	The traditional Chinese medicine is consistent	Guangdong Province	Shenzhen City	9.257
000028	2009	The traditional Chinese medicine is consistent	Guangdong Province	Shenzhen City	9.244
000028	2010	The traditional Chinese medicine is consistent	Guangdong Province	Shenzhen City	9.835
000028	2011	The traditional Chinese medicine is consistent	Guangdong Province	Shenzhen City	9.888
000028	2012	The traditional Chinese medicine is consistent	Guangdong Province	Shenzhen City	9.936
000028	2013	The traditional Chinese medicine is consistent	Guangdong Province	Shenzhen City	10.237
000028	2014	The traditional Chinese medicine is consistent	Guangdong Province	Shenzhen City	10.445
000028	2015	The traditional Chinese medicine is consistent	Guangdong Province	Shenzhen City	11.076
000028	2016	The traditional Chinese medicine is consistent	Guangdong Province	Shenzhen City	10.49
000028	2017	The traditional Chinese medicine is consistent	Guangdong Province	Shenzhen City	10.61
000028	2018	The traditional Chinese medicine is consistent	Guangdong Province	Shenzhen City	10.854
000028	2019	The traditional Chinese medicine is consistent	Guangdong Province	Shenzhen City	11.342
000028	2020	The traditional Chinese medicine is consistent	Guangdong Province	Shenzhen City	11.673
000028	2021	The traditional Chinese medicine is consistent	Guangdong Province	Shenzhen City	12.014
000028	2022	The traditional Chinese medicine is consistent	Guangdong Province	Shenzhen City	12.364
000028	2023	The traditional Chinese medicine is consistent	Guangdong Province	Shenzhen City	12.725
000029	1997	DEEP ROOM A	Guangdong Province	Shenzhen City	6.183
000029	1998	DEEP ROOM A	Guangdong Province	Shenzhen City	6.342
000029	1999	DEEP ROOM A	Guangdong Province	Shenzhen City	5.964
000029	2000	DEEP ROOM A	Guangdong Province	Shenzhen City	6.703
000029	2001	DEEP ROOM A	Guangdong Province	Shenzhen City	7.773
000029	2002	DEEP ROOM A	Guangdong Province	Shenzhen City	8.246
000029	2003	DEEP ROOM A	Guangdong Province	Shenzhen City	8.717
000029	2004	DEEP ROOM A	Guangdong Province	Shenzhen City	8.983
000029	2005	DEEP ROOM A	Guangdong Province	Shenzhen City	9.374
000029	2006	DEEP ROOM A	Guangdong Province	Shenzhen City	9.638
000029	2007	DEEP ROOM A	Guangdong Province	Shenzhen City	9.881
000029	2008	DEEP ROOM A	Guangdong Province	Shenzhen City	9.257
000029	2009	DEEP ROOM A	Guangdong Province	Shenzhen City	9.244
000029	2010	DEEP ROOM A	Guangdong Province	Shenzhen City	9.835
000029	2011	DEEP ROOM A	Guangdong Province	Shenzhen City	9.888
000029	2012	DEEP ROOM A	Guangdong Province	Shenzhen City	9.936
000029	2013	DEEP ROOM A	Guangdong Province	Shenzhen City	10.237
000029	2014	DEEP ROOM A	Guangdong Province	Shenzhen City	10.445
000029	2015	DEEP ROOM A	Guangdong Province	Shenzhen City	11.076
000029	2016	DEEP ROOM A	Guangdong Province	Shenzhen City	10.49
000029	2017	DEEP ROOM A	Guangdong Province	Shenzhen City	10.61
000029	2018	DEEP ROOM A	Guangdong Province	Shenzhen City	10.854
000029	2019	DEEP ROOM A	Guangdong Province	Shenzhen City	11.342
000029	2020	DEEP ROOM A	Guangdong Province	Shenzhen City	11.673
000029	2021	DEEP ROOM A	Guangdong Province	Shenzhen City	12.014
000029	2022	DEEP ROOM A	Guangdong Province	Shenzhen City	12.364
000029	2023	DEEP ROOM A	Guangdong Province	Shenzhen City	12.725
000030	1997	Fu'ao shares	Jilin Province	Changchun City	3.54
000030	1998	Fu'ao shares	Jilin Province	Changchun City	3.608
000030	1999	Fu'ao shares	Jilin Province	Changchun City	3.968
000030	2000	Fu'ao shares	Jilin Province	Changchun City	3.981
000030	2001	Fu'ao shares	Jilin Province	Changchun City	3.698
000030	2002	Fu'ao shares	Jilin Province	Changchun City	4.344
000030	2003	Fu'ao shares	Jilin Province	Changchun City	4.46
000030	2004	Fu'ao shares	Jilin Province	Changchun City	5.304
000030	2005	Fu'ao shares	Jilin Province	Changchun City	5.865
000030	2006	Fu'ao shares	Jilin Province	Changchun City	6.347
000030	2007	Fu'ao shares	Jilin Province	Changchun City	6.639
000030	2008	Fu'ao shares	Jilin Province	Changchun City	6.715
000030	2009	Fu'ao shares	Jilin Province	Changchun City	6.899
000030	2010	Fu'ao shares	Jilin Province	Changchun City	6.979
000030	2011	Fu'ao shares	Jilin Province	Changchun City	6.795
000030	2012	Fu'ao shares	Jilin Province	Changchun City	6.948
000030	2013	Fu'ao shares	Jilin Province	Changchun City	7.336
000030	2014	Fu'ao shares	Jilin Province	Changchun City	7.323
000030	2015	Fu'ao shares	Jilin Province	Changchun City	7.618
000030	2016	Fu'ao shares	Jilin Province	Changchun City	7.661
000030	2017	Fu'ao shares	Jilin Province	Changchun City	8.358
000030	2018	Fu'ao shares	Jilin Province	Changchun City	8.262
000030	2019	Fu'ao shares	Jilin Province	Changchun City	7.481
000030	2020	Fu'ao shares	Jilin Province	Changchun City	7.756
000030	2021	Fu'ao shares	Jilin Province	Changchun City	8.04
000030	2022	Fu'ao shares	Jilin Province	Changchun City	8.335
000030	2023	Fu'ao shares	Jilin Province	Changchun City	8.641
000031	1997	Joy City	Guangdong Province	Shenzhen City	6.183
000031	1998	Joy City	Guangdong Province	Shenzhen City	6.342
000031	1999	Joy City	Guangdong Province	Shenzhen City	5.964
000031	2000	Joy City	Guangdong Province	Shenzhen City	6.703
000031	2001	Joy City	Guangdong Province	Shenzhen City	7.773
000031	2002	Joy City	Guangdong Province	Shenzhen City	8.246
000031	2003	Joy City	Guangdong Province	Shenzhen City	8.717
000031	2004	Joy City	Guangdong Province	Shenzhen City	8.983
000031	2005	Joy City	Guangdong Province	Shenzhen City	9.374
000031	2006	Joy City	Guangdong Province	Shenzhen City	9.638
000031	2007	Joy City	Guangdong Province	Shenzhen City	9.881
000031	2008	Joy City	Guangdong Province	Shenzhen City	9.257
000031	2009	Joy City	Guangdong Province	Shenzhen City	9.244
000031	2010	Joy City	Guangdong Province	Shenzhen City	9.835
000031	2011	Joy City	Guangdong Province	Shenzhen City	9.888
000031	2012	Joy City	Guangdong Province	Shenzhen City	9.936
000031	2013	Joy City	Guangdong Province	Shenzhen City	10.237
000031	2014	Joy City	Guangdong Province	Shenzhen City	10.445
000031	2015	Joy City	Guangdong Province	Shenzhen City	11.076
000031	2016	Joy City	Guangdong Province	Shenzhen City	10.49
000031	2017	Joy City	Guangdong Province	Shenzhen City	10.61
000031	2018	Joy City	Guangdong Province	Shenzhen City	10.854
000031	2019	Joy City	Guangdong Province	Shenzhen City	11.342
000031	2020	Joy City	Guangdong Province	Shenzhen City	11.673
000031	2021	Joy City	Guangdong Province	Shenzhen City	12.014
000031	2022	Joy City	Guangdong Province	Shenzhen City	12.364
000031	2023	Joy City	Guangdong Province	Shenzhen City	12.725
000032	1997	Deep Sanda A	Guangdong Province	Shenzhen City	6.183
000032	1998	Deep Sanda A	Guangdong Province	Shenzhen City	6.342
000032	1999	Deep Sanda A	Guangdong Province	Shenzhen City	5.964
000032	2000	Deep Sanda A	Guangdong Province	Shenzhen City	6.703
000032	2001	Deep Sanda A	Guangdong Province	Shenzhen City	7.773
000032	2002	Deep Sanda A	Guangdong Province	Shenzhen City	8.246
000032	2003	Deep Sanda A	Guangdong Province	Shenzhen City	8.717
000032	2004	Deep Sanda A	Guangdong Province	Shenzhen City	8.983
000032	2005	Deep Sanda A	Guangdong Province	Shenzhen City	9.374
000032	2006	Deep Sanda A	Guangdong Province	Shenzhen City	9.638
000032	2007	Deep Sanda A	Guangdong Province	Shenzhen City	9.881
000032	2008	Deep Sanda A	Guangdong Province	Shenzhen City	9.257
000032	2009	Deep Sanda A	Guangdong Province	Shenzhen City	9.244
000032	2010	Deep Sanda A	Guangdong Province	Shenzhen City	9.835
000032	2011	Deep Sanda A	Guangdong Province	Shenzhen City	9.888
000032	2012	Deep Sanda A	Guangdong Province	Shenzhen City	9.936
000032	2013	Deep Sanda A	Guangdong Province	Shenzhen City	10.237
000032	2014	Deep Sanda A	Guangdong Province	Shenzhen City	10.445
000032	2015	Deep Sanda A	Guangdong Province	Shenzhen City	11.076
000032	2016	Deep Sanda A	Guangdong Province	Shenzhen City	10.49
000032	2017	Deep Sanda A	Guangdong Province	Shenzhen City	10.61
000032	2018	Deep Sanda A	Guangdong Province	Shenzhen City	10.854
000032	2019	Deep Sanda A	Guangdong Province	Shenzhen City	11.342
000032	2020	Deep Sanda A	Guangdong Province	Shenzhen City	11.673
000032	2021	Deep Sanda A	Guangdong Province	Shenzhen City	12.014
000032	2022	Deep Sanda A	Guangdong Province	Shenzhen City	12.364
000032	2023	Deep Sanda A	Guangdong Province	Shenzhen City	12.725
000034	1997	Digital China	Guangdong Province	Shenzhen City	6.183
000034	1998	Digital China	Guangdong Province	Shenzhen City	6.342
000034	1999	Digital China	Guangdong Province	Shenzhen City	5.964
000034	2000	Digital China	Guangdong Province	Shenzhen City	6.703
000034	2001	Digital China	Guangdong Province	Shenzhen City	7.773
000034	2002	Digital China	Guangdong Province	Shenzhen City	8.246
000034	2003	Digital China	Guangdong Province	Shenzhen City	8.717
000034	2004	Digital China	Guangdong Province	Shenzhen City	8.983
000034	2005	Digital China	Guangdong Province	Shenzhen City	9.374
000034	2006	Digital China	Guangdong Province	Shenzhen City	9.638
000034	2007	Digital China	Guangdong Province	Shenzhen City	9.881
000034	2008	Digital China	Guangdong Province	Shenzhen City	9.257
000034	2009	Digital China	Guangdong Province	Shenzhen City	9.244
000034	2010	Digital China	Guangdong Province	Shenzhen City	9.835
000034	2011	Digital China	Guangdong Province	Shenzhen City	9.888
000034	2012	Digital China	Guangdong Province	Shenzhen City	9.936
000034	2013	Digital China	Guangdong Province	Shenzhen City	10.237
000034	2014	Digital China	Guangdong Province	Shenzhen City	10.445
000034	2015	Digital China	Guangdong Province	Shenzhen City	11.076
000034	2016	Digital China	Guangdong Province	Shenzhen City	10.49
000034	2017	Digital China	Guangdong Province	Shenzhen City	10.61
000034	2018	Digital China	Guangdong Province	Shenzhen City	10.854
000034	2019	Digital China	Guangdong Province	Shenzhen City	11.342
000034	2020	Digital China	Guangdong Province	Shenzhen City	11.673
000034	2021	Digital China	Guangdong Province	Shenzhen City	12.014
000034	2022	Digital China	Guangdong Province	Shenzhen City	12.364
000034	2023	Digital China	Guangdong Province	Shenzhen City	12.725
000035	1997	Chinese Tianqi	Jiangsu Province	Hai'an City	5.203
000035	1998	Chinese Tianqi	Jiangsu Province	Hai'an City	5.311
000035	1999	Chinese Tianqi	Jiangsu Province	Hai'an City	5.732
000035	2000	Chinese Tianqi	Jiangsu Province	Hai'an City	6.124
000035	2001	Chinese Tianqi	Jiangsu Province	Hai'an City	6.253
000035	2002	Chinese Tianqi	Jiangsu Province	Hai'an City	6.97
000035	2003	Chinese Tianqi	Jiangsu Province	Hai'an City	7.648
000035	2004	Chinese Tianqi	Jiangsu Province	Hai'an City	8.39
000035	2005	Chinese Tianqi	Jiangsu Province	Hai'an City	8.932
000035	2006	Chinese Tianqi	Jiangsu Province	Hai'an City	9.151
000035	2007	Chinese Tianqi	Jiangsu Province	Hai'an City	9.487
000035	2008	Chinese Tianqi	Jiangsu Province	Hai'an City	9.179
000035	2009	Chinese Tianqi	Jiangsu Province	Hai'an City	9.242
000035	2010	Chinese Tianqi	Jiangsu Province	Hai'an City	10.261
000035	2011	Chinese Tianqi	Jiangsu Province	Hai'an City	10.428
000035	2012	Chinese Tianqi	Jiangsu Province	Hai'an City	10.597
000035	2013	Chinese Tianqi	Jiangsu Province	Hai'an City	10.76
000035	2014	Chinese Tianqi	Jiangsu Province	Hai'an City	10.733
000035	2015	Chinese Tianqi	Jiangsu Province	Hai'an City	10.578
000035	2016	Chinese Tianqi	Jiangsu Province	Hai'an City	9.639
000035	2017	Chinese Tianqi	Jiangsu Province	Hai'an City	9.656
000035	2018	Chinese Tianqi	Jiangsu Province	Hai'an City	9.746
000035	2019	Chinese Tianqi	Jiangsu Province	Hai'an City	11.494
000035	2020	Chinese Tianqi	Jiangsu Province	Hai'an City	11.934
000035	2021	Chinese Tianqi	Jiangsu Province	Hai'an City	12.39
000035	2022	Chinese Tianqi	Jiangsu Province	Hai'an City	12.864
000035	2023	Chinese Tianqi	Jiangsu Province	Hai'an City	13.356
000036	1997	Hualian Holdings	Guangdong Province	Shenzhen City	6.183
000036	1998	Hualian Holdings	Guangdong Province	Shenzhen City	6.342
000036	1999	Hualian Holdings	Guangdong Province	Shenzhen City	5.964
000036	2000	Hualian Holdings	Guangdong Province	Shenzhen City	6.703
000036	2001	Hualian Holdings	Guangdong Province	Shenzhen City	7.773
000036	2002	Hualian Holdings	Guangdong Province	Shenzhen City	8.246
000036	2003	Hualian Holdings	Guangdong Province	Shenzhen City	8.717
000036	2004	Hualian Holdings	Guangdong Province	Shenzhen City	8.983
000036	2005	Hualian Holdings	Guangdong Province	Shenzhen City	9.374
000036	2006	Hualian Holdings	Guangdong Province	Shenzhen City	9.638
000036	2007	Hualian Holdings	Guangdong Province	Shenzhen City	9.881
000036	2008	Hualian Holdings	Guangdong Province	Shenzhen City	9.257
000036	2009	Hualian Holdings	Guangdong Province	Shenzhen City	9.244
000036	2010	Hualian Holdings	Guangdong Province	Shenzhen City	9.835
000036	2011	Hualian Holdings	Guangdong Province	Shenzhen City	9.888
000036	2012	Hualian Holdings	Guangdong Province	Shenzhen City	9.936
000036	2013	Hualian Holdings	Guangdong Province	Shenzhen City	10.237
000036	2014	Hualian Holdings	Guangdong Province	Shenzhen City	10.445
000036	2015	Hualian Holdings	Guangdong Province	Shenzhen City	11.076
000036	2016	Hualian Holdings	Guangdong Province	Shenzhen City	10.49
000036	2017	Hualian Holdings	Guangdong Province	Shenzhen City	10.61
000036	2018	Hualian Holdings	Guangdong Province	Shenzhen City	10.854
000036	2019	Hualian Holdings	Guangdong Province	Shenzhen City	11.342
000036	2020	Hualian Holdings	Guangdong Province	Shenzhen City	11.673
000036	2021	Hualian Holdings	Guangdong Province	Shenzhen City	12.014
000036	2022	Hualian Holdings	Guangdong Province	Shenzhen City	12.364
000036	2023	Hualian Holdings	Guangdong Province	Shenzhen City	12.725
000037	1997	Shennan Electric A	Guangdong Province	Shenzhen City	6.183
000037	1998	Shennan Electric A	Guangdong Province	Shenzhen City	6.342
000037	1999	Shennan Electric A	Guangdong Province	Shenzhen City	5.964
000037	2000	Shennan Electric A	Guangdong Province	Shenzhen City	6.703
000037	2001	Shennan Electric A	Guangdong Province	Shenzhen City	7.773
000037	2002	Shennan Electric A	Guangdong Province	Shenzhen City	8.246
000037	2003	Shennan Electric A	Guangdong Province	Shenzhen City	8.717
000037	2004	Shennan Electric A	Guangdong Province	Shenzhen City	8.983
000037	2005	Shennan Electric A	Guangdong Province	Shenzhen City	9.374
000037	2006	Shennan Electric A	Guangdong Province	Shenzhen City	9.638
000037	2007	Shennan Electric A	Guangdong Province	Shenzhen City	9.881
000037	2008	Shennan Electric A	Guangdong Province	Shenzhen City	9.257
000037	2009	Shennan Electric A	Guangdong Province	Shenzhen City	9.244
000037	2010	Shennan Electric A	Guangdong Province	Shenzhen City	9.835
000037	2011	Shennan Electric A	Guangdong Province	Shenzhen City	9.888
000037	2012	Shennan Electric A	Guangdong Province	Shenzhen City	9.936
000037	2013	Shennan Electric A	Guangdong Province	Shenzhen City	10.237
000037	2014	Shennan Electric A	Guangdong Province	Shenzhen City	10.445
000037	2015	Shennan Electric A	Guangdong Province	Shenzhen City	11.076
000037	2016	Shennan Electric A	Guangdong Province	Shenzhen City	10.49
000037	2017	Shennan Electric A	Guangdong Province	Shenzhen City	10.61
000037	2018	Shennan Electric A	Guangdong Province	Shenzhen City	10.854
000037	2019	Shennan Electric A	Guangdong Province	Shenzhen City	11.342
000037	2020	Shennan Electric A	Guangdong Province	Shenzhen City	11.673
000037	2021	Shennan Electric A	Guangdong Province	Shenzhen City	12.014
000037	2022	Shennan Electric A	Guangdong Province	Shenzhen City	12.364
000037	2023	Shennan Electric A	Guangdong Province	Shenzhen City	12.725
000038	1997	*ST Chase	Guangdong Province	Shenzhen City	6.183
000038	1998	*ST Chase	Guangdong Province	Shenzhen City	6.342
000038	1999	*ST Chase	Guangdong Province	Shenzhen City	5.964
000038	2000	*ST Chase	Guangdong Province	Shenzhen City	6.703
000038	2001	*ST Chase	Guangdong Province	Shenzhen City	7.773
000038	2002	*ST Chase	Guangdong Province	Shenzhen City	8.246
000038	2003	*ST Chase	Guangdong Province	Shenzhen City	8.717
000038	2004	*ST Chase	Guangdong Province	Shenzhen City	8.983
000038	2005	*ST Chase	Guangdong Province	Shenzhen City	9.374
000038	2006	*ST Chase	Guangdong Province	Shenzhen City	9.638
000038	2007	*ST Chase	Guangdong Province	Shenzhen City	9.881
000038	2008	*ST Chase	Guangdong Province	Shenzhen City	9.257
000038	2009	*ST Chase	Guangdong Province	Shenzhen City	9.244
000038	2010	*ST Chase	Guangdong Province	Shenzhen City	9.835
000038	2011	*ST Chase	Guangdong Province	Shenzhen City	9.888
000038	2012	*ST Chase	Guangdong Province	Shenzhen City	9.936
000038	2013	*ST Chase	Guangdong Province	Shenzhen City	10.237
000038	2014	*ST Chase	Guangdong Province	Shenzhen City	10.445
000038	2015	*ST Chase	Guangdong Province	Shenzhen City	11.076
000038	2016	*ST Chase	Guangdong Province	Shenzhen City	10.49
000038	2017	*ST Chase	Guangdong Province	Shenzhen City	10.61
000038	2018	*ST Chase	Guangdong Province	Shenzhen City	10.854
000038	2019	*ST Chase	Guangdong Province	Shenzhen City	11.342
000038	2020	*ST Chase	Guangdong Province	Shenzhen City	11.673
000038	2021	*ST Chase	Guangdong Province	Shenzhen City	12.014
000038	2022	*ST Chase	Guangdong Province	Shenzhen City	12.364
000038	2023	*ST Chase	Guangdong Province	Shenzhen City	12.725
000039	1997	Zhongji Group	Guangdong Province	Shenzhen City	6.183
000039	1998	Zhongji Group	Guangdong Province	Shenzhen City	6.342
000039	1999	Zhongji Group	Guangdong Province	Shenzhen City	5.964
000039	2000	Zhongji Group	Guangdong Province	Shenzhen City	6.703
000039	2001	Zhongji Group	Guangdong Province	Shenzhen City	7.773
000039	2002	Zhongji Group	Guangdong Province	Shenzhen City	8.246
000039	2003	Zhongji Group	Guangdong Province	Shenzhen City	8.717
000039	2004	Zhongji Group	Guangdong Province	Shenzhen City	8.983
000039	2005	Zhongji Group	Guangdong Province	Shenzhen City	9.374
000039	2006	Zhongji Group	Guangdong Province	Shenzhen City	9.638
000039	2007	Zhongji Group	Guangdong Province	Shenzhen City	9.881
000039	2008	Zhongji Group	Guangdong Province	Shenzhen City	9.257
000039	2009	Zhongji Group	Guangdong Province	Shenzhen City	9.244
000039	2010	Zhongji Group	Guangdong Province	Shenzhen City	9.835
000039	2011	Zhongji Group	Guangdong Province	Shenzhen City	9.888
000039	2012	Zhongji Group	Guangdong Province	Shenzhen City	9.936
000039	2013	Zhongji Group	Guangdong Province	Shenzhen City	10.237
000039	2014	Zhongji Group	Guangdong Province	Shenzhen City	10.445
000039	2015	Zhongji Group	Guangdong Province	Shenzhen City	11.076
000039	2016	Zhongji Group	Guangdong Province	Shenzhen City	10.49
000039	2017	Zhongji Group	Guangdong Province	Shenzhen City	10.61
000039	2018	Zhongji Group	Guangdong Province	Shenzhen City	10.854
000039	2019	Zhongji Group	Guangdong Province	Shenzhen City	11.342
000039	2020	Zhongji Group	Guangdong Province	Shenzhen City	11.673
000039	2021	Zhongji Group	Guangdong Province	Shenzhen City	12.014
000039	2022	Zhongji Group	Guangdong Province	Shenzhen City	12.364
000039	2023	Zhongji Group	Guangdong Province	Shenzhen City	12.725
000040	1997	Dongxu Blue Sky	Guangdong Province	Shenzhen City	6.183
000040	1998	Dongxu Blue Sky	Guangdong Province	Shenzhen City	6.342
000040	1999	Dongxu Blue Sky	Guangdong Province	Shenzhen City	5.964
000040	2000	Dongxu Blue Sky	Guangdong Province	Shenzhen City	6.703
000040	2001	Dongxu Blue Sky	Guangdong Province	Shenzhen City	7.773
000040	2002	Dongxu Blue Sky	Guangdong Province	Shenzhen City	8.246
000040	2003	Dongxu Blue Sky	Guangdong Province	Shenzhen City	8.717
000040	2004	Dongxu Blue Sky	Guangdong Province	Shenzhen City	8.983
000040	2005	Dongxu Blue Sky	Guangdong Province	Shenzhen City	9.374
000040	2006	Dongxu Blue Sky	Guangdong Province	Shenzhen City	9.638
000040	2007	Dongxu Blue Sky	Guangdong Province	Shenzhen City	9.881
000040	2008	Dongxu Blue Sky	Guangdong Province	Shenzhen City	9.257
000040	2009	Dongxu Blue Sky	Guangdong Province	Shenzhen City	9.244
000040	2010	Dongxu Blue Sky	Guangdong Province	Shenzhen City	9.835
000040	2011	Dongxu Blue Sky	Guangdong Province	Shenzhen City	9.888
000040	2012	Dongxu Blue Sky	Guangdong Province	Shenzhen City	9.936
000040	2013	Dongxu Blue Sky	Guangdong Province	Shenzhen City	10.237
000040	2014	Dongxu Blue Sky	Guangdong Province	Shenzhen City	10.445
000040	2015	Dongxu Blue Sky	Guangdong Province	Shenzhen City	11.076
000040	2016	Dongxu Blue Sky	Guangdong Province	Shenzhen City	10.49
000040	2017	Dongxu Blue Sky	Guangdong Province	Shenzhen City	10.61
000040	2018	Dongxu Blue Sky	Guangdong Province	Shenzhen City	10.854
000040	2019	Dongxu Blue Sky	Guangdong Province	Shenzhen City	11.342
000040	2020	Dongxu Blue Sky	Guangdong Province	Shenzhen City	11.673
000040	2021	Dongxu Blue Sky	Guangdong Province	Shenzhen City	12.014
000040	2022	Dongxu Blue Sky	Guangdong Province	Shenzhen City	12.364
000040	2023	Dongxu Blue Sky	Guangdong Province	Shenzhen City	12.725
000042	1997	Zhongzhou Holdings	Guangdong Province	Shenzhen City	6.183
000042	1998	Zhongzhou Holdings	Guangdong Province	Shenzhen City	6.342
000042	1999	Zhongzhou Holdings	Guangdong Province	Shenzhen City	5.964
000042	2000	Zhongzhou Holdings	Guangdong Province	Shenzhen City	6.703
000042	2001	Zhongzhou Holdings	Guangdong Province	Shenzhen City	7.773
000042	2002	Zhongzhou Holdings	Guangdong Province	Shenzhen City	8.246
000042	2003	Zhongzhou Holdings	Guangdong Province	Shenzhen City	8.717
000042	2004	Zhongzhou Holdings	Guangdong Province	Shenzhen City	8.983
000042	2005	Zhongzhou Holdings	Guangdong Province	Shenzhen City	9.374
000042	2006	Zhongzhou Holdings	Guangdong Province	Shenzhen City	9.638
000042	2007	Zhongzhou Holdings	Guangdong Province	Shenzhen City	9.881
000042	2008	Zhongzhou Holdings	Guangdong Province	Shenzhen City	9.257
000042	2009	Zhongzhou Holdings	Guangdong Province	Shenzhen City	9.244
000042	2010	Zhongzhou Holdings	Guangdong Province	Shenzhen City	9.835
000042	2011	Zhongzhou Holdings	Guangdong Province	Shenzhen City	9.888
000042	2012	Zhongzhou Holdings	Guangdong Province	Shenzhen City	9.936
000042	2013	Zhongzhou Holdings	Guangdong Province	Shenzhen City	10.237
000042	2014	Zhongzhou Holdings	Guangdong Province	Shenzhen City	10.445
000042	2015	Zhongzhou Holdings	Guangdong Province	Shenzhen City	11.076
000042	2016	Zhongzhou Holdings	Guangdong Province	Shenzhen City	10.49
000042	2017	Zhongzhou Holdings	Guangdong Province	Shenzhen City	10.61
000042	2018	Zhongzhou Holdings	Guangdong Province	Shenzhen City	10.854
000042	2019	Zhongzhou Holdings	Guangdong Province	Shenzhen City	11.342
000042	2020	Zhongzhou Holdings	Guangdong Province	Shenzhen City	11.673
000042	2021	Zhongzhou Holdings	Guangdong Province	Shenzhen City	12.014
000042	2022	Zhongzhou Holdings	Guangdong Province	Shenzhen City	12.364
000042	2023	Zhongzhou Holdings	Guangdong Province	Shenzhen City	12.725
000045	1997	Deep Textile A	Guangdong Province	Shenzhen City	6.183
000045	1998	Deep Textile A	Guangdong Province	Shenzhen City	6.342
000045	1999	Deep Textile A	Guangdong Province	Shenzhen City	5.964
000045	2000	Deep Textile A	Guangdong Province	Shenzhen City	6.703
000045	2001	Deep Textile A	Guangdong Province	Shenzhen City	7.773
000045	2002	Deep Textile A	Guangdong Province	Shenzhen City	8.246
000045	2003	Deep Textile A	Guangdong Province	Shenzhen City	8.717
000045	2004	Deep Textile A	Guangdong Province	Shenzhen City	8.983
000045	2005	Deep Textile A	Guangdong Province	Shenzhen City	9.374
000045	2006	Deep Textile A	Guangdong Province	Shenzhen City	9.638
000045	2007	Deep Textile A	Guangdong Province	Shenzhen City	9.881
000045	2008	Deep Textile A	Guangdong Province	Shenzhen City	9.257
000045	2009	Deep Textile A	Guangdong Province	Shenzhen City	9.244
000045	2010	Deep Textile A	Guangdong Province	Shenzhen City	9.835
000045	2011	Deep Textile A	Guangdong Province	Shenzhen City	9.888
000045	2012	Deep Textile A	Guangdong Province	Shenzhen City	9.936
000045	2013	Deep Textile A	Guangdong Province	Shenzhen City	10.237
000045	2014	Deep Textile A	Guangdong Province	Shenzhen City	10.445
000045	2015	Deep Textile A	Guangdong Province	Shenzhen City	11.076
000045	2016	Deep Textile A	Guangdong Province	Shenzhen City	10.49
000045	2017	Deep Textile A	Guangdong Province	Shenzhen City	10.61
000045	2018	Deep Textile A	Guangdong Province	Shenzhen City	10.854
000045	2019	Deep Textile A	Guangdong Province	Shenzhen City	11.342
000045	2020	Deep Textile A	Guangdong Province	Shenzhen City	11.673
000045	2021	Deep Textile A	Guangdong Province	Shenzhen City	12.014
000045	2022	Deep Textile A	Guangdong Province	Shenzhen City	12.364
000045	2023	Deep Textile A	Guangdong Province	Shenzhen City	12.725
000046	1997	Panhai Holdings	Beijing	Beijing City	5.207
000046	1998	Panhai Holdings	Beijing	Beijing City	4.976
000046	1999	Panhai Holdings	Beijing	Beijing City	3.953
000046	2000	Panhai Holdings	Beijing	Beijing City	4.484
000046	2001	Panhai Holdings	Beijing	Beijing City	5.701
000046	2002	Panhai Holdings	Beijing	Beijing City	6.901
000046	2003	Panhai Holdings	Beijing	Beijing City	7.424
000046	2004	Panhai Holdings	Beijing	Beijing City	7.871
000046	2005	Panhai Holdings	Beijing	Beijing City	8.218
000046	2006	Panhai Holdings	Beijing	Beijing City	8.569
000046	2007	Panhai Holdings	Beijing	Beijing City	8.776
000046	2008	Panhai Holdings	Beijing	Beijing City	8.566
000046	2009	Panhai Holdings	Beijing	Beijing City	8.658
000046	2010	Panhai Holdings	Beijing	Beijing City	8.907
000046	2011	Panhai Holdings	Beijing	Beijing City	8.868
000046	2012	Panhai Holdings	Beijing	Beijing City	8.895
000046	2013	Panhai Holdings	Beijing	Beijing City	9.282
000046	2014	Panhai Holdings	Beijing	Beijing City	9.212
000046	2015	Panhai Holdings	Beijing	Beijing City	9.192
000046	2016	Panhai Holdings	Beijing	Beijing City	9.171
000046	2017	Panhai Holdings	Beijing	Beijing City	9.236
000046	2018	Panhai Holdings	Beijing	Beijing City	9.239
000046	2019	Panhai Holdings	Beijing	Beijing City	9.512
000046	2020	Panhai Holdings	Beijing	Beijing City	9.813
000046	2021	Panhai Holdings	Beijing	Beijing City	10.123
000046	2022	Panhai Holdings	Beijing	Beijing City	10.444
000046	2023	Panhai Holdings	Beijing	Beijing City	10.774
000048	1997	Jingji Zhinong	Guangdong Province	Shenzhen City	6.183
000048	1998	Jingji Zhinong	Guangdong Province	Shenzhen City	6.342
000048	1999	Jingji Zhinong	Guangdong Province	Shenzhen City	5.964
000048	2000	Jingji Zhinong	Guangdong Province	Shenzhen City	6.703
000048	2001	Jingji Zhinong	Guangdong Province	Shenzhen City	7.773
000048	2002	Jingji Zhinong	Guangdong Province	Shenzhen City	8.246
000048	2003	Jingji Zhinong	Guangdong Province	Shenzhen City	8.717
000048	2004	Jingji Zhinong	Guangdong Province	Shenzhen City	8.983
000048	2005	Jingji Zhinong	Guangdong Province	Shenzhen City	9.374
000048	2006	Jingji Zhinong	Guangdong Province	Shenzhen City	9.638
000048	2007	Jingji Zhinong	Guangdong Province	Shenzhen City	9.881
000048	2008	Jingji Zhinong	Guangdong Province	Shenzhen City	9.257
000048	2009	Jingji Zhinong	Guangdong Province	Shenzhen City	9.244
000048	2010	Jingji Zhinong	Guangdong Province	Shenzhen City	9.835
000048	2011	Jingji Zhinong	Guangdong Province	Shenzhen City	9.888
000048	2012	Jingji Zhinong	Guangdong Province	Shenzhen City	9.936
000048	2013	Jingji Zhinong	Guangdong Province	Shenzhen City	10.237
000048	2014	Jingji Zhinong	Guangdong Province	Shenzhen City	10.445
000048	2015	Jingji Zhinong	Guangdong Province	Shenzhen City	11.076
000048	2016	Jingji Zhinong	Guangdong Province	Shenzhen City	10.49
000048	2017	Jingji Zhinong	Guangdong Province	Shenzhen City	10.61
000048	2018	Jingji Zhinong	Guangdong Province	Shenzhen City	10.854
000048	2019	Jingji Zhinong	Guangdong Province	Shenzhen City	11.342
000048	2020	Jingji Zhinong	Guangdong Province	Shenzhen City	11.673
000048	2021	Jingji Zhinong	Guangdong Province	Shenzhen City	12.014
000048	2022	Jingji Zhinong	Guangdong Province	Shenzhen City	12.364
000048	2023	Jingji Zhinong	Guangdong Province	Shenzhen City	12.725
000049	1997	Desai Battery	Guangdong Province	Shenzhen City	6.183
000049	1998	Desai Battery	Guangdong Province	Shenzhen City	6.342
000049	1999	Desai Battery	Guangdong Province	Shenzhen City	5.964
000049	2000	Desai Battery	Guangdong Province	Shenzhen City	6.703
000049	2001	Desai Battery	Guangdong Province	Shenzhen City	7.773
000049	2002	Desai Battery	Guangdong Province	Shenzhen City	8.246
000049	2003	Desai Battery	Guangdong Province	Shenzhen City	8.717
000049	2004	Desai Battery	Guangdong Province	Shenzhen City	8.983
000049	2005	Desai Battery	Guangdong Province	Shenzhen City	9.374
000049	2006	Desai Battery	Guangdong Province	Shenzhen City	9.638
000049	2007	Desai Battery	Guangdong Province	Shenzhen City	9.881
000049	2008	Desai Battery	Guangdong Province	Shenzhen City	9.257
000049	2009	Desai Battery	Guangdong Province	Shenzhen City	9.244
000049	2010	Desai Battery	Guangdong Province	Shenzhen City	9.835
000049	2011	Desai Battery	Guangdong Province	Shenzhen City	9.888
000049	2012	Desai Battery	Guangdong Province	Shenzhen City	9.936
000049	2013	Desai Battery	Guangdong Province	Shenzhen City	10.237
000049	2014	Desai Battery	Guangdong Province	Shenzhen City	10.445
000049	2015	Desai Battery	Guangdong Province	Shenzhen City	11.076
000049	2016	Desai Battery	Guangdong Province	Shenzhen City	10.49
000049	2017	Desai Battery	Guangdong Province	Shenzhen City	10.61
000049	2018	Desai Battery	Guangdong Province	Shenzhen City	10.854
000049	2019	Desai Battery	Guangdong Province	Shenzhen City	11.342
000049	2020	Desai Battery	Guangdong Province	Shenzhen City	11.673
000049	2021	Desai Battery	Guangdong Province	Shenzhen City	12.014
000049	2022	Desai Battery	Guangdong Province	Shenzhen City	12.364
000049	2023	Desai Battery	Guangdong Province	Shenzhen City	12.725
000050	1997	Shen Tianma A	Guangdong Province	Shenzhen City	6.183
000050	1998	Shen Tianma A	Guangdong Province	Shenzhen City	6.342
000050	1999	Shen Tianma A	Guangdong Province	Shenzhen City	5.964
000050	2000	Shen Tianma A	Guangdong Province	Shenzhen City	6.703
000050	2001	Shen Tianma A	Guangdong Province	Shenzhen City	7.773
000050	2002	Shen Tianma A	Guangdong Province	Shenzhen City	8.246
000050	2003	Shen Tianma A	Guangdong Province	Shenzhen City	8.717
000050	2004	Shen Tianma A	Guangdong Province	Shenzhen City	8.983
000050	2005	Shen Tianma A	Guangdong Province	Shenzhen City	9.374
000050	2006	Shen Tianma A	Guangdong Province	Shenzhen City	9.638
000050	2007	Shen Tianma A	Guangdong Province	Shenzhen City	9.881
000050	2008	Shen Tianma A	Guangdong Province	Shenzhen City	9.257
000050	2009	Shen Tianma A	Guangdong Province	Shenzhen City	9.244
000050	2010	Shen Tianma A	Guangdong Province	Shenzhen City	9.835
000050	2011	Shen Tianma A	Guangdong Province	Shenzhen City	9.888
000050	2012	Shen Tianma A	Guangdong Province	Shenzhen City	9.936
000050	2013	Shen Tianma A	Guangdong Province	Shenzhen City	10.237
000050	2014	Shen Tianma A	Guangdong Province	Shenzhen City	10.445
000050	2015	Shen Tianma A	Guangdong Province	Shenzhen City	11.076
000050	2016	Shen Tianma A	Guangdong Province	Shenzhen City	10.49
000050	2017	Shen Tianma A	Guangdong Province	Shenzhen City	10.61
000050	2018	Shen Tianma A	Guangdong Province	Shenzhen City	10.854
000050	2019	Shen Tianma A	Guangdong Province	Shenzhen City	11.342
000050	2020	Shen Tianma A	Guangdong Province	Shenzhen City	11.673
000050	2021	Shen Tianma A	Guangdong Province	Shenzhen City	12.014
000050	2022	Shen Tianma A	Guangdong Province	Shenzhen City	12.364
000050	2023	Shen Tianma A	Guangdong Province	Shenzhen City	12.725
000055	1997	Fangda Group	Guangdong Province	Shenzhen City	6.183
000055	1998	Fangda Group	Guangdong Province	Shenzhen City	6.342
000055	1999	Fangda Group	Guangdong Province	Shenzhen City	5.964
000055	2000	Fangda Group	Guangdong Province	Shenzhen City	6.703
000055	2001	Fangda Group	Guangdong Province	Shenzhen City	7.773
000055	2002	Fangda Group	Guangdong Province	Shenzhen City	8.246
000055	2003	Fangda Group	Guangdong Province	Shenzhen City	8.717
000055	2004	Fangda Group	Guangdong Province	Shenzhen City	8.983
000055	2005	Fangda Group	Guangdong Province	Shenzhen City	9.374
000055	2006	Fangda Group	Guangdong Province	Shenzhen City	9.638
000055	2007	Fangda Group	Guangdong Province	Shenzhen City	9.881
000055	2008	Fangda Group	Guangdong Province	Shenzhen City	9.257
000055	2009	Fangda Group	Guangdong Province	Shenzhen City	9.244
000055	2010	Fangda Group	Guangdong Province	Shenzhen City	9.835
000055	2011	Fangda Group	Guangdong Province	Shenzhen City	9.888
000055	2012	Fangda Group	Guangdong Province	Shenzhen City	9.936
000055	2013	Fangda Group	Guangdong Province	Shenzhen City	10.237
000055	2014	Fangda Group	Guangdong Province	Shenzhen City	10.445
000055	2015	Fangda Group	Guangdong Province	Shenzhen City	11.076
000055	2016	Fangda Group	Guangdong Province	Shenzhen City	10.49
000055	2017	Fangda Group	Guangdong Province	Shenzhen City	10.61
000055	2018	Fangda Group	Guangdong Province	Shenzhen City	10.854
000055	2019	Fangda Group	Guangdong Province	Shenzhen City	11.342
000055	2020	Fangda Group	Guangdong Province	Shenzhen City	11.673
000055	2021	Fangda Group	Guangdong Province	Shenzhen City	12.014
000055	2022	Fangda Group	Guangdong Province	Shenzhen City	12.364
000055	2023	Fangda Group	Guangdong Province	Shenzhen City	12.725
000056	1997	Imperial Court International	Guangdong Province	Shenzhen City	6.183
000056	1998	Imperial Court International	Guangdong Province	Shenzhen City	6.342
000056	1999	Imperial Court International	Guangdong Province	Shenzhen City	5.964
000056	2000	Imperial Court International	Guangdong Province	Shenzhen City	6.703
000056	2001	Imperial Court International	Guangdong Province	Shenzhen City	7.773
000056	2002	Imperial Court International	Guangdong Province	Shenzhen City	8.246
000056	2003	Imperial Court International	Guangdong Province	Shenzhen City	8.717
000056	2004	Imperial Court International	Guangdong Province	Shenzhen City	8.983
000056	2005	Imperial Court International	Guangdong Province	Shenzhen City	9.374
000056	2006	Imperial Court International	Guangdong Province	Shenzhen City	9.638
000056	2007	Imperial Court International	Guangdong Province	Shenzhen City	9.881
000056	2008	Imperial Court International	Guangdong Province	Shenzhen City	9.257
000056	2009	Imperial Court International	Guangdong Province	Shenzhen City	9.244
000056	2010	Imperial Court International	Guangdong Province	Shenzhen City	9.835
000056	2011	Imperial Court International	Guangdong Province	Shenzhen City	9.888
000056	2012	Imperial Court International	Guangdong Province	Shenzhen City	9.936
000056	2013	Imperial Court International	Guangdong Province	Shenzhen City	10.237
000056	2014	Imperial Court International	Guangdong Province	Shenzhen City	10.445
000056	2015	Imperial Court International	Guangdong Province	Shenzhen City	11.076
000056	2016	Imperial Court International	Guangdong Province	Shenzhen City	10.49
000056	2017	Imperial Court International	Guangdong Province	Shenzhen City	10.61
000056	2018	Imperial Court International	Guangdong Province	Shenzhen City	10.854
000056	2019	Imperial Court International	Guangdong Province	Shenzhen City	11.342
000056	2020	Imperial Court International	Guangdong Province	Shenzhen City	11.673
000056	2021	Imperial Court International	Guangdong Province	Shenzhen City	12.014
000056	2022	Imperial Court International	Guangdong Province	Shenzhen City	12.364
000056	2023	Imperial Court International	Guangdong Province	Shenzhen City	12.725
000058	1997	Deep Saige	Guangdong Province	Shenzhen City	6.183
000058	1998	Deep Saige	Guangdong Province	Shenzhen City	6.342
000058	1999	Deep Saige	Guangdong Province	Shenzhen City	5.964
000058	2000	Deep Saige	Guangdong Province	Shenzhen City	6.703
000058	2001	Deep Saige	Guangdong Province	Shenzhen City	7.773
000058	2002	Deep Saige	Guangdong Province	Shenzhen City	8.246
000058	2003	Deep Saige	Guangdong Province	Shenzhen City	8.717
000058	2004	Deep Saige	Guangdong Province	Shenzhen City	8.983
000058	2005	Deep Saige	Guangdong Province	Shenzhen City	9.374
000058	2006	Deep Saige	Guangdong Province	Shenzhen City	9.638
000058	2007	Deep Saige	Guangdong Province	Shenzhen City	9.881
000058	2008	Deep Saige	Guangdong Province	Shenzhen City	9.257
000058	2009	Deep Saige	Guangdong Province	Shenzhen City	9.244
000058	2010	Deep Saige	Guangdong Province	Shenzhen City	9.835
000058	2011	Deep Saige	Guangdong Province	Shenzhen City	9.888
000058	2012	Deep Saige	Guangdong Province	Shenzhen City	9.936
000058	2013	Deep Saige	Guangdong Province	Shenzhen City	10.237
000058	2014	Deep Saige	Guangdong Province	Shenzhen City	10.445
000058	2015	Deep Saige	Guangdong Province	Shenzhen City	11.076
000058	2016	Deep Saige	Guangdong Province	Shenzhen City	10.49
000058	2017	Deep Saige	Guangdong Province	Shenzhen City	10.61
000058	2018	Deep Saige	Guangdong Province	Shenzhen City	10.854
000058	2019	Deep Saige	Guangdong Province	Shenzhen City	11.342
000058	2020	Deep Saige	Guangdong Province	Shenzhen City	11.673
000058	2021	Deep Saige	Guangdong Province	Shenzhen City	12.014
000058	2022	Deep Saige	Guangdong Province	Shenzhen City	12.364
000058	2023	Deep Saige	Guangdong Province	Shenzhen City	12.725
000059	1997	Huajin Co., Ltd.	Liaoning Province	Panjin City	4.567
000059	1998	Huajin Co., Ltd.	Liaoning Province	Panjin City	4.621
000059	1999	Huajin Co., Ltd.	Liaoning Province	Panjin City	4.474
000059	2000	Huajin Co., Ltd.	Liaoning Province	Panjin City	4.653
000059	2001	Huajin Co., Ltd.	Liaoning Province	Panjin City	5.141
000059	2002	Huajin Co., Ltd.	Liaoning Province	Panjin City	5.839
000059	2003	Huajin Co., Ltd.	Liaoning Province	Panjin City	6.397
000059	2004	Huajin Co., Ltd.	Liaoning Province	Panjin City	7.048
000059	2005	Huajin Co., Ltd.	Liaoning Province	Panjin City	7.657
000059	2006	Huajin Co., Ltd.	Liaoning Province	Panjin City	7.95
000059	2007	Huajin Co., Ltd.	Liaoning Province	Panjin City	8.178
000059	2008	Huajin Co., Ltd.	Liaoning Province	Panjin City	8.26
000059	2009	Huajin Co., Ltd.	Liaoning Province	Panjin City	8.463
000059	2010	Huajin Co., Ltd.	Liaoning Province	Panjin City	8.539
000059	2011	Huajin Co., Ltd.	Liaoning Province	Panjin City	8.161
000059	2012	Huajin Co., Ltd.	Liaoning Province	Panjin City	8.052
000059	2013	Huajin Co., Ltd.	Liaoning Province	Panjin City	8.486
000059	2014	Huajin Co., Ltd.	Liaoning Province	Panjin City	8.625
000059	2015	Huajin Co., Ltd.	Liaoning Province	Panjin City	8.575
000059	2016	Huajin Co., Ltd.	Liaoning Province	Panjin City	8.217
000059	2017	Huajin Co., Ltd.	Liaoning Province	Panjin City	8.506
000059	2018	Huajin Co., Ltd.	Liaoning Province	Panjin City	8.753
000059	2019	Huajin Co., Ltd.	Liaoning Province	Panjin City	9.252
000059	2020	Huajin Co., Ltd.	Liaoning Province	Panjin City	9.564
000059	2021	Huajin Co., Ltd.	Liaoning Province	Panjin City	9.886
000059	2022	Huajin Co., Ltd.	Liaoning Province	Panjin City	10.219
000059	2023	Huajin Co., Ltd.	Liaoning Province	Panjin City	10.563
000060	1997	Zhongjin Lingnan	Guangdong Province	Shenzhen City	6.183
000060	1998	Zhongjin Lingnan	Guangdong Province	Shenzhen City	6.342
000060	1999	Zhongjin Lingnan	Guangdong Province	Shenzhen City	5.964
000060	2000	Zhongjin Lingnan	Guangdong Province	Shenzhen City	6.703
000060	2001	Zhongjin Lingnan	Guangdong Province	Shenzhen City	7.773
000060	2002	Zhongjin Lingnan	Guangdong Province	Shenzhen City	8.246
000060	2003	Zhongjin Lingnan	Guangdong Province	Shenzhen City	8.717
000060	2004	Zhongjin Lingnan	Guangdong Province	Shenzhen City	8.983
000060	2005	Zhongjin Lingnan	Guangdong Province	Shenzhen City	9.374
000060	2006	Zhongjin Lingnan	Guangdong Province	Shenzhen City	9.638
000060	2007	Zhongjin Lingnan	Guangdong Province	Shenzhen City	9.881
000060	2008	Zhongjin Lingnan	Guangdong Province	Shenzhen City	9.257
000060	2009	Zhongjin Lingnan	Guangdong Province	Shenzhen City	9.244
000060	2010	Zhongjin Lingnan	Guangdong Province	Shenzhen City	9.835
000060	2011	Zhongjin Lingnan	Guangdong Province	Shenzhen City	9.888
000060	2012	Zhongjin Lingnan	Guangdong Province	Shenzhen City	9.936
000060	2013	Zhongjin Lingnan	Guangdong Province	Shenzhen City	10.237
000060	2014	Zhongjin Lingnan	Guangdong Province	Shenzhen City	10.445
000060	2015	Zhongjin Lingnan	Guangdong Province	Shenzhen City	11.076
000060	2016	Zhongjin Lingnan	Guangdong Province	Shenzhen City	10.49
000060	2017	Zhongjin Lingnan	Guangdong Province	Shenzhen City	10.61
000060	2018	Zhongjin Lingnan	Guangdong Province	Shenzhen City	10.854
000060	2019	Zhongjin Lingnan	Guangdong Province	Shenzhen City	11.342
000060	2020	Zhongjin Lingnan	Guangdong Province	Shenzhen City	11.673
000060	2021	Zhongjin Lingnan	Guangdong Province	Shenzhen City	12.014
000060	2022	Zhongjin Lingnan	Guangdong Province	Shenzhen City	12.364
000060	2023	Zhongjin Lingnan	Guangdong Province	Shenzhen City	12.725
000061	1997	Farm produce	Guangdong Province	Shenzhen City	6.183
000061	1998	Farm produce	Guangdong Province	Shenzhen City	6.342
000061	1999	Farm produce	Guangdong Province	Shenzhen City	5.964
000061	2000	Farm produce	Guangdong Province	Shenzhen City	6.703
000061	2001	Farm produce	Guangdong Province	Shenzhen City	7.773
000061	2002	Farm produce	Guangdong Province	Shenzhen City	8.246
000061	2003	Farm produce	Guangdong Province	Shenzhen City	8.717
000061	2004	Farm produce	Guangdong Province	Shenzhen City	8.983
000061	2005	Farm produce	Guangdong Province	Shenzhen City	9.374
000061	2006	Farm produce	Guangdong Province	Shenzhen City	9.638
000061	2007	Farm produce	Guangdong Province	Shenzhen City	9.881
000061	2008	Farm produce	Guangdong Province	Shenzhen City	9.257
000061	2009	Farm produce	Guangdong Province	Shenzhen City	9.244
000061	2010	Farm produce	Guangdong Province	Shenzhen City	9.835
000061	2011	Farm produce	Guangdong Province	Shenzhen City	9.888
000061	2012	Farm produce	Guangdong Province	Shenzhen City	9.936
000061	2013	Farm produce	Guangdong Province	Shenzhen City	10.237
000061	2014	Farm produce	Guangdong Province	Shenzhen City	10.445
000061	2015	Farm produce	Guangdong Province	Shenzhen City	11.076
000061	2016	Farm produce	Guangdong Province	Shenzhen City	10.49
000061	2017	Farm produce	Guangdong Province	Shenzhen City	10.61
000061	2018	Farm produce	Guangdong Province	Shenzhen City	10.854
000061	2019	Farm produce	Guangdong Province	Shenzhen City	11.342
000061	2020	Farm produce	Guangdong Province	Shenzhen City	11.673
000061	2021	Farm produce	Guangdong Province	Shenzhen City	12.014
000061	2022	Farm produce	Guangdong Province	Shenzhen City	12.364
000061	2023	Farm produce	Guangdong Province	Shenzhen City	12.725
000062	1997	Shenzhen Huaqiang	Guangdong Province	Shenzhen City	6.183
000062	1998	Shenzhen Huaqiang	Guangdong Province	Shenzhen City	6.342
000062	1999	Shenzhen Huaqiang	Guangdong Province	Shenzhen City	5.964
000062	2000	Shenzhen Huaqiang	Guangdong Province	Shenzhen City	6.703
000062	2001	Shenzhen Huaqiang	Guangdong Province	Shenzhen City	7.773
000062	2002	Shenzhen Huaqiang	Guangdong Province	Shenzhen City	8.246
000062	2003	Shenzhen Huaqiang	Guangdong Province	Shenzhen City	8.717
000062	2004	Shenzhen Huaqiang	Guangdong Province	Shenzhen City	8.983
000062	2005	Shenzhen Huaqiang	Guangdong Province	Shenzhen City	9.374
000062	2006	Shenzhen Huaqiang	Guangdong Province	Shenzhen City	9.638
000062	2007	Shenzhen Huaqiang	Guangdong Province	Shenzhen City	9.881
000062	2008	Shenzhen Huaqiang	Guangdong Province	Shenzhen City	9.257
000062	2009	Shenzhen Huaqiang	Guangdong Province	Shenzhen City	9.244
000062	2010	Shenzhen Huaqiang	Guangdong Province	Shenzhen City	9.835
000062	2011	Shenzhen Huaqiang	Guangdong Province	Shenzhen City	9.888
000062	2012	Shenzhen Huaqiang	Guangdong Province	Shenzhen City	9.936
000062	2013	Shenzhen Huaqiang	Guangdong Province	Shenzhen City	10.237
000062	2014	Shenzhen Huaqiang	Guangdong Province	Shenzhen City	10.445
000062	2015	Shenzhen Huaqiang	Guangdong Province	Shenzhen City	11.076
000062	2016	Shenzhen Huaqiang	Guangdong Province	Shenzhen City	10.49
000062	2017	Shenzhen Huaqiang	Guangdong Province	Shenzhen City	10.61
000062	2018	Shenzhen Huaqiang	Guangdong Province	Shenzhen City	10.854
000062	2019	Shenzhen Huaqiang	Guangdong Province	Shenzhen City	11.342
000062	2020	Shenzhen Huaqiang	Guangdong Province	Shenzhen City	11.673
000062	2021	Shenzhen Huaqiang	Guangdong Province	Shenzhen City	12.014
000062	2022	Shenzhen Huaqiang	Guangdong Province	Shenzhen City	12.364
000062	2023	Shenzhen Huaqiang	Guangdong Province	Shenzhen City	12.725
000063	1997	ZTE	Guangdong Province	Shenzhen City	6.183
000063	1998	ZTE	Guangdong Province	Shenzhen City	6.342
000063	1999	ZTE	Guangdong Province	Shenzhen City	5.964
000063	2000	ZTE	Guangdong Province	Shenzhen City	6.703
000063	2001	ZTE	Guangdong Province	Shenzhen City	7.773
000063	2002	ZTE	Guangdong Province	Shenzhen City	8.246
000063	2003	ZTE	Guangdong Province	Shenzhen City	8.717
000063	2004	ZTE	Guangdong Province	Shenzhen City	8.983
000063	2005	ZTE	Guangdong Province	Shenzhen City	9.374
000063	2006	ZTE	Guangdong Province	Shenzhen City	9.638
000063	2007	ZTE	Guangdong Province	Shenzhen City	9.881
000063	2008	ZTE	Guangdong Province	Shenzhen City	9.257
000063	2009	ZTE	Guangdong Province	Shenzhen City	9.244
000063	2010	ZTE	Guangdong Province	Shenzhen City	9.835
000063	2011	ZTE	Guangdong Province	Shenzhen City	9.888
000063	2012	ZTE	Guangdong Province	Shenzhen City	9.936
000063	2013	ZTE	Guangdong Province	Shenzhen City	10.237
000063	2014	ZTE	Guangdong Province	Shenzhen City	10.445
000063	2015	ZTE	Guangdong Province	Shenzhen City	11.076
000063	2016	ZTE	Guangdong Province	Shenzhen City	10.49
000063	2017	ZTE	Guangdong Province	Shenzhen City	10.61
000063	2018	ZTE	Guangdong Province	Shenzhen City	10.854
000063	2019	ZTE	Guangdong Province	Shenzhen City	11.342
000063	2020	ZTE	Guangdong Province	Shenzhen City	11.673
000063	2021	ZTE	Guangdong Province	Shenzhen City	12.014
000063	2022	ZTE	Guangdong Province	Shenzhen City	12.364
000063	2023	ZTE	Guangdong Province	Shenzhen City	12.725
000065	1998	Northern International	Beijing	Beijing City	4.976
000065	1999	Northern International	Beijing	Beijing City	3.953
000065	2000	Northern International	Beijing	Beijing City	4.484
000065	2001	Northern International	Beijing	Beijing City	5.701
000065	2002	Northern International	Beijing	Beijing City	6.901
000065	2003	Northern International	Beijing	Beijing City	7.424
000065	2004	Northern International	Beijing	Beijing City	7.871
000065	2005	Northern International	Beijing	Beijing City	8.218
000065	2006	Northern International	Beijing	Beijing City	8.569
000065	2007	Northern International	Beijing	Beijing City	8.776
000065	2008	Northern International	Beijing	Beijing City	8.566
000065	2009	Northern International	Beijing	Beijing City	8.658
000065	2010	Northern International	Beijing	Beijing City	8.907
000065	2011	Northern International	Beijing	Beijing City	8.868
000065	2012	Northern International	Beijing	Beijing City	8.895
000065	2013	Northern International	Beijing	Beijing City	9.282
000065	2014	Northern International	Beijing	Beijing City	9.212
000065	2015	Northern International	Beijing	Beijing City	9.192
000065	2016	Northern International	Beijing	Beijing City	9.171
000065	2017	Northern International	Beijing	Beijing City	9.236
000065	2018	Northern International	Beijing	Beijing City	9.239
000065	2019	Northern International	Beijing	Beijing City	9.512
000065	2020	Northern International	Beijing	Beijing City	9.813
000065	2021	Northern International	Beijing	Beijing City	10.123
000065	2022	Northern International	Beijing	Beijing City	10.444
000065	2023	Northern International	Beijing	Beijing City	10.774
000066	1997	The Great Wall of China	Guangdong Province	Shenzhen City	6.183
000066	1998	The Great Wall of China	Guangdong Province	Shenzhen City	6.342
000066	1999	The Great Wall of China	Guangdong Province	Shenzhen City	5.964
000066	2000	The Great Wall of China	Guangdong Province	Shenzhen City	6.703
000066	2001	The Great Wall of China	Guangdong Province	Shenzhen City	7.773
000066	2002	The Great Wall of China	Guangdong Province	Shenzhen City	8.246
000066	2003	The Great Wall of China	Guangdong Province	Shenzhen City	8.717
000066	2004	The Great Wall of China	Guangdong Province	Shenzhen City	8.983
000066	2005	The Great Wall of China	Guangdong Province	Shenzhen City	9.374
000066	2006	The Great Wall of China	Guangdong Province	Shenzhen City	9.638
000066	2007	The Great Wall of China	Guangdong Province	Shenzhen City	9.881
000066	2008	The Great Wall of China	Guangdong Province	Shenzhen City	9.257
000066	2009	The Great Wall of China	Guangdong Province	Shenzhen City	9.244
000066	2010	The Great Wall of China	Guangdong Province	Shenzhen City	9.835
000066	2011	The Great Wall of China	Guangdong Province	Shenzhen City	9.888
000066	2012	The Great Wall of China	Guangdong Province	Shenzhen City	9.936
000066	2013	The Great Wall of China	Guangdong Province	Shenzhen City	10.237
000066	2014	The Great Wall of China	Guangdong Province	Shenzhen City	10.445
000066	2015	The Great Wall of China	Guangdong Province	Shenzhen City	11.076
000066	2016	The Great Wall of China	Guangdong Province	Shenzhen City	10.49
000066	2017	The Great Wall of China	Guangdong Province	Shenzhen City	10.61
000066	2018	The Great Wall of China	Guangdong Province	Shenzhen City	10.854
000066	2019	The Great Wall of China	Guangdong Province	Shenzhen City	11.342
000066	2020	The Great Wall of China	Guangdong Province	Shenzhen City	11.673
000066	2021	The Great Wall of China	Guangdong Province	Shenzhen City	12.014
000066	2022	The Great Wall of China	Guangdong Province	Shenzhen City	12.364
000066	2023	The Great Wall of China	Guangdong Province	Shenzhen City	12.725
000068	1997	Huaquan Saige	Guangdong Province	Shenzhen City	6.183
000068	1998	Huaquan Saige	Guangdong Province	Shenzhen City	6.342
000068	1999	Huaquan Saige	Guangdong Province	Shenzhen City	5.964
000068	2000	Huaquan Saige	Guangdong Province	Shenzhen City	6.703
000068	2001	Huaquan Saige	Guangdong Province	Shenzhen City	7.773
000068	2002	Huaquan Saige	Guangdong Province	Shenzhen City	8.246
000068	2003	Huaquan Saige	Guangdong Province	Shenzhen City	8.717
000068	2004	Huaquan Saige	Guangdong Province	Shenzhen City	8.983
000068	2005	Huaquan Saige	Guangdong Province	Shenzhen City	9.374
000068	2006	Huaquan Saige	Guangdong Province	Shenzhen City	9.638
000068	2007	Huaquan Saige	Guangdong Province	Shenzhen City	9.881
000068	2008	Huaquan Saige	Guangdong Province	Shenzhen City	9.257
000068	2009	Huaquan Saige	Guangdong Province	Shenzhen City	9.244
000068	2010	Huaquan Saige	Guangdong Province	Shenzhen City	9.835
000068	2011	Huaquan Saige	Guangdong Province	Shenzhen City	9.888
000068	2012	Huaquan Saige	Guangdong Province	Shenzhen City	9.936
000068	2013	Huaquan Saige	Guangdong Province	Shenzhen City	10.237
000068	2014	Huaquan Saige	Guangdong Province	Shenzhen City	10.445
000068	2015	Huaquan Saige	Guangdong Province	Shenzhen City	11.076
000068	2016	Huaquan Saige	Guangdong Province	Shenzhen City	10.49
000068	2017	Huaquan Saige	Guangdong Province	Shenzhen City	10.61
000068	2018	Huaquan Saige	Guangdong Province	Shenzhen City	10.854
000068	2019	Huaquan Saige	Guangdong Province	Shenzhen City	11.342
000068	2020	Huaquan Saige	Guangdong Province	Shenzhen City	11.673
000068	2021	Huaquan Saige	Guangdong Province	Shenzhen City	12.014
000068	2022	Huaquan Saige	Guangdong Province	Shenzhen City	12.364
000068	2023	Huaquan Saige	Guangdong Province	Shenzhen City	12.725
000069	1997	Overseas Chinese City A	Guangdong Province	Shenzhen City	6.183
000069	1998	Overseas Chinese City A	Guangdong Province	Shenzhen City	6.342
000069	1999	Overseas Chinese City A	Guangdong Province	Shenzhen City	5.964
000069	2000	Overseas Chinese City A	Guangdong Province	Shenzhen City	6.703
000069	2001	Overseas Chinese City A	Guangdong Province	Shenzhen City	7.773
000069	2002	Overseas Chinese City A	Guangdong Province	Shenzhen City	8.246
000069	2003	Overseas Chinese City A	Guangdong Province	Shenzhen City	8.717
000069	2004	Overseas Chinese City A	Guangdong Province	Shenzhen City	8.983
000069	2005	Overseas Chinese City A	Guangdong Province	Shenzhen City	9.374
000069	2006	Overseas Chinese City A	Guangdong Province	Shenzhen City	9.638
000069	2007	Overseas Chinese City A	Guangdong Province	Shenzhen City	9.881
000069	2008	Overseas Chinese City A	Guangdong Province	Shenzhen City	9.257
000069	2009	Overseas Chinese City A	Guangdong Province	Shenzhen City	9.244
000069	2010	Overseas Chinese City A	Guangdong Province	Shenzhen City	9.835
000069	2011	Overseas Chinese City A	Guangdong Province	Shenzhen City	9.888
000069	2012	Overseas Chinese City A	Guangdong Province	Shenzhen City	9.936
000069	2013	Overseas Chinese City A	Guangdong Province	Shenzhen City	10.237
000069	2014	Overseas Chinese City A	Guangdong Province	Shenzhen City	10.445
000069	2015	Overseas Chinese City A	Guangdong Province	Shenzhen City	11.076
000069	2016	Overseas Chinese City A	Guangdong Province	Shenzhen City	10.49
000069	2017	Overseas Chinese City A	Guangdong Province	Shenzhen City	10.61
000069	2018	Overseas Chinese City A	Guangdong Province	Shenzhen City	10.854
000069	2019	Overseas Chinese City A	Guangdong Province	Shenzhen City	11.342
000069	2020	Overseas Chinese City A	Guangdong Province	Shenzhen City	11.673
000069	2021	Overseas Chinese City A	Guangdong Province	Shenzhen City	12.014
000069	2022	Overseas Chinese City A	Guangdong Province	Shenzhen City	12.364
000069	2023	Overseas Chinese City A	Guangdong Province	Shenzhen City	12.725
000070	2000	Special message	Guangdong Province	Shenzhen City	6.703
000070	2001	Special message	Guangdong Province	Shenzhen City	7.773
000070	2002	Special message	Guangdong Province	Shenzhen City	8.246
000070	2003	Special message	Guangdong Province	Shenzhen City	8.717
000070	2004	Special message	Guangdong Province	Shenzhen City	8.983
000070	2005	Special message	Guangdong Province	Shenzhen City	9.374
000070	2006	Special message	Guangdong Province	Shenzhen City	9.638
000070	2007	Special message	Guangdong Province	Shenzhen City	9.881
000070	2008	Special message	Guangdong Province	Shenzhen City	9.257
000070	2009	Special message	Guangdong Province	Shenzhen City	9.244
000070	2010	Special message	Guangdong Province	Shenzhen City	9.835
000070	2011	Special message	Guangdong Province	Shenzhen City	9.888
000070	2012	Special message	Guangdong Province	Shenzhen City	9.936
000070	2013	Special message	Guangdong Province	Shenzhen City	10.237
000070	2014	Special message	Guangdong Province	Shenzhen City	10.445
000070	2015	Special message	Guangdong Province	Shenzhen City	11.076
000070	2016	Special message	Guangdong Province	Shenzhen City	10.49
000070	2017	Special message	Guangdong Province	Shenzhen City	10.61
000070	2018	Special message	Guangdong Province	Shenzhen City	10.854
000070	2019	Special message	Guangdong Province	Shenzhen City	11.342
000070	2020	Special message	Guangdong Province	Shenzhen City	11.673
000070	2021	Special message	Guangdong Province	Shenzhen City	12.014
000070	2022	Special message	Guangdong Province	Shenzhen City	12.364
000070	2023	Special message	Guangdong Province	Shenzhen City	12.725
000078	1998	Neptune creature	Guangdong Province	Shenzhen City	6.342
000078	1999	Neptune creature	Guangdong Province	Shenzhen City	5.964
000078	2000	Neptune creature	Guangdong Province	Shenzhen City	6.703
000078	2001	Neptune creature	Guangdong Province	Shenzhen City	7.773
000078	2002	Neptune creature	Guangdong Province	Shenzhen City	8.246
000078	2003	Neptune creature	Guangdong Province	Shenzhen City	8.717
000078	2004	Neptune creature	Guangdong Province	Shenzhen City	8.983
000078	2005	Neptune creature	Guangdong Province	Shenzhen City	9.374
000078	2006	Neptune creature	Guangdong Province	Shenzhen City	9.638
000078	2007	Neptune creature	Guangdong Province	Shenzhen City	9.881
000078	2008	Neptune creature	Guangdong Province	Shenzhen City	9.257
000078	2009	Neptune creature	Guangdong Province	Shenzhen City	9.244
000078	2010	Neptune creature	Guangdong Province	Shenzhen City	9.835
000078	2011	Neptune creature	Guangdong Province	Shenzhen City	9.888
000078	2012	Neptune creature	Guangdong Province	Shenzhen City	9.936
000078	2013	Neptune creature	Guangdong Province	Shenzhen City	10.237
000078	2014	Neptune creature	Guangdong Province	Shenzhen City	10.445
000078	2015	Neptune creature	Guangdong Province	Shenzhen City	11.076
000078	2016	Neptune creature	Guangdong Province	Shenzhen City	10.49
000078	2017	Neptune creature	Guangdong Province	Shenzhen City	10.61
000078	2018	Neptune creature	Guangdong Province	Shenzhen City	10.854
000078	2019	Neptune creature	Guangdong Province	Shenzhen City	11.342
000078	2020	Neptune creature	Guangdong Province	Shenzhen City	11.673
000078	2021	Neptune creature	Guangdong Province	Shenzhen City	12.014
000078	2022	Neptune creature	Guangdong Province	Shenzhen City	12.364
000078	2023	Neptune creature	Guangdong Province	Shenzhen City	12.725
000088	1997	Yantian Port	Guangdong Province	Shenzhen City	6.183
000088	1998	Yantian Port	Guangdong Province	Shenzhen City	6.342
000088	1999	Yantian Port	Guangdong Province	Shenzhen City	5.964
000088	2000	Yantian Port	Guangdong Province	Shenzhen City	6.703
000088	2001	Yantian Port	Guangdong Province	Shenzhen City	7.773
000088	2002	Yantian Port	Guangdong Province	Shenzhen City	8.246
000088	2003	Yantian Port	Guangdong Province	Shenzhen City	8.717
000088	2004	Yantian Port	Guangdong Province	Shenzhen City	8.983
000088	2005	Yantian Port	Guangdong Province	Shenzhen City	9.374
000088	2006	Yantian Port	Guangdong Province	Shenzhen City	9.638
000088	2007	Yantian Port	Guangdong Province	Shenzhen City	9.881
000088	2008	Yantian Port	Guangdong Province	Shenzhen City	9.257
000088	2009	Yantian Port	Guangdong Province	Shenzhen City	9.244
000088	2010	Yantian Port	Guangdong Province	Shenzhen City	9.835
000088	2011	Yantian Port	Guangdong Province	Shenzhen City	9.888
000088	2012	Yantian Port	Guangdong Province	Shenzhen City	9.936
000088	2013	Yantian Port	Guangdong Province	Shenzhen City	10.237
000088	2014	Yantian Port	Guangdong Province	Shenzhen City	10.445
000088	2015	Yantian Port	Guangdong Province	Shenzhen City	11.076
000088	2016	Yantian Port	Guangdong Province	Shenzhen City	10.49
000088	2017	Yantian Port	Guangdong Province	Shenzhen City	10.61
000088	2018	Yantian Port	Guangdong Province	Shenzhen City	10.854
000088	2019	Yantian Port	Guangdong Province	Shenzhen City	11.342
000088	2020	Yantian Port	Guangdong Province	Shenzhen City	11.673
000088	2021	Yantian Port	Guangdong Province	Shenzhen City	12.014
000088	2022	Yantian Port	Guangdong Province	Shenzhen City	12.364
000088	2023	Yantian Port	Guangdong Province	Shenzhen City	12.725
000089	1998	Shenzhen Airport	Guangdong Province	Shenzhen City	6.342
000089	1999	Shenzhen Airport	Guangdong Province	Shenzhen City	5.964
000089	2000	Shenzhen Airport	Guangdong Province	Shenzhen City	6.703
000089	2001	Shenzhen Airport	Guangdong Province	Shenzhen City	7.773
000089	2002	Shenzhen Airport	Guangdong Province	Shenzhen City	8.246
000089	2003	Shenzhen Airport	Guangdong Province	Shenzhen City	8.717
000089	2004	Shenzhen Airport	Guangdong Province	Shenzhen City	8.983
000089	2005	Shenzhen Airport	Guangdong Province	Shenzhen City	9.374
000089	2006	Shenzhen Airport	Guangdong Province	Shenzhen City	9.638
000089	2007	Shenzhen Airport	Guangdong Province	Shenzhen City	9.881
000089	2008	Shenzhen Airport	Guangdong Province	Shenzhen City	9.257
000089	2009	Shenzhen Airport	Guangdong Province	Shenzhen City	9.244
000089	2010	Shenzhen Airport	Guangdong Province	Shenzhen City	9.835
000089	2011	Shenzhen Airport	Guangdong Province	Shenzhen City	9.888
000089	2012	Shenzhen Airport	Guangdong Province	Shenzhen City	9.936
000089	2013	Shenzhen Airport	Guangdong Province	Shenzhen City	10.237
000089	2014	Shenzhen Airport	Guangdong Province	Shenzhen City	10.445
000089	2015	Shenzhen Airport	Guangdong Province	Shenzhen City	11.076
000089	2016	Shenzhen Airport	Guangdong Province	Shenzhen City	10.49
000089	2017	Shenzhen Airport	Guangdong Province	Shenzhen City	10.61
000089	2018	Shenzhen Airport	Guangdong Province	Shenzhen City	10.854
000089	2019	Shenzhen Airport	Guangdong Province	Shenzhen City	11.342
000089	2020	Shenzhen Airport	Guangdong Province	Shenzhen City	11.673
000089	2021	Shenzhen Airport	Guangdong Province	Shenzhen City	12.014
000089	2022	Shenzhen Airport	Guangdong Province	Shenzhen City	12.364
000089	2023	Shenzhen Airport	Guangdong Province	Shenzhen City	12.725
000090	1999	Tianjian Group	Guangdong Province	Shenzhen City	5.964
000090	2000	Tianjian Group	Guangdong Province	Shenzhen City	6.703
000090	2001	Tianjian Group	Guangdong Province	Shenzhen City	7.773
000090	2002	Tianjian Group	Guangdong Province	Shenzhen City	8.246
000090	2003	Tianjian Group	Guangdong Province	Shenzhen City	8.717
000090	2004	Tianjian Group	Guangdong Province	Shenzhen City	8.983
000090	2005	Tianjian Group	Guangdong Province	Shenzhen City	9.374
000090	2006	Tianjian Group	Guangdong Province	Shenzhen City	9.638
000090	2007	Tianjian Group	Guangdong Province	Shenzhen City	9.881
000090	2008	Tianjian Group	Guangdong Province	Shenzhen City	9.257
000090	2009	Tianjian Group	Guangdong Province	Shenzhen City	9.244
000090	2010	Tianjian Group	Guangdong Province	Shenzhen City	9.835
000090	2011	Tianjian Group	Guangdong Province	Shenzhen City	9.888
000090	2012	Tianjian Group	Guangdong Province	Shenzhen City	9.936
000090	2013	Tianjian Group	Guangdong Province	Shenzhen City	10.237
000090	2014	Tianjian Group	Guangdong Province	Shenzhen City	10.445
000090	2015	Tianjian Group	Guangdong Province	Shenzhen City	11.076
000090	2016	Tianjian Group	Guangdong Province	Shenzhen City	10.49
000090	2017	Tianjian Group	Guangdong Province	Shenzhen City	10.61
000090	2018	Tianjian Group	Guangdong Province	Shenzhen City	10.854
000090	2019	Tianjian Group	Guangdong Province	Shenzhen City	11.342
000090	2020	Tianjian Group	Guangdong Province	Shenzhen City	11.673
000090	2021	Tianjian Group	Guangdong Province	Shenzhen City	12.014
000090	2022	Tianjian Group	Guangdong Province	Shenzhen City	12.364
000090	2023	Tianjian Group	Guangdong Province	Shenzhen City	12.725
000096	2000	Guangju Energy	Guangdong Province	Shenzhen City	6.703
000096	2001	Guangju Energy	Guangdong Province	Shenzhen City	7.773
000096	2002	Guangju Energy	Guangdong Province	Shenzhen City	8.246
000096	2003	Guangju Energy	Guangdong Province	Shenzhen City	8.717
000096	2004	Guangju Energy	Guangdong Province	Shenzhen City	8.983
000096	2005	Guangju Energy	Guangdong Province	Shenzhen City	9.374
000096	2006	Guangju Energy	Guangdong Province	Shenzhen City	9.638
000096	2007	Guangju Energy	Guangdong Province	Shenzhen City	9.881
000096	2008	Guangju Energy	Guangdong Province	Shenzhen City	9.257
000096	2009	Guangju Energy	Guangdong Province	Shenzhen City	9.244
000096	2010	Guangju Energy	Guangdong Province	Shenzhen City	9.835
000096	2011	Guangju Energy	Guangdong Province	Shenzhen City	9.888
000096	2012	Guangju Energy	Guangdong Province	Shenzhen City	9.936
000096	2013	Guangju Energy	Guangdong Province	Shenzhen City	10.237
000096	2014	Guangju Energy	Guangdong Province	Shenzhen City	10.445
000096	2015	Guangju Energy	Guangdong Province	Shenzhen City	11.076
000096	2016	Guangju Energy	Guangdong Province	Shenzhen City	10.49
000096	2017	Guangju Energy	Guangdong Province	Shenzhen City	10.61
000096	2018	Guangju Energy	Guangdong Province	Shenzhen City	10.854
000096	2019	Guangju Energy	Guangdong Province	Shenzhen City	11.342
000096	2020	Guangju Energy	Guangdong Province	Shenzhen City	11.673
000096	2021	Guangju Energy	Guangdong Province	Shenzhen City	12.014
000096	2022	Guangju Energy	Guangdong Province	Shenzhen City	12.364
000096	2023	Guangju Energy	Guangdong Province	Shenzhen City	12.725
000099	2000	CITIC Haizhi	Guangdong Province	Shenzhen City	6.703
000099	2001	CITIC Haizhi	Guangdong Province	Shenzhen City	7.773
000099	2002	CITIC Haizhi	Guangdong Province	Shenzhen City	8.246
000099	2003	CITIC Haizhi	Guangdong Province	Shenzhen City	8.717
000099	2004	CITIC Haizhi	Guangdong Province	Shenzhen City	8.983
000099	2005	CITIC Haizhi	Guangdong Province	Shenzhen City	9.374
000099	2006	CITIC Haizhi	Guangdong Province	Shenzhen City	9.638
000099	2007	CITIC Haizhi	Guangdong Province	Shenzhen City	9.881
000099	2008	CITIC Haizhi	Guangdong Province	Shenzhen City	9.257
000099	2009	CITIC Haizhi	Guangdong Province	Shenzhen City	9.244
000099	2010	CITIC Haizhi	Guangdong Province	Shenzhen City	9.835
000099	2011	CITIC Haizhi	Guangdong Province	Shenzhen City	9.888
000099	2012	CITIC Haizhi	Guangdong Province	Shenzhen City	9.936
000099	2013	CITIC Haizhi	Guangdong Province	Shenzhen City	10.237
000099	2014	CITIC Haizhi	Guangdong Province	Shenzhen City	10.445
000099	2015	CITIC Haizhi	Guangdong Province	Shenzhen City	11.076
000099	2016	CITIC Haizhi	Guangdong Province	Shenzhen City	10.49
000099	2017	CITIC Haizhi	Guangdong Province	Shenzhen City	10.61
000099	2018	CITIC Haizhi	Guangdong Province	Shenzhen City	10.854
000099	2019	CITIC Haizhi	Guangdong Province	Shenzhen City	11.342
000099	2020	CITIC Haizhi	Guangdong Province	Shenzhen City	11.673
000099	2021	CITIC Haizhi	Guangdong Province	Shenzhen City	12.014
000099	2022	CITIC Haizhi	Guangdong Province	Shenzhen City	12.364
000099	2023	CITIC Haizhi	Guangdong Province	Shenzhen City	12.725
000100	2004	TCL Technology	Guangdong Province	Huizhou City	8.983
000100	2005	TCL Technology	Guangdong Province	Huizhou City	9.374
000100	2006	TCL Technology	Guangdong Province	Huizhou City	9.638
000100	2007	TCL Technology	Guangdong Province	Huizhou City	9.881
000100	2008	TCL Technology	Guangdong Province	Huizhou City	9.257
000100	2009	TCL Technology	Guangdong Province	Huizhou City	9.244
000100	2010	TCL Technology	Guangdong Province	Huizhou City	9.835
000100	2011	TCL Technology	Guangdong Province	Huizhou City	9.888
000100	2012	TCL Technology	Guangdong Province	Huizhou City	9.936
000100	2013	TCL Technology	Guangdong Province	Huizhou City	10.237
000100	2014	TCL Technology	Guangdong Province	Huizhou City	10.445
000100	2015	TCL Technology	Guangdong Province	Huizhou City	11.076
000100	2016	TCL Technology	Guangdong Province	Huizhou City	10.49
000100	2017	TCL Technology	Guangdong Province	Huizhou City	10.61
000100	2018	TCL Technology	Guangdong Province	Huizhou City	10.854
000100	2019	TCL Technology	Guangdong Province	Huizhou City	11.342
000100	2020	TCL Technology	Guangdong Province	Huizhou City	11.673
000100	2021	TCL Technology	Guangdong Province	Huizhou City	12.014
000100	2022	TCL Technology	Guangdong Province	Huizhou City	12.364
000100	2023	TCL Technology	Guangdong Province	Huizhou City	12.725
000150	2000	*ST Yikang	Guangdong Province	Shantou City	6.703
000150	2001	*ST Yikang	Guangdong Province	Shantou City	7.773
000150	2002	*ST Yikang	Guangdong Province	Shantou City	8.246
000150	2003	*ST Yikang	Guangdong Province	Shantou City	8.717
000150	2004	*ST Yikang	Guangdong Province	Shantou City	8.983
000150	2005	*ST Yikang	Guangdong Province	Shantou City	9.374
000150	2006	*ST Yikang	Guangdong Province	Shantou City	9.638
000150	2007	*ST Yikang	Guangdong Province	Shantou City	9.881
000150	2008	*ST Yikang	Guangdong Province	Shantou City	9.257
000150	2009	*ST Yikang	Guangdong Province	Shantou City	9.244
000150	2010	*ST Yikang	Guangdong Province	Shantou City	9.835
000150	2011	*ST Yikang	Guangdong Province	Shantou City	9.888
000150	2012	*ST Yikang	Guangdong Province	Shantou City	9.936
000150	2013	*ST Yikang	Guangdong Province	Shantou City	10.237
000150	2014	*ST Yikang	Guangdong Province	Shantou City	10.445
000150	2015	*ST Yikang	Guangdong Province	Shantou City	11.076
000150	2016	*ST Yikang	Guangdong Province	Shantou City	10.49
000150	2017	*ST Yikang	Guangdong Province	Shantou City	10.61
000150	2018	*ST Yikang	Guangdong Province	Shantou City	10.854
000150	2019	*ST Yikang	Guangdong Province	Shantou City	11.342
000150	2020	*ST Yikang	Guangdong Province	Shantou City	11.673
000150	2021	*ST Yikang	Guangdong Province	Shantou City	12.014
000150	2022	*ST Yikang	Guangdong Province	Shantou City	12.364
000150	2023	*ST Yikang	Guangdong Province	Shantou City	12.725
000151	2000	Zhongcheng Co., Ltd.	Beijing	Beijing City	4.484
000151	2001	Zhongcheng Co., Ltd.	Beijing	Beijing City	5.701
000151	2002	Zhongcheng Co., Ltd.	Beijing	Beijing City	6.901
000151	2003	Zhongcheng Co., Ltd.	Beijing	Beijing City	7.424
000151	2004	Zhongcheng Co., Ltd.	Beijing	Beijing City	7.871
000151	2005	Zhongcheng Co., Ltd.	Beijing	Beijing City	8.218
000151	2006	Zhongcheng Co., Ltd.	Beijing	Beijing City	8.569
000151	2007	Zhongcheng Co., Ltd.	Beijing	Beijing City	8.776
000151	2008	Zhongcheng Co., Ltd.	Beijing	Beijing City	8.566
000151	2009	Zhongcheng Co., Ltd.	Beijing	Beijing City	8.658
000151	2010	Zhongcheng Co., Ltd.	Beijing	Beijing City	8.907
000151	2011	Zhongcheng Co., Ltd.	Beijing	Beijing City	8.868
000151	2012	Zhongcheng Co., Ltd.	Beijing	Beijing City	8.895
000151	2013	Zhongcheng Co., Ltd.	Beijing	Beijing City	9.282
000151	2014	Zhongcheng Co., Ltd.	Beijing	Beijing City	9.212
000151	2015	Zhongcheng Co., Ltd.	Beijing	Beijing City	9.192
000151	2016	Zhongcheng Co., Ltd.	Beijing	Beijing City	9.171
000151	2017	Zhongcheng Co., Ltd.	Beijing	Beijing City	9.236
000151	2018	Zhongcheng Co., Ltd.	Beijing	Beijing City	9.239
000151	2019	Zhongcheng Co., Ltd.	Beijing	Beijing City	9.512
000151	2020	Zhongcheng Co., Ltd.	Beijing	Beijing City	9.813
000151	2021	Zhongcheng Co., Ltd.	Beijing	Beijing City	10.123
000151	2022	Zhongcheng Co., Ltd.	Beijing	Beijing City	10.444
000151	2023	Zhongcheng Co., Ltd.	Beijing	Beijing City	10.774
000153	2000	Fengyuan Pharmaceutical	Anhui Province	Wuwei City	4.846
000153	2001	Fengyuan Pharmaceutical	Anhui Province	Wuwei City	4.682
000153	2002	Fengyuan Pharmaceutical	Anhui Province	Wuwei City	4.68
000153	2003	Fengyuan Pharmaceutical	Anhui Province	Wuwei City	5.152
000153	2004	Fengyuan Pharmaceutical	Anhui Province	Wuwei City	5.676
000153	2005	Fengyuan Pharmaceutical	Anhui Province	Wuwei City	6.385
000153	2006	Fengyuan Pharmaceutical	Anhui Province	Wuwei City	7.065
000153	2007	Fengyuan Pharmaceutical	Anhui Province	Wuwei City	7.421
000153	2008	Fengyuan Pharmaceutical	Anhui Province	Wuwei City	7.294
000153	2009	Fengyuan Pharmaceutical	Anhui Province	Wuwei City	7.476
000153	2010	Fengyuan Pharmaceutical	Anhui Province	Wuwei City	7.676
000153	2011	Fengyuan Pharmaceutical	Anhui Province	Wuwei City	7.783
000153	2012	Fengyuan Pharmaceutical	Anhui Province	Wuwei City	7.999
000153	2013	Fengyuan Pharmaceutical	Anhui Province	Wuwei City	8.273
000153	2014	Fengyuan Pharmaceutical	Anhui Province	Wuwei City	8.839
000153	2015	Fengyuan Pharmaceutical	Anhui Province	Wuwei City	8.947
000153	2016	Fengyuan Pharmaceutical	Anhui Province	Wuwei City	8.49
000153	2017	Fengyuan Pharmaceutical	Anhui Province	Wuwei City	8.738
000153	2018	Fengyuan Pharmaceutical	Anhui Province	Wuwei City	8.859
000153	2019	Fengyuan Pharmaceutical	Anhui Province	Wuwei City	9.194
000153	2020	Fengyuan Pharmaceutical	Anhui Province	Wuwei City	9.528
000153	2021	Fengyuan Pharmaceutical	Anhui Province	Wuwei City	9.875
000153	2022	Fengyuan Pharmaceutical	Anhui Province	Wuwei City	10.234
000153	2023	Fengyuan Pharmaceutical	Anhui Province	Wuwei City	10.606
000155	2000	Chuanneng Power	Sichuan Province	Chengdu City	4.578
000155	2001	Chuanneng Power	Sichuan Province	Chengdu City	4.775
000155	2002	Chuanneng Power	Sichuan Province	Chengdu City	5.366
000155	2003	Chuanneng Power	Sichuan Province	Chengdu City	5.915
000155	2004	Chuanneng Power	Sichuan Province	Chengdu City	6.483
000155	2005	Chuanneng Power	Sichuan Province	Chengdu City	7.069
000155	2006	Chuanneng Power	Sichuan Province	Chengdu City	7.391
000155	2007	Chuanneng Power	Sichuan Province	Chengdu City	7.652
000155	2008	Chuanneng Power	Sichuan Province	Chengdu City	7.154
000155	2009	Chuanneng Power	Sichuan Province	Chengdu City	7.521
000155	2010	Chuanneng Power	Sichuan Province	Chengdu City	7.431
000155	2011	Chuanneng Power	Sichuan Province	Chengdu City	7.433
000155	2012	Chuanneng Power	Sichuan Province	Chengdu City	7.365
000155	2013	Chuanneng Power	Sichuan Province	Chengdu City	7.998
000155	2014	Chuanneng Power	Sichuan Province	Chengdu City	8.291
000155	2015	Chuanneng Power	Sichuan Province	Chengdu City	8.594
000155	2016	Chuanneng Power	Sichuan Province	Chengdu City	8.134
000155	2017	Chuanneng Power	Sichuan Province	Chengdu City	8.552
000155	2018	Chuanneng Power	Sichuan Province	Chengdu City	9.006
000155	2019	Chuanneng Power	Sichuan Province	Chengdu City	9.06
000155	2020	Chuanneng Power	Sichuan Province	Chengdu City	9.39
000155	2021	Chuanneng Power	Sichuan Province	Chengdu City	9.732
000155	2022	Chuanneng Power	Sichuan Province	Chengdu City	10.087
000155	2023	Chuanneng Power	Sichuan Province	Chengdu City	10.455
000156	2000	Huashu Media	Zhejiang Province	Hangzhou City	6.667
000156	2001	Huashu Media	Zhejiang Province	Hangzhou City	7.396
000156	2002	Huashu Media	Zhejiang Province	Hangzhou City	8.294
000156	2003	Huashu Media	Zhejiang Province	Hangzhou City	8.938
000156	2004	Huashu Media	Zhejiang Province	Hangzhou City	9.59
000156	2005	Huashu Media	Zhejiang Province	Hangzhou City	9.533
000156	2006	Huashu Media	Zhejiang Province	Hangzhou City	9.874
000156	2007	Huashu Media	Zhejiang Province	Hangzhou City	9.966
000156	2008	Huashu Media	Zhejiang Province	Hangzhou City	9.009
000156	2009	Huashu Media	Zhejiang Province	Hangzhou City	9.021
000156	2010	Huashu Media	Zhejiang Province	Hangzhou City	9.612
000156	2011	Huashu Media	Zhejiang Province	Hangzhou City	9.666
000156	2012	Huashu Media	Zhejiang Province	Hangzhou City	9.86
000156	2013	Huashu Media	Zhejiang Province	Hangzhou City	10.053
000156	2014	Huashu Media	Zhejiang Province	Hangzhou City	10.335
000156	2015	Huashu Media	Zhejiang Province	Hangzhou City	10.492
000156	2016	Huashu Media	Zhejiang Province	Hangzhou City	10.43
000156	2017	Huashu Media	Zhejiang Province	Hangzhou City	10.56
000156	2018	Huashu Media	Zhejiang Province	Hangzhou City	10.802
000156	2019	Huashu Media	Zhejiang Province	Hangzhou City	10.827
000156	2020	Huashu Media	Zhejiang Province	Hangzhou City	11.137
000156	2021	Huashu Media	Zhejiang Province	Hangzhou City	11.456
000156	2022	Huashu Media	Zhejiang Province	Hangzhou City	11.784
000156	2023	Huashu Media	Zhejiang Province	Hangzhou City	12.121
000157	2000	Zhonglian Heavy Technology	Hunan Province	Changsha City	4.011
000157	2001	Zhonglian Heavy Technology	Hunan Province	Changsha City	3.762
000157	2002	Zhonglian Heavy Technology	Hunan Province	Changsha City	4.443
000157	2003	Zhonglian Heavy Technology	Hunan Province	Changsha City	5.027
000157	2004	Zhonglian Heavy Technology	Hunan Province	Changsha City	6.034
000157	2005	Zhonglian Heavy Technology	Hunan Province	Changsha City	6.746
000157	2006	Zhonglian Heavy Technology	Hunan Province	Changsha City	7.155
000157	2007	Zhonglian Heavy Technology	Hunan Province	Changsha City	7.187
000157	2008	Zhonglian Heavy Technology	Hunan Province	Changsha City	6.717
000157	2009	Zhonglian Heavy Technology	Hunan Province	Changsha City	6.869
000157	2010	Zhonglian Heavy Technology	Hunan Province	Changsha City	7.159
000157	2011	Zhonglian Heavy Technology	Hunan Province	Changsha City	7.016
000157	2012	Zhonglian Heavy Technology	Hunan Province	Changsha City	6.924
000157	2013	Zhonglian Heavy Technology	Hunan Province	Changsha City	7.417
000157	2014	Zhonglian Heavy Technology	Hunan Province	Changsha City	8.132
000157	2015	Zhonglian Heavy Technology	Hunan Province	Changsha City	8.724
000157	2016	Zhonglian Heavy Technology	Hunan Province	Changsha City	8.18
000157	2017	Zhonglian Heavy Technology	Hunan Province	Changsha City	8.447
000157	2018	Zhonglian Heavy Technology	Hunan Province	Changsha City	8.683
000157	2019	Zhonglian Heavy Technology	Hunan Province	Changsha City	8.75
000157	2020	Zhonglian Heavy Technology	Hunan Province	Changsha City	9.037
000157	2021	Zhonglian Heavy Technology	Hunan Province	Changsha City	9.333
000157	2022	Zhonglian Heavy Technology	Hunan Province	Changsha City	9.638
000157	2023	Zhonglian Heavy Technology	Hunan Province	Changsha City	9.954
000158	2000	Changshan Beiming	Hebei Province	Shijiazhuang City	4.957
000158	2001	Changshan Beiming	Hebei Province	Shijiazhuang City	4.817
000158	2002	Changshan Beiming	Hebei Province	Shijiazhuang City	5.155
000158	2003	Changshan Beiming	Hebei Province	Shijiazhuang City	5.443
000158	2004	Changshan Beiming	Hebei Province	Shijiazhuang City	5.833
000158	2005	Changshan Beiming	Hebei Province	Shijiazhuang City	6.45
000158	2006	Changshan Beiming	Hebei Province	Shijiazhuang City	6.947
000158	2007	Changshan Beiming	Hebei Province	Shijiazhuang City	6.975
000158	2008	Changshan Beiming	Hebei Province	Shijiazhuang City	6.727
000158	2009	Changshan Beiming	Hebei Province	Shijiazhuang City	6.939
000158	2010	Changshan Beiming	Hebei Province	Shijiazhuang City	6.459
000158	2011	Changshan Beiming	Hebei Province	Shijiazhuang City	6.406
000158	2012	Changshan Beiming	Hebei Province	Shijiazhuang City	6.622
000158	2013	Changshan Beiming	Hebei Province	Shijiazhuang City	6.859
000158	2014	Changshan Beiming	Hebei Province	Shijiazhuang City	6.969
000158	2015	Changshan Beiming	Hebei Province	Shijiazhuang City	7.592
000158	2016	Changshan Beiming	Hebei Province	Shijiazhuang City	7.201
000158	2017	Changshan Beiming	Hebei Province	Shijiazhuang City	7.637
000158	2018	Changshan Beiming	Hebei Province	Shijiazhuang City	8.104
000158	2019	Changshan Beiming	Hebei Province	Shijiazhuang City	8.493
000158	2020	Changshan Beiming	Hebei Province	Shijiazhuang City	8.717
000158	2021	Changshan Beiming	Hebei Province	Shijiazhuang City	8.946
000158	2022	Changshan Beiming	Hebei Province	Shijiazhuang City	9.182
000158	2023	Changshan Beiming	Hebei Province	Shijiazhuang City	9.423
000159	2000	International industry	Xinjiang	Urumqi City	2.735
000159	2001	International industry	Xinjiang	Urumqi City	3.003
000159	2002	International industry	Xinjiang	Urumqi City	3.32
000159	2003	International industry	Xinjiang	Urumqi City	4.097
000159	2004	International industry	Xinjiang	Urumqi City	4.611
000159	2005	International industry	Xinjiang	Urumqi City	5.395
000159	2006	International industry	Xinjiang	Urumqi City	5.467
000159	2007	International industry	Xinjiang	Urumqi City	5.575
000159	2008	International industry	Xinjiang	Urumqi City	4.718
000159	2009	International industry	Xinjiang	Urumqi City	4.741
000159	2010	International industry	Xinjiang	Urumqi City	3.772
000159	2011	International industry	Xinjiang	Urumqi City	3.538
000159	2012	International industry	Xinjiang	Urumqi City	3.359
000159	2013	International industry	Xinjiang	Urumqi City	3.58
000159	2014	International industry	Xinjiang	Urumqi City	4.076
000159	2015	International industry	Xinjiang	Urumqi City	4.862
000159	2016	International industry	Xinjiang	Urumqi City	4.448
000159	2017	International industry	Xinjiang	Urumqi City	5.293
000159	2018	International industry	Xinjiang	Urumqi City	5.32
000159	2019	International industry	Xinjiang	Urumqi City	5.448
000159	2020	International industry	Xinjiang	Urumqi City	5.784
000159	2021	International industry	Xinjiang	Urumqi City	6.141
000159	2022	International industry	Xinjiang	Urumqi City	6.521
000159	2023	International industry	Xinjiang	Urumqi City	6.923
000166	2015	Shen Wanhongyuan	Xinjiang	Urumqi City	4.862
000166	2016	Shen Wanhongyuan	Xinjiang	Urumqi City	4.448
000166	2017	Shen Wanhongyuan	Xinjiang	Urumqi City	5.293
000166	2018	Shen Wanhongyuan	Xinjiang	Urumqi City	5.32
000166	2019	Shen Wanhongyuan	Xinjiang	Urumqi City	5.448
000166	2020	Shen Wanhongyuan	Xinjiang	Urumqi City	5.784
000166	2021	Shen Wanhongyuan	Xinjiang	Urumqi City	6.141
000166	2022	Shen Wanhongyuan	Xinjiang	Urumqi City	6.521
000166	2023	Shen Wanhongyuan	Xinjiang	Urumqi City	6.923
000301	2000	Dongfang Shenghong	Jiangsu Province	Suzhou City	6.124
000301	2001	Dongfang Shenghong	Jiangsu Province	Suzhou City	6.253
000301	2002	Dongfang Shenghong	Jiangsu Province	Suzhou City	6.97
000301	2003	Dongfang Shenghong	Jiangsu Province	Suzhou City	7.648
000301	2004	Dongfang Shenghong	Jiangsu Province	Suzhou City	8.39
000301	2005	Dongfang Shenghong	Jiangsu Province	Suzhou City	8.932
000301	2006	Dongfang Shenghong	Jiangsu Province	Suzhou City	9.151
000301	2007	Dongfang Shenghong	Jiangsu Province	Suzhou City	9.487
000301	2008	Dongfang Shenghong	Jiangsu Province	Suzhou City	9.179
000301	2009	Dongfang Shenghong	Jiangsu Province	Suzhou City	9.242
000301	2010	Dongfang Shenghong	Jiangsu Province	Suzhou City	10.261
000301	2011	Dongfang Shenghong	Jiangsu Province	Suzhou City	10.428
000301	2012	Dongfang Shenghong	Jiangsu Province	Suzhou City	10.597
000301	2013	Dongfang Shenghong	Jiangsu Province	Suzhou City	10.76
000301	2014	Dongfang Shenghong	Jiangsu Province	Suzhou City	10.733
000301	2015	Dongfang Shenghong	Jiangsu Province	Suzhou City	10.578
000301	2016	Dongfang Shenghong	Jiangsu Province	Suzhou City	9.639
000301	2017	Dongfang Shenghong	Jiangsu Province	Suzhou City	9.656
000301	2018	Dongfang Shenghong	Jiangsu Province	Suzhou City	9.746
000301	2019	Dongfang Shenghong	Jiangsu Province	Suzhou City	11.494
000301	2020	Dongfang Shenghong	Jiangsu Province	Suzhou City	11.934
000301	2021	Dongfang Shenghong	Jiangsu Province	Suzhou City	12.39
000301	2022	Dongfang Shenghong	Jiangsu Province	Suzhou City	12.864
000301	2023	Dongfang Shenghong	Jiangsu Province	Suzhou City	13.356
000333	2013	Midea Group	Guangdong Province	Foshan City	10.237
000333	2014	Midea Group	Guangdong Province	Foshan City	10.445
000333	2015	Midea Group	Guangdong Province	Foshan City	11.076
000333	2016	Midea Group	Guangdong Province	Foshan City	10.49
000333	2017	Midea Group	Guangdong Province	Foshan City	10.61
000333	2018	Midea Group	Guangdong Province	Foshan City	10.854
000333	2019	Midea Group	Guangdong Province	Foshan City	11.342
000333	2020	Midea Group	Guangdong Province	Foshan City	11.673
000333	2021	Midea Group	Guangdong Province	Foshan City	12.014
000333	2022	Midea Group	Guangdong Province	Foshan City	12.364
000333	2023	Midea Group	Guangdong Province	Foshan City	12.725
000338	2007	Weichai Power	Shandong Province	Weifang City	8.4
000338	2008	Weichai Power	Shandong Province	Weifang City	8.312
000338	2009	Weichai Power	Shandong Province	Weifang City	8.469
000338	2010	Weichai Power	Shandong Province	Weifang City	8.711
000338	2011	Weichai Power	Shandong Province	Weifang City	8.668
000338	2012	Weichai Power	Shandong Province	Weifang City	8.908
000338	2013	Weichai Power	Shandong Province	Weifang City	9.233
000338	2014	Weichai Power	Shandong Province	Weifang City	9.477
000338	2015	Weichai Power	Shandong Province	Weifang City	9.728
000338	2016	Weichai Power	Shandong Province	Weifang City	9.191
000338	2017	Weichai Power	Shandong Province	Weifang City	9.494
000338	2018	Weichai Power	Shandong Province	Weifang City	9.732
000338	2019	Weichai Power	Shandong Province	Weifang City	10.104
000338	2020	Weichai Power	Shandong Province	Weifang City	10.468
000338	2021	Weichai Power	Shandong Province	Weifang City	10.845
000338	2022	Weichai Power	Shandong Province	Weifang City	11.236
000338	2023	Weichai Power	Shandong Province	Weifang City	11.64
000400	1997	Xu Ji Electric	Henan Province	Xuchang City	4.743
000400	1998	Xu Ji Electric	Henan Province	Xuchang City	5.032
000400	1999	Xu Ji Electric	Henan Province	Xuchang City	4.053
000400	2000	Xu Ji Electric	Henan Province	Xuchang City	4.325
000400	2001	Xu Ji Electric	Henan Province	Xuchang City	3.953
000400	2002	Xu Ji Electric	Henan Province	Xuchang City	4.049
000400	2003	Xu Ji Electric	Henan Province	Xuchang City	4.669
000400	2004	Xu Ji Electric	Henan Province	Xuchang City	5.401
000400	2005	Xu Ji Electric	Henan Province	Xuchang City	6.557
000400	2006	Xu Ji Electric	Henan Province	Xuchang City	7.137
000400	2007	Xu Ji Electric	Henan Province	Xuchang City	7.287
000400	2008	Xu Ji Electric	Henan Province	Xuchang City	7.133
000400	2009	Xu Ji Electric	Henan Province	Xuchang City	7.403
000400	2010	Xu Ji Electric	Henan Province	Xuchang City	7.422
000400	2011	Xu Ji Electric	Henan Province	Xuchang City	7.445
000400	2012	Xu Ji Electric	Henan Province	Xuchang City	7.373
000400	2013	Xu Ji Electric	Henan Province	Xuchang City	7.863
000400	2014	Xu Ji Electric	Henan Province	Xuchang City	8.27
000400	2015	Xu Ji Electric	Henan Province	Xuchang City	8.368
000400	2016	Xu Ji Electric	Henan Province	Xuchang City	8.198
000400	2017	Xu Ji Electric	Henan Province	Xuchang City	8.432
000400	2018	Xu Ji Electric	Henan Province	Xuchang City	8.615
000400	2019	Xu Ji Electric	Henan Province	Xuchang City	8.607
000400	2020	Xu Ji Electric	Henan Province	Xuchang City	8.872
000400	2021	Xu Ji Electric	Henan Province	Xuchang City	9.145
000400	2022	Xu Ji Electric	Henan Province	Xuchang City	9.426
000400	2023	Xu Ji Electric	Henan Province	Xuchang City	9.716
000401	1997	Jidong Cement	Hebei Province	Tangshan City	4.936
000401	1998	Jidong Cement	Hebei Province	Tangshan City	5.125
000401	1999	Jidong Cement	Hebei Province	Tangshan City	4.663
000401	2000	Jidong Cement	Hebei Province	Tangshan City	4.957
000401	2001	Jidong Cement	Hebei Province	Tangshan City	4.817
000401	2002	Jidong Cement	Hebei Province	Tangshan City	5.155
000401	2003	Jidong Cement	Hebei Province	Tangshan City	5.443
000401	2004	Jidong Cement	Hebei Province	Tangshan City	5.833
000401	2005	Jidong Cement	Hebei Province	Tangshan City	6.45
000401	2006	Jidong Cement	Hebei Province	Tangshan City	6.947
000401	2007	Jidong Cement	Hebei Province	Tangshan City	6.975
000401	2008	Jidong Cement	Hebei Province	Tangshan City	6.727
000401	2009	Jidong Cement	Hebei Province	Tangshan City	6.939
000401	2010	Jidong Cement	Hebei Province	Tangshan City	6.459
000401	2011	Jidong Cement	Hebei Province	Tangshan City	6.406
000401	2012	Jidong Cement	Hebei Province	Tangshan City	6.622
000401	2013	Jidong Cement	Hebei Province	Tangshan City	6.859
000401	2014	Jidong Cement	Hebei Province	Tangshan City	6.969
000401	2015	Jidong Cement	Hebei Province	Tangshan City	7.592
000401	2016	Jidong Cement	Hebei Province	Tangshan City	7.201
000401	2017	Jidong Cement	Hebei Province	Tangshan City	7.637
000401	2018	Jidong Cement	Hebei Province	Tangshan City	8.104
000401	2019	Jidong Cement	Hebei Province	Tangshan City	8.493
000401	2020	Jidong Cement	Hebei Province	Tangshan City	8.717
000401	2021	Jidong Cement	Hebei Province	Tangshan City	8.946
000401	2022	Jidong Cement	Hebei Province	Tangshan City	9.182
000401	2023	Jidong Cement	Hebei Province	Tangshan City	9.423
000402	1997	Financial Street	Beijing	Beijing City	5.207
000402	1998	Financial Street	Beijing	Beijing City	4.976
000402	1999	Financial Street	Beijing	Beijing City	3.953
000402	2000	Financial Street	Beijing	Beijing City	4.484
000402	2001	Financial Street	Beijing	Beijing City	5.701
000402	2002	Financial Street	Beijing	Beijing City	6.901
000402	2003	Financial Street	Beijing	Beijing City	7.424
000402	2004	Financial Street	Beijing	Beijing City	7.871
000402	2005	Financial Street	Beijing	Beijing City	8.218
000402	2006	Financial Street	Beijing	Beijing City	8.569
000402	2007	Financial Street	Beijing	Beijing City	8.776
000402	2008	Financial Street	Beijing	Beijing City	8.566
000402	2009	Financial Street	Beijing	Beijing City	8.658
000402	2010	Financial Street	Beijing	Beijing City	8.907
000402	2011	Financial Street	Beijing	Beijing City	8.868
000402	2012	Financial Street	Beijing	Beijing City	8.895
000402	2013	Financial Street	Beijing	Beijing City	9.282
000402	2014	Financial Street	Beijing	Beijing City	9.212
000402	2015	Financial Street	Beijing	Beijing City	9.192
000402	2016	Financial Street	Beijing	Beijing City	9.171
000402	2017	Financial Street	Beijing	Beijing City	9.236
000402	2018	Financial Street	Beijing	Beijing City	9.239
000402	2019	Financial Street	Beijing	Beijing City	9.512
000402	2020	Financial Street	Beijing	Beijing City	9.813
000402	2021	Financial Street	Beijing	Beijing City	10.123
000402	2022	Financial Street	Beijing	Beijing City	10.444
000402	2023	Financial Street	Beijing	Beijing City	10.774
000403	1997	Pailin biological	Shanxi Province	Taiyuan City	3.303
000403	1998	Pailin biological	Shanxi Province	Taiyuan City	3.542
000403	1999	Pailin biological	Shanxi Province	Taiyuan City	3.318
000403	2000	Pailin biological	Shanxi Province	Taiyuan City	3.259
000403	2001	Pailin biological	Shanxi Province	Taiyuan City	3.474
000403	2002	Pailin biological	Shanxi Province	Taiyuan City	3.663
000403	2003	Pailin biological	Shanxi Province	Taiyuan City	4.36
000403	2004	Pailin biological	Shanxi Province	Taiyuan City	4.825
000403	2005	Pailin biological	Shanxi Province	Taiyuan City	4.941
000403	2006	Pailin biological	Shanxi Province	Taiyuan City	5.557
000403	2007	Pailin biological	Shanxi Province	Taiyuan City	5.87
000403	2008	Pailin biological	Shanxi Province	Taiyuan City	5.74
000403	2009	Pailin biological	Shanxi Province	Taiyuan City	5.714
000403	2010	Pailin biological	Shanxi Province	Taiyuan City	5.43
000403	2011	Pailin biological	Shanxi Province	Taiyuan City	5.441
000403	2012	Pailin biological	Shanxi Province	Taiyuan City	5.798
000403	2013	Pailin biological	Shanxi Province	Taiyuan City	6.155
000403	2014	Pailin biological	Shanxi Province	Taiyuan City	6.204
000403	2015	Pailin biological	Shanxi Province	Taiyuan City	6.522
000403	2016	Pailin biological	Shanxi Province	Taiyuan City	6.057
000403	2017	Pailin biological	Shanxi Province	Taiyuan City	6.897
000403	2018	Pailin biological	Shanxi Province	Taiyuan City	7.177
000403	2019	Pailin biological	Shanxi Province	Taiyuan City	6.74
000403	2020	Pailin biological	Shanxi Province	Taiyuan City	6.977
000403	2021	Pailin biological	Shanxi Province	Taiyuan City	7.222
000403	2022	Pailin biological	Shanxi Province	Taiyuan City	7.476
000403	2023	Pailin biological	Shanxi Province	Taiyuan City	7.738
000404	1997	Changhong Huayi	Jiangxi Province	Jingdezhen City	3.941
000404	1998	Changhong Huayi	Jiangxi Province	Jingdezhen City	4.396
000404	1999	Changhong Huayi	Jiangxi Province	Jingdezhen City	3.901
000404	2000	Changhong Huayi	Jiangxi Province	Jingdezhen City	4.225
000404	2001	Changhong Huayi	Jiangxi Province	Jingdezhen City	3.919
000404	2002	Changhong Huayi	Jiangxi Province	Jingdezhen City	4.277
000404	2003	Changhong Huayi	Jiangxi Province	Jingdezhen City	4.611
000404	2004	Changhong Huayi	Jiangxi Province	Jingdezhen City	5.267
000404	2005	Changhong Huayi	Jiangxi Province	Jingdezhen City	6.116
000404	2006	Changhong Huayi	Jiangxi Province	Jingdezhen City	6.52
000404	2007	Changhong Huayi	Jiangxi Province	Jingdezhen City	6.917
000404	2008	Changhong Huayi	Jiangxi Province	Jingdezhen City	6.612
000404	2009	Changhong Huayi	Jiangxi Province	Jingdezhen City	6.748
000404	2010	Changhong Huayi	Jiangxi Province	Jingdezhen City	7.214
000404	2011	Changhong Huayi	Jiangxi Province	Jingdezhen City	7.181
000404	2012	Changhong Huayi	Jiangxi Province	Jingdezhen City	7.293
000404	2013	Changhong Huayi	Jiangxi Province	Jingdezhen City	7.167
000404	2014	Changhong Huayi	Jiangxi Province	Jingdezhen City	7.77
000404	2015	Changhong Huayi	Jiangxi Province	Jingdezhen City	8.323
000404	2016	Changhong Huayi	Jiangxi Province	Jingdezhen City	8.553
000404	2017	Changhong Huayi	Jiangxi Province	Jingdezhen City	8.82
000404	2018	Changhong Huayi	Jiangxi Province	Jingdezhen City	8.947
000404	2019	Changhong Huayi	Jiangxi Province	Jingdezhen City	9.056
000404	2020	Changhong Huayi	Jiangxi Province	Jingdezhen City	9.424
000404	2021	Changhong Huayi	Jiangxi Province	Jingdezhen City	9.806
000404	2022	Changhong Huayi	Jiangxi Province	Jingdezhen City	10.205
000404	2023	Changhong Huayi	Jiangxi Province	Jingdezhen City	10.619
000407	1997	Shengli Co., Ltd.	Shandong Province	Jinan City	4.736
000407	1998	Shengli Co., Ltd.	Shandong Province	Jinan City	5.108
000407	1999	Shengli Co., Ltd.	Shandong Province	Jinan City	5.149
000407	2000	Shengli Co., Ltd.	Shandong Province	Jinan City	5.46
000407	2001	Shengli Co., Ltd.	Shandong Province	Jinan City	5.479
000407	2002	Shengli Co., Ltd.	Shandong Province	Jinan City	6.068
000407	2003	Shengli Co., Ltd.	Shandong Province	Jinan City	6.56
000407	2004	Shengli Co., Ltd.	Shandong Province	Jinan City	7.173
000407	2005	Shengli Co., Ltd.	Shandong Province	Jinan City	8.287
000407	2006	Shengli Co., Ltd.	Shandong Province	Jinan City	8.114
000407	2007	Shengli Co., Ltd.	Shandong Province	Jinan City	8.4
000407	2008	Shengli Co., Ltd.	Shandong Province	Jinan City	8.312
000407	2009	Shengli Co., Ltd.	Shandong Province	Jinan City	8.469
000407	2010	Shengli Co., Ltd.	Shandong Province	Jinan City	8.711
000407	2011	Shengli Co., Ltd.	Shandong Province	Jinan City	8.668
000407	2012	Shengli Co., Ltd.	Shandong Province	Jinan City	8.908
000407	2013	Shengli Co., Ltd.	Shandong Province	Jinan City	9.233
000407	2014	Shengli Co., Ltd.	Shandong Province	Jinan City	9.477
000407	2015	Shengli Co., Ltd.	Shandong Province	Jinan City	9.728
000407	2016	Shengli Co., Ltd.	Shandong Province	Jinan City	9.191
000407	2017	Shengli Co., Ltd.	Shandong Province	Jinan City	9.494
000407	2018	Shengli Co., Ltd.	Shandong Province	Jinan City	9.732
000407	2019	Shengli Co., Ltd.	Shandong Province	Jinan City	10.104
000407	2020	Shengli Co., Ltd.	Shandong Province	Jinan City	10.468
000407	2021	Shengli Co., Ltd.	Shandong Province	Jinan City	10.845
000407	2022	Shengli Co., Ltd.	Shandong Province	Jinan City	11.236
000407	2023	Shengli Co., Ltd.	Shandong Province	Jinan City	11.64
000408	1997	Zangge Mining	Qinghai Province	Golmud City	1.363
000408	1998	Zangge Mining	Qinghai Province	Golmud City	1.543
000408	1999	Zangge Mining	Qinghai Province	Golmud City	2.155
000408	2000	Zangge Mining	Qinghai Province	Golmud City	2.38
000408	2001	Zangge Mining	Qinghai Province	Golmud City	2.511
000408	2002	Zangge Mining	Qinghai Province	Golmud City	2.243
000408	2003	Zangge Mining	Qinghai Province	Golmud City	2.472
000408	2004	Zangge Mining	Qinghai Province	Golmud City	2.978
000408	2005	Zangge Mining	Qinghai Province	Golmud City	3.771
000408	2006	Zangge Mining	Qinghai Province	Golmud City	4.166
000408	2007	Zangge Mining	Qinghai Province	Golmud City	4.653
000408	2008	Zangge Mining	Qinghai Province	Golmud City	4.519
[truncated: 59,068 more rows]
