# Supplementary material for: ‘Survival-driven’ or ‘policy-driven’—research on the motivation and economic consequences of the mixed-ownership reform of state-owned enterprises
Source: PLoS One. 2026 Jan 5;21(1):e0339970. doi: 10.1371/journal.pone.0339970 (PMC12768374; doi:10.1371/journal.pone.0339970)
Supplement: S1 File — The files correspond to the following variables and themes (all data are structured in standard spreadsheet format for reproducibility): balance: Dataset related to firms’ balance sheet indicators (e.g., assets, liabilities, and owner's equity). board: Data on corporate board characteristics (e.g., board size). company: Basic information of sample companies (e.g., Date of establishment, Date of listing). EquityNature+English: Dataset on the nature of corporate equity (e.g., ownership type, state-owned vs. non-state-owned shares). income+English: Data on firms’ income statement metrics (e.g., Operating Cost, net profit, operating income). market+English: Market-related indicators (e.g., Marketization Index of the Region Where Listed Companies Are Located). profit_ratio: Dataset of profitability ratios (e.g., return on assets, return on equity, EBIT). relation+English: Shareholder Related Relationship Data (e.g., Relationship Level Identifier, Related Party (Shareholder) Name, Whether it is a Direct Shareholder, Whether it is an Indirect Shareholder, Shareholding Ratio). shareholder+English: Shareholder Shareholding Information Data (e.g., Shareholding Rank, Shareholding Quantity, Shareholding Ratio). tobinq: Dataset of Tobin’s Q values (a measure of firm value, calculated as the ratio of market value to book value of assets). (ZIP) [file pone.0339970.s001.zip › data_ENGLISH/profit_ratio.xlsx]

## Sheet: Sheet1
code	date	type	industry	ind_name	ROA	ROE	EBIT	jingli
000001	2013-03-31	A	J66	Monetary and Financial Services	0.0021	0.041358	4718000000	0.340965
000001	2013-06-30	A	J66	Monetary and Financial Services	0.004387	0.085414	9906000000	0.327877
000001	2013-09-30	A	J66	Monetary and Financial Services	0.006756	0.130164	15385000000	0.319877
000001	2013-12-31	A	J66	Monetary and Financial Services	0.008708	0.154724	20040000000	0.296935
000001	2014-03-31	A	J66	Monetary and Financial Services	0.002534	0.044066	6697000000	0.341486
000001	2014-06-30	A	J66	Monetary and Financial Services	0.005001	0.086447	13328000000	0.310749
000001	2014-09-30	A	J66	Monetary and Financial Services	0.007777	0.131431	20748000000	0.305497
000001	2014-12-31	A	J66	Monetary and Financial Services	0.009711	0.162959	26194000000	0.280335
000001	2015-03-31	A	J66	Monetary and Financial Services	0.002507	0.042062	7437000000	0.273744
000001	2015-06-30	A	J66	Monetary and Financial Services	0.004871	0.082213	15259000000	0.258012
000001	2015-09-30	A	J66	Monetary and Financial Services	0.007414	0.123158	23286000000	0.258808
000001	2015-12-31	A	J66	Monetary and Financial Services	0.009317	0.14953	28846000000	0.235856
000001	2016-03-31	A	J66	Monetary and Financial Services	0.002346	0.03487	8029000000	0.229055
000001	2016-06-30	A	J66	Monetary and Financial Services	0.004631	0.069604	16154000000	0.233165
000001	2016-09-30	A	J66	Monetary and Financial Services	0.007066	0.104073	24560000000	0.237478
000001	2016-12-31	A	J66	Monetary and Financial Services	0.008277	0.124283		0.216432
000001	2017-03-31	A	J66	Monetary and Financial Services	0.002085	0.030319		0.22946
000001	2017-06-30	A	J66	Monetary and Financial Services	0.004153	0.060702		0.23596
000001	2017-09-30	A	J66	Monetary and Financial Services	0.006289	0.091144		0.243142
000001	2017-12-31	A	J66	Monetary and Financial Services	0.007478	0.109324		0.221123
000001	2018-03-31	A	J66	Monetary and Financial Services	0.002002	0.029915		0.241072
000001	2018-06-30	A	J66	Monetary and Financial Services	0.004042	0.059405		0.241006
000001	2018-09-30	A	J66	Monetary and Financial Services	0.006198	0.089467		0.260992
000001	2018-12-31	A	J66	Monetary and Financial Services	0.007445	0.107415		0.233665
000001	2019-03-31	A	J66	Monetary and Financial Services	0.002143	0.030331		0.24533
000001	2019-06-30	A	J66	Monetary and Financial Services	0.004395	0.062028		0.248159
000001	2019-09-30	A	J66	Monetary and Financial Services	0.006629	0.089454		0.250844
000001	2019-12-31	A	J66	Monetary and Financial Services	0.007664	0.101966		0.222333
000001	2020-03-31	A	J66	Monetary and Financial Services	0.002118	0.025695		0.24789
000001	2020-06-30	A	J66	Monetary and Financial Services	0.00337	0.041175		0.195202
000001	2020-09-30	A	J66	Monetary and Financial Services	0.005406	0.066685		0.208441
000001	2020-09-30	B	J66	Monetary and Financial Services		0.066674		0.208413
000001	2020-12-31	A	J66	Monetary and Financial Services	0.006881	0.085445		0.201952
000001	2020-12-31	B	J66	Monetary and Financial Services		0.084979		0.201306
000001	2021-03-31	A	J66	Monetary and Financial Services	0.002241	0.027505		0.264744
000001	2021-03-31	B	J66	Monetary and Financial Services	0.002141	0.026306		0.257248
000001	2021-06-30	A	J66	Monetary and Financial Services	0.003826	0.047437		0.228841
000001	2021-06-30	B	J66	Monetary and Financial Services	0.003647	0.045293		0.221734
000001	2021-09-30	A	J66	Monetary and Financial Services	0.006251	0.077385		0.25311
000001	2021-09-30	B	J66	Monetary and Financial Services	0.006038	0.07488		0.247722
000001	2021-12-31	A	J66	Monetary and Financial Services	0.007739	0.095674		0.236712
000001	2021-12-31	B	J66	Monetary and Financial Services	0.007395	0.091657		0.229977
000001	2022-03-31	A	J66	Monetary and Financial Services	0.00256	0.03206		0.31455
000001	2022-03-31	B	J66	Monetary and Financial Services	0.002513	0.031611		0.311805
000001	2022-06-30	A	J66	Monetary and Financial Services	0.004404	0.054704		0.275446
000001	2022-06-30	B	J66	Monetary and Financial Services	0.004327	0.053998		0.272885
000001	2022-09-30	A	J66	Monetary and Financial Services	0.007247	0.089322		0.305871
000001	2022-09-30	B	J66	Monetary and Financial Services	0.007138	0.088401		0.303715
000001	2022-12-31	A	J66	Monetary and Financial Services	0.008887	0.10966		0.283644
000001	2022-12-31	B	J66	Monetary and Financial Services	0.008522	0.105817		0.277183
000001	2023-03-31	A	J66	Monetary and Financial Services	0.00271	0.033133		0.354022
000001	2023-03-31	B	J66	Monetary and Financial Services	0.002612	0.032212		0.347957
000001	2023-06-30	A			0.004692	0.057258		0.319949
000001	2023-06-30	B			0.004571	0.056252		0.315779
000001	2023-09-30	A			0.007314	0.088025		0.345412
000001	2023-09-30	B			0.007167	0.086981		0.342369
000001	2023-12-31	A			0.008517	0.102436		0.313972
000001	2023-12-31	B			0.008191	0.099287		0.307604
000002	2013-03-31	A	K70	Real Estate Industry	0.004492	0.02146	2.69439e+09	0.127813
000002	2013-03-31	B	K70	Real Estate Industry	-0.001261	-0.004194	6.74942e+07	-257.704
000002	2013-06-30	A	K70	Real Estate Industry	0.013158	0.0627	7.50819e+09	0.128916
000002	2013-06-30	B	K70	Real Estate Industry	0.053178	0.171355	7.43383e+09	6057.36
000002	2013-09-30	A	K70	Real Estate Industry	0.017804	0.084725	1.08264e+10	0.117908
000002	2013-09-30	B	K70	Real Estate Industry	0.049477	0.168308	7.37346e+09	3040.16
000002	2013-12-31	A	K70	Real Estate Industry	0.042651	0.195093	2.51827e+10	0.135118
000002	2013-12-31	B	K70	Real Estate Industry	0.053727	0.183121	7.93291e+09	10.7927
000002	2014-03-31	A	K70	Real Estate Industry	0.003363	0.015815	2.22268e+09	0.172506
000002	2014-03-31	B	K70	Real Estate Industry	-0.000668	-0.00247	1.87335e+08	-169.529
000002	2014-06-30	A	K70	Real Estate Industry	0.011198	0.052022	7.51923e+09	0.134088
000002	2014-06-30	B	K70	Real Estate Industry	0.068962	0.233204	1.18594e+10	7013.37
000002	2014-09-30	A	K70	Real Estate Industry	0.015222	0.071873	1.04342e+10	0.120447
000002	2014-09-30	B	K70	Real Estate Industry	0.067381	0.229772	1.18301e+10	4943.34
000002	2014-12-31	A	K70	Real Estate Industry	0.039059	0.174285	2.58932e+10	0.131756
000002	2014-12-31	B	K70	Real Estate Industry	0.070274	0.240824	1.24899e+10	17.1622
000002	2015-03-31	A	K70	Real Estate Industry	0.001756	0.007825	1.22861e+09	0.10209
000002	2015-03-31	B	K70	Real Estate Industry	0.0024	0.007931	4.50767e+08	11.9215
000002	2015-06-30	A	K70	Real Estate Industry	0.01299	0.058106	8.87674e+09	0.135069
000002	2015-06-30	B	K70	Real Estate Industry	0.042425	0.142738	7.77129e+09	215.379
000002	2015-09-30	A	K70	Real Estate Industry	0.017677	0.080488	1.28355e+10	0.119838
000002	2015-09-30	B	K70	Real Estate Industry	0.042481	0.141621	7.73542e+09	206.593
000002	2015-12-31	A	K70	Real Estate Industry	0.046351	0.205782	3.42804e+10	0.1327
000002	2015-12-31	B	K70	Real Estate Industry	0.053896	0.179846	1.00794e+10	9.66438
000002	2016-03-31	A	K70	Real Estate Industry	0.001968	0.009088	1.92908e+09	0.085538
000002	2016-03-31	B	K70	Real Estate Industry	0.001027	0.003401	2.89739e+08	1853.68
000002	2016-06-30	A	K70	Real Estate Industry	0.01072	0.051694	1.04075e+10	0.094854
000002	2016-06-30	B	K70	Real Estate Industry	0.066585	0.214622	1.30566e+10	13961.4
000002	2016-09-30	A	K70	Real Estate Industry	0.016516	0.08069	1.66182e+10	0.096453
000002	2016-09-30	B	K70	Real Estate Industry	0.070934	0.223737	1.3791e+10	3831.14
000002	2016-12-31	A	K70	Real Estate Industry	0.039322	0.190279	4.08457e+10	0.117892
000002	2016-12-31	B	K70	Real Estate Industry	0.061561	0.213203	1.31922e+10	11.7064
000002	2017-03-31	A	K70	Real Estate Industry	0.001292	0.006854	1.94134e+09	0.059667
000002	2017-03-31	B	K70	Real Estate Industry	-0.001191	-0.004427	-1.1752e+07	-501.018
000002	2017-06-30	A	K70	Real Estate Industry	0.011424	0.06228	1.45452e+10	0.144004
000002	2017-06-30	B	K70	Real Estate Industry	0.052696	0.200288	1.33414e+10	7168.57
000002	2017-09-30	A	K70	Real Estate Industry	0.016026	0.08996	2.22277e+10	0.126528
000002	2017-09-30	B	K70	Real Estate Industry	0.051002	0.200945	1.35329e+10	5368.71
000002	2017-12-31	A	K70	Real Estate Industry	0.037283	0.213626	5.32172e+10	0.153186
000002	2017-12-31	B	K70	Real Estate Industry	0.048797	0.207674	1.4766e+10	7.24066
000002	2018-03-31	A	K70	Real Estate Industry	0.001489	0.009316	4.03934e+09	0.057728
000002	2018-03-31	B	K70	Real Estate Industry	0.000679	0.003322	7.33987e+08	0.677806
000002	2018-06-30	A	K70	Real Estate Industry	0.010773	0.068912	2.20002e+10	0.127602
000002	2018-06-30	B	K70	Real Estate Industry	0.066991	0.333584	2.57229e+10	28.1551
000002	2018-09-30	A	K70	Real Estate Industry	0.016783	0.108294	3.62919e+10	0.123836
000002	2018-09-30	B	K70	Real Estate Industry	0.064576	0.326419	2.63026e+10	15.1727
000002	2018-12-31	A	K70	Real Estate Industry	0.03658	0.233355	7.34588e+10	0.165521
000002	2018-12-31	B	K70	Real Estate Industry	0.058444	0.312369	2.60225e+10	7.5033
000002	2019-03-31	A	K70	Real Estate Industry	0.002082	0.01359	7.71344e+09	0.066273
000002	2019-03-31	B	K70	Real Estate Industry	-0.001603	-0.009064	2.17696e+08	-1.85239
000002	2019-06-30	A	K70	Real Estate Industry	0.01242	0.082402	3.09536e+10	0.138427
000002	2019-06-30	B	K70	Real Estate Industry	0.078098	0.385322	3.80731e+10	31.9694
000002	2019-09-30	A	K70	Real Estate Industry	0.018053	0.11901	4.665e+10	0.127684
000002	2019-09-30	B	K70	Real Estate Industry	0.081277	0.397971	3.9002e+10	18.5012
000002	2019-12-31	A	K70	Real Estate Industry	0.033839	0.217825	8.22752e+10	0.149857
000002	2019-12-31	B	K70	Real Estate Industry	0.079749	0.377282	3.87381e+10	8.79981
000002	2020-03-31	A	K70	Real Estate Industry	0.001401	0.008924	7.05556e+09	0.05087
000002	2020-03-31	B	K70	Real Estate Industry	-0.001617	-0.006776	3.67598e+08	-1.47104
000002	2020-06-30	A	K70	Real Estate Industry	0.010537	0.066316	2.97596e+10	0.127292
000002	2020-06-30	B	K70	Real Estate Industry	0.085449	0.321331	4.44742e+10	16.0829
000002	2020-09-30	A	K70	Real Estate Industry	0.016969	0.104921	4.66353e+10	0.124524
000002	2020-09-30	B	K70	Real Estate Industry	0.089383	0.320399	4.60545e+10	10.0212
000002	2020-12-31	A	K70	Real Estate Industry	0.032952	0.191154	8.48209e+10	0.141485
000002	2020-12-31	B	K70	Real Estate Industry	0.08822	0.317306	4.69982e+10	5.79653
000002	2021-03-31	A	K70	Real Estate Industry	0.001328	0.007109	5.69675e+09	0.040265
000002	2021-03-31	B	K70	Real Estate Industry	0.000136	0.000444	7.12919e+08	0.066408
000002	2021-06-30	A	K70	Real Estate Industry	0.008458	0.045332	2.38281e+10	0.096783
000002	2021-06-30	B	K70	Real Estate Industry	0.04264	0.139666	2.246e+10	7.3922
000002	2021-09-30	A	K70	Real Estate Industry	0.012826	0.067895	3.64327e+10	0.090629
000002	2021-12-31	A	K70	Real Estate Industry	0.019995	0.102528	5.66065e+10	0.084076
000002	2021-12-31	B	K70	Real Estate Industry	0.050383	0.16346	2.75499e+10	3.90559
000002	2022-03-31	A	K70	Real Estate Industry	0.001434	0.007091	5.4623e+09	0.044473
000002	2022-06-30	A	K70	Real Estate Industry	0.009483	0.046152	2.45829e+10	0.087488
000002	2022-06-30	B	K70	Real Estate Industry	0.027651	0.091632	1.5441e+10	9.10205
000002	2022-09-30	A	K70	Real Estate Industry	0.014449	0.068219	3.89311e+10	0.080683
000002	2022-12-31	A	K70	Real Estate Industry	0.020321	0.09414	5.50014e+10	0.07453
000002	2022-12-31	B	K70	Real Estate Industry	0.027636	0.091684	1.58147e+10	5.57163
000002	2023-03-31	A	K70	Real Estate Industry	0.001619	0.007057	5.46854e+09	0.041384
000002	2023-06-30	A			0.008815	0.037532	2.31096e+10	0.075504
000002	2023-06-30	B			0.029904	0.098203	1.76887e+10	9.68552
000002	2023-09-30	A			0.012355	0.051743	3.14593e+10	0.072431
000002	2023-12-31	A			0.012542	0.050597	3.35203e+10	0.043921
000002	2023-12-31	B			0.028655	0.093267	1.89882e+10	5.36061
000004	2013-03-31	A	C27	Pharmaceutical Manufacturing Industry	0.015143	0.019073	3.56635e+06	0.1638
000004	2013-03-31	B	C27	Pharmaceutical Manufacturing Industry	-0.007101	-0.011193	-547395	-6.38137
000004	2013-06-30	A	C27	Pharmaceutical Manufacturing Industry	0.021248	0.027767	5.71829e+06	0.117807
000004	2013-06-30	B	C27	Pharmaceutical Manufacturing Industry	-0.033557	-0.055506	-3.36043e+06	-18.5771
000004	2013-09-30	A	C27	Pharmaceutical Manufacturing Industry	0.036587	0.049504	9.60745e+06	0.140541
000004	2013-09-30	B	C27	Pharmaceutical Manufacturing Industry	-0.032341	-0.053467	-4.1169e+06	-10.7474
000004	2013-12-31	A	C27	Pharmaceutical Manufacturing Industry	0.026648	0.039627	1.03816e+07	0.079643
000004	2013-12-31	B	C27	Pharmaceutical Manufacturing Industry	0.079835	0.121109	3.75819e+06	10.8721
000004	2014-03-31	A	C27	Pharmaceutical Manufacturing Industry	-0.013698	-0.023753	-3.07056e+06	-0.300207
000004	2014-03-31	B	C27	Pharmaceutical Manufacturing Industry	0.003166	0.004672	-591458	1.40097
000004	2014-06-30	A	C27	Pharmaceutical Manufacturing Industry	-0.018292	-0.03367	-3.72083e+06	-0.172753
000004	2014-06-30	B	C27	Pharmaceutical Manufacturing Industry	0.03289	0.048228	1.24927e+06	9.34237
000004	2014-09-30	A	C27	Pharmaceutical Manufacturing Industry	-0.015287	-0.028449	-2.4218e+06	-0.082905
000004	2014-09-30	B	C27	Pharmaceutical Manufacturing Industry	0.033094	0.048557	255514	7.6094
000004	2014-12-31	A	C27	Pharmaceutical Manufacturing Industry	0.053838	0.103513	1.99334e+07	0.193835
000004	2014-12-31	B	C27	Pharmaceutical Manufacturing Industry	0.030069	0.044197	-998071	6.62429
000004	2015-03-31	A	C27	Pharmaceutical Manufacturing Industry	-0.005162	-0.011228	-1.55846e+06	-0.08393
000004	2015-03-31	B	C27	Pharmaceutical Manufacturing Industry	-0.001358	-0.001986	-1.10457e+06
000004	2015-06-30	A	C27	Pharmaceutical Manufacturing Industry	0.012841	0.027638	6.23152e+06	0.074072
000004	2015-06-30	B	C27	Pharmaceutical Manufacturing Industry	-0.00352	-0.005148	-2.29821e+06	-1.17033
000004	2015-09-30	A	C27	Pharmaceutical Manufacturing Industry	0.021357	0.046329	9.65166e+06	0.083719
000004	2015-09-30	B	C27	Pharmaceutical Manufacturing Industry	-0.015858	-0.022634	-4.30876e+06	-2.91483
000004	2015-12-31	A	C27	Pharmaceutical Manufacturing Industry	0.018609	0.042766	1.05664e+07	0.056927
000004	2015-12-31	B	C27	Pharmaceutical Manufacturing Industry	-0.010054	-0.014405	-4.84202e+06	-1.20437
000004	2016-03-31	A	C27	Pharmaceutical Manufacturing Industry	-0.00705	-0.017631	-2.88495e+06	-0.211699
000004	2016-03-31	B	C27	Pharmaceutical Manufacturing Industry	0.003004	0.004211	-760575	1.26394
000004	2016-06-30	A	C27	Pharmaceutical Manufacturing Industry	0.006939	0.018159	7.18705e+06	0.029294
000004	2016-06-30	B	C27	Pharmaceutical Manufacturing Industry	0.002199	0.003082	-1.68336e+06	0.462368
000004	2016-09-30	A	C27	Pharmaceutical Manufacturing Industry	0.05253	0.122761	3.03949e+07	0.094197
000004	2016-09-30	B	C27	Pharmaceutical Manufacturing Industry	-0.007472	-0.010492	-2.48753e+06	-1.04218
000004	2016-12-31	A	C27	Pharmaceutical Manufacturing Industry	0.127625	0.232602	4.87926e+07	0.138062
000004	2016-12-31	B	C27	Pharmaceutical Manufacturing Industry	0.357182	0.467464	3.3165e+07	45.685
000004	2017-03-31	A	C27	Pharmaceutical Manufacturing Industry	-0.007553	-0.009529	-1.96694e+06	-0.155494
000004	2017-03-31	B	C27	Pharmaceutical Manufacturing Industry	-0.005848	-0.007192	-779068	-3.45625
000004	2017-06-30	A	C27	Pharmaceutical Manufacturing Industry	-0.025446	-0.03283	-6.2515e+06	-0.196528
000004	2017-06-30	B	C27	Pharmaceutical Manufacturing Industry	-0.01596	-0.019626	-1.88946e+06	-4.68674
000004	2017-09-30	A	C27	Pharmaceutical Manufacturing Industry	-0.03531	-0.047148	-8.973e+06	-0.115614
000004	2017-09-30	B	C27	Pharmaceutical Manufacturing Industry	-0.021048	-0.027992	-2.74999e+06	-4.43802
000004	2017-12-31	A	C27	Pharmaceutical Manufacturing Industry	0.023925	0.032528	8.42473e+06	0.042511
000004	2017-12-31	B	C27	Pharmaceutical Manufacturing Industry	-0.020145	-0.026805	-3.6221e+06	-3.1759
000004	2018-03-31	A	C27	Pharmaceutical Manufacturing Industry	0.010991	0.016218	3.29253e+06	0.042085
000004	2018-03-31	B	C27	Pharmaceutical Manufacturing Industry	0.019192	0.026641	2.3524e+06	12.0738
000004	2018-06-30	A	C27	Pharmaceutical Manufacturing Industry	0.004748	0.007162	1.05204e+06	0.009054
000004	2018-06-30	B	C27	Pharmaceutical Manufacturing Industry	0.012308	0.017112	1.39744e+06	3.85909
000004	2018-09-30	A	C27	Pharmaceutical Manufacturing Industry	-0.024219	-0.038278	-7.92631e+06	-0.028529
000004	2018-09-30	B	C27	Pharmaceutical Manufacturing Industry	0.002182	0.003003	75691.4	0.351886
000004	2018-12-31	A	C27	Pharmaceutical Manufacturing Industry	-0.069716	-0.117646	-2.76074e+07	-0.058911
000004	2018-12-31	B	C27	Pharmaceutical Manufacturing Industry	-0.008814	-0.013316	-2.7262e+06	-1.31794
000004	2019-03-31	A	C27	Pharmaceutical Manufacturing Industry	0.018677	0.030078	1.53391e+07	0.044749
000004	2019-03-31	B	C27	Pharmaceutical Manufacturing Industry	0.226572	0.312788	4.35136e+07	163.607
000004	2019-06-30	A	C27	Pharmaceutical Manufacturing Industry	-0.018285	-0.029513	2.23752e+06	-0.042409
000004	2019-06-30	B	C27	Pharmaceutical Manufacturing Industry	0.201596	0.280599	3.78019e+07	72.0113
000004	2019-09-30	A	C27	Pharmaceutical Manufacturing Industry	-0.054235	-0.086721	-6.69087e+06	-0.120617
000004	2019-09-30	B	C27	Pharmaceutical Manufacturing Industry	0.195789	0.264723	3.57949e+07	44.877
000004	2019-12-31	A	C27	Pharmaceutical Manufacturing Industry	-0.003905	-0.00454	4.3867e+06	-0.033294
000004	2019-12-31	B	C27	Pharmaceutical Manufacturing Industry	0.036863	0.038743	3.67434e+07	6.68614
000004	2020-03-31	A	C27	Pharmaceutical Manufacturing Industry	0.002406	0.00254	4.22744e+06	0.153756
000004	2020-03-31	B	C27	Pharmaceutical Manufacturing Industry	-0.000883	-0.000895	-1.40587e+06	-7.78317
000004	2020-06-30	A	I65	Software and Information Technology Services Industry	0.001406	0.001487	2.7196e+06	0.039101
000004	2020-06-30	B	I65	Software and Information Technology Services Industry	-0.002567	-0.002607	-4.43076e+06	-22.6452
000004	2020-09-30	A	I65	Software and Information Technology Services Industry	0.036047	0.038268	5.88309e+07	0.373123
000004	2020-09-30	B	I65	Software and Information Technology Services Industry	-0.002884	-0.002929	-5.8215e+06	-25.4416
000004	2020-12-31	A	I65	Software and Information Technology Services Industry	0.040542	0.04333	6.12047e+07	0.220975
000004	2020-12-31	B	I65	Software and Information Technology Services Industry	-0.010036	-0.010179	-1.44458e+07	-47.0887
000004	2021-03-31	A	I65	Software and Information Technology Services Industry	0.002736	0.002947	4.86509e+06	0.11769
000004	2021-03-31	B	I65	Software and Information Technology Services Industry	-0.001847	-0.001871	-2.60936e+06	-12.3302
000004	2021-06-30	A	I65	Software and Information Technology Services Industry	0.003931	0.0042	6.68893e+06	0.065923
000004	2021-06-30	B	I65	Software and Information Technology Services Industry	-0.003239	-0.00328	-4.574e+06	-10.8038
000004	2021-09-30	A	I65	Software and Information Technology Services Industry	0.02131	0.023042	3.37338e+07	0.204311
000004	2021-12-31	A	I65	Software and Information Technology Services Industry	-0.380366	-0.422918	-5.04226e+08	-1.76011
000004	2021-12-31	B	I65	Software and Information Technology Services Industry	-0.008612	-0.008729	-1.41829e+07	-14.1932
000004	2022-03-31	A	I65	Software and Information Technology Services Industry	-0.011818	-0.013747	-1.31323e+07	-1.14941
000004	2022-06-30	A	I65	Software and Information Technology Services Industry	-0.033455	-0.038684	-4.10381e+07	-1.58789
000004	2022-06-30	B	I65	Software and Information Technology Services Industry	-0.004203	-0.004258	-5.84361e+06	-13.1076
000004	2022-09-30	A	I65	Software and Information Technology Services Industry	-0.053397	-0.062839	-6.63681e+07	-0.685912
000004	2022-12-31	A	I65	Software and Information Technology Services Industry	-0.706958	-0.91631	-6.17559e+08	-3.58008
000004	2022-12-31	B	I65	Software and Information Technology Services Industry	-0.015138	-0.015357	-2.248e+07	-23.5076
000004	2023-03-31	A	I65	Software and Information Technology Services Industry	-0.013785	-0.021956	-9.15473e+06	-0.360172
000004	2023-06-30	A			-0.05217	-0.083579	-2.8624e+07	-0.885417
000004	2023-06-30	B			-0.003745	-0.003794	-5.33332e+06	-10.653
000004	2023-09-30	A			-0.066934	-0.107601	-4.15634e+07	-0.447629
000004	2023-12-31	A			-0.323867	-0.586055	-1.77273e+08	-1.45505
000004	2023-12-31	B			-0.016093	-0.016389	-2.28378e+07	-23.0772
000006	2013-03-31	A	K70	Real Estate Industry	0.006462	0.017316	7.82932e+07	0.205955
000006	2013-03-31	B	K70	Real Estate Industry	0.005665	0.012445	5.03625e+07	0.263719
000006	2013-06-30	A	K70	Real Estate Industry	0.027466	0.074197	3.52364e+08	0.231798
000006	2013-06-30	B	K70	Real Estate Industry	0.041236	0.089841	3.55788e+08	0.336082
000006	2013-09-30	A	K70	Real Estate Industry	0.035764	0.097443	4.75808e+08	0.223411
000006	2013-09-30	B	K70	Real Estate Industry	0.047924	0.101218	4.13148e+08	0.282829
000006	2013-12-31	A	K70	Real Estate Industry	0.072289	0.18046	9.60873e+08	0.151384
000006	2013-12-31	B	K70	Real Estate Industry	0.050168	0.111056	4.72681e+08	0.267118
000006	2014-03-31	A	K70	Real Estate Industry	0.003005	0.007217	6.2907e+07	0.11485
000006	2014-03-31	B	K70	Real Estate Industry	-0.000624	-0.001432	1.63831e+07	-0.061234
000006	2014-06-30	A	K70	Real Estate Industry	0.004641	0.011929	1.10161e+08	0.099049
000006	2014-06-30	B	K70	Real Estate Industry	0.005837	0.014166	8.79518e+07	0.301283
000006	2014-09-30	A	K70	Real Estate Industry	0.022149	0.058172	3.84098e+08	0.366831
000006	2014-09-30	B	K70	Real Estate Industry	0.048055	0.116164	5.05672e+08	1.67585
000006	2014-12-31	A	K70	Real Estate Industry	0.047184	0.121993	8.04047e+08	0.220057
000006	2014-12-31	B	K70	Real Estate Industry	0.064427	0.156548	7.40601e+08	0.45702
000006	2015-03-31	A	K70	Real Estate Industry	0.0176	0.048731	3.37825e+08	0.151535
000006	2015-03-31	B	K70	Real Estate Industry	0.009269	0.025048	1.74063e+08	0.087482
000006	2015-06-30	A	K70	Real Estate Industry	0.022818	0.062859	4.74687e+08	0.13269
000006	2015-06-30	B	K70	Real Estate Industry	0.012954	0.033924	2.73165e+08	0.077819
000006	2015-09-30	A	K70	Real Estate Industry	0.023827	0.067217	5.57483e+08	0.124746
000006	2015-09-30	B	K70	Real Estate Industry	0.017714	0.044735	3.82491e+08	0.091735
000006	2015-12-31	A	K70	Real Estate Industry	0.035883	0.100759	8.22895e+08	0.120074
000006	2015-12-31	B	K70	Real Estate Industry	0.024345	0.060282	5.07416e+08	0.094537
000006	2016-03-31	A	K70	Real Estate Industry	0.003918	0.011047	1.13095e+08	0.130541
000006	2016-03-31	B	K70	Real Estate Industry	0.007585	0.016676	1.21617e+08	0.234149
000006	2016-06-30	A	K70	Real Estate Industry	0.008211	0.023739	2.321e+08	0.122057
000006	2016-06-30	B	K70	Real Estate Industry	0.009952	0.022038	1.83772e+08	0.17008
000006	2016-09-30	A	K70	Real Estate Industry	0.008985	0.026772	2.85065e+08	0.104541
000006	2016-09-30	B	K70	Real Estate Industry	0.007903	0.017535	1.94817e+08	0.117597
000006	2016-12-31	A	K70	Real Estate Industry	0.062138	0.167039	1.07721e+09	0.239333
000006	2016-12-31	B	K70	Real Estate Industry	0.066461	0.140057	6.71433e+08	0.941112
000006	2017-03-31	A	K70	Real Estate Industry	0.008518	0.021711	1.83073e+08	0.096408
000006	2017-03-31	B	K70	Real Estate Industry	-0.001703	-0.003329	1.03759e+07	-0.244976
000006	2017-06-30	A	K70	Real Estate Industry	0.020113	0.051226	4.15406e+08	0.140835
000006	2017-06-30	B	K70	Real Estate Industry	-0.001394	-0.002781	3.97849e+07	-0.133904
000006	2017-09-30	A	K70	Real Estate Industry	0.026795	0.068196	5.53972e+08	0.152465
000006	2017-09-30	B	K70	Real Estate Industry	-0.00374	-0.007471	4.38989e+07	-0.285996
000006	2017-12-31	A	K70	Real Estate Industry	0.06237	0.151419	1.0731e+09	0.277242
000006	2017-12-31	B	K70	Real Estate Industry	0.045889	0.089414	4.34201e+08	2.72383
000006	2018-03-31	A	K70	Real Estate Industry	0.023604	0.048964	3.21983e+08	0.590586
000006	2018-03-31	B	K70	Real Estate Industry	0.031674	0.0583	2.54881e+08	13.5209
000006	2018-06-30	A	K70	Real Estate Industry	0.035622	0.077359	5.52528e+08	0.425784
000006	2018-06-30	B	K70	Real Estate Industry	0.027096	0.055103	2.38692e+08	6.42459
000006	2018-09-30	A	K70	Real Estate Industry	0.042599	0.093096	7.03769e+08	0.342144
000006	2018-09-30	B	K70	Real Estate Industry	0.024681	0.049573	2.28045e+08	3.29498
000006	2018-12-31	A	K70	Real Estate Industry	0.069209	0.152665	1.1579e+09	0.36751
000006	2018-12-31	B	K70	Real Estate Industry	0.048937	0.099754	4.4915e+08	4.50452
000006	2019-03-31	A	K70	Real Estate Industry	0.008396	0.017775	1.63175e+08	0.27976
000006	2019-03-31	B	K70	Real Estate Industry	0.003592	0.007503	4.53665e+07	1.614
000006	2019-06-30	A	K70	Real Estate Industry	0.0146	0.033068	3.16016e+08	0.222811
000006	2019-06-30	B	K70	Real Estate Industry	0.000452	0.001022	3.76094e+07	0.091294
000006	2019-09-30	A	K70	Real Estate Industry	0.03181	0.070508	6.68827e+08	0.235126
000006	2019-09-30	B	K70	Real Estate Industry	0.123768	0.24513	1.17524e+09	16.7288
000006	2019-12-31	A	K70	Real Estate Industry	0.057582	0.124379	1.23047e+09	0.225942
000006	2019-12-31	B	K70	Real Estate Industry	0.114989	0.232334	1.13382e+09	10.2752
000006	2020-03-31	A	K70	Real Estate Industry	0.00905	0.01942	2.17382e+08	0.215589
000006	2020-03-31	B	K70	Real Estate Industry	-0.002294	-0.004567	3.58441e+06	-2.34797
000006	2020-06-30	A	K70	Real Estate Industry	0.015097	0.032343	3.77661e+08	0.192908
000006	2020-06-30	B	K70	Real Estate Industry	-0.004086	-0.008192	1.88384e+07	-1.28661
000006	2020-09-30	A	K70	Real Estate Industry	0.033889	0.07214	732736627	0.329153
000006	2020-09-30	B	K70	Real Estate Industry	0.017412	0.034535	2.55094e+08	3.3692
000006	2020-12-31	A	K70	Real Estate Industry	0.057915	0.120319	1.23118e+09	0.307657
000006	2020-12-31	B	K70	Real Estate Industry	0.035852	0.07005	4.15557e+08	3.0146
000006	2021-03-31	A	K70	Real Estate Industry	0.018054	0.035617	4.02961e+08	0.309523
000006	2021-03-31	B	K70	Real Estate Industry	0.003819	0.008274	6.08378e+07	1.9795
000006	2021-06-30	A	K70	Real Estate Industry	0.023754	0.051343	5.88219e+08	0.275607
000006	2021-06-30	B	K70	Real Estate Industry	0.062082	0.135546	7.07655e+08	15.0852
000006	2021-09-30	A	K70	Real Estate Industry	0.033371	0.073487	8.70205e+08	0.255485
000006	2021-12-31	A	K70	Real Estate Industry	0.028358	0.06909	9.47258e+08	0.179206
000006	2021-12-31	B	K70	Real Estate Industry	0.061027	0.133801	8.12978e+08	4.16657
000006	2022-03-31	A	K70	Real Estate Industry	0.001913	0.005491	1.12003e+08	0.128249
000006	2022-06-30	A	K70	Real Estate Industry	0.010002	0.029235	4.23332e+08	0.177509
000006	2022-06-30	B	K70	Real Estate Industry	0.022692	0.054551	3.6512e+08	4.99313
000006	2022-09-30	A	K70	Real Estate Industry	0.008643	0.026276	4.35434e+08	0.144898
000006	2022-12-31	A	K70	Real Estate Industry	0.017922	0.053806	9.33122e+08	0.121099
000006	2022-12-31	B	K70	Real Estate Industry	0.016822	0.04126	4.27936e+08	1.41292
000006	2023-03-31	A	K70	Real Estate Industry	-0.000493	-0.001542	3.21706e+07	-0.049118
000006	2023-06-30	A			0.000255	0.00082	1.1035e+08	0.011971
000006	2023-06-30	B			0.025983	0.066718	4.35479e+08	4.304
000006	2023-09-30	A			-0.000154	-0.000501	1.4806e+08	-0.005073
000006	2023-12-31	A			-0.034471	-0.113344	-3.42547e+08	-0.320827
000006	2023-12-31	B			-0.000116	-0.000304	3.37286e+08	-0.008944
000007	2013-03-31	A	H61	Hospitality Accommodation Industry	-0.015992	-0.039485	-6.82066e+06	-0.398621
000007	2013-03-31	B	H61	Hospitality Accommodation Industry	-0.002482	-0.005408	-661924	-0.250897
000007	2013-06-30	A	H61	Hospitality Accommodation Industry	-0.003908	-0.010465	2.81023e+06	-0.040784
000007	2013-06-30	B	H61	Hospitality Accommodation Industry	0.015813	0.034045	3.83961e+06	0.741676
000007	2013-09-30	A	H61	Hospitality Accommodation Industry	0.052169	0.119452	4.67848e+07	0.34342
000007	2013-09-30	B	H61	Hospitality Accommodation Industry	0.100671	0.205632	4.781e+07	3.35242
000007	2013-12-31	A	H61	Hospitality Accommodation Industry	0.026024	0.057937	3.4762e+07	0.08785
000007	2013-12-31	B	H61	Hospitality Accommodation Industry	0.09092	0.189247	4.5231e+07	0.459458
000007	2014-03-31	A	H61	Hospitality Accommodation Industry	-0.011604	-0.0224	-2.89128e+06	-0.270651
000007	2014-03-31	B	H61	Hospitality Accommodation Industry	-0.003251	-0.006238	190098	-0.357467
000007	2014-06-30	A	H61	Hospitality Accommodation Industry	-0.00913	-0.016646	467144	-0.105572
000007	2014-06-30	B	H61	Hospitality Accommodation Industry	-0.010637	-0.021359	-2.51032e+06	-0.631439
000007	2014-09-30	A	H61	Hospitality Accommodation Industry	-0.012043	-0.021668	555875	-0.073295
000007	2014-09-30	B	H61	Hospitality Accommodation Industry	0.001285	0.002554	4.92784e+06	0.02589
000007	2014-12-31	A	H61	Hospitality Accommodation Industry	-0.049883	-0.093875	-1.01473e+07	-0.168516
000007	2014-12-31	B	H61	Hospitality Accommodation Industry	-0.025642	-0.050953	-7.20574e+06	-0.211901
000007	2015-03-31	A	H61	Hospitality Accommodation Industry	-0.009206	-0.017527	-4.0645e+06	-0.224039
000007	2015-03-31	B	H61	Hospitality Accommodation Industry	-0.000608	-0.001295	372554	-0.079663
000007	2015-06-30	A	H61	Hospitality Accommodation Industry	-0.016102	-0.027497	-4.06966e+06	-0.166351
000007	2015-06-30	B	H61	Hospitality Accommodation Industry	-0.075189	-0.151959	-3.43156e+07	-4.322
000007	2015-09-30	A	H61	Hospitality Accommodation Industry	-0.023562	-0.04051	-1.08417e+07	-0.159124
000007	2015-09-30	B	H61	Hospitality Accommodation Industry	-0.060884	-0.121135	-2.69854e+07	-2.28779
000007	2015-12-31	A	H61	Hospitality Accommodation Industry	0.0228	0.036231	1.86147e+07	0.133778
000007	2015-12-31	B	H61	Hospitality Accommodation Industry	-0.059817	-0.107863	-2.36095e+07	-1.52745
000007	2016-03-31	A	H61	Hospitality Accommodation Industry	0.02238	0.028435	1.81925e+07	1.40987
000007	2016-03-31	B	H61	Hospitality Accommodation Industry	-0.003053	-0.004723	-540381	-0.29041
000007	2016-06-30	A	H61	Hospitality Accommodation Industry	0.032566	0.041892	2.60111e+07	1.00177
000007	2016-06-30	B	H61	Hospitality Accommodation Industry	-0.016723	-0.024957	-4.342e+06	-0.779701
000007	2016-09-30	A	H61	Hospitality Accommodation Industry	0.05031	0.062999	3.05054e+07	0.925185
000007	2016-09-30	B	H61	Hospitality Accommodation Industry	-0.014886	-0.024231	-4.18247e+06	-0.443169
000007	2016-12-31	A	H61	Hospitality Accommodation Industry	0.164	0.201385	9.16348e+07	2.099
000007	2016-12-31	B	H61	Hospitality Accommodation Industry	0.129933	0.183723	5.07827e+07	2.8442
000007	2017-03-31	A	H61	Hospitality Accommodation Industry	-0.008457	-0.009715	-5.40378e+06	-0.362921
000007	2017-03-31	B	H61	Hospitality Accommodation Industry	-0.000729	-0.001053	-281227	-0.071191
000007	2017-06-30	A	H61	Hospitality Accommodation Industry	0.019874	0.022942	5.7013e+06	0.439352
000007	2017-06-30	B	H61	Hospitality Accommodation Industry	0.056452	0.078981	2.21089e+07	2.65973
000007	2017-09-30	A	K70	Real Estate Industry	-0.002507	-0.002886	-5.7582e+06	-0.034803
000007	2017-09-30	B	K70	Real Estate Industry	0.027431	0.038513	1.0561e+07	0.774735
000007	2017-12-31	A	K70	Real Estate Industry	0.001661	0.001921	163095	0.020055
000007	2017-12-31	B	K70	Real Estate Industry	0.043739	0.061726	1.54868e+07	0.951165
000007	2018-03-31	A	K70	Real Estate Industry	-0.017771	-0.020047	-1.04714e+07	-0.724314
000007	2018-03-31	B	K70	Real Estate Industry	-0.005159	-0.007325	-2.84925e+06	-0.356459
000007	2018-06-30	A	K70	Real Estate Industry	-0.02555	-0.02883	-1.70483e+07	-0.495532
000007	2018-06-30	B	K70	Real Estate Industry	0.000529	0.000725	-878192	0.017816
000007	2018-09-30	A	K70	Real Estate Industry	-0.020056	-0.022545	-1.42906e+07	-0.269802
000007	2018-09-30	B	K70	Real Estate Industry	0.013835	0.018871	4.36217e+06	0.31943
000007	2018-12-31	A	K70	Real Estate Industry	-0.397414	-0.671167	-2.02265e+08	-4.62258
000007	2018-12-31	B	K70	Real Estate Industry	-0.372308	-0.857302	-1.72682e+08	-7.49308
000007	2019-03-31	A	K70	Real Estate Industry	0.018861	0.044667	1.17538e+07	0.960453
000007	2019-03-31	B	K70	Real Estate Industry	0.002836	0.011093	1.27881e+06	0.263203
000007	2019-06-30	A	K70	Real Estate Industry	-0.008794	-0.021513	1.09887e+06	-0.196632
000007	2019-06-30	B	K70	Real Estate Industry	-0.01872	-0.076645	-8.43866e+06	-0.691337
000007	2019-09-30	A	K70	Real Estate Industry	-0.020738	-0.049344	-3.68611e+06	-0.300995
000007	2019-09-30	B	K70	Real Estate Industry	-0.021431	-0.084873	-9.30809e+06	-0.522851
000007	2019-12-31	A	K70	Real Estate Industry	0.041226	0.109225	4.12143e+07	0.529001
000007	2019-12-31	B	K70	Real Estate Industry	-0.001148	-0.00527	5.56628e+06	-0.024487
000007	2020-03-31	A	K70	Real Estate Industry	-0.044239	-0.113299	-2.84614e+07	-2.60333
000007	2020-03-31	B	K70	Real Estate Industry	-0.009334	-0.042746	-6.48665e+06	-0.911254
000007	2020-06-30	A	K70	Real Estate Industry	-0.05817	-0.151166	-3.8306e+07	-1.40349
000007	2020-06-30	B	K70	Real Estate Industry	1.2e-05	5.3e-05	8084.94	0.000483
000007	2020-09-30	A	K70	Real Estate Industry	-0.090199	-0.240173	-4.1249e+07	-1.35769
000007	2020-09-30	B	K70	Real Estate Industry	0.015218	0.066817	1.06514e+07	0.399988
000007	2020-12-31	A	K70	Real Estate Industry	-0.274001	-0.876946	-1.21465e+08	-2.72532
000007	2020-12-31	B	K70	Real Estate Industry	-0.242781	-2.30763	-1.05508e+08	-4.08708
000007	2021-03-31	A	K70	Real Estate Industry	-0.003562	-0.019712	-1.10426e+06	-0.10064
000007	2021-03-31	B	K70	Real Estate Industry	0.001301		529687	0.07087
000007	2021-06-30	A	K70	Real Estate Industry	-0.007682	-0.042896	-2.44261e+06	-0.054118
000007	2021-06-30	B	K70	Real Estate Industry	-0.002947		-1.02631e+06	-0.078738
000007	2021-09-30	A	K70	Real Estate Industry	-0.007781	-0.043591	-2.07989e+06	-0.024131
000007	2021-12-31	A	K70	Real Estate Industry	0.101326	0.443755	4.19017e+07	0.226233
000007	2021-12-31	B	K70	Real Estate Industry	0.086295		3.25531e+07	1.13918
000007	2022-03-31	A	K70	Real Estate Industry	-0.010328	-0.039601	-4.15109e+06	-0.073798
000007	2022-06-30	A	K70	Real Estate Industry	-0.027713	-0.110935	-1.21766e+07	-0.100557
000007	2022-06-30	B	K70	Real Estate Industry	-0.033916	-2.68656	-1.2722e+07	-0.900893
000007	2022-09-30	A	K70	Real Estate Industry	-0.026879	-0.107298	-1.27994e+07	-0.059895
000007	2022-12-31	A	K70	Real Estate Industry	-0.016099	-0.058507	-7.11401e+06	-0.028656
000007	2022-12-31	B	K70	Real Estate Industry	-0.005995	-0.273741	-1.93364e+06	-0.070384
000007	2023-03-31	A	K70	Real Estate Industry	-0.001803	-0.00626	-575308	-0.012886
000007	2023-06-30	A			0.02765	0.092131	9.82763e+06	0.095118
000007	2023-06-30	B			0.03946	1.24231	1.25882e+07	0.824599
000007	2023-09-30	A			0.022221	0.075386	9.07227e+06	0.052266
000007	2023-12-31	A			0.097012	0.303848	3.84223e+07	0.168663
000007	2023-12-31	B			0.061372	1.48468	2.09006e+07	0.661301
000008	2013-03-31	A	H61	Hospitality Accommodation Industry	0.006476	0.007276	5.57439e+06	0.054629
000008	2013-03-31	B	H61	Hospitality Accommodation Industry	-7.4e-05	-7.4e-05	-270384	-0.022421
000008	2013-06-30	A	H61	Hospitality Accommodation Industry	0.01723	0.01931	1.36471e+07	0.07107
000008	2013-06-30	B	H61	Hospitality Accommodation Industry	-0.000557	-0.000561	-666477	-0.085505
000008	2013-09-30	A	H61	Hospitality Accommodation Industry	0.027598	0.030992	2.26653e+07	0.074609
000008	2013-09-30	B	H61	Hospitality Accommodation Industry	-0.000364	-0.000366	-790074	-0.037086
000008	2013-12-31	A	H61	Hospitality Accommodation Industry	0.036693	0.041213	3.03145e+07	0.074751
000008	2013-12-31	B	H61	Hospitality Accommodation Industry	-0.000169	-0.00017	-1.78359e+06	-0.013149
000008	2014-03-31	A	H61	Hospitality Accommodation Industry	0.007659	0.008484	6.44484e+06	0.067653
000008	2014-03-31	B	H61	Hospitality Accommodation Industry	-7.3e-05	-7.3e-05	-230082	-0.023266
000008	2014-06-30	A	H61	Hospitality Accommodation Industry	0.013717	0.015202	1.25846e+07	0.059744
000008	2014-06-30	B	H61	Hospitality Accommodation Industry	0.057894	0.060612	3.30632e+07	11.0596
000008	2014-09-30	A	H61	Hospitality Accommodation Industry	0.015405	0.017194	1.63693e+07	0.042949
000008	2014-09-30	B	H61	Hospitality Accommodation Industry	0.044827	0.047804	2.54045e+07	5.51828
000008	2014-12-31	A	H61	Hospitality Accommodation Industry	0.011942	0.013368	1.9493e+07	0.025283
000008	2014-12-31	B	H61	Hospitality Accommodation Industry	0.076684	0.081574	4.73943e+07	1.24798
000008	2015-03-31	A	H61	Hospitality Accommodation Industry	0.027514	0.032309	6.59203e+07	0.24387
000008	2015-03-31	B	H61	Hospitality Accommodation Industry	0.013357	0.013912	3.04334e+07	0.439537
000008	2015-06-30	A	C37	Railway, Ship, Aerospace and Other Transportation Equipment Manufacturing Industry	0.039013	0.045509	9.88638e+07	0.15463
000008	2015-06-30	B	C37	Railway, Ship, Aerospace and Other Transportation Equipment Manufacturing Industry	0.013221	0.013759	3.00127e+07	0.431052
000008	2015-09-30	A	C37	Railway, Ship, Aerospace and Other Transportation Equipment Manufacturing Industry	0.050925	0.060146	1.31806e+08	0.134595
000008	2015-09-30	B	C37	Railway, Ship, Aerospace and Other Transportation Equipment Manufacturing Industry	0.010967	0.011516	2.50666e+07	0.356837
000008	2015-12-31	A	C37	Railway, Ship, Aerospace and Other Transportation Equipment Manufacturing Industry	0.089088	0.108321	2.39353e+08	0.146639
000008	2015-12-31	B	C37	Railway, Ship, Aerospace and Other Transportation Equipment Manufacturing Industry	0.005222	0.005527	1.21742e+07	0.170729
000008	2016-03-31	A	C37	Railway, Ship, Aerospace and Other Transportation Equipment Manufacturing Industry	0.002218	0.00269	1.61591e+07	0.054137
000008	2016-03-31	B	C37	Railway, Ship, Aerospace and Other Transportation Equipment Manufacturing Industry	-0.000528	-0.000557	-3.95885e+06	-418.54
000008	2016-06-30	A	C37	Railway, Ship, Aerospace and Other Transportation Equipment Manufacturing Industry	0.008001	0.009772	5.52949e+07	0.068142
000008	2016-06-30	B	C37	Railway, Ship, Aerospace and Other Transportation Equipment Manufacturing Industry	0.006756	0.007109	2.57733e+07	1782.08
000008	2016-09-30	A	C37	Railway, Ship, Aerospace and Other Transportation Equipment Manufacturing Industry	0.040762	0.050009	2.86052e+08	0.21762
000008	2016-09-30	B	C37	Railway, Ship, Aerospace and Other Transportation Equipment Manufacturing Industry	0.036591	0.038512	1.9234e+08	434.564
000008	2016-12-31	A	C37	Railway, Ship, Aerospace and Other Transportation Equipment Manufacturing Industry	0.09006	0.116852	6.44172e+08	0.282804
000008	2016-12-31	B	C37	Railway, Ship, Aerospace and Other Transportation Equipment Manufacturing Industry	0.028878	0.031391	1.52264e+08	27.8252
000008	2017-03-31	A	C37	Railway, Ship, Aerospace and Other Transportation Equipment Manufacturing Industry	0.001183	0.001548	1.42506e+07	0.04727
000008	2017-03-31	B	C37	Railway, Ship, Aerospace and Other Transportation Equipment Manufacturing Industry	-0.000869	-0.000962	-5.68288e+06	-40.0051
000008	2017-06-30	A	C37	Railway, Ship, Aerospace and Other Transportation Equipment Manufacturing Industry	0.007567	0.010118	8.42323e+07	0.110399
000008	2017-06-30	B	C37	Railway, Ship, Aerospace and Other Transportation Equipment Manufacturing Industry	-0.003497	-0.004041	-2.02771e+07	-83.0647
000008	2017-09-30	A	C37	Railway, Ship, Aerospace and Other Transportation Equipment Manufacturing Industry	0.015235	0.021549	1.77634e+08	0.137431
000008	2017-09-30	B	C37	Railway, Ship, Aerospace and Other Transportation Equipment Manufacturing Industry	-0.007	-0.008922	-3.81975e+07	-5.31719
000008	2017-12-31	A	C37	Railway, Ship, Aerospace and Other Transportation Equipment Manufacturing Industry	0.094283	0.13318	1.03945e+09	0.381654
000008	2017-12-31	B	C37	Railway, Ship, Aerospace and Other Transportation Equipment Manufacturing Industry	0.024063	0.030925	1.46363e+08	1.74791
000008	2018-03-31	A	C37	Railway, Ship, Aerospace and Other Transportation Equipment Manufacturing Industry	0.001005	0.001439	1.70265e+07	0.049546
000008	2018-03-31	B	C37	Railway, Ship, Aerospace and Other Transportation Equipment Manufacturing Industry	-0.001157	-0.00171	-1.01794e+07	-2.64046
000008	2018-06-30	A	C37	Railway, Ship, Aerospace and Other Transportation Equipment Manufacturing Industry	0.006302	0.009013	110727952	0.088351
000008	2018-06-30	B	C37	Railway, Ship, Aerospace and Other Transportation Equipment Manufacturing Industry	0.027365	0.043224	1.89634e+08	25.976
000008	2018-09-30	A	C37	Railway, Ship, Aerospace and Other Transportation Equipment Manufacturing Industry	0.012848	0.018393	2.15527e+08	0.102455
000008	2018-09-30	B	C37	Railway, Ship, Aerospace and Other Transportation Equipment Manufacturing Industry	0.031229	0.047544	2.21163e+08	18.8337
000008	2018-12-31	A	C37	Railway, Ship, Aerospace and Other Transportation Equipment Manufacturing Industry	0.032338	0.04686	4.92768e+08	0.133295
000008	2018-12-31	B	C37	Railway, Ship, Aerospace and Other Transportation Equipment Manufacturing Industry	0.024002	0.036801	1.90028e+08	1.33103
000008	2019-03-31	A	C37	Railway, Ship, Aerospace and Other Transportation Equipment Manufacturing Industry	0.001014	0.001435	2.79366e+07	0.034458
000008	2019-03-31	B	C37	Railway, Ship, Aerospace and Other Transportation Equipment Manufacturing Industry	-4e-05	-6.2e-05	5.84334e+06	-0.004932
000008	2019-06-30	A	C37	Railway, Ship, Aerospace and Other Transportation Equipment Manufacturing Industry	0.00674	0.009503	1.24555e+08	0.07528
000008	2019-06-30	B	C37	Railway, Ship, Aerospace and Other Transportation Equipment Manufacturing Industry	-0.003901	-0.006144	1.20194e+06	-0.247269
000008	2019-09-30	A	C37	Railway, Ship, Aerospace and Other Transportation Equipment Manufacturing Industry	0.014971	0.021446	2.69664e+08	0.101086
000008	2019-09-30	B	C37	Railway, Ship, Aerospace and Other Transportation Equipment Manufacturing Industry	0.003703	0.006084	7.26039e+07	0.088381
000008	2019-12-31	A	C37	Railway, Ship, Aerospace and Other Transportation Equipment Manufacturing Industry	0.04064	0.061065	6.41351e+08	0.142049
000008	2019-12-31	B	C37	Railway, Ship, Aerospace and Other Transportation Equipment Manufacturing Industry	0.004257	0.007146	8.99123e+07	0.052734
000008	2020-03-31	A	C37	Railway, Ship, Aerospace and Other Transportation Equipment Manufacturing Industry	-0.008948	-0.014311	-7.58989e+07	-0.902771
000008	2020-03-31	B	C37	Railway, Ship, Aerospace and Other Transportation Equipment Manufacturing Industry	-0.004905	-0.009248	-1.03989e+07
000008	2020-06-30	A	C37	Railway, Ship, Aerospace and Other Transportation Equipment Manufacturing Industry	-0.02453	-0.039536	-2.48038e+08	-0.688705
000008	2020-06-30	B	C37	Railway, Ship, Aerospace and Other Transportation Equipment Manufacturing Industry	-0.009905	-0.018478	-1.8387e+07	-5.67265
000008	2020-09-30	A	C37	Railway, Ship, Aerospace and Other Transportation Equipment Manufacturing Industry	-0.019296	-0.031497	-1.52618e+08	-0.246111
000008	2020-09-30	B	C37	Railway, Ship, Aerospace and Other Transportation Equipment Manufacturing Industry	-0.014957	-0.028743	-2.91616e+07	-6.42744
000008	2020-12-31	A	C37	Railway, Ship, Aerospace and Other Transportation Equipment Manufacturing Industry	-0.071722	-0.125232	-7.39447e+08	-0.465169
000008	2020-12-31	B	C37	Railway, Ship, Aerospace and Other Transportation Equipment Manufacturing Industry	-0.055971	-0.115969	-3.05905e+08	-3.02494
000008	2021-03-31	A	C37	Railway, Ship, Aerospace and Other Transportation Equipment Manufacturing Industry	-0.006711	-0.013171	-3.26337e+07	-0.584524
000008	2021-03-31	B	C37	Railway, Ship, Aerospace and Other Transportation Equipment Manufacturing Industry	-0.004018	-0.010194	6.59678e+06
000008	2021-06-30	A	C37	Railway, Ship, Aerospace and Other Transportation Equipment Manufacturing Industry	-0.011595	-0.022488	-5.33186e+07	-0.280818
000008	2021-06-30	B	C37	Railway, Ship, Aerospace and Other Transportation Equipment Manufacturing Industry	-0.007606	-0.018103	1.32505e+07	-9.67258
000008	2021-09-30	A	C37	Railway, Ship, Aerospace and Other Transportation Equipment Manufacturing Industry	-0.007359	-0.014456	5.94608e+07	-0.091754
000008	2021-12-31	A	C37	Railway, Ship, Aerospace and Other Transportation Equipment Manufacturing Industry	-0.109394	-0.229707	-1.16208e+09	-0.622531
000008	2021-12-31	B	C37	Railway, Ship, Aerospace and Other Transportation Equipment Manufacturing Industry	-0.146393	-0.373622	-1.03407e+09	-43.8208
000008	2022-03-31	A	C37	Railway, Ship, Aerospace and Other Transportation Equipment Manufacturing Industry	-0.004223	-0.009678	-1.44339e+06	-0.238431
000008	2022-06-30	A	C37	Railway, Ship, Aerospace and Other Transportation Equipment Manufacturing Industry	-0.007059	-0.016114	4.27019e+06	-0.14685
000008	2022-06-30	B	C37	Railway, Ship, Aerospace and Other Transportation Equipment Manufacturing Industry	-0.006146	-0.016982	1.60988e+07	-11.1762
000008	2022-09-30	A	C37	Railway, Ship, Aerospace and Other Transportation Equipment Manufacturing Industry	-0.014122	-0.032681	-4.54274e+07	-0.181254
000008	2022-12-31	A	C37	Railway, Ship, Aerospace and Other Transportation Equipment Manufacturing Industry	-0.071718	-0.172624	-7.19658e+08	-0.477881
000008	2022-12-31	B	C37	Railway, Ship, Aerospace and Other Transportation Equipment Manufacturing Industry	-0.043983	-0.122832	-2.27884e+08	-47.49
000008	2023-03-31	A	C37	Railway, Ship, Aerospace and Other Transportation Equipment Manufacturing Industry	-0.00271	-0.006888	2.63664e+07	-0.071309
000008	2023-06-30	A			-0.007329	-0.018897	5.06955e+06	-0.101818
000008	2023-06-30	B			-0.007579	-0.022298	1.89716e+06	-23.8582
000008	2023-09-30	A			-0.013095	-0.033191	-1.40746e+07	-0.111782
000008	2023-12-31	A			-0.075282	-0.20271	-6.65318e+08	-0.328261
000008	2023-12-31	B			-0.059652	-0.147636	-3.89459e+08	-58.0593
000009	2013-03-31	A	S90	Comprehensive	0.006227	0.017309	1.66743e+08	0.083175
000009	2013-03-31	B	S90	Comprehensive	-0.010273	-0.036133	-2.7129e+07
000009	2013-06-30	A	S90	Comprehensive	0.009875	0.027664	2.80145e+08	0.065818
000009	2013-06-30	B	S90	Comprehensive	0.020629	0.07103	1.67256e+08	8.00262
000009	2013-09-30	A	S90	Comprehensive	0.033463	0.09243	7.07532e+08	0.158342
000009	2013-09-30	B	S90	Comprehensive	0.067825	0.225481	5.2198e+08	25.7711
000009	2013-12-31	A	S90	Comprehensive	0.033166	0.091145	7.17481e+08	0.106895
000009	2013-12-31	B	S90	Comprehensive	0.063733	0.207112	5.07148e+08	21.3042
000009	2014-03-31	A	S90	Comprehensive	0.008766	0.023972	1.87281e+08	0.155979
000009	2014-03-31	B	S90	Comprehensive	0.002914	0.009103	4.89244e+07
000009	2014-06-30	A	S90	Comprehensive	0.023211	0.061303	4.58162e+08	0.175138
000009	2014-06-30	B	S90	Comprehensive	0.021067	0.065106	2.08642e+08	11.748
000009	2014-09-30	A	S90	Comprehensive	0.028747	0.075282	5.92041e+08	0.147898
000009	2014-09-30	B	S90	Comprehensive	0.034294	0.103639	3.23256e+08	7.87708
000009	2014-12-31	A	S90	Comprehensive	0.033352	0.089865	7.74474e+08	0.109602
000009	2014-12-31	B	S90	Comprehensive	0.036118	0.11621	3.95351e+08	7.66718
000009	2015-03-31	A	S90	Comprehensive	0.007104	0.01913	1.80799e+08	0.117003
000009	2015-03-31	B	S90	Comprehensive	-0.00503	-0.015249	2.05127e+06
000009	2015-06-30	A	S90	Comprehensive	0.015221	0.041066	3.61638e+08	0.114719
000009	2015-06-30	B	S90	Comprehensive	-0.011901	-0.037472	-1.62647e+07
000009	2015-09-30	A	S90	Comprehensive	0.053482	0.140566	1.25426e+09	0.268043
000009	2015-09-30	B	S90	Comprehensive	-0.005276	-0.01696	2.9455e+07
000009	2015-12-31	A	S90	Comprehensive	0.058826	0.160746	1.47191e+09	0.198526
000009	2015-12-31	B	S90	Comprehensive	0.10551	0.313201	8.85667e+08	170.462
000009	2016-03-31	A	S90	Comprehensive	0.005837	0.016114	1.96722e+08	0.078016
000009	2016-03-31	B	S90	Comprehensive	-0.005172	-0.015077	-2.87646e+07
000009	2016-06-30	A	S90	Comprehensive	0.010927	0.029604	3.77218e+08	0.071997
000009	2016-06-30	B	S90	Comprehensive	-0.004128	-0.012096	-2.64928e+07
000009	2016-09-30	A	S90	Comprehensive	0.019485	0.052822	6.67983e+08	0.087473
000009	2016-09-30	B	S90	Comprehensive	-0.006655	-0.0199	-4.06694e+07
000009	2016-12-31	A	S90	Comprehensive	0.021113	0.057118	9.08392e+08	0.065424
000009	2016-12-31	B	S90	Comprehensive	-0.008943	-0.027138	-5.03568e+07	-26.0707
000009	2017-03-31	A	S90	Comprehensive	0.003984	0.010736	1.96231e+08	0.069608
000009	2017-03-31	B	S90	Comprehensive	-0.002112	-0.007351	9.52005e+06
000009	2017-06-30	A	S90	Comprehensive	0.009514	0.025277	4.44946e+08	0.074243
000009	2017-06-30	B	S90	Comprehensive	-0.007147	-0.024393	-4.71543e+07	-57.3529
000009	2017-09-30	A	S90	Comprehensive	0.015363	0.040668	7.89807e+08	0.076048
000009	2017-09-30	B	S90	Comprehensive	-0.009488	-0.033748	-2.04555e+07	-78.9856
000009	2017-12-31	A	S90	Comprehensive	0.013266	0.035756	8.32799e+08	0.046024
000009	2017-12-31	B	S90	Comprehensive	-0.015249	-0.054772	-9.90633e+07	-62.9476
000009	2018-03-31	A	S90	Comprehensive	0.002902	0.007935	2.23287e+08	0.039188
000009	2018-03-31	B	S90	Comprehensive	-0.00759	-0.02958	-7.80642e+07	-4093.83
000009	2018-06-30	A	S90	Comprehensive	0.0081	0.022566	5.75665e+08	0.051693
000009	2018-06-30	B	S90	Comprehensive	0.012179	0.046845	2.94028e+08	5018.86
000009	2018-09-30	A	S90	Comprehensive	0.009282	0.026048	6.98071e+08	0.039025
000009	2018-09-30	B	S90	Comprehensive	0.004893	0.018604	2.10399e+08	672.516
000009	2018-12-31	A	S90	Comprehensive	0.023352	0.065214	1.47947e+09	0.056768
000009	2018-12-31	B	S90	Comprehensive	-0.007903	-0.031385	7.5619e+07	-155.222
000009	2019-03-31	A	S90	Comprehensive	0.006212	0.017917	3.905e+08	0.083018
000009	2019-03-31	B	S90	Comprehensive	0.025675	0.100655	3.7803e+08	7452.56
000009	2019-06-30	A	S90	Comprehensive	0.01273	0.036525	8.04525e+08	0.064638
000009	2019-06-30	B	S90	Comprehensive	0.016201	0.065813	3.10304e+08	1955.64
000009	2019-09-30	A	S90	Comprehensive	0.019038	0.054548	1.22492e+09	0.065599
000009	2019-09-30	B	S90	Comprehensive	0.00871	0.03612	2.82635e+08	435.351
000009	2019-12-31	A	S90	Comprehensive	0.023705	0.067289	1.65111e+09	0.059576
000009	2019-12-31	B	S90	Comprehensive	0.01366	0.056574	4.01411e+08	230.864
000009	2020-03-31	A	S90	Comprehensive	0.00378	0.01064	2.85545e+08	0.07079
000009	2020-03-31	B	S90	Comprehensive	-0.00284	-0.011983	1.73063e+07	-281.108
000009	2020-06-30	A	S90	Comprehensive	0.01135	0.031447	6.93311e+08	0.085425
000009	2020-06-30	B	S90	Comprehensive	0.015386	0.063493	3.09819e+08	555.703
000009	2020-09-30	A	S90	Comprehensive	0.026543	0.069632	1.44652e+09	0.118034
000009	2020-09-30	B	S90	Comprehensive	0.021795	0.087736	4.75583e+08	540.031
000009	2020-12-31	A	S90	Comprehensive	0.034408	0.089233	1.93292e+09	0.100793
000009	2020-12-31	B	S90	Comprehensive	0.02332	0.093924	5.80294e+08	416.622
000009	2021-03-31	A	S90	Comprehensive	0.011041	0.026383	5.42692e+08	0.095597
000009	2021-03-31	B	S90	Comprehensive	-2.9e-05	-0.000111	1.94229e+07	-2.72559
000009	2021-06-30	A	S90	Comprehensive	0.034072	0.080668	1.57273e+09	0.137859
000009	2021-06-30	B	S90	Comprehensive	0.013528	0.051226	2.61269e+08	578.707
000009	2021-09-30	A	S90	Comprehensive	0.045852	0.106639	2.17357e+09	0.124785
000009	2021-12-31	A	S90	Comprehensive	0.051041	0.121721	2.58003e+09	0.100216
000009	2021-12-31	B	S90	Comprehensive	0.014663	0.055151	3.78794e+08	7.09903
000009	2022-03-31	A	S90	Comprehensive	0.011568	0.028298	6.24274e+08	0.079347
000009	2022-06-30	A	S90	Comprehensive	0.024735	0.062939	1.42858e+09	0.075322
000009	2022-06-30	B	S90	Comprehensive	0.002621	0.009523	8.84446e+07	125.08
000009	2022-09-30	A	S90	Comprehensive	0.035971	0.092562	2.14526e+09	0.069342
000009	2022-12-31	A	S90	Comprehensive	0.055233	0.143067	3.32228e+09	0.077128
000009	2022-12-31	B	S90	Comprehensive	-0.005843	-0.021552	6.20541e+07	-137.104
000009	2023-03-31	A	S90	Comprehensive	0.008994	0.024319	7.55936e+08	0.056665
000009	2023-06-30	A			0.01981	0.052088	1.45521e+09	0.06179
000009	2023-06-30	B			0.002458	0.00939	9.62082e+07	75.5
000009	2023-09-30	A			0.029042	0.076071	2.18874e+09	0.060773
000009	2023-12-31	A			0.032833	0.084331	2.63896e+09	0.054759
000009	2023-12-31	B			-0.005234	-0.020238	5.48741e+07	-79.7358
000010	2013-03-31	A	C35	Special Purpose Equipment Manufacturing Industry	-0.033123	-0.085767	-7.4074e+06	-0.521452
000010	2013-03-31	B	C35	Special Purpose Equipment Manufacturing Industry	-0.022741	-0.060215	-2.12208e+06	-3.53611
000010	2013-06-30	A	C35	Special Purpose Equipment Manufacturing Industry	0.006299	0.009782	8.92808e+06	0.029915
000010	2013-06-30	B	C35	Special Purpose Equipment Manufacturing Industry	0.001077	0.001274	256731	0.672876
000010	2013-09-30	A	C35	Special Purpose Equipment Manufacturing Industry	0.005589	0.008744	8.57432e+06	0.017565
000010	2013-09-30	B	C35	Special Purpose Equipment Manufacturing Industry	-0.00444	-0.005251	-3.88724e+06	-2.7652
000010	2013-12-31	A	C35	Special Purpose Equipment Manufacturing Industry	0.006013	0.008994	6.08435e+06	0.010516
000010	2013-12-31	B	C35	Special Purpose Equipment Manufacturing Industry	-0.005806	-0.006831	-8.33213e+06	-1.26852
000010	2014-03-31	A	C35	Special Purpose Equipment Manufacturing Industry	-0.00691	-0.009808	-7.68125e+06	-0.159374
000010	2014-03-31	B	C35	Special Purpose Equipment Manufacturing Industry	-0.006863	-0.007482	-6.03991e+06
000010	2014-06-30	A	C35	Special Purpose Equipment Manufacturing Industry	-0.007899	-0.011255	-9.69267e+06	-0.067195
000010	2014-06-30	B	C35	Special Purpose Equipment Manufacturing Industry	-0.01132	-0.012352	-1.03274e+07
000010	2014-09-30	A	C35	Special Purpose Equipment Manufacturing Industry	-0.015677	-0.022229	-1.86983e+07	-0.10803
000010	2014-09-30	B	C35	Special Purpose Equipment Manufacturing Industry	-0.019504	-0.021275	-1.69345e+07
000010	2014-12-31	A	C35	Special Purpose Equipment Manufacturing Industry	-0.082225	-0.124362	-8.39454e+07	-0.327045
000010	2014-12-31	B	C35	Special Purpose Equipment Manufacturing Industry	-0.075008	-0.080663	-5.41478e+07	-470.189
000010	2015-03-31	A	C35	Special Purpose Equipment Manufacturing Industry	-0.003082	-0.004692	157022	-0.016886
000010	2015-03-31	B	C35	Special Purpose Equipment Manufacturing Industry	-0.011621	-0.012771	-8.14231e+06	-311.876
000010	2015-06-30	A	C35	Special Purpose Equipment Manufacturing Industry	0.000701	0.001709	1.08773e+07	0.002325
000010	2015-06-30	B	C35	Special Purpose Equipment Manufacturing Industry	-0.016472	-0.028528	-1.81176e+07	-691.264
000010	2015-09-30	A	E48	Civil Engineering Construction Industry	0.001476	0.003618	1.74363e+07	0.003647
000010	2015-09-30	B	E48	Civil Engineering Construction Industry	-0.034253	-0.056751	-3.37625e+07	-943.714
000010	2015-12-31	A	E48	Civil Engineering Construction Industry	0.006696	0.014677	7.90837e+07	0.020863
000010	2015-12-31	B	E48	Civil Engineering Construction Industry	-0.01346	-0.016859	-2.05944e+07	-172.913
000010	2016-03-31	A	E48	Civil Engineering Construction Industry	-0.00689	-0.015309	-4.41184e+06	-0.273505
000010	2016-03-31	B	E48	Civil Engineering Construction Industry	-0.004326	-0.005144	-6.8218e+06
000010	2016-06-30	A	E48	Civil Engineering Construction Industry	0.005199	0.011742	1.004e+08	0.045967
000010	2016-06-30	B	E48	Civil Engineering Construction Industry	-0.006567	-0.007784	-1.36727e+07	-655.017
000010	2016-09-30	A	E48	Civil Engineering Construction Industry	0.00431	0.009669	1.19939e+08	0.029954
000010	2016-09-30	B	E48	Civil Engineering Construction Industry	-0.008412	-0.009961	-1.96539e+07	-274.343
000010	2016-12-31	A	E48	Civil Engineering Construction Industry	0.007775	0.017779	1.61067e+08	0.036957
000010	2016-12-31	B	E48	Civil Engineering Construction Industry	-0.011883	-0.013781	-3.13408e+07	-275.556
000010	2017-03-31	A	E48	Civil Engineering Construction Industry	-0.005918	-0.011615	-1.30177e+07	-0.24439
000010	2017-03-31	B	E48	Civil Engineering Construction Industry	-0.004095	-0.004252	-1.01226e+07	-1345.08
000010	2017-06-30	A	E48	Civil Engineering Construction Industry	-0.010528	-0.02086	-2.33736e+07	-0.168544
000010	2017-06-30	B	E48	Civil Engineering Construction Industry	-0.00797	-0.008444	-1.98398e+07	-632.483
000010	2017-09-30	A	E48	Civil Engineering Construction Industry	0.002676	0.005347	8.13552e+07	0.018698
000010	2017-09-30	B	E48	Civil Engineering Construction Industry	-0.00939	-0.009971	-2.46229e+07	-201.372
000010	2017-12-31	A	E48	Civil Engineering Construction Industry	-0.263872	-0.617347	-9.97278e+08	-1.38544
000010	2017-12-31	B	E48	Civil Engineering Construction Industry	-0.501018	-0.53783	-9.04417e+08	-3166.76
000010	2018-03-31	A	E48	Civil Engineering Construction Industry	-0.015661	-0.040581	-3.4448e+07	-0.579316
000010	2018-03-31	B	E48	Civil Engineering Construction Industry	-0.007144	-0.008221	-1.19863e+07	-80.6647
000010	2018-06-30	A	E48	Civil Engineering Construction Industry	-0.029551	-0.074698	-6.17399e+07	-0.790732
000010	2018-06-30	B	E48	Civil Engineering Construction Industry	-0.016806	-0.018799	-2.61051e+07	-146.022
000010	2018-09-30	A	E48	Civil Engineering Construction Industry	-0.054497	-0.163506	-1.52375e+08	-1.00778
000010	2018-09-30	B	E48	Civil Engineering Construction Industry	-0.022995	-0.029673	-3.75876e+07	-189.276
000010	2018-12-31	A	E48	Civil Engineering Construction Industry	-0.227803	-0.820729	-6.59287e+08	-2.10333
000010	2018-12-31	B	E48	Civil Engineering Construction Industry	-0.529268	-0.807991	-6.95896e+08	-3406.38
000010	2019-03-31	A	E48	Civil Engineering Construction Industry	0.005926	0.027939	4.86485e+07	0.09954
000010	2019-03-31	B	E48	Civil Engineering Construction Industry	-0.012364	-0.031325	-6.36866e+06	-494.191
000010	2019-06-30	A	E48	Civil Engineering Construction Industry	0.012449	0.060391	1.15639e+08	0.090715
000010	2019-06-30	B	E48	Civil Engineering Construction Industry	-0.024754	-0.063579	-1.22193e+07	-572.105
000010	2019-09-30	A	E48	Civil Engineering Construction Industry	0.029493	0.16928	2.27608e+08	0.102566
000010	2019-09-30	B	E48	Civil Engineering Construction Industry	-0.03479	-0.097415	-1.94241e+07	-862.436
000010	2019-12-31	A	E48	Civil Engineering Construction Industry	0.033345	0.187614	2.87471e+08	0.066626
000010	2019-12-31	B	E48	Civil Engineering Construction Industry	-0.121377	-0.366337	-1.11195e+08	-952.002
000010	2020-03-31	A	E48	Civil Engineering Construction Industry	-0.002761	-0.015688	1.00007e+07	-0.167211
000010	2020-03-31	B	E48	Civil Engineering Construction Industry	0.000826	0.003276	8.75481e+06
000010	2020-06-30	A	E48	Civil Engineering Construction Industry	0.004759	0.027425	7.84584e+07	0.037985
000010	2020-06-30	B	E48	Civil Engineering Construction Industry	-0.011216	-0.04665	4.03841e+06	-5.09208
000010	2020-09-30	A	E48	Civil Engineering Construction Industry	0.012781	0.071543	1.52985e+08	0.072483
000010	2020-09-30	B	E48	Civil Engineering Construction Industry	-0.025364	-0.103163	-5.91965e+06	-10.9582
000010	2020-12-31	A	E48	Civil Engineering Construction Industry	0.019495	0.097266	1.96258e+08	0.054208
000010	2020-12-31	B	E48	Civil Engineering Construction Industry	-0.048483	-0.185449	-2.48813e+07	-2.68306
000010	2021-03-31	A	E48	Civil Engineering Construction Industry	0.002191	0.00948	3.23854e+07	0.034105
000010	2021-03-31	B	E48	Civil Engineering Construction Industry	-0.01624	-0.062027	-6.0401e+06	-67.7211
000010	2021-06-30	A	E48	Civil Engineering Construction Industry	0.00446	0.019661	6.29941e+07	0.028809
000010	2021-06-30	B	E48	Civil Engineering Construction Industry	-0.012123	-0.048907	5.88892e+06	-0.117993
000010	2021-09-30	A	E48	Civil Engineering Construction Industry	0.010563	0.047808	1.16812e+08	0.037895
000010	2021-12-31	A	E48	Civil Engineering Construction Industry	0.009656	0.046871	1.33917e+08	0.022339
000010	2021-12-31	B	E48	Civil Engineering Construction Industry	-0.018007	-0.073126	1.85945e+07	-0.0975
000010	2022-03-31	A	E48	Civil Engineering Construction Industry	0.001118	0.005716	2.61825e+07	0.026762
000010	2022-06-30	A	E48	Civil Engineering Construction Industry	0.002587	0.009662	4.90382e+07	0.027263
000010	2022-06-30	B	E48	Civil Engineering Construction Industry	0.002441	0.006491	2.12115e+07	0.122183
000010	2022-09-30	A	E48	Civil Engineering Construction Industry	-0.001199	-0.004438	5.21181e+07	-0.009665
000010	2022-12-31	A	E48	Civil Engineering Construction Industry	-0.167251	-0.782503	-5.79655e+08	-1.11993
000010	2022-12-31	B	E48	Civil Engineering Construction Industry	-0.107391	-0.292222	-1.31566e+08	-4.21136
000010	2023-03-31	A	E48	Civil Engineering Construction Industry	-0.009902	-0.039973	-8.31853e+06	-0.283398
000010	2023-06-30	A			-0.043096	-0.18513	-7.65332e+07	-0.782572
000010	2023-06-30	B			-0.01621	-0.035563	-9.51408e+06	-6.74053
000010	2023-09-30	A			-0.059752	-0.266766	-9.88818e+07	-0.860314
000010	2023-12-31	A			-0.200381	-1.1824	-5.70636e+08	-2.23606
000010	2023-12-31	B			-0.033818	-0.079309	-5.69438e+07	-4.58115
000011	2013-03-31	A	K70	Real Estate Industry	0.062356	0.145719	3.10618e+08	0.269685
000011	2013-03-31	B	K70	Real Estate Industry	0.002948	0.007093	6.33409e+06	0.576316
000011	2013-06-30	A	K70	Real Estate Industry	0.091529	0.210456	4.56092e+08	0.262278
000011	2013-06-30	B	K70	Real Estate Industry	0.01542	0.038296	4.04762e+07	1.5777
000011	2013-09-30	A	K70	Real Estate Industry	0.092114	0.211855	4.57514e+08	0.240434
000011	2013-09-30	B	K70	Real Estate Industry	0.015013	0.036995	4.21056e+07	1.00414
000011	2013-12-31	A	K70	Real Estate Industry	0.076902	0.181905	4.166e+08	0.185793
000011	2013-12-31	B	K70	Real Estate Industry	0.071447	0.166281	1.94396e+08	3.60324
000011	2014-03-31	A	K70	Real Estate Industry	0.007256	0.015256	3.45312e+07	0.142574
000011	2014-03-31	B	K70	Real Estate Industry	0.00036	0.000793	926210	0.078864
000011	2014-06-30	A	K70	Real Estate Industry	0.03004	0.062775	1.41487e+08	0.223538
000011	2014-06-30	B	K70	Real Estate Industry	0.001421	0.003207	884512	0.114115
000011	2014-09-30	A	K70	Real Estate Industry	0.081799	0.17088	4.096e+08	0.397664
000011	2014-09-30	B	K70	Real Estate Industry	0.061254	0.136962	2.06807e+08	3.30772
000011	2014-12-31	A	K70	Real Estate Industry	0.107651	0.215275	5.41067e+08	0.32914
000011	2014-12-31	B	K70	Real Estate Industry	0.053882	0.123584	1.87635e+08	2.26746
000011	2015-03-31	A	K70	Real Estate Industry	9.3e-05	0.000172	-895606	0.002634
000011	2015-03-31	B	K70	Real Estate Industry	-0.000132	-0.000318	-1.99015e+06	-0.025995
000011	2015-06-30	A	K70	Real Estate Industry	0.008158	0.015399	3.78105e+07	0.091991
000011	2015-06-30	B	K70	Real Estate Industry	0.001855	0.004648	4.43868e+06	0.179927
000011	2015-09-30	A	K70	Real Estate Industry	0.011773	0.022881	5.75401e+07	0.073038
000011	2015-09-30	B	K70	Real Estate Industry	0.00192	0.004886	4.3783e+06	0.124916
000011	2015-12-31	A	K70	Real Estate Industry	0.037957	0.075108	2.08877e+08	0.145552
000011	2015-12-31	B	K70	Real Estate Industry	0.058391	0.145372	2.04678e+08	2.94162
000011	2016-03-31	A	K70	Real Estate Industry	0.000119	0.000275	-1.87235e+06	0.002943
000011	2016-03-31	B	K70	Real Estate Industry	0.000263	0.000706	407640	0.058473
000011	2016-06-30	A	K70	Real Estate Industry	-0.00102	-0.00253	-9.67516e+06	-0.014107
000011	2016-06-30	B	K70	Real Estate Industry	0.001466	0.004266	3.41504e+06	0.165205
000011	2016-09-30	A	K70	Real Estate Industry	-0.001306	-0.003473	-1.98361e+07	-0.013597
000011	2016-09-30	B	K70	Real Estate Industry	0.001224	0.003793	-1.05427e+06	0.097422
000011	2016-12-31	A	K70	Real Estate Industry	0.06432	0.157293	4.688e+08	0.172327
000011	2016-12-31	B	K70	Real Estate Industry	0.251196	0.569308	1.10463e+09	0.701627
000011	2017-03-31	A	K70	Real Estate Industry	0.046434	0.117706	3.9429e+08	0.290365
000011	2017-03-31	B	K70	Real Estate Industry	0.067076	0.125882	3.903e+08	0.320851
000011	2017-06-30	A	K70	Real Estate Industry	0.057873	0.1435	4.50215e+08	0.276625
000011	2017-06-30	B	K70	Real Estate Industry	0.176312	0.29469	8.3296e+08	0.791254
000011	2017-09-30	A	K70	Real Estate Industry	0.095219	0.21779	7.25832e+08	0.217198
000011	2017-09-30	B	K70	Real Estate Industry	0.173015	0.295605	8.34077e+08	0.77981
000011	2017-12-31	A	K70	Real Estate Industry	0.103416	0.233588	8.0234e+08	0.214468
000011	2017-12-31	B	K70	Real Estate Industry	0.18795	0.31611	9.1818e+08	0.830097
000011	2018-03-31	A	K70	Real Estate Industry	0.010334	0.018119	5.24889e+07	0.0982
000011	2018-03-31	B	K70	Real Estate Industry	0.004078	0.005504	3.56069e+06	0.918183
000011	2018-06-30	A	K70	Real Estate Industry	0.016606	0.028861	8.19426e+07	0.100571
000011	2018-06-30	B	K70	Real Estate Industry	0.005914	0.007946	6.09299e+06	0.672473
000011	2018-09-30	A	K70	Real Estate Industry	0.028058	0.049646	1.50671e+08	0.120257
000011	2018-09-30	B	K70	Real Estate Industry	0.009008	0.012625	1.40532e+07	0.521182
000011	2018-12-31	A	K70	Real Estate Industry	0.105705	0.189235	7.19896e+08	0.212634
000011	2018-12-31	B	K70	Real Estate Industry	0.076058	0.113335	4.16973e+08	0.264491
000011	2019-03-31	A	K70	Real Estate Industry	0.010134	0.021224	1.0456e+08	0.190826
000011	2019-03-31	B	K70	Real Estate Industry	0.013229	0.022577	8.11327e+07	0.409657
000011	2019-06-30	A	K70	Real Estate Industry	0.010081	0.022267	1.77682e+08	0.099689
000011	2019-06-30	B	K70	Real Estate Industry	0.024873	0.04361	1.53899e+08	0.388346
000011	2019-09-30	A	K70	Real Estate Industry	0.005662	0.013706	2.06897e+08	0.046063
000011	2019-09-30	B	K70	Real Estate Industry	0.028607	0.05286	1.80862e+08	0.426957
000011	2019-12-31	A	K70	Real Estate Industry	0.089453	0.207644	1.13957e+09	0.187328
000011	2019-12-31	B	K70	Real Estate Industry	0.027618	0.06065	1.75323e+08	0.417044
000011	2020-03-31	A	K70	Real Estate Industry	0.011644	0.038565	2.21093e+08	0.149072
000011	2020-03-31	B	K70	Real Estate Industry	0.004361	0.012571	2.40831e+07	3.09484
000011	2020-06-30	A	K70	Real Estate Industry	0.016377	0.054745	3.20704e+08	0.125161
000011	2020-06-30	B	K70	Real Estate Industry	0.003874	0.011068	3.31879e+07	0.962672
000011	2020-09-30	A	K70	Real Estate Industry	0.01231	0.043781	3.19695e+08	0.080681
000011	2020-09-30	B	K70	Real Estate Industry	0.004223	0.013008	4.60864e+07	0.760415
000011	2020-12-31	A	K70	Real Estate Industry	0.06365	0.20754	1.14537e+09	0.178185
000011	2020-12-31	B	K70	Real Estate Industry	0.004047	0.012466	3.52194e+07	0.436833
000011	2021-03-31	A	K70	Real Estate Industry	0.01676	0.053208	2.84654e+08	0.231959
000011	2021-03-31	B	K70	Real Estate Industry	0.004817	0.015448	3.47925e+07	1.52953
000011	2021-06-30	A	K70	Real Estate Industry	0.05246	0.167453	8.63989e+08	0.263149
000011	2021-06-30	B	K70	Real Estate Industry	0.010478	0.037913	5.45266e+07	1.85657
000011	2021-09-30	A	K70	Real Estate Industry	0.058371	0.188634	9.75714e+08	0.239893
000011	2021-12-31	A	K70	Real Estate Industry	0.073668	0.237424	1.3197e+09	0.219672
000011	2021-12-31	B	K70	Real Estate Industry	0.012893	0.050045	9.85889e+07	1.29537
000011	2022-03-31	A	K70	Real Estate Industry	0.014814	0.046973	2.95721e+08	0.171813
000011	2022-06-30	A	K70	Real Estate Industry	0.016223	0.0548	3.62049e+08	0.12136
000011	2022-06-30	B	K70	Real Estate Industry	0.003041	0.016295	4.32802e+07	0.942249
000011	2022-09-30	A	K70	Real Estate Industry	0.030026	0.098568	6.47189e+08	0.141377
000011	2022-12-31	A	K70	Real Estate Industry	0.034845	0.116266	8.01304e+08	0.142731
000011	2022-12-31	B	K70	Real Estate Industry	0.019195	0.100889	2.36129e+08	2.55
000011	2023-03-31	A	K70	Real Estate Industry	0.000618	0.002182	2.59031e+07	0.023722
000011	2023-06-30	A			0.013715	0.048037	3.17658e+08	0.112648
000011	2023-06-30	B			0.017742	0.102629	2.52554e+08	0.18257
000011	2023-09-30	A			0.014473	0.050756	3.4882e+08	0.093564
000011	2023-12-31	A			0.02744	0.098069	7.50579e+08	0.151717
000011	2023-12-31	B			0.062745	0.331129	9.10038e+08	0.63784
000012	2013-03-31	A	C30	Non-metallic Mineral Products Industry	0.008914	0.01764	235693941	0.089026
000012	2013-03-31	B	C30	Non-metallic Mineral Products Industry	-0.000781	-0.001414	2600558	-9.8962
000012	2013-06-30	A	C30	Non-metallic Mineral Products Industry	0.02778	0.05655	645196988	0.116436
000012	2013-06-30	B	C30	Non-metallic Mineral Products Industry	0.052889	0.095479	522078408	680.838
000012	2013-09-30	A	C30	Non-metallic Mineral Products Industry	0.048045	0.098177	1109618730	0.128927
000012	2013-09-30	B	C30	Non-metallic Mineral Products Industry	0.05624	0.103631	579074070	742.541
000012	2013-12-31	A	C30	Non-metallic Mineral Products Industry	0.110232	0.206931	2119400589	0.209627
000012	2013-12-31	B	C30	Non-metallic Mineral Products Industry	0.084753	0.146703	882714966	1098.7
000012	2014-03-31	A	C30	Non-metallic Mineral Products Industry	0.008773	0.015752	219980143	0.089816
000012	2014-03-31	B	C30	Non-metallic Mineral Products Industry	-0.001904	-0.003326	3372981
000012	2014-06-30	A	C30	Non-metallic Mineral Products Industry	0.041317	0.074138	787219982	0.189169
000012	2014-06-30	B	C30	Non-metallic Mineral Products Industry	0.067185	0.115101	729669014
000012	2014-09-30	A	C30	Non-metallic Mineral Products Industry	0.051415	0.092223	1040160214	0.151512
000012	2014-09-30	B	C30	Non-metallic Mineral Products Industry	0.06143	0.106008	711168637
000012	2014-12-31	A	C30	Non-metallic Mineral Products Industry	0.056255	0.100983	1129393923	0.121236
000012	2014-12-31	B	C30	Non-metallic Mineral Products Industry	0.047475	0.083929	601575081	578.496
000012	2015-03-31	A	C30	Non-metallic Mineral Products Industry	0.005861	0.010292	147249599	0.058349
000012	2015-03-31	B	C30	Non-metallic Mineral Products Industry	-0.00068	-0.001188	11890799
000012	2015-06-30	A	C30	Non-metallic Mineral Products Industry	0.014415	0.027182	359865531	0.066384
000012	2015-06-30	B	C30	Non-metallic Mineral Products Industry	0.046098	0.08635	540382166
000012	2015-09-30	A	C30	Non-metallic Mineral Products Industry	0.0268	0.049983	650319320	0.076054
000012	2015-09-30	B	C30	Non-metallic Mineral Products Industry	0.048687	0.091429	587111112
000012	2015-12-31	A	C30	Non-metallic Mineral Products Industry	0.035404	0.067211	920240470	0.07371
000012	2015-12-31	B	C30	Non-metallic Mineral Products Industry	0.038672	0.075968	602370613
000012	2016-03-31	A	C30	Non-metallic Mineral Products Industry	0.013274	0.025676	297393744	0.105075
000012	2016-03-31	B	C30	Non-metallic Mineral Products Industry	0.019796	0.040603	228315627	207.285
000012	2016-06-30	A	C30	Non-metallic Mineral Products Industry	0.028518	0.058684	676497879	0.110048
000012	2016-06-30	B	C30	Non-metallic Mineral Products Industry	0.029086	0.062894	340926812	306.024
000012	2016-09-30	A	C30	Non-metallic Mineral Products Industry	0.04411	0.089187	1048343965	0.110188
000012	2016-09-30	B	C30	Non-metallic Mineral Products Industry	0.027481	0.058666	322262708	32.13
000012	2016-12-31	A	C30	Non-metallic Mineral Products Industry	0.049032	0.101942	1221929188	0.089617
000012	2016-12-31	B	C30	Non-metallic Mineral Products Industry	0.026409	0.059503	317638682	13.1645
000012	2017-03-31	A	C30	Non-metallic Mineral Products Industry	0.010194	0.021441	275697175	0.077136
000012	2017-03-31	B	C30	Non-metallic Mineral Products Industry	-0.001735	-0.003989	-16567583	-1.51413
000012	2017-06-30	A	C30	Non-metallic Mineral Products Industry	0.022819	0.048383	624041096	0.080944
000012	2017-06-30	B	C30	Non-metallic Mineral Products Industry	-0.006139	-0.014207	-47577228	-2.46847
000012	2017-09-30	A	C30	Non-metallic Mineral Products Industry	0.040034	0.085896	1096103428	0.092649
000012	2017-09-30	B	C30	Non-metallic Mineral Products Industry	-0.008581	-0.019907	-53783159	-2.211
000012	2017-12-31	A	C30	Non-metallic Mineral Products Industry	0.04518	0.098012	1312268106	0.076166
000012	2017-12-31	B	C30	Non-metallic Mineral Products Industry	0.030183	0.065381	370620852	5.46693
000012	2018-03-31	A	C30	Non-metallic Mineral Products Industry	0.00812	0.017904	279723983	0.060478
000012	2018-03-31	B	C30	Non-metallic Mineral Products Industry	-0.002919	-0.006068	-21671797	-2.08901
000012	2018-06-30	A	C30	Non-metallic Mineral Products Industry	0.017927	0.04013	606330647	0.065632
000012	2018-06-30	B	C30	Non-metallic Mineral Products Industry	0.01257	0.026985	165900649	4.42762
000012	2018-09-30	A	C30	Non-metallic Mineral Products Industry	0.024676	0.053761	848355244	0.05961
000012	2018-09-30	B	C30	Non-metallic Mineral Products Industry	0.00793	0.016832	139168393	1.916
000012	2018-12-31	A	C30	Non-metallic Mineral Products Industry	0.024436	0.051808	894000366	0.044506
000012	2018-12-31	B	C30	Non-metallic Mineral Products Industry	0.003502	0.007289	114233610	0.630388
000012	2019-03-31	A	C30	Non-metallic Mineral Products Industry	0.007126	0.014278	246156121	0.061159
000012	2019-03-31	B	C30	Non-metallic Mineral Products Industry	-0.003033	-0.006377	-1746628	-1.64671
000012	2019-06-30	A	C30	Non-metallic Mineral Products Industry	0.020592	0.040369	622264666	0.079116
000012	2019-06-30	B	C30	Non-metallic Mineral Products Industry	0.027209	0.056578	363894012	7.84526
000012	2019-09-30	A	C30	Non-metallic Mineral Products Industry	0.029947	0.058064	905594789	0.073361
000012	2019-09-30	B	C30	Non-metallic Mineral Products Industry	0.022193	0.047091	345671319	4.30207
000012	2019-12-31	A	C30	Non-metallic Mineral Products Industry	0.030037	0.058029	952524030	0.053516
000012	2019-12-31	B	C30	Non-metallic Mineral Products Industry	0.019556	0.041884	341379646	2.66963
000012	2020-03-31	A	C30	Non-metallic Mineral Products Industry	0.005825	0.011286	193448407	0.064585
000012	2020-03-31	B	C30	Non-metallic Mineral Products Industry	-0.002496	-0.005874	-1600615	-1.60591
000012	2020-06-30	A	C30	Non-metallic Mineral Products Industry	0.021396	0.040353	617735370	0.090836
000012	2020-06-30	B	C30	Non-metallic Mineral Products Industry	0.049519	0.109571	678358321	15.976
000012	2020-09-30	A	C30	Non-metallic Mineral Products Industry	0.041219	0.073353	1127736277	0.100296
000012	2020-09-30	B	C30	Non-metallic Mineral Products Industry	0.049207	0.099143	666514926	9.47511
000012	2020-12-31	A	C30	Non-metallic Mineral Products Industry	0.045003	0.079286	1329703046	0.076088
000012	2020-12-31	B	C30	Non-metallic Mineral Products Industry	0.082115	0.161398	1074547789	4.17387
000012	2021-03-31	A	C30	Non-metallic Mineral Products Industry	0.031976	0.053034	744015116	0.192348
000012	2021-03-31	B	C30	Non-metallic Mineral Products Industry	-0.007619	-0.013577	-38168156	-4.23904
000012	2021-06-30	A	C30	Non-metallic Mineral Products Industry	0.075124	0.122812	1711258193	0.206957
000012	2021-06-30	B	C30	Non-metallic Mineral Products Industry	0.055645	0.096009	662087658	13.841
000012	2021-09-30	A	C30	Non-metallic Mineral Products Industry	0.082408	0.136877	1993639214	0.15003
000012	2021-12-31	A	C30	Non-metallic Mineral Products Industry	0.082557	0.138887	2068584374	0.114553
000012	2021-12-31	B	C30	Non-metallic Mineral Products Industry	0.093908	0.169957	1217710737	3.6683
000012	2022-03-31	A	C30	Non-metallic Mineral Products Industry	0.019078	0.032153	485153792	0.13916
000012	2022-06-30	A	C30	Non-metallic Mineral Products Industry	0.047563	0.083603	1240313583	0.15471
000012	2022-06-30	B	C30	Non-metallic Mineral Products Industry	0.053454	0.099256	725552372	2.91727
000012	2022-09-30	A	C30	Non-metallic Mineral Products Industry	0.074056	0.133431	2047803914	0.153541
000012	2022-12-31	A	C30	Non-metallic Mineral Products Industry	0.089146	0.161923	2427087929	0.134445
000012	2022-12-31	B	C30	Non-metallic Mineral Products Industry	0.066039	0.122279	946890277	2.24096
000012	2023-03-31	A	C30	Non-metallic Mineral Products Industry	0.015229	0.028919	494917711	0.096411
000012	2023-06-30	A			0.033173	0.063798	1028756223	0.105121
000012	2023-06-30	B			0.131853	0.222196	1755750865	7.91481
000012	2023-09-30	A			0.05316	0.104669	1682413832	0.108026
000012	2023-12-31	A			0.054969	0.110806	1791022038	0.084993
000012	2023-12-31	B			0.128668	0.230607	1783588761	4.39119
000014	2013-03-31	A	K70	Real Estate Industry	0.000297	0.000968	9.31344e+06	0.004263
000014	2013-03-31	B	K70	Real Estate Industry	-0.009216	-0.023724	-1.27437e+07	-4.03989
000014	2013-06-30	A	K70	Real Estate Industry	-0.00177	-0.005595	1.8556e+07	-0.014085
000014	2013-06-30	B	K70	Real Estate Industry	-0.023755	-0.059905	-2.78899e+07	-5.01523
000014	2013-09-30	A	K70	Real Estate Industry	-0.003131	-0.009767	2.67804e+07	-0.016812
000014	2013-09-30	B	K70	Real Estate Industry	-0.038025	-0.091472	-4.1906e+07	-5.08624
000014	2013-12-31	A	K70	Real Estate Industry	0.017994	0.054295	6.40409e+07	0.062431
000014	2013-12-31	B	K70	Real Estate Industry	0.006811	0.015756	1.3326e+06	0.476965
000014	2014-03-31	A	K70	Real Estate Industry	0.015291	0.043017	3.23264e+07	0.335747
000014	2014-03-31	B	K70	Real Estate Industry	0.024304	0.053565	3.43547e+07	0.476264
000014	2014-06-30	A	K70	Real Estate Industry	0.014723	0.043749	4.63892e+07	0.154073
000014	2014-06-30	B	K70	Real Estate Industry	0.00954	0.023569	2.50414e+07	0.191202
000014	2014-09-30	A	K70	Real Estate Industry	0.008768	0.026859	3.25516e+07	0.068652
000014	2014-09-30	B	K70	Real Estate Industry	-0.004616	-0.011464	246607	-0.08697
000014	2014-12-31	A	K70	Real Estate Industry	0.030408	0.090538	9.41338e+07	0.122668
000014	2014-12-31	B	K70	Real Estate Industry	0.032112	0.075025	7.02456e+07	0.247203
000014	2015-03-31	A	K70	Real Estate Industry	0.000266	0.000808	2.53151e+06	0.016109
000014	2015-03-31	B	K70	Real Estate Industry	-0.001684	-0.003993	-1.75872e+06	-0.972786
000014	2015-06-30	A	K70	Real Estate Industry	0.007091	0.021227	1.08426e+07	0.084105
000014	2015-06-30	B	K70	Real Estate Industry	-3.4e-05	-8.2e-05	-9.73052e+06	-0.009668
000014	2015-09-30	A	K70	Real Estate Industry	-0.000262	-0.000796	4.77751e+06	-0.002555
000014	2015-09-30	B	K70	Real Estate Industry	-0.01132	-0.027801	-1.72621e+07	-2.04782
000014	2015-12-31	A	K70	Real Estate Industry	0.024238	0.071391	7.78891e+07	0.129257
000014	2015-12-31	B	K70	Real Estate Industry	0.01791	0.042191	4.18549e+07	0.311862
000014	2016-03-31	A	K70	Real Estate Industry	-0.00222	-0.00628	-5.217e+06	-0.149574
000014	2016-03-31	B	K70	Real Estate Industry	-0.003047	-0.006985	-4.80615e+06	-2.91505
000014	2016-06-30	A	K70	Real Estate Industry	-0.004804	-0.013562	-1.15023e+07	-0.084573
000014	2016-06-30	B	K70	Real Estate Industry	-0.007582	-0.017649	-1.23201e+07	-4.3618
000014	2016-09-30	A	K70	Real Estate Industry	-0.008326	-0.02378	-2.00456e+07	-0.105196
000014	2016-09-30	B	K70	Real Estate Industry	-0.011837	-0.027581	-1.92579e+07	-5.23104
000014	2016-12-31	A	K70	Real Estate Industry	0.014397	0.037145	4.35428e+07	0.046899
000014	2016-12-31	B	K70	Real Estate Industry	-0.000362	-0.000816	4.35776e+06	-0.013605
000014	2017-03-31	A	K70	Real Estate Industry	-0.001883	-0.004272	-3.7122e+06	-0.034906
000014	2017-03-31	B	K70	Real Estate Industry	-0.003508	-0.006925	-4.77508e+06	-5.6975
000014	2017-06-30	A	K70	Real Estate Industry	0.002484	0.005377	7.3411e+06	0.014122
000014	2017-06-30	B	K70	Real Estate Industry	-0.004284	-0.008064	-6.52183e+06	-3.2798
000014	2017-09-30	A	K70	Real Estate Industry	0.003406	0.007264	1.03171e+07	0.013475
000014	2017-09-30	B	K70	Real Estate Industry	-0.009618	-0.017927	-1.36258e+07	-4.80329
000014	2017-12-31	A	K70	Real Estate Industry	0.00646	0.013781	1.91199e+07	0.021414
000014	2017-12-31	B	K70	Real Estate Industry	0.004903	0.008806	2.9774e+06	0.457654
000014	2018-03-31	A	K70	Real Estate Industry	0.002053	0.003985	4.88297e+06	0.047171
000014	2018-03-31	B	K70	Real Estate Industry	-0.004839	-0.006418	-4.64437e+06	-2.82461
000014	2018-06-30	A	K70	Real Estate Industry	0.00215	0.004273	6.27774e+06	0.028069
000014	2018-06-30	B	K70	Real Estate Industry	-0.004719	-0.00645	-5.31684e+06	-1.41491
000014	2018-09-30	A	K70	Real Estate Industry	0.002465	0.005169	8.21487e+06	0.022231
000014	2018-09-30	B	K70	Real Estate Industry	-0.010712	-0.015804	-1.20253e+07	-2.29931
000014	2018-12-31	A	K70	Real Estate Industry	0.089694	0.176556	2.1224e+08	0.431711
000014	2018-12-31	B	K70	Real Estate Industry	0.118101	0.170213	1.58628e+08	11.2576
000014	2019-03-31	A	K70	Real Estate Industry	-0.00349	-0.007227	-8424504	-0.946817
000014	2019-03-31	B	K70	Real Estate Industry	-0.004419	-0.006582	-5.50126e+06	-3.32447
000014	2019-06-30	A	K70	Real Estate Industry	-0.002063	-0.004232	-3.76071e+06	-0.048239
000014	2019-06-30	B	K70	Real Estate Industry	-0.010807	-0.016218	-1.34947e+07	-3.52176
000014	2019-09-30	A	K70	Real Estate Industry	-0.005938	-0.012394	-1.34172e+07	-0.127314
000014	2019-09-30	B	K70	Real Estate Industry	0.007078	0.010453	5.0755e+06	1.57197
000014	2019-12-31	A	K70	Real Estate Industry	0.016522	0.033713	4.51905e+07	0.073337
000014	2019-12-31	B	K70	Real Estate Industry	-0.000181	-0.000287	-4.87691e+06	-0.017796
000014	2020-03-31	A	K70	Real Estate Industry	0.004917	0.010239	1.32234e+07	0.113248
000014	2020-03-31	B	K70	Real Estate Industry	-0.00384	-0.006461	-5.84555e+06	-4.47267
000014	2020-06-30	A	K70	Real Estate Industry	0.014323	0.029121	3.80148e+07	0.134012
000014	2020-06-30	B	K70	Real Estate Industry	-0.007491	-0.012787	-1.1511e+07	-2.43499
000014	2020-09-30	A	K70	Real Estate Industry	0.008735	0.018877	2.45937e+07	0.078596
000014	2020-09-30	B	K70	Real Estate Industry	0.007902	0.013388	6.26451e+06	1.80304
000014	2020-12-31	A	K70	Real Estate Industry	0.004146	0.009567	2.48984e+07	0.02635
000014	2020-12-31	B	K70	Real Estate Industry	0.012913	0.019031	1.34393e+06	1.13766
000014	2021-03-31	A	K70	Real Estate Industry	-0.003903	-0.009891	-1.256e+07	-1.16016
000014	2021-03-31	B	K70	Real Estate Industry	-0.004515	-0.005798	-8.01812e+06	-1.89134
000014	2021-06-30	A	K70	Real Estate Industry	-0.008613	-0.022691	-2.8409e+07	-1.19621
000014	2021-06-30	B	K70	Real Estate Industry	-0.010637	-0.013592	-1.77101e+07	-2.64211
000014	2021-09-30	A	K70	Real Estate Industry	-0.012126	-0.033398	-4.19364e+07	-1.28075
000014	2021-12-31	A	K70	Real Estate Industry	0.019704	0.050313	6.59896e+07	0.076339
000014	2021-12-31	B	K70	Real Estate Industry	-0.001282	-0.001616	-6.03077e+06	-0.094389
000014	2022-03-31	A	K70	Real Estate Industry	0.006232	0.015507	2.03281e+07	0.108828
000014	2022-06-30	A	K70	Real Estate Industry	0.017586	0.042898	5.69256e+07	0.119619
000014	2022-06-30	B	K70	Real Estate Industry	-0.013181	-0.016456	-1.55468e+07	-4.68342
000014	2022-09-30	A	K70	Real Estate Industry	0.070043	0.170646	2.44723e+08	0.497295
000014	2022-12-31	A	K70	Real Estate Industry	0.089717	0.224176	3.32434e+08	0.324837
000014	2022-12-31	B	K70	Real Estate Industry	0.14247	0.192761	2.00916e+08	20.1099
000014	2023-03-31	A	K70	Real Estate Industry	0.051797	0.124245	2.1361e+08	0.414858
000014	2023-06-30	A			0.15512	0.309992	5.80478e+08	0.415324
000014	2023-06-30	B			0.218394	0.2986	4.04218e+08	0.632392
000014	2023-09-30	A			0.176567	0.342694	6.53716e+08	0.405263
000014	2023-12-31	A			0.190582	0.357938	6.84836e+08	0.377471
000014	2023-12-31	B			0.298034	0.377542	5.27078e+08	0.62393
000016	2013-03-31	A	C39	Computer, Communication and Other Electronic Equipment Manufacturing Industry	0.000681	0.002601	3.56184e+07	0.002301
000016	2013-03-31	B	C39	Computer, Communication and Other Electronic Equipment Manufacturing Industry	0.003881	0.014082	6.14399e+07	0.011011
000016	2013-06-30	A	C39	Computer, Communication and Other Electronic Equipment Manufacturing Industry	0.002313	0.008602	3.7989e+07	0.00389
000016	2013-06-30	B	C39	Computer, Communication and Other Electronic Equipment Manufacturing Industry	0.006668	0.023093	1.10152e+08	0.009182
000016	2013-09-30	A	C39	Computer, Communication and Other Electronic Equipment Manufacturing Industry	0.002468	0.009459	1.21653e+08	0.002771
000016	2013-09-30	B	C39	Computer, Communication and Other Electronic Equipment Manufacturing Industry	0.009835	0.035636	1.83884e+08	0.00916
000016	2013-12-31	A	C39	Computer, Communication and Other Electronic Equipment Manufacturing Industry	0.003705	0.014036	1.22424e+08	0.002991
000016	2013-12-31	B	C39	Computer, Communication and Other Electronic Equipment Manufacturing Industry	0.015101	0.052642	2.49666e+08	0.009776
000016	2014-03-31	A	C39	Computer, Communication and Other Electronic Equipment Manufacturing Industry	0.00065	0.00241	8.00583e+07	0.00255
000016	2014-03-31	B	C39	Computer, Communication and Other Electronic Equipment Manufacturing Industry	0.002346	0.007607	4.99339e+07	0.007522
000016	2014-06-30	A	C39	Computer, Communication and Other Electronic Equipment Manufacturing Industry	0.003063	0.011009	1.85024e+08	0.005635
000016	2014-06-30	B	C39	Computer, Communication and Other Electronic Equipment Manufacturing Industry	0.003352	0.010725	8.6443e+07	0.005111
000016	2014-09-30	A	C39	Computer, Communication and Other Electronic Equipment Manufacturing Industry	0.003132	0.011628	2.29382e+08	0.003698
000016	2014-09-30	B	C39	Computer, Communication and Other Electronic Equipment Manufacturing Industry	-0.002748	-0.009174	-1.74961e+07	-0.002735
000016	2014-12-31	A	C39	Computer, Communication and Other Electronic Equipment Manufacturing Industry	0.003722	0.014111	2.25144e+08	0.003116
000016	2014-12-31	B	C39	Computer, Communication and Other Electronic Equipment Manufacturing Industry	-0.014842	-0.051245	-2.02748e+08	-0.010972
000016	2015-03-31	A	C39	Computer, Communication and Other Electronic Equipment Manufacturing Industry	0.000267	0.001014	1.08315e+08	0.000961
000016	2015-03-31	B	C39	Computer, Communication and Other Electronic Equipment Manufacturing Industry	0.004767	0.016622	8.60423e+07	0.014753
000016	2015-06-30	A	C39	Computer, Communication and Other Electronic Equipment Manufacturing Industry	-0.018511	-0.072952	-2.56653e+08	-0.034056
000016	2015-06-30	B	C39	Computer, Communication and Other Electronic Equipment Manufacturing Industry	-0.009848	-0.035473	-1.68053e+08	-0.016987
000016	2015-09-30	A	C39	Computer, Communication and Other Electronic Equipment Manufacturing Industry	-0.051722	-0.220355	-7.35585e+08	-0.062004
000016	2015-09-30	B	C39	Computer, Communication and Other Electronic Equipment Manufacturing Industry	-0.031339	-0.116504	-5.40944e+08	-0.036172
000016	2015-12-31	A	C39	Computer, Communication and Other Electronic Equipment Manufacturing Industry	-0.082234	-0.34609	-1.19485e+09	-0.069358
000016	2015-12-31	B	C39	Computer, Communication and Other Electronic Equipment Manufacturing Industry	-0.054368	-0.202274	-9.23137e+08	-0.044147
000016	2016-03-31	A	C39	Computer, Communication and Other Electronic Equipment Manufacturing Industry	0.000981	0.004514	7.95613e+07	0.003355
000016	2016-03-31	B	C39	Computer, Communication and Other Electronic Equipment Manufacturing Industry	0.0009	0.003456	4.15565e+07	0.002779
000016	2016-06-30	A	C39	Computer, Communication and Other Electronic Equipment Manufacturing Industry	0.00068	0.003284	7.89864e+07	0.001151
000016	2016-06-30	B	C39	Computer, Communication and Other Electronic Equipment Manufacturing Industry	-0.008901	-0.036677	-7.43108e+07	-0.017298
000016	2016-09-30	A	C39	Computer, Communication and Other Electronic Equipment Manufacturing Industry	-0.003356	-0.016484	1.0595e+07	-0.003367
000016	2016-09-30	B	C39	Computer, Communication and Other Electronic Equipment Manufacturing Industry	-0.020356	-0.087597	-2.26882e+08	-0.02581
000016	2016-12-31	A	C39	Computer, Communication and Other Electronic Equipment Manufacturing Industry	0.005854	0.028832	1.82499e+08	0.004541
000016	2016-12-31	B	C39	Computer, Communication and Other Electronic Equipment Manufacturing Industry	-0.027543	-0.130253	-3.01303e+08	-0.027184
000016	2017-03-31	A	C39	Computer, Communication and Other Electronic Equipment Manufacturing Industry	0.001451	0.007788	7.38028e+07	0.00554
000016	2017-03-31	B	C39	Computer, Communication and Other Electronic Equipment Manufacturing Industry	-0.004029	-0.024117	1.37384e+07	-0.01849
000016	2017-06-30	A	C39	Computer, Communication and Other Electronic Equipment Manufacturing Industry	0.001815	0.010318	1.4144e+08	0.003016
000016	2017-06-30	B	C39	Computer, Communication and Other Electronic Equipment Manufacturing Industry	-0.00507	-0.032968	864450	-0.014122
000016	2017-09-30	A	C39	Computer, Communication and Other Electronic Equipment Manufacturing Industry	0.0067	0.039624	3.44344e+08	0.006686
000016	2017-09-30	B	C39	Computer, Communication and Other Electronic Equipment Manufacturing Industry	-0.010699	-0.075343	-6.98287e+07	-0.020008
000016	2017-12-31	A	C39	Computer, Communication and Other Electronic Equipment Manufacturing Industry	0.249343	0.883385	6.99939e+09	0.162895
000016	2017-12-31	B	C39	Computer, Communication and Other Electronic Equipment Manufacturing Industry	0.222848	0.880044	6.00271e+09	0.356324
000016	2018-03-31	A	C39	Computer, Communication and Other Electronic Equipment Manufacturing Industry	0.004438	0.012645	1.84936e+08	0.013433
000016	2018-03-31	B	C39	Computer, Communication and Other Electronic Equipment Manufacturing Industry	0.006249	0.020367	2.17329e+08	0.039602
000016	2018-06-30	A	C39	Computer, Communication and Other Electronic Equipment Manufacturing Industry	0.015814	0.048584	4.27579e+08	0.02319
000016	2018-06-30	B	C39	Computer, Communication and Other Electronic Equipment Manufacturing Industry	0.031797	0.101878	7.97174e+08	0.112443
000016	2018-09-30	A	C39	Computer, Communication and Other Electronic Equipment Manufacturing Industry	0.021056	0.06568	5.50893e+08	0.019462
000016	2018-09-30	B	C39	Computer, Communication and Other Electronic Equipment Manufacturing Industry	0.024795	0.086034	6.42343e+08	0.056144
000016	2018-12-31	A	C39	Computer, Communication and Other Electronic Equipment Manufacturing Industry	0.02365	0.075766	8.54062e+08	0.014495
000016	2018-12-31	B	C39	Computer, Communication and Other Electronic Equipment Manufacturing Industry	0.003909	0.014323	1.25869e+08	0.007415
000016	2019-03-31	A	C39	Computer, Communication and Other Electronic Equipment Manufacturing Industry	0.004574	0.016606	4.6311e+08	0.01471
000016	2019-03-31	B	C39	Computer, Communication and Other Electronic Equipment Manufacturing Industry	-0.010997	-0.048191	-2.41957e+08	-0.101108
000016	2019-06-30	A	C39	Computer, Communication and Other Electronic Equipment Manufacturing Industry	0.013499	0.049646	9.03283e+08	0.018386
000016	2019-06-30	B	C39	Computer, Communication and Other Electronic Equipment Manufacturing Industry	-0.017995	-0.08264	-4.41055e+08	-0.098625
000016	2019-09-30	A	C39	Computer, Communication and Other Electronic Equipment Manufacturing Industry	0.016906	0.064576	1.22484e+09	0.01514
000016	2019-09-30	B	C39	Computer, Communication and Other Electronic Equipment Manufacturing Industry	-0.02427	-0.118403	-6.71588e+08	-0.084851
000016	2019-12-31	A	C39	Computer, Communication and Other Electronic Equipment Manufacturing Industry	0.008864	0.034569	1.22647e+09	0.006077
000016	2019-12-31	B	C39	Computer, Communication and Other Electronic Equipment Manufacturing Industry	-0.017275	-0.087555	-5.09809e+08	-0.098402
000016	2020-03-31	A	C39	Computer, Communication and Other Electronic Equipment Manufacturing Industry	-0.006326	-0.027894	-100912721	-0.035146
000016	2020-03-31	B	C39	Computer, Communication and Other Electronic Equipment Manufacturing Industry	-0.001823	-0.011354	9.42124e+06	-0.031134
000016	2020-06-30	A	C39	Computer, Communication and Other Electronic Equipment Manufacturing Industry	0.001678	0.007275	5.32711e+08	0.004123
000016	2020-06-30	B	C39	Computer, Communication and Other Electronic Equipment Manufacturing Industry	0.008452	0.048352	5.53109e+08	0.087233
000016	2020-09-30	A	C39	Computer, Communication and Other Electronic Equipment Manufacturing Industry	0.012399	0.053368	1.32755e+09	0.018175
000016	2020-09-30	B	C39	Computer, Communication and Other Electronic Equipment Manufacturing Industry	0.008454	0.047681	7.55517e+08	0.055291
000016	2020-12-31	A	C39	Computer, Communication and Other Electronic Equipment Manufacturing Industry	0.011682	0.052313	1.59348e+09	0.010726
000016	2020-12-31	B	C39	Computer, Communication and Other Electronic Equipment Manufacturing Industry	0.005972	0.034332	7.39588e+08	0.055867
000016	2021-03-31	A	C39	Computer, Communication and Other Electronic Equipment Manufacturing Industry	0.000371	0.001746	2.69564e+08	0.001907
000016	2021-03-31	B	C39	Computer, Communication and Other Electronic Equipment Manufacturing Industry	-0.003681	-0.020425	-7.76011e+07	-0.215222
000016	2021-06-30	A	C39	Computer, Communication and Other Electronic Equipment Manufacturing Industry	0.001788	0.008516	6.34436e+08	0.004161
000016	2021-06-30	B	C39	Computer, Communication and Other Electronic Equipment Manufacturing Industry	-0.004988	-0.029058	-4.55399e+07	-0.142487
000016	2021-09-30	A	C39	Computer, Communication and Other Electronic Equipment Manufacturing Industry	-0.002501	-0.012185	5.88735e+08	-0.004068
000016	2021-12-31	A	C39	Computer, Communication and Other Electronic Equipment Manufacturing Industry	0.017976	0.077116	2.52389e+09	0.016428
000016	2021-12-31	B	C39	Computer, Communication and Other Electronic Equipment Manufacturing Industry	0.009545	0.051526	1.07426e+09	0.113225
000016	2022-03-31	A	C39	Computer, Communication and Other Electronic Equipment Manufacturing Industry	0.000789	0.003072	1.79605e+08	0.003811
000016	2022-06-30	A	C39	Computer, Communication and Other Electronic Equipment Manufacturing Industry	0.001465	0.005636	2.3626e+08	0.003433
000016	2022-06-30	B	C39	Computer, Communication and Other Electronic Equipment Manufacturing Industry	-0.004389	-0.024238	-7.3906e+07	-0.166282
000016	2022-09-30	A	C39	Computer, Communication and Other Electronic Equipment Manufacturing Industry	0.000337	0.001299	2.0364e+08	0.000542
000016	2022-12-31	A	C39	Computer, Communication and Other Electronic Equipment Manufacturing Industry	-0.045452	-0.189705	-1.5451e+09	-0.059787
000016	2022-12-31	B	C39	Computer, Communication and Other Electronic Equipment Manufacturing Industry	-0.036771	-0.22155	-1.42777e+09	-0.716269
000016	2023-03-31	A	C39	Computer, Communication and Other Electronic Equipment Manufacturing Industry	0.002385	0.010714	4.29776e+08	0.019794
000016	2023-06-30	A			-0.008537	-0.039411	-1.46063e+08	-0.031362
000016	2023-06-30	B			0.003046	0.021054	3.34558e+08	0.166303
000016	2023-09-30	A			-0.023457	-0.110848	-6.8597e+08	-0.060197
000016	2023-12-31	A			-0.071393	-0.366884	-2.15532e+09	-0.147674
000016	2023-12-31	B			-0.022134	-0.153331	-3.21081e+08	-0.405407
000017	2013-03-31	A	C37	Railway, Ship, Aerospace and Other Transportation Equipment Manufacturing Industry	-0.16317		-2.67081e+07	-0.673722
000017	2013-03-31	B	C37	Railway, Ship, Aerospace and Other Transportation Equipment Manufacturing Industry	-0.184562		-2.63736e+07	-4.26138
000017	2013-06-30	A	C37	Railway, Ship, Aerospace and Other Transportation Equipment Manufacturing Industry	-0.183037		-2.94796e+07	-0.279123
000017	2013-06-30	B	C37	Railway, Ship, Aerospace and Other Transportation Equipment Manufacturing Industry	-0.205148		-2.90073e+07	-2.13642
000017	2013-09-30	A	C37	Railway, Ship, Aerospace and Other Transportation Equipment Manufacturing Industry	-0.159944		-2.72454e+07	-0.134641
000017	2013-09-30	B	C37	Railway, Ship, Aerospace and Other Transportation Equipment Manufacturing Industry	-0.187966		-2.67703e+07	-1.22457
000017	2013-12-31	A	C37	Railway, Ship, Aerospace and Other Transportation Equipment Manufacturing Industry	10.0322		1.66756e+09	5.81258
000017	2013-12-31	B	C37	Railway, Ship, Aerospace and Other Transportation Equipment Manufacturing Industry	10.7506		1.59246e+09	57.0678
000017	2014-03-31	A	C37	Railway, Ship, Aerospace and Other Transportation Equipment Manufacturing Industry	0.002715	0.054812	517918	0.016399
000017	2014-03-31	B	C37	Railway, Ship, Aerospace and Other Transportation Equipment Manufacturing Industry	0.001398	0.030831	224804	0.079432
000017	2014-06-30	A	C37	Railway, Ship, Aerospace and Other Transportation Equipment Manufacturing Industry	0.021214	0.265907	3.05248e+06	0.027561
000017	2014-06-30	B	C37	Railway, Ship, Aerospace and Other Transportation Equipment Manufacturing Industry	0.010007	0.128397	987819	0.199709
000017	2014-09-30	A	C37	Railway, Ship, Aerospace and Other Transportation Equipment Manufacturing Industry	0.0367	0.420605	5.39395e+06	0.025343
000017	2014-09-30	B	C37	Railway, Ship, Aerospace and Other Transportation Equipment Manufacturing Industry	0.023344	0.274428	2.29041e+06	0.305343
000017	2014-12-31	A	C37	Railway, Ship, Aerospace and Other Transportation Equipment Manufacturing Industry	0.056975	0.545698	7.75541e+06	0.027269
000017	2014-12-31	B	C37	Railway, Ship, Aerospace and Other Transportation Equipment Manufacturing Industry	0.03857	0.410931	3.91374e+06	0.383092
000017	2015-03-31	A	C37	Railway, Ship, Aerospace and Other Transportation Equipment Manufacturing Industry	0.006969	0.028876	-47772.6	0.017711
000017	2015-03-31	B	C37	Railway, Ship, Aerospace and Other Transportation Equipment Manufacturing Industry	-0.000736	-0.001814	-14420.2	-0.010609
000017	2015-06-30	A	C37	Railway, Ship, Aerospace and Other Transportation Equipment Manufacturing Industry	0.010994	0.042964	212241	0.007742
000017	2015-06-30	B	C37	Railway, Ship, Aerospace and Other Transportation Equipment Manufacturing Industry	0.00023	0.000557	6444.18	0.001189
000017	2015-09-30	A	C37	Railway, Ship, Aerospace and Other Transportation Equipment Manufacturing Industry	0.013238	0.056966	488557	0.00568
000017	2015-09-30	B	C37	Railway, Ship, Aerospace and Other Transportation Equipment Manufacturing Industry	-0.002688	-0.006466	-51450.7	-0.009677
000017	2015-12-31	A	C37	Railway, Ship, Aerospace and Other Transportation Equipment Manufacturing Industry	-0.002176	-0.00788	-686518	-0.00062
000017	2015-12-31	B	C37	Railway, Ship, Aerospace and Other Transportation Equipment Manufacturing Industry	-0.010852	-0.026454	-192698	-0.067227
000017	2016-03-31	A	C37	Railway, Ship, Aerospace and Other Transportation Equipment Manufacturing Industry	0.003911	0.015755	-222717	0.009666
000017	2016-03-31	B	C37	Railway, Ship, Aerospace and Other Transportation Equipment Manufacturing Industry	-0.000444	-0.001041	-8060.66	-0.004755
000017	2016-06-30	A	C37	Railway, Ship, Aerospace and Other Transportation Equipment Manufacturing Industry	0.009946	0.038018	170301	0.00789
000017	2016-06-30	B	C37	Railway, Ship, Aerospace and Other Transportation Equipment Manufacturing Industry	0.01543	0.034914	378410	0.081593
000017	2016-09-30	A	C37	Railway, Ship, Aerospace and Other Transportation Equipment Manufacturing Industry	0.053228	0.195937	3.36432e+06	0.024249
000017	2016-09-30	B	C37	Railway, Ship, Aerospace and Other Transportation Equipment Manufacturing Industry	0.008177	0.018429	243029	0.031314
000017	2016-12-31	A	C37	Railway, Ship, Aerospace and Other Transportation Equipment Manufacturing Industry	0.077865	0.253754	4.22094e+06	0.027411
000017	2016-12-31	B	C37	Railway, Ship, Aerospace and Other Transportation Equipment Manufacturing Industry	-0.021188	-0.051598	-400514	-0.129599
000017	2017-03-31	A	C37	Railway, Ship, Aerospace and Other Transportation Equipment Manufacturing Industry	0.006699	0.020506	330064	0.015365
000017	2017-03-31	B	C37	Railway, Ship, Aerospace and Other Transportation Equipment Manufacturing Industry	-0.006627	-0.016986	-126968	-0.084399
000017	2017-06-30	A	C37	Railway, Ship, Aerospace and Other Transportation Equipment Manufacturing Industry	-0.041289	-0.131166	-2.3172e+06	-0.043476
000017	2017-06-30	B	C37	Railway, Ship, Aerospace and Other Transportation Equipment Manufacturing Industry	-0.036647	-0.093077	-671846	-0.208835
000017	2017-09-30	A	C37	Railway, Ship, Aerospace and Other Transportation Equipment Manufacturing Industry	-0.027691	-0.097891	-1.80893e+06	-0.016885
000017	2017-09-30	B	C37	Railway, Ship, Aerospace and Other Transportation Equipment Manufacturing Industry	-0.035058	-0.108729	-782076	-0.16173
000017	2017-12-31	A	C37	Railway, Ship, Aerospace and Other Transportation Equipment Manufacturing Industry	0.024742	0.087385	1.88529e+06	0.011486
000017	2017-12-31	B	C37	Railway, Ship, Aerospace and Other Transportation Equipment Manufacturing Industry	0.044664	0.170583	1.81519e+06	0.057698
000017	2018-03-31	A	C37	Railway, Ship, Aerospace and Other Transportation Equipment Manufacturing Industry	0.002595	0.010738	94807	0.008233
000017	2018-03-31	B	C37	Railway, Ship, Aerospace and Other Transportation Equipment Manufacturing Industry	0.007059	0.032603	361162	0.042415
000017	2018-06-30	A	C37	Railway, Ship, Aerospace and Other Transportation Equipment Manufacturing Industry	0.006814	0.025745	464075	0.007262
000017	2018-06-30	B	C37	Railway, Ship, Aerospace and Other Transportation Equipment Manufacturing Industry	0.016565	0.074839	849533	0.029113
000017	2018-09-30	A	C37	Railway, Ship, Aerospace and Other Transportation Equipment Manufacturing Industry	0.017204	0.063466	1.30598e+06	0.01221
000017	2018-09-30	B	C37	Railway, Ship, Aerospace and Other Transportation Equipment Manufacturing Industry	0.017838	0.078088	863900	0.021059
000017	2018-12-31	A	C37	Railway, Ship, Aerospace and Other Transportation Equipment Manufacturing Industry	-0.025619	-0.104935	-2.47775e+06	-0.015683
000017	2018-12-31	B	C37	Railway, Ship, Aerospace and Other Transportation Equipment Manufacturing Industry	-0.021186	-0.107624	-1.05684e+06	-0.027133
000017	2019-03-31	A	C37	Railway, Ship, Aerospace and Other Transportation Equipment Manufacturing Industry	-0.00673	-0.028936	-495899	-0.022061
000017	2019-03-31	B	C37	Railway, Ship, Aerospace and Other Transportation Equipment Manufacturing Industry	-0.00226	-0.011515	-99041.6	-0.008377
000017	2019-06-30	A	C37	Railway, Ship, Aerospace and Other Transportation Equipment Manufacturing Industry	-0.015795	-0.066349	-1.15506e+06	-0.028491
000017	2019-06-30	B	C37	Railway, Ship, Aerospace and Other Transportation Equipment Manufacturing Industry	-0.002694	-0.014811	-132334	-0.004674
000017	2019-09-30	A	C37	Railway, Ship, Aerospace and Other Transportation Equipment Manufacturing Industry	-0.000573	-0.002395	-119411	-0.000646
000017	2019-09-30	B	C37	Railway, Ship, Aerospace and Other Transportation Equipment Manufacturing Industry	0.019084	0.105415	881566	0.018249
000017	2019-12-31	A	C37	Railway, Ship, Aerospace and Other Transportation Equipment Manufacturing Industry	-0.11493	-0.549846	-7.89696e+06	-0.102784
000017	2019-12-31	B	C37	Railway, Ship, Aerospace and Other Transportation Equipment Manufacturing Industry	-0.123136	-1.08451	-5.70735e+06	-0.098323
000017	2020-03-31	A	C37	Railway, Ship, Aerospace and Other Transportation Equipment Manufacturing Industry	-0.01102	-0.057719	-738538	-0.0986
000017	2020-03-31	B	C37	Railway, Ship, Aerospace and Other Transportation Equipment Manufacturing Industry	-0.006246	-0.143215	-320665	-0.10872
000017	2020-06-30	A	C37	Railway, Ship, Aerospace and Other Transportation Equipment Manufacturing Industry	0.049853	0.22048	3.57139e+06	0.08019
000017	2020-06-30	B	C37	Railway, Ship, Aerospace and Other Transportation Equipment Manufacturing Industry	0.029485	0.497792	1.57767e+06	0.099605
000017	2020-09-30	A	C37	Railway, Ship, Aerospace and Other Transportation Equipment Manufacturing Industry	0.07599	0.311358	6.21486e+06	0.072772
000017	2020-09-30	B	C37	Railway, Ship, Aerospace and Other Transportation Equipment Manufacturing Industry	0.066857	0.884493	3.76464e+06	0.148795
000017	2020-12-31	A	C37	Railway, Ship, Aerospace and Other Transportation Equipment Manufacturing Industry	0.056652	0.23599	4.7848e+06	0.037127
000017	2020-12-31	B	C37	Railway, Ship, Aerospace and Other Transportation Equipment Manufacturing Industry	0.051349	0.748523	2.80678e+06	0.099299
000017	2021-03-31	A	C37	Railway, Ship, Aerospace and Other Transportation Equipment Manufacturing Industry	-0.002377	-0.008282	-226967	-0.00913
000017	2021-03-31	B	C37	Railway, Ship, Aerospace and Other Transportation Equipment Manufacturing Industry	-0.0032	-0.03899	-228437	-0.04425
000017	2021-06-30	A	C37	Railway, Ship, Aerospace and Other Transportation Equipment Manufacturing Industry	0.016943	0.059696	1.6898e+06	0.029149
000017	2021-06-30	B	C37	Railway, Ship, Aerospace and Other Transportation Equipment Manufacturing Industry	0.015549	0.169623	918998	0.07883
000017	2021-09-30	A	C37	Railway, Ship, Aerospace and Other Transportation Equipment Manufacturing Industry	0.023497	0.082362	2.30778e+06	0.02646
000017	2021-12-31	A	C37	Railway, Ship, Aerospace and Other Transportation Equipment Manufacturing Industry	-0.01734	-0.066051	-694955	-0.009922
000017	2021-12-31	B	C37	Railway, Ship, Aerospace and Other Transportation Equipment Manufacturing Industry	-0.040477	-0.595855	-2.47386e+06	-0.085713
000017	2022-03-31	A	C37	Railway, Ship, Aerospace and Other Transportation Equipment Manufacturing Industry	-0.007277	-0.030671	-724690	-0.01443
000017	2022-06-30	A	C37	Railway, Ship, Aerospace and Other Transportation Equipment Manufacturing Industry	-0.012302	-0.052291	-1.23152e+06	-0.011467
000017	2022-06-30	B	C37	Railway, Ship, Aerospace and Other Transportation Equipment Manufacturing Industry	-0.035823	-1.06529	-1.9791e+06	-0.33012
000017	2022-09-30	A	C37	Railway, Ship, Aerospace and Other Transportation Equipment Manufacturing Industry	0.02193	0.087001	2.24637e+06	0.014637
000017	2022-12-31	A	C37	Railway, Ship, Aerospace and Other Transportation Equipment Manufacturing Industry	-0.032277	-0.048547	-6.90881e+06	-0.017947
000017	2022-12-31	B	C37	Railway, Ship, Aerospace and Other Transportation Equipment Manufacturing Industry	-0.030332	-0.044242	-5.29713e+06	-0.023852
000017	2023-03-31	A	C37	Railway, Ship, Aerospace and Other Transportation Equipment Manufacturing Industry	0.00898	0.011614	4.36806e+06	0.023501
000017	2023-06-30	A			0.014842	0.019288	7.51618e+06	0.020263
000017	2023-06-30	B			0.002557	0.003193	955560	0.034818
000017	2023-09-30	A			0.016179	0.020772	7.78062e+06	0.017591
000017	2023-12-31	A			0.046955	0.058626	1.8578e+07	0.031673
000017	2023-12-31	B			0.036516	0.047422	1.34456e+07	0.060293
000018	2013-03-31	A	C17	Textile Industry	-0.016049	-0.022935	-2493993	-1.09562
000018	2013-03-31	B	C17	Textile Industry	-0.004309	-0.004662	-948059	-1.29197
000018	2013-06-30	A	C17	Textile Industry	-0.024481	-0.035822	-3849608	-0.82627
000018	2013-06-30	B	C17	Textile Industry	-0.024989	-0.027752	-4430192	-4.0283
000018	2013-09-30	A	C17	Textile Industry	-0.003207	-0.004549	-478906	-0.070099
000018	2013-09-30	B	C17	Textile Industry	0.002137	0.002299	-1214355	0.226287
000018	2013-12-31	A	C17	Textile Industry	0.045838	0.064859	10481942	0.290748
000018	2013-12-31	B	C17	Textile Industry	-0.017787	-0.019161	-2617572	-0.827299
000018	2014-03-31	A	C17	Textile Industry	-0.006707	-0.009226	-1057704	-0.470558
000018	2014-03-31	B	C17	Textile Industry	-0.003521	-0.003778	-922864	-1.18917
000018	2014-06-30	A	C17	Textile Industry	0.004037	0.005903	679611	0.145414
000018	2014-06-30	B	C17	Textile Industry	-0.003334	-0.003957	-1379148	-0.497336
000018	2014-09-30	A	C17	Textile Industry	0.006364	0.009363	946275	0.14605
000018	2014-09-30	B	C17	Textile Industry	-0.002743	-0.003287	-1745527	-0.216497
000018	2014-12-31	A	C17	Textile Industry	0.024159	0.033743	4471304	0.3892
000018	2014-12-31	B	C17	Textile Industry	-0.031896	-0.036203	-6720425	-1.58592
000018	2015-03-31	A	C17	Textile Industry	-0.002115	-0.003021	-503334	-0.129525
000018	2015-03-31	B	C17	Textile Industry	-0.004462	-0.005367	-1119601	-0.71373
000018	2015-06-30	A	C17	Textile Industry	-0.003403	-0.004709	-801939	-0.109266
000018	2015-06-30	B	C17	Textile Industry	-0.004588	-0.00531	-1536627	-0.34944
000018	2015-09-30	A	C17	Textile Industry	0.121809	0.298806	3.47764e+08	0.083148
000018	2015-09-30	B	C17	Textile Industry	0.212028	0.222884	4.50204e+08	152.48
000018	2015-12-31	A	C17	Textile Industry	0.164737	0.338982	4.85658e+08	0.086302
000018	2015-12-31	B	C17	Textile Industry	0.203627	0.211183	4.50406e+08	152.423
000018	2016-03-31	A	C17	Textile Industry	0.017868	0.057568	1.09835e+08	0.082169
000018	2016-03-31	B	C17	Textile Industry	-0.002617	-0.002902	-3.71391e+06	-146.821
000018	2016-06-30	A	C17	Textile Industry	0.041142	0.144364	3.09465e+08	0.103184
000018	2016-06-30	B	C17	Textile Industry	-0.001806	-0.002271	1.26472e+07	-62.9932
000018	2016-09-30	A	E50	Building Decoration and Other Construction Industry	0.057594	0.205795	4.70741e+08	0.093442
000018	2016-09-30	B	E50	Building Decoration and Other Construction Industry	-0.011604	-0.015263	-2.07133e+06	-280.896
000018	2016-12-31	A	E50	Building Decoration and Other Construction Industry	0.078658	0.303497	6.88775e+08	0.101199
000018	2016-12-31	B	E50	Building Decoration and Other Construction Industry	-0.003531	-0.00461	-8.84078e+06	-62.2064
000018	2017-03-31	A	E50	Building Decoration and Other Construction Industry	0.012156	0.052938	1.73546e+08	0.093638
000018	2017-03-31	B	E50	Building Decoration and Other Construction Industry	-0.005978	-0.00956	-4.19133e+06	-580.66
000018	2017-06-30	A	E50	Building Decoration and Other Construction Industry	0.031934	0.145048	4.7551e+08	0.092385
000018	2017-06-30	B	E50	Building Decoration and Other Construction Industry	-0.008516	-0.015343	-1.06548e+07	-432.563
000018	2017-09-30	A	E50	Building Decoration and Other Construction Industry	0.045873	0.215059	6.79174e+08	0.090479
000018	2017-09-30	B	E50	Building Decoration and Other Construction Industry	-0.011955	-0.023864	-2.16515e+07	-431.635
000018	2017-12-31	A	E50	Building Decoration and Other Construction Industry	0.039081	0.187768	9.4364e+08	0.05911
000018	2017-12-31	B	E50	Building Decoration and Other Construction Industry	-0.008019	-0.016712	4.26311e+07	-217.287
000018	2018-03-31	A	E50	Building Decoration and Other Construction Industry	0.01864	0.092318	3.46927e+08	0.236921
000018	2018-03-31	B	E50	Building Decoration and Other Construction Industry	0.006598	0.01679	8.9809e+07	939.028
000018	2018-06-30	A	E50	Building Decoration and Other Construction Industry	0.012609	0.062454	3.07796e+08	0.09015
000018	2018-06-30	B	E50	Building Decoration and Other Construction Industry	-0.001132	-0.002831	7.27803e+07	-73.4919
000018	2018-09-30	A	E50	Building Decoration and Other Construction Industry	0.002062	0.010478	4.31474e+08	0.010345
000018	2018-09-30	B	E50	Building Decoration and Other Construction Industry	-0.016827	-0.043069	7.18035e+07	-740.416
000018	2018-12-31	A	E50	Building Decoration and Other Construction Industry	-0.161698	-1.36179	-1.11047e+09	-0.7086
000018	2018-12-31	B	E50	Building Decoration and Other Construction Industry	-0.067036	-0.182548	-6.46928e+07	-2549.17
000018	2019-03-31	A	E50	Building Decoration and Other Construction Industry	-0.013598	-0.64246	-2.82094e+07	-0.845592
000018	2019-03-31	B	E50	Building Decoration and Other Construction Industry	-0.007957	-0.023138	-5.40036e+06
000018	2019-06-30	A	E50	Building Decoration and Other Construction Industry	-0.161227		-1.09079e+09	-5.52641
000018	2019-06-30	B	E50	Building Decoration and Other Construction Industry	-0.041395	-0.124217	-3.40787e+07
000018	2019-09-30	A	E50	Building Decoration and Other Construction Industry	-0.173963		-1.0363e+09	-4.71493
000018	2019-09-30	B	E50	Building Decoration and Other Construction Industry	-0.061259	-0.189533	-3.84396e+07
000019	2013-03-31	A	C15	Wine, Beverage and Refined Tea Manufacturing Industry	0.00143	0.001794	2.76093e+06	0.017008
000019	2013-03-31	B	C15	Wine, Beverage and Refined Tea Manufacturing Industry	-0.002078	-0.002643	-2.93806e+06	-4.73444
000019	2013-06-30	A	C15	Wine, Beverage and Refined Tea Manufacturing Industry	-0.003501	-0.004573	-1.5361e+06	-0.019482
000019	2013-06-30	B	C15	Wine, Beverage and Refined Tea Manufacturing Industry	-0.005681	-0.007487	-7.47379e+06	-6.53406
000019	2013-09-30	A	C15	Wine, Beverage and Refined Tea Manufacturing Industry	0.044537	0.054975	5.9772e+07	0.15879
000019	2013-09-30	B	C15	Wine, Beverage and Refined Tea Manufacturing Industry	0.041561	0.052655	5.71307e+07	1.76906
000019	2013-12-31	A	C15	Wine, Beverage and Refined Tea Manufacturing Industry	0.035329	0.044814	6.1882e+07	0.103154
000019	2013-12-31	B	C15	Wine, Beverage and Refined Tea Manufacturing Industry	0.035229	0.045825	5.97545e+07	0.808469
000019	2014-03-31	A	C15	Wine, Beverage and Refined Tea Manufacturing Industry	-0.005104	-0.006801	-7.08762e+06	-0.108223
000019	2014-03-31	B	C15	Wine, Beverage and Refined Tea Manufacturing Industry	-0.000181	-0.00025	-794372	-0.020364
000019	2014-06-30	A	C15	Wine, Beverage and Refined Tea Manufacturing Industry	-0.017936	-0.025014	-2.50796e+07	-0.207725
000019	2014-06-30	B	C15	Wine, Beverage and Refined Tea Manufacturing Industry	-0.005594	-0.008006	-8.96753e+06	-0.339253
000019	2014-09-30	A	C15	Wine, Beverage and Refined Tea Manufacturing Industry	-0.029285	-0.036225	-3.65161e+07	-0.186915
000019	2014-09-30	B	C15	Wine, Beverage and Refined Tea Manufacturing Industry	-0.00961	-0.012417	-1.32942e+07	-0.260115
000019	2014-12-31	A	C15	Wine, Beverage and Refined Tea Manufacturing Industry	0.011341	0.014089	1.70208e+07	0.038374
000019	2014-12-31	B	C15	Wine, Beverage and Refined Tea Manufacturing Industry	0.030918	0.040837	4.9417e+07	0.239485
000019	2015-03-31	A	C15	Wine, Beverage and Refined Tea Manufacturing Industry	-0.009354	-0.010671	-1.09531e+07	-0.177228
000019	2015-03-31	B	C15	Wine, Beverage and Refined Tea Manufacturing Industry	-0.002176	-0.002687	-3.30673e+06	-0.125282
000019	2015-06-30	A	C15	Wine, Beverage and Refined Tea Manufacturing Industry	0.002232	0.00253	6.74833e+06	0.015456
000019	2015-06-30	B	C15	Wine, Beverage and Refined Tea Manufacturing Industry	0.014925	0.018936	2.5743e+07	0.250487
000019	2015-09-30	A	C15	Wine, Beverage and Refined Tea Manufacturing Industry	-0.011643	-0.013229	-1.04918e+07	-0.052496
000019	2015-09-30	B	C15	Wine, Beverage and Refined Tea Manufacturing Industry	0.010818	0.014017	1.91691e+07	0.140437
000019	2015-12-31	A	C15	Wine, Beverage and Refined Tea Manufacturing Industry	-0.038789	-0.044045	-4.23767e+07	-0.127018
000019	2015-12-31	B	C15	Wine, Beverage and Refined Tea Manufacturing Industry	0.001329	0.001672	3.41163e+06	0.01151
000019	2016-03-31	A	C15	Wine, Beverage and Refined Tea Manufacturing Industry	-0.007615	-0.008606	-7.67197e+06	-0.112819
000019	2016-03-31	B	C15	Wine, Beverage and Refined Tea Manufacturing Industry	0.000111	0.000138	379179	0.004536
000019	2016-06-30	A	C15	Wine, Beverage and Refined Tea Manufacturing Industry	-0.018465	-0.020556	-1.97487e+07	-0.13047
000019	2016-06-30	B	C15	Wine, Beverage and Refined Tea Manufacturing Industry	-0.002877	-0.003593	-4.52509e+06	-0.061782
000019	2016-09-30	A	C15	Wine, Beverage and Refined Tea Manufacturing Industry	-0.032879	-0.036671	-3.53539e+07	-0.152731
000019	2016-09-30	B	C15	Wine, Beverage and Refined Tea Manufacturing Industry	0.001939	0.00239	1.56622e+06	0.024691
000019	2016-12-31	A	C15	Wine, Beverage and Refined Tea Manufacturing Industry	0.080523	0.089837	1.13024e+08	0.32974
000019	2016-12-31	B	C15	Wine, Beverage and Refined Tea Manufacturing Industry	0.034195	0.044156	6.52688e+07	0.400578
000019	2017-03-31	A	C15	Wine, Beverage and Refined Tea Manufacturing Industry	-0.009399	-0.010604	-1.21187e+07	-0.185283
000019	2017-03-31	B	C15	Wine, Beverage and Refined Tea Manufacturing Industry	-0.002535	-0.003295	-4.98312e+06	-0.171928
000019	2017-06-30	A	C15	Wine, Beverage and Refined Tea Manufacturing Industry	-0.017892	-0.020013	-2.20738e+07	-0.148938
000019	2017-06-30	B	C15	Wine, Beverage and Refined Tea Manufacturing Industry	-0.00416	-0.005553	-8.29325e+06	-0.130513
000019	2017-09-30	A	C15	Wine, Beverage and Refined Tea Manufacturing Industry	-0.026621	-0.030111	-3.2194e+07	-0.133303
000019	2017-09-30	B	C15	Wine, Beverage and Refined Tea Manufacturing Industry	-0.00603	-0.007934	-1.07869e+07	-0.089719
000019	2017-12-31	A	C15	Wine, Beverage and Refined Tea Manufacturing Industry	-0.054473	-0.060861	-6.2971e+07	-0.193984
000019	2017-12-31	B	C15	Wine, Beverage and Refined Tea Manufacturing Industry	-0.010778	-0.01406	-1.89579e+07	-0.098947
000019	2018-03-31	A	C15	Wine, Beverage and Refined Tea Manufacturing Industry	-0.010884	-0.011991	-1.20433e+07	-0.199747
000019	2018-03-31	B	C15	Wine, Beverage and Refined Tea Manufacturing Industry	-0.002969	-0.003731	-5.21123e+06	-0.129053
000019	2018-06-30	A	C15	Wine, Beverage and Refined Tea Manufacturing Industry	-0.018216	-0.020163	-1.96487e+07	-0.140621
000019	2018-06-30	B	C15	Wine, Beverage and Refined Tea Manufacturing Industry	-0.008474	-0.010815	-1.39192e+07	-0.181408
000019	2018-09-30	A	C15	Wine, Beverage and Refined Tea Manufacturing Industry	-0.030325	-0.033281	-3.20914e+07	-0.145456
000019	2018-09-30	B	C15	Wine, Beverage and Refined Tea Manufacturing Industry	-0.010982	-0.014212	-1.87542e+07	-0.142453
000019	2018-12-31	A	C15	Wine, Beverage and Refined Tea Manufacturing Industry	0.085115	0.077218	3.49476e+08	0.029823
000019	2018-12-31	B	C15	Wine, Beverage and Refined Tea Manufacturing Industry	-0.011142	-0.012411	-3.95007e+07	-0.207268
000019	2019-03-31	A	F51	Wholesale Trade	0.019397	0.028184	1.33148e+08	0.048332
000019	2019-03-31	B	F51	Wholesale Trade	-0.000868	-0.000929	-4.16192e+06	-0.136764
000019	2019-06-30	A	F51	Wholesale Trade	0.033522	0.049183	2.40246e+08	0.045218
000019	2019-06-30	B	F51	Wholesale Trade	-0.003677	-0.003939	-1.75079e+07	-0.539681
000019	2019-09-30	A	F51	Wholesale Trade	0.052753	0.077599	3.77129e+08	0.046278
000019	2019-09-30	B	F51	Wholesale Trade	-0.000116	-0.000124	-1.10064e+06	-0.016966
000019	2019-12-31	A	F51	Wholesale Trade	0.058066	0.08582	4.28393e+08	0.034766
000019	2019-12-31	B	F51	Wholesale Trade	0.048555	0.051808	2.35354e+08	6.92154
000019	2020-03-31	A	F51	Wholesale Trade	0.012789	0.018492	89196323	0.050927
000019	2020-03-31	B	F51	Wholesale Trade	-0.002889	-0.003072	-1.38759e+07	-122.815
000019	2020-06-30	A	F51	Wholesale Trade	0.030749	0.046001	2.2085e+08	0.04477
000019	2020-06-30	B	F51	Wholesale Trade	0.073447	0.078962	3.60822e+08	1889.77
000019	2020-09-30	A	F51	Wholesale Trade	0.04489	0.066927	3.27973e+08	0.03932
000019	2020-09-30	B	F51	Wholesale Trade	0.071807	0.075954	3.46495e+08	109.84
000019	2020-12-31	A	F51	Wholesale Trade	0.057336	0.085738	4.7275e+08	0.033975
000019	2020-12-31	B	F51	Wholesale Trade	0.068014	0.070698	3.215e+08	47.4096
000019	2021-03-31	A	F51	Wholesale Trade	0.018481	0.028797	1.49798e+08	0.055385
000019	2021-03-31	B	F51	Wholesale Trade	0.004012	0.004128	1.88918e+07	0.521461
000019	2021-06-30	A	F51	Wholesale Trade	0.031229	0.052946	2.7637e+08	0.046703
000019	2021-06-30	B	F51	Wholesale Trade	0.007505	0.008321	3.83453e+07	0.477647
000019	2021-09-30	A	F51	Wholesale Trade	0.039607	0.064033	3.57886e+08	0.039558
000019	2021-12-31	A	F51	Wholesale Trade	0.058256	0.091931	5.72497e+08	0.043031
000019	2021-12-31	B	F51	Wholesale Trade	0.045943	0.050472	2.35611e+08	1.51929
000019	2022-03-31	A	F51	Wholesale Trade	0.017915	0.028753	1.57003e+08	0.062727
000019	2022-06-30	A	F51	Wholesale Trade	0.031133	0.050959	2.69171e+08	0.05491
000019	2022-06-30	B	F51	Wholesale Trade	0.011485	0.013825	6.17696e+07	0.654674
000019	2022-09-30	A	F51	Wholesale Trade	0.041387	0.067602	3.64941e+08	0.05007
000019	2022-12-31	A	F51	Wholesale Trade	0.055364	0.087791	5.22268e+08	0.05032
000019	2022-12-31	B	F51	Wholesale Trade	0.060602	0.073617	3.32442e+08	1.6684
000019	2023-03-31	A	F51	Wholesale Trade	0.013728	0.021567	1.195e+08	0.078694
000019	2023-06-30	A			0.022324	0.035131	2.34689e+08	0.059203
000019	2023-06-30	B			0.006856	0.00882	5.00691e+07	0.496242
000019	2023-09-30	A			0.036223	0.05679	3.57586e+08	0.061181
000019	2023-12-31	A			0.046716	0.071395	4.61432e+08	0.055999
000019	2023-12-31	B			0.07343	0.092026	3.93316e+08	2.77737
000020	2013-03-31	A	C39	Computer, Communication and Other Electronic Equipment Manufacturing Industry	0.001174	0.002916	6.68491e+06	0.0053
000020	2013-03-31	B	C39	Computer, Communication and Other Electronic Equipment Manufacturing Industry	0.001203	0.002114	2.13554e+06	0.061117
000020	2013-06-30	A	C39	Computer, Communication and Other Electronic Equipment Manufacturing Industry	0.002785	0.006999	1.18608e+07	0.006501
000020	2013-06-30	B	C39	Computer, Communication and Other Electronic Equipment Manufacturing Industry	0.000833	0.001492	2.92811e+06	0.022147
000020	2013-09-30	A	C39	Computer, Communication and Other Electronic Equipment Manufacturing Industry	0.001165	0.00288	1.75212e+07	0.001782
000020	2013-09-30	B	C39	Computer, Communication and Other Electronic Equipment Manufacturing Industry	0.002584	0.004651	7.36457e+06	0.044373
000020	2013-12-31	A	C39	Computer, Communication and Other Electronic Equipment Manufacturing Industry	-0.009225	-0.023535	1.38592e+07	-0.010398
000020	2013-12-31	B	C39	Computer, Communication and Other Electronic Equipment Manufacturing Industry	-0.007142	-0.012986	4.94206e+06	-0.089736
000020	2014-03-31	A	C39	Computer, Communication and Other Electronic Equipment Manufacturing Industry	0.000925	0.002536	6.04985e+06	0.004273
000020	2014-03-31	B	C39	Computer, Communication and Other Electronic Equipment Manufacturing Industry	0.001023	0.001914	2.8751e+06	0.056117
000020	2014-06-30	A	C39	Computer, Communication and Other Electronic Equipment Manufacturing Industry	0.001517	0.005306	1.23062e+07	0.003971
000020	2014-06-30	B	C39	Computer, Communication and Other Electronic Equipment Manufacturing Industry	-0.001301	-0.003551	4.30265e+06	-0.047669
000020	2014-09-30	A	C39	Computer, Communication and Other Electronic Equipment Manufacturing Industry	0.001066	0.003614	2.77175e+07	0.001724
000020	2014-09-30	B	C39	Computer, Communication and Other Electronic Equipment Manufacturing Industry	-0.009365	-0.025497	1.18098e+07	-0.188261
000020	2014-12-31	A	C39	Computer, Communication and Other Electronic Equipment Manufacturing Industry	0.008117	0.027702	5.04282e+07	0.011064
000020	2014-12-31	B	C39	Computer, Communication and Other Electronic Equipment Manufacturing Industry	0.007328	0.019974	2.52851e+07	0.092986
000020	2015-03-31	A	C39	Computer, Communication and Other Electronic Equipment Manufacturing Industry	0.000444	0.001818	1.65894e+07	0.004356
000020	2015-03-31	B	C39	Computer, Communication and Other Electronic Equipment Manufacturing Industry	0.002934	0.010351	1.60957e+07	0.261524
000020	2015-06-30	A	C39	Computer, Communication and Other Electronic Equipment Manufacturing Industry	0.012141	0.049152	4.38616e+07	0.056998
000020	2015-06-30	B	C39	Computer, Communication and Other Electronic Equipment Manufacturing Industry	0.017165	0.057969	4.1687e+07	0.616526
000020	2015-09-30	A	C39	Computer, Communication and Other Electronic Equipment Manufacturing Industry	0.017172	0.068628	6.32736e+07	0.051344
000020	2015-09-30	B	C39	Computer, Communication and Other Electronic Equipment Manufacturing Industry	0.020746	0.069487	5.7108e+07	0.473782
000020	2015-12-31	A	C39	Computer, Communication and Other Electronic Equipment Manufacturing Industry	-0.003625	-0.014114	4.82985e+07	-0.008411
000020	2015-12-31	B	C39	Computer, Communication and Other Electronic Equipment Manufacturing Industry	-0.010107	-0.033623	4.02485e+07	-0.176524
000020	2016-03-31	A	C39	Computer, Communication and Other Electronic Equipment Manufacturing Industry	0.000534	0.001491	2.6586e+06	0.003413
000020	2016-03-31	B	C39	Computer, Communication and Other Electronic Equipment Manufacturing Industry	-0.003046	-0.006912	857988	-0.187153
000020	2016-06-30	A	C39	Computer, Communication and Other Electronic Equipment Manufacturing Industry	0.008196	0.023086	1.19695e+07	0.023496
000020	2016-06-30	B	C39	Computer, Communication and Other Electronic Equipment Manufacturing Industry	-0.003206	-0.007232	2.36376e+06	-0.10181
000020	2016-09-30	A	C39	Computer, Communication and Other Electronic Equipment Manufacturing Industry	0.005125	0.01437	1.06447e+07	0.009869
000020	2016-09-30	B	C39	Computer, Communication and Other Electronic Equipment Manufacturing Industry	-0.009954	-0.023398	-1.76526e+06	-0.273306
000020	2016-12-31	A	C39	Computer, Communication and Other Electronic Equipment Manufacturing Industry	0.006107	0.017227	1.36959e+07	0.008815
000020	2016-12-31	B	C39	Computer, Communication and Other Electronic Equipment Manufacturing Industry	-0.001755	-0.004063	4.70894e+06	-0.027943
000020	2017-03-31	A	C39	Computer, Communication and Other Electronic Equipment Manufacturing Industry	0.000658	0.001317	3.36819e+06	0.002196
000020	2017-03-31	B	C39	Computer, Communication and Other Electronic Equipment Manufacturing Industry	0.000273	0.000417	1.83557e+06	0.013895
000020	2017-06-30	A	C39	Computer, Communication and Other Electronic Equipment Manufacturing Industry	0.003262	0.006692	7.78511e+06	0.004884
000020	2017-06-30	B	C39	Computer, Communication and Other Electronic Equipment Manufacturing Industry	-0.000354	-0.00054	2.66362e+06	-0.008331
000020	2017-09-30	A	C39	Computer, Communication and Other Electronic Equipment Manufacturing Industry	0.000528	0.001089	1.06751e+07	0.000518
000020	2017-09-30	B	C39	Computer, Communication and Other Electronic Equipment Manufacturing Industry	-0.000528	-0.000801	3.3985e+06	-0.007859
000020	2017-12-31	A	C39	Computer, Communication and Other Electronic Equipment Manufacturing Industry	0.001544	0.003043	1.15102e+07	0.001136
000020	2017-12-31	B	C39	Computer, Communication and Other Electronic Equipment Manufacturing Industry	-0.005382	-0.008213	6.07029e+06	-0.05943
000020	2018-03-31	A	C39	Computer, Communication and Other Electronic Equipment Manufacturing Industry	0.0005	0.000958	4.81964e+06	0.001791
000020	2018-03-31	B	C39	Computer, Communication and Other Electronic Equipment Manufacturing Industry	0.000848	0.001287	2.97911e+06	0.039395
000020	2018-06-30	A	C39	Computer, Communication and Other Electronic Equipment Manufacturing Industry	0.004566	0.008672	8.70404e+06	0.008191
000020	2018-06-30	B	C39	Computer, Communication and Other Electronic Equipment Manufacturing Industry	-0.004178	-0.006238	2.59945e+06	-0.108733
000020	2018-09-30	A	C39	Computer, Communication and Other Electronic Equipment Manufacturing Industry	0.000803	0.00155	6.20434e+06	0.001015
000020	2018-09-30	B	C39	Computer, Communication and Other Electronic Equipment Manufacturing Industry	-0.009262	-0.01388	2.65971e+06	-0.167807
000020	2018-12-31	A	C39	Computer, Communication and Other Electronic Equipment Manufacturing Industry	0.005285	0.010223	1.49087e+07	0.005172
000020	2018-12-31	B	C39	Computer, Communication and Other Electronic Equipment Manufacturing Industry	-0.00293	-0.004402	8.46846e+06	-0.035424
000020	2019-03-31	A	C39	Computer, Communication and Other Electronic Equipment Manufacturing Industry	0.000432	0.000797	4.18776e+06	0.001794
000020	2019-03-31	B	C39	Computer, Communication and Other Electronic Equipment Manufacturing Industry	0.000243	0.000358	2.33261e+06	0.012593
000020	2019-06-30	A	C39	Computer, Communication and Other Electronic Equipment Manufacturing Industry	0.004158	0.007933	8.25269e+06	0.007608
000020	2019-06-30	B	C39	Computer, Communication and Other Electronic Equipment Manufacturing Industry	0.001477	0.002183	5.28395e+06	0.035762
000020	2019-09-30	A	C39	Computer, Communication and Other Electronic Equipment Manufacturing Industry	0.005585	0.010369	1.09178e+07	0.00615
000020	2019-09-30	B	C39	Computer, Communication and Other Electronic Equipment Manufacturing Industry	0.003312	0.004839	8.34371e+06	0.051145
000020	2019-12-31	A	C39	Computer, Communication and Other Electronic Equipment Manufacturing Industry	0.008869	0.016713	1.76975e+07	0.007567
000020	2019-12-31	B	C39	Computer, Communication and Other Electronic Equipment Manufacturing Industry	0.006958	0.010081	1.39114e+07	0.078289
000020	2020-03-31	A	C39	Computer, Communication and Other Electronic Equipment Manufacturing Industry	-0.000649	-0.001217	972322	-0.004564
000020	2020-03-31	B	C39	Computer, Communication and Other Electronic Equipment Manufacturing Industry	0.001774	0.002505	3.01271e+06	0.100582
000020	2020-06-30	A	C39	Computer, Communication and Other Electronic Equipment Manufacturing Industry	0.005169	0.009563	7.4872e+06	0.010527
000020	2020-06-30	B	C39	Computer, Communication and Other Electronic Equipment Manufacturing Industry	0.006988	0.009836	7.94714e+06	0.176333
000020	2020-09-30	A	C39	Computer, Communication and Other Electronic Equipment Manufacturing Industry	0.007799	0.014616	1.48726e+07	0.009685
000020	2020-09-30	B	C39	Computer, Communication and Other Electronic Equipment Manufacturing Industry	0.008164	0.011488	1.05103e+07	0.13044
000020	2020-12-31	A	C39	Computer, Communication and Other Electronic Equipment Manufacturing Industry	0.010999	0.020521	2.14577e+07	0.009874
000020	2020-12-31	B	C39	Computer, Communication and Other Electronic Equipment Manufacturing Industry	0.004717	0.006602	1.22616e+07	0.053027
000020	2021-03-31	A	C39	Computer, Communication and Other Electronic Equipment Manufacturing Industry	0.008785	0.016393	8.80281e+06	0.029108
000020	2021-03-31	B	C39	Computer, Communication and Other Electronic Equipment Manufacturing Industry	0.007561	0.010365	5.88242e+06	0.28736
000020	2021-06-30	A	C39	Computer, Communication and Other Electronic Equipment Manufacturing Industry	0.010744	0.020572	1.38158e+07	0.017847
000020	2021-06-30	B	C39	Computer, Communication and Other Electronic Equipment Manufacturing Industry	0.012271	0.01673	9.68447e+06	0.228732
000020	2021-09-30	A	C39	Computer, Communication and Other Electronic Equipment Manufacturing Industry	0.012512	0.02384	1.74078e+07	0.013443
000020	2021-12-31	A	C39	Computer, Communication and Other Electronic Equipment Manufacturing Industry	0.011186	0.021191	1.97461e+07	0.009407
000020	2021-12-31	B	C39	Computer, Communication and Other Electronic Equipment Manufacturing Industry	0.020202	0.027486	1.9543e+07	0.175821
000020	2022-03-31	A	C39	Computer, Communication and Other Electronic Equipment Manufacturing Industry	0.009206	0.017049	9.36495e+06	0.034381
000020	2022-06-30	A	C39	Computer, Communication and Other Electronic Equipment Manufacturing Industry	0.013569	0.025317	1.36056e+07	0.024868
000020	2022-06-30	B	C39	Computer, Communication and Other Electronic Equipment Manufacturing Industry	0.018755	0.024887	1.24072e+07	0.32241
000020	2022-09-30	A	C39	Computer, Communication and Other Electronic Equipment Manufacturing Industry	0.013387	0.024517	1.25244e+07	0.016468
000020	2022-12-31	A	C39	Computer, Communication and Other Electronic Equipment Manufacturing Industry	0.015965	0.02906	1.78571e+07	0.015243
000020	2022-12-31	B	C39	Computer, Communication and Other Electronic Equipment Manufacturing Industry	0.035824	0.047087	2.55821e+07	0.324433
000020	2023-03-31	A	C39	Computer, Communication and Other Electronic Equipment Manufacturing Industry	0.010792	0.018028	8.95339e+06	0.036575
000020	2023-06-30	A			0.013213	0.022033	9.94524e+06	0.020901
000020	2023-06-30	B			0.015849	0.019154	9.12364e+06	0.298221
000020	2023-09-30	A			0.020424	0.034587	1.56067e+07	0.020679
000020	2023-12-31	A			0.022626	0.037036	1.89154e+07	0.018364
000020	2023-12-31	B			0.03456	0.04181	1.92842e+07	0.350808
000021	2013-03-31	A	C39	Computer, Communication and Other Electronic Equipment Manufacturing Industry	0.002484	0.006332	-1.10317e+07	0.007117
000021	2013-03-31	B	C39	Computer, Communication and Other Electronic Equipment Manufacturing Industry	-0.004956	-0.009323	-4.20246e+07	-0.027013
000021	2013-06-30	A	C39	Computer, Communication and Other Electronic Equipment Manufacturing Industry	0.004335	0.011464	-6.82926e+07	0.006403
000021	2013-06-30	B	C39	Computer, Communication and Other Electronic Equipment Manufacturing Industry	0.020472	0.036634	8.47198e+07	0.052106
000021	2013-09-30	A	C39	Computer, Communication and Other Electronic Equipment Manufacturing Industry	0.009328	0.025773	-3.92482e+07	0.009777
000021	2013-09-30	B	C39	Computer, Communication and Other Electronic Equipment Manufacturing Industry	0.017827	0.034921	7.6367e+07	0.033363
000021	2013-12-31	A	C39	Computer, Communication and Other Electronic Equipment Manufacturing Industry	0.013291	0.034851	-4.3897e+07	0.010564
000021	2013-12-31	B	C39	Computer, Communication and Other Electronic Equipment Manufacturing Industry	0.020525	0.037263	1.23975e+07	0.029563
000021	2014-03-31	A	C39	Computer, Communication and Other Electronic Equipment Manufacturing Industry	-0.008322	-0.023504	-1.83909e+08	-0.027957
000021	2014-03-31	B	C39	Computer, Communication and Other Electronic Equipment Manufacturing Industry	-0.004882	-0.009035	-5.43835e+07	-0.035443
000021	2014-06-30	A	C39	Computer, Communication and Other Electronic Equipment Manufacturing Industry	-0.000797	-0.00228	-9.18194e+07	-0.001461
000021	2014-06-30	B	C39	Computer, Communication and Other Electronic Equipment Manufacturing Industry	0.009207	0.017418	2.73527e+07	0.032914
000021	2014-09-30	A	C39	Computer, Communication and Other Electronic Equipment Manufacturing Industry	0.00908	0.02579	4.0349e+07	0.010771
000021	2014-09-30	B	C39	Computer, Communication and Other Electronic Equipment Manufacturing Industry	0.021973	0.040366	9.86353e+07	0.047739
000021	2014-12-31	A	C39	Computer, Communication and Other Electronic Equipment Manufacturing Industry	0.011396	0.032047	7.40754e+07	0.009764
000021	2014-12-31	B	C39	Computer, Communication and Other Electronic Equipment Manufacturing Industry	0.044798	0.082472	2.65433e+08	0.07059
000021	2015-03-31	A	C39	Computer, Communication and Other Electronic Equipment Manufacturing Industry	0.003645	0.010084	5.88996e+07	0.012793
000021	2015-03-31	B	C39	Computer, Communication and Other Electronic Equipment Manufacturing Industry	0.003317	0.005929	1.79109e+07	0.023159
000021	2015-06-30	A	C39	Computer, Communication and Other Electronic Equipment Manufacturing Industry	0.009424	0.026339	1.25676e+08	0.018821
000021	2015-06-30	B	C39	Computer, Communication and Other Electronic Equipment Manufacturing Industry	0.008966	0.015929	2.67312e+07	0.031807
000021	2015-09-30	A	C39	Computer, Communication and Other Electronic Equipment Manufacturing Industry	0.009579	0.027662	1.23579e+08	0.012515
000021	2015-09-30	B	C39	Computer, Communication and Other Electronic Equipment Manufacturing Industry	0.010645	0.020281	3.87053e+07	0.0265
000021	2015-12-31	A	C39	Computer, Communication and Other Electronic Equipment Manufacturing Industry	0.012551	0.0352	1.58152e+08	0.01176
000021	2015-12-31	B	C39	Computer, Communication and Other Electronic Equipment Manufacturing Industry	0.051227	0.09137	3.41232e+08	0.092651
000021	2016-03-31	A	C39	Computer, Communication and Other Electronic Equipment Manufacturing Industry	0.011527	0.028662	2.03602e+08	0.042241
000021	2016-03-31	B	C39	Computer, Communication and Other Electronic Equipment Manufacturing Industry	-0.001177	-0.001954	-9.37575e+06	-0.009324
000021	2016-06-30	A	C39	Computer, Communication and Other Electronic Equipment Manufacturing Industry	0.017536	0.041329	2.80901e+08	0.031671
000021	2016-06-30	B	C39	Computer, Communication and Other Electronic Equipment Manufacturing Industry	0.061193	0.097737	4.41115e+08	0.266178
000021	2016-09-30	A	C39	Computer, Communication and Other Electronic Equipment Manufacturing Industry	0.024434	0.05689	4.28722e+08	0.028527
000021	2016-09-30	B	C39	Computer, Communication and Other Electronic Equipment Manufacturing Industry	0.053653	0.088719	3.95284e+08	0.162454
000021	2016-12-31	A	C39	Computer, Communication and Other Electronic Equipment Manufacturing Industry	0.017175	0.042605	4.20612e+08	0.014848
000021	2016-12-31	B	C39	Computer, Communication and Other Electronic Equipment Manufacturing Industry	0.048732	0.080433	3.34304e+08	0.103507
000021	2017-03-31	A	C39	Computer, Communication and Other Electronic Equipment Manufacturing Industry	0.009673	0.022199	1.43436e+08	0.035256
000021	2017-03-31	B	C39	Computer, Communication and Other Electronic Equipment Manufacturing Industry	-0.011044	-0.017437	-8.27846e+07	-0.127297
000021	2017-06-30	A	C39	Computer, Communication and Other Electronic Equipment Manufacturing Industry	0.024415	0.058482	4.0301e+08	0.044867
000021	2017-06-30	B	C39	Computer, Communication and Other Electronic Equipment Manufacturing Industry	-0.015247	-0.024042	-9.33964e+07	-0.096466
000021	2017-09-30	A	C39	Computer, Communication and Other Electronic Equipment Manufacturing Industry	0.034277	0.087505	6.05067e+08	0.045553
000021	2017-09-30	B	C39	Computer, Communication and Other Electronic Equipment Manufacturing Industry	-0.015308	-0.024478	-5.26022e+07	-0.073087
000021	2017-12-31	A	C39	Computer, Communication and Other Electronic Equipment Manufacturing Industry	0.040534	0.102243	7.55665e+08	0.040387
000021	2017-12-31	B	C39	Computer, Communication and Other Electronic Equipment Manufacturing Industry	-0.015699	-0.025687	1.73843e+06	-0.060106
000021	2018-03-31	A	C39	Computer, Communication and Other Electronic Equipment Manufacturing Industry	0.005713	0.015377	1.18172e+08	0.022772
000021	2018-03-31	B	C39	Computer, Communication and Other Electronic Equipment Manufacturing Industry	-0.006086	-0.00992	1.48845e+07	-0.113395
000021	2018-06-30	A	C39	Computer, Communication and Other Electronic Equipment Manufacturing Industry	0.011384	0.030186	1.87796e+08	0.021681
000021	2018-06-30	B	C39	Computer, Communication and Other Electronic Equipment Manufacturing Industry	0.052743	0.084937	4.31714e+08	0.537009
000021	2018-09-30	A	C39	Computer, Communication and Other Electronic Equipment Manufacturing Industry	0.029725	0.075108	520282090	0.036295
000021	2018-09-30	B	C39	Computer, Communication and Other Electronic Equipment Manufacturing Industry	0.049147	0.079272	3.77169e+08	0.364482
000021	2018-12-31	A	C39	Computer, Communication and Other Electronic Equipment Manufacturing Industry	0.035183	0.091815	5.29258e+08	0.035202
000021	2018-12-31	B	C39	Computer, Communication and Other Electronic Equipment Manufacturing Industry	0.039561	0.065149	3.23332e+08	0.224005
000021	2019-03-31	A	C39	Computer, Communication and Other Electronic Equipment Manufacturing Industry	0.007198	0.017396	5.62563e+07	0.030828
000021	2019-03-31	B	C39	Computer, Communication and Other Electronic Equipment Manufacturing Industry	-0.008854	-0.014544	-4.66902e+07	-0.209091
000021	2019-06-30	A	C39	Computer, Communication and Other Electronic Equipment Manufacturing Industry	0.01195	0.028576	1.15595e+08	0.028306
000021	2019-06-30	B	C39	Computer, Communication and Other Electronic Equipment Manufacturing Industry	0.048126	0.076699	3.94791e+08	0.495786
000021	2019-09-30	A	C39	Computer, Communication and Other Electronic Equipment Manufacturing Industry	0.02094	0.052421	2.29661e+08	0.033802
000021	2019-09-30	B	C39	Computer, Communication and Other Electronic Equipment Manufacturing Industry	0.039316	0.066758	3.31444e+08	0.246872
000021	2019-12-31	A	C39	Computer, Communication and Other Electronic Equipment Manufacturing Industry	0.025997	0.063705	3.72447e+08	0.033414
000021	2019-12-31	B	C39	Computer, Communication and Other Electronic Equipment Manufacturing Industry	0.023224	0.03876	2.42959e+08	0.108448
000021	2020-03-31	A	C39	Computer, Communication and Other Electronic Equipment Manufacturing Industry	0.005575	0.014548	7.63936e+07	0.031225
000021	2020-03-31	B	C39	Computer, Communication and Other Electronic Equipment Manufacturing Industry	-0.006348	-0.011825	-4.60436e+07	-0.195087
000021	2020-06-30	A	C39	Computer, Communication and Other Electronic Equipment Manufacturing Industry	0.0128	0.034905	2.10085e+08	0.035995
000021	2020-06-30	B	C39	Computer, Communication and Other Electronic Equipment Manufacturing Industry	-0.007715	-0.014751	-4.04959e+07	-0.104842
000021	2020-09-30	A	C39	Computer, Communication and Other Electronic Equipment Manufacturing Industry	0.026285	0.072953	6.68096e+08	0.050292
000021	2020-09-30	B	C39	Computer, Communication and Other Electronic Equipment Manufacturing Industry	-0.016255	-0.034297	-1.09068e+08	-0.176495
000021	2020-12-31	A	C39	Computer, Communication and Other Electronic Equipment Manufacturing Industry	0.04755	0.126136	1.3905e+09	0.063678
000021	2020-12-31	B	C39	Computer, Communication and Other Electronic Equipment Manufacturing Industry	-0.033427	-0.069996	-1.85994e+08	-0.290065
000021	2021-03-31	A	C39	Computer, Communication and Other Electronic Equipment Manufacturing Industry	0.010791	0.028396	5.1082e+08	0.060249
000021	2021-03-31	B	C39	Computer, Communication and Other Electronic Equipment Manufacturing Industry	-0.004044	-0.010002	-4.14065e+07	-0.278669
000021	2021-06-30	A	C39	Computer, Communication and Other Electronic Equipment Manufacturing Industry	0.014052	0.034668	4.74784e+08	0.040322
000021	2021-06-30	B	C39	Computer, Communication and Other Electronic Equipment Manufacturing Industry	0.006656	0.014204	1.13493e+08	0.282945
000021	2021-09-30	A	C39	Computer, Communication and Other Electronic Equipment Manufacturing Industry	0.025299	0.060437	7.67629e+08	0.047086
000021	2021-12-31	A	C39	Computer, Communication and Other Electronic Equipment Manufacturing Industry	0.034265	0.085616	9.9413e+08	0.050585
000021	2021-12-31	B	C39	Computer, Communication and Other Electronic Equipment Manufacturing Industry	-0.002786	-0.005944	1.42022e+07	-0.067834
000021	2022-03-31	A	C39	Computer, Communication and Other Electronic Equipment Manufacturing Industry	0.009052	0.02147	9.33697e+07	0.068166
000021	2022-06-30	A	C39	Computer, Communication and Other Electronic Equipment Manufacturing Industry	0.01646	0.039635	6.12997e+07	0.060985
000021	2022-06-30	B	C39	Computer, Communication and Other Electronic Equipment Manufacturing Industry	0.008923	0.019725	8.15949e+07	0.668855
000021	2022-09-30	A	C39	Computer, Communication and Other Electronic Equipment Manufacturing Industry	0.020927	0.04968	2.02438e+08	0.048367
000021	2022-12-31	A	C39	Computer, Communication and Other Electronic Equipment Manufacturing Industry	0.02511	0.058779	3.81016e+08	0.042733
000021	2022-12-31	B	C39	Computer, Communication and Other Electronic Equipment Manufacturing Industry	0.016397	0.032644	1.01215e+08	0.349276
000021	2023-03-31	A	C39	Computer, Communication and Other Electronic Equipment Manufacturing Industry	0.004429	0.010224	1.44272e+08	0.03123
000021	2023-06-30	A			0.013121	0.030437	4.725e+08	0.047323
000021	2023-06-30	B			-0.005053	-0.011107	-7.65063e+07	-0.224926
000021	2023-09-30	A			0.020663	0.045929	7.84003e+08	0.051419
000021	2023-12-31	A			0.029872	0.066635	1.01112e+09	0.057794
000021	2023-12-31	B			0.012992	0.027802	1.52598e+08	0.168434
000022	2013-03-31	A	G55	Water Transportation Industry	0.024221	0.036864	206635797	0.406586
000022	2013-03-31	B	G55	Water Transportation Industry	-0.00298	-0.005171	-8732405	-0.403287
000022	2013-06-30	A	G55	Water Transportation Industry	0.053422	0.083525	446001865	0.438116
000022	2013-06-30	B	G55	Water Transportation Industry	-0.003366	-0.006901	-16458220	-0.205208
000022	2013-09-30	A	G55	Water Transportation Industry	0.080117	0.122144	671651801	0.429119
000022	2013-09-30	B	G55	Water Transportation Industry	-0.002701	-0.005369	-7990408	-0.091254
000022	2013-12-31	A	G55	Water Transportation Industry	0.090953	0.139775	8.00945e+08	0.360787
000022	2013-12-31	B	G55	Water Transportation Industry	0.103525	0.193051	3.85673e+08	2.3463
000022	2014-03-31	A	G55	Water Transportation Industry	0.017486	0.026967	1.77512e+08	0.319722
000022	2014-03-31	B	G55	Water Transportation Industry	-0.001601	-0.00325	4.06062e+06	-0.168127
000022	2014-06-30	A	G55	Water Transportation Industry	0.039064	0.06096	3.79842e+08	0.330379
000022	2014-06-30	B	G55	Water Transportation Industry	-0.000799	-0.001757	1.45969e+07	-0.02926
000022	2014-09-30	A	G55	Water Transportation Industry	0.062056	0.094295	5.90817e+08	0.340058
000022	2014-09-30	B	G55	Water Transportation Industry	0.003575	0.007559	3.75729e+07	0.083394
000022	2014-12-31	A	G55	Water Transportation Industry	0.074188	0.110331	7.50169e+08	0.293551
000022	2014-12-31	B	G55	Water Transportation Industry	0.069576	0.135019	3.42734e+08	1.17753
000022	2015-03-31	A	G55	Water Transportation Industry	0.019108	0.026882	1.67327e+08	0.325671
000022	2015-03-31	B	G55	Water Transportation Industry	0.000887	0.001661	1.12883e+07	0.065564
000022	2015-06-30	A	G55	Water Transportation Industry	0.045461	0.062956	3.7884e+08	0.352197
000022	2015-06-30	B	G55	Water Transportation Industry	0.008492	0.015886	4.83955e+07	0.241668
000022	2015-09-30	A	G55	Water Transportation Industry	0.075521	0.103335	6.26421e+08	0.3739
000022	2015-09-30	B	G55	Water Transportation Industry	0.014497	0.026724	7.61199e+07	0.268109
000022	2015-12-31	A	G55	Water Transportation Industry	0.094258	0.129188	7.87528e+08	0.348561
000022	2015-12-31	B	G55	Water Transportation Industry	0.071962	0.127746	3.04974e+08	1.01342
000022	2016-03-31	A	G55	Water Transportation Industry	0.022243	0.028971	1.91396e+08	0.34826
000022	2016-03-31	B	G55	Water Transportation Industry	0.004262	0.007192	2.06522e+07	0.30871
000022	2016-06-30	A	G55	Water Transportation Industry	0.049447	0.06357	3.98685e+08	0.36999
000022	2016-06-30	B	G55	Water Transportation Industry	0.014954	0.025492	5.62678e+07	0.484308
000022	2016-09-30	A	G55	Water Transportation Industry	0.078642	0.099815	6.36882e+08	0.377712
000022	2016-09-30	B	G55	Water Transportation Industry	0.02009	0.034075	7.84153e+07	0.417639
000022	2016-12-31	A	G55	Water Transportation Industry	0.098986	0.123289	7.87681e+08	0.351607
000022	2016-12-31	B	G55	Water Transportation Industry	0.057907	0.093953	2.10519e+08	0.872711
000022	2017-03-31	A	G55	Water Transportation Industry	0.025119	0.02957	2.0151e+08	0.361306
000022	2017-03-31	B	G55	Water Transportation Industry	0.009781	0.01515	3.04407e+07	0.530956
000022	2017-06-30	A	G55	Water Transportation Industry	0.04778	0.05678	3.89294e+08	0.344495
000022	2017-06-30	B	G55	Water Transportation Industry	0.023925	0.03839	6.98964e+07	0.615314
000022	2017-09-30	A	G55	Water Transportation Industry	0.08349	0.092648	7.48566e+08	0.329015
000022	2017-09-30	B	G55	Water Transportation Industry	0.031994	0.051776	9.37413e+07	0.537472
000022	2017-12-31	A	G55	Water Transportation Industry	0.097816	0.109397	8.96349e+08	0.290633
000022	2017-12-31	B	G55	Water Transportation Industry	0.204668	0.324808	7.23066e+08	2.79066
000022	2018-03-31	A	G55	Water Transportation Industry	0.025949	0.033235	2.51438e+08	0.339722
000022	2018-03-31	B	G55	Water Transportation Industry	0.003935	0.00757	11462467	0.353305
000022	2018-06-30	A	G55	Water Transportation Industry	0.059101	0.074742	5.36729e+08	0.3558
000022	2018-06-30	B	G55	Water Transportation Industry	0.012428	0.022165	5.83839e+07	0.39016
000022	2018-09-30	A	G55	Water Transportation Industry	0.080856	0.101824	7.57206e+08	0.347196
000022	2018-09-30	B	G55	Water Transportation Industry	0.013216	0.023315	7.53796e+07	0.266922
000024	2013-03-31	A	K70	Real Estate Industry	0.011486	0.04286	1.8329e+09	0.209861
000024	2013-03-31	B	K70	Real Estate Industry	-0.002126	-0.005558	-1.91264e+06	-12.1342
000024	2013-06-30	A	K70	Real Estate Industry	0.02874	0.105911	4.80783e+09	0.201933
000024	2013-06-30	B	K70	Real Estate Industry	-0.004842	-0.013157	-1.56449e+07	-19.2994
000024	2013-09-30	A	K70	Real Estate Industry	0.040138	0.148634	6.82862e+09	0.198787
000024	2013-09-30	B	K70	Real Estate Industry	-0.006831	-0.01824	-1.96612e+07	-13.3859
000024	2013-12-31	A	K70	Real Estate Industry	0.045292	0.161164	8.58164e+09	0.169134
000024	2013-12-31	B	K70	Real Estate Industry	0.023486	0.062609	1.41823e+09	43.1217
000024	2014-03-31	A	K70	Real Estate Industry	0.008222	0.028101	1.82425e+09	0.152526
000024	2014-03-31	B	K70	Real Estate Industry	-0.001645	-0.004465	-9.84272e+06
000024	2014-06-30	A	K70	Real Estate Industry	0.017412	0.061022	3.68467e+09	0.14919
000024	2014-06-30	B	K70	Real Estate Industry	-0.001171	-0.003124	3.08884e+07	-104.467
000024	2014-09-30	A	K70	Real Estate Industry	0.021932	0.077189	4.85312e+09	0.128852
000024	2014-09-30	B	K70	Real Estate Industry	-0.002146	-0.006073	4.14007e+07	-42.0742
000024	2014-12-31	A	K70	Real Estate Industry	0.038566	0.133307	9.14524e+09	0.126999
000024	2014-12-31	B	K70	Real Estate Industry	0.023872	0.065095	1.21044e+09	198.788
000024	2015-03-31	A	K70	Real Estate Industry	0.004725	0.016675	1.37883e+09	0.12324
000024	2015-03-31	B	K70	Real Estate Industry	-0.000478	-0.001349	484630	-3.77416
000024	2015-06-30	A	K70	Real Estate Industry	0.014903	0.052403	3.93479e+09	0.132867
000024	2015-06-30	B	K70	Real Estate Industry	0.004635	0.012785	2.02898e+08	35.1791
000024	2015-09-30	A	K70	Real Estate Industry	0.015055	0.054562	5.01867e+09	0.104893
000024	2015-09-30	B	K70	Real Estate Industry	0.005462	0.015872	2.74949e+08	18.9026
000025	2013-03-31	A	F51	Wholesale Trade	0.006651	0.020881	7.83689e+06	0.037942
000025	2013-03-31	B	F51	Wholesale Trade	-0.005145	-0.021988	-801976	-0.651465
000025	2013-06-30	A	F51	Wholesale Trade	0.00401	0.013186	1.06526e+07	0.01201
000025	2013-06-30	B	F51	Wholesale Trade	-0.007103	-0.031126	489085	-0.456094
000025	2013-09-30	A	F51	Wholesale Trade	0.028313	0.089694	3.9065e+07	0.051679
000025	2013-09-30	B	F51	Wholesale Trade	-0.009133	-0.04028	1.52907e+06	-0.393382
000025	2013-12-31	A	F51	Wholesale Trade	0.004485	0.014912	3.09628e+07	0.006201
000025	2013-12-31	B	F51	Wholesale Trade	-0.016262	-0.073314	599386	-0.511661
000025	2014-03-31	A	F51	Wholesale Trade	0.004492	0.015719	7.27326e+06	0.027443
000025	2014-03-31	B	F51	Wholesale Trade	0.003699	0.018168	4.63281e+06	0.491882
000025	2014-06-30	A	F51	Wholesale Trade	0.006453	0.022595	1.3585e+07	0.020354
000025	2014-06-30	B	F51	Wholesale Trade	0.004674	0.023317	7.71106e+06	0.297672
000025	2014-09-30	A	F51	Wholesale Trade	0.004416	0.016926	1.71611e+07	0.009752
000025	2014-09-30	B	F51	Wholesale Trade	0.004618	0.023917	1.04186e+07	0.189301
000025	2014-12-31	A	F51	Wholesale Trade	0.011366	0.043162	2.77965e+07	0.018422
000025	2014-12-31	B	F51	Wholesale Trade	0.000146	0.000767	1.07171e+07	0.004397
000025	2015-03-31	A	F51	Wholesale Trade	0.000386	0.000829	4.70479e+06	0.005297
000025	2015-03-31	B	F51	Wholesale Trade	0.000135	0.000303	3.03108e+06	0.018789
000025	2015-06-30	A	F51	Wholesale Trade	0.007495	0.013981	1.30391e+07	0.046114
000025	2015-06-30	B	F51	Wholesale Trade	0.005489	0.011107	8.41041e+06	0.284677
000025	2015-09-30	A	F51	Wholesale Trade	0.018923	0.034696	2.66652e+07	0.079065
000025	2015-09-30	B	F51	Wholesale Trade	0.008613	0.017313	12119514	0.309124
000025	2015-12-31	A	F51	Wholesale Trade	0.043279	0.079077	5.16368e+07	0.140712
000025	2015-12-31	B	F51	Wholesale Trade	0.020802	0.041187	2.17211e+07	0.506489
000025	2016-03-31	A	F51	Wholesale Trade	0.005343	0.007014	6.88399e+06	0.077575
000025	2016-03-31	B	F51	Wholesale Trade	0.005489	0.007781	6.26756e+06	0.58863
000025	2016-06-30	A	F51	Wholesale Trade	0.015385	0.020246	1.88564e+07	0.114348
000025	2016-06-30	B	F51	Wholesale Trade	0.013208	0.018732	1.46303e+07	0.672254
000025	2016-09-30	A	F51	Wholesale Trade	0.022651	0.029659	2.77046e+07	0.109866
000025	2016-09-30	B	F51	Wholesale Trade	0.017884	0.025356	1.9838e+07	0.614031
000025	2016-12-31	A	F51	Wholesale Trade	0.023428	0.030908	2.99794e+07	0.085177
000025	2016-12-31	B	F51	Wholesale Trade	0.032636	0.045861	3.61192e+07	0.846719
000025	2017-03-31	A	F51	Wholesale Trade	0.003068	0.00399	4.01404e+06	0.044759
000025	2017-03-31	B	F51	Wholesale Trade	0.004218	0.005845	4.67216e+06	0.485007
000025	2017-06-30	A	F51	Wholesale Trade	0.019444	0.02531	2.40515e+07	0.145365
000025	2017-06-30	B	F51	Wholesale Trade	0.022183	0.030643	2.48015e+07	1.16973
000025	2017-09-30	A	F51	Wholesale Trade	0.030565	0.041401	4.07769e+07	0.162571
000025	2017-09-30	B	F51	Wholesale Trade	0.030869	0.044619	3.68846e+07	1.1763
000025	2017-12-31	A	F51	Wholesale Trade	0.050751	0.069006	7.04456e+07	0.189443
000025	2017-12-31	B	F51	Wholesale Trade	0.044885	0.06465	5.47768e+07	1.22359
000025	2018-03-31	A	F51	Wholesale Trade	0.01081	0.015105	1.64146e+07	0.164937
000025	2018-03-31	B	F51	Wholesale Trade	0.009618	0.014296	1.32312e+07	1.40799
000025	2018-06-30	A	F51	Wholesale Trade	0.018437	0.026152	3.12262e+07	0.134206
000025	2018-06-30	B	F51	Wholesale Trade	0.016769	0.025336	2.43265e+07	1.09997
000025	2018-09-30	A	F51	Wholesale Trade	0.024135	0.034733	4.37204e+07	0.122318
000025	2018-09-30	B	F51	Wholesale Trade	0.022894	0.034639	3.39428e+07	1.00524
000025	2018-12-31	A	F51	Wholesale Trade	0.056271	0.082143	97059974	0.207948
000025	2018-12-31	B	F51	Wholesale Trade	0.014867	0.023085	2.49953e+07	0.471894
000025	2019-03-31	A	F51	Wholesale Trade	0.01022	0.015145	2.00161e+07	0.141693
000025	2019-03-31	B	F51	Wholesale Trade	0.004082	0.00658	7.29855e+06	0.679884
000025	2019-06-30	A	F51	Wholesale Trade	0.026697	0.039745	5.47785e+07	0.161651
000025	2019-06-30	B	F51	Wholesale Trade	0.011313	0.01833	1.98387e+07	0.852784
000025	2019-09-30	A	F51	Wholesale Trade	0.037796	0.057278	8.03159e+07	0.153678
000025	2019-09-30	B	F51	Wholesale Trade	0.01602	0.026594	2.82614e+07	0.835992
000025	2019-12-31	A	F51	Wholesale Trade	0.132447	0.179461	3.07578e+08	0.383151
000025	2019-12-31	B	F51	Wholesale Trade	0.127482	0.18402	2.47229e+08	4.69511
000025	2020-03-31	A	F51	Wholesale Trade	0.003027	0.003702	4.6721e+06	0.058073
000025	2020-03-31	B	F51	Wholesale Trade	0.000565	0.000737	433392	0.239963
000025	2020-06-30	A	F51	Wholesale Trade	0.016618	0.019953	3.10168e+07	0.135856
000025	2020-06-30	B	F51	Wholesale Trade	0.011059	0.014182	1.36837e+07	1.14434
000025	2020-09-30	A	F51	Wholesale Trade	0.024912	0.030391	4.71349e+07	0.139832
000025	2020-09-30	B	F51	Wholesale Trade	0.017752	0.023446	2.44089e+07	0.891883
000025	2020-12-31	A	F51	Wholesale Trade	0.035958	0.044279	7.33973e+07	0.142089
000025	2020-12-31	B	F51	Wholesale Trade	0.020107	0.026666	2.69788e+07	0.762867
000025	2021-03-31	A	F51	Wholesale Trade	0.012511	0.015444	2.66839e+07	0.149619
000025	2021-03-31	B	F51	Wholesale Trade	0.004784	0.006498	6.64464e+06	0.72095
000025	2021-06-30	A	F51	Wholesale Trade	0.025481	0.031725	5.51775e+07	0.178349
000025	2021-06-30	B	F51	Wholesale Trade	0.008442	0.011692	1.19232e+07	0.643622
000025	2021-09-30	A	F51	Wholesale Trade	0.039932	0.05063	8.48481e+07	0.18217
000025	2021-12-31	A	F51	Wholesale Trade	0.074019	0.092935	1.71845e+08	0.25968
000025	2021-12-31	B	F51	Wholesale Trade	0.01729	0.024988	2.56076e+07	0.535497
000025	2022-03-31	A	F51	Wholesale Trade	0.01781	0.022668	3.92002e+07	0.238528
000025	2022-06-30	A	F51	Wholesale Trade	0.022915	0.029251	5.12045e+07	0.172379
000025	2022-06-30	B	F51	Wholesale Trade	0.002614	0.004064	3.64325e+06	0.348318
000025	2022-09-30	A	F51	Wholesale Trade	0.031307	0.039767	7.21153e+07	0.091082
000025	2022-12-31	A	F51	Wholesale Trade	0.039749	0.052238	9.8806e+07	0.09708
000025	2022-12-31	B	F51	Wholesale Trade	0.14834	0.213906	2.57544e+08	6.55892
000025	2023-03-31	A	F51	Wholesale Trade	0.010971	0.015286	2.99242e+07	0.074713
000025	2023-06-30	A			0.019004	0.027089	5.89465e+07	0.06397
000025	2023-06-30	B			0.001178	0.0017	3.3441e+06	0.066529
000025	2023-09-30	A			0.032905	0.045632	9.98095e+07	0.062815
000025	2023-12-31	A			0.048077	0.065799	1.59063e+08	0.060344
000025	2023-12-31	B			0.0609	0.082709	1.32537e+08	1.317
000026	2013-03-31	A	F52	Retail Trade	0.010353	0.023725	6.90045e+07	0.046123
000026	2013-03-31	B	F52	Retail Trade	0.001599	0.002881	5.21673e+06	0.184027
000026	2013-06-30	A	F52	Retail Trade	0.020878	0.046705	1.30791e+08	0.045886
000026	2013-06-30	B	F52	Retail Trade	0.033117	0.058236	8.56219e+07	1.84851
000026	2013-09-30	A	F52	Retail Trade	0.030462	0.070774	2.02923e+08	0.045
000026	2013-09-30	B	F52	Retail Trade	0.033365	0.060084	9.08333e+07	1.13459
000026	2013-12-31	A	F52	Retail Trade	0.037797	0.087101	2.51745e+08	0.041929
000026	2013-12-31	B	F52	Retail Trade	0.031565	0.058013	9.19338e+07	0.84838
000026	2014-03-31	A	F52	Retail Trade	0.012219	0.028315	8.13981e+07	0.053797
000026	2014-03-31	B	F52	Retail Trade	0.001448	0.002816	7.5342e+06	0.181718
000026	2014-06-30	A	F52	Retail Trade	0.024387	0.056518	1.59154e+08	0.053806
000026	2014-06-30	B	F52	Retail Trade	0.037962	0.072977	1.10187e+08	2.4717
000026	2014-09-30	A	F52	Retail Trade	0.034997	0.080504	2.32798e+08	0.051164
000026	2014-09-30	B	F52	Retail Trade	0.039079	0.075476	1.14932e+08	1.72818
000026	2014-12-31	A	F52	Retail Trade	0.040492	0.092025	2.76214e+08	0.044569
000026	2014-12-31	B	F52	Retail Trade	0.03313	0.063539	1.1494e+08	0.850531
000026	2015-03-31	A	F52	Retail Trade	0.01188	0.027165	8.39689e+07	0.050462
000026	2015-03-31	B	F52	Retail Trade	0.002062	0.003963	7.64573e+06	0.25763
000026	2015-06-30	A	F52	Retail Trade	0.019597	0.044223	1.46432e+08	0.043521
000026	2015-06-30	B	F52	Retail Trade	0.04976	0.093154	1.45247e+08	2.99073
000026	2015-09-30	A	F52	Retail Trade	0.028511	0.064013	2.11659e+08	0.043382
000026	2015-09-30	B	F52	Retail Trade	0.051829	0.096262	1.51505e+08	2.07758
000026	2015-12-31	A	F52	Retail Trade	0.03088	0.061962	2.29878e+08	0.038595
000026	2015-12-31	B	F52	Retail Trade	0.044752	0.076165	1.57183e+08	1.4489
000026	2016-03-31	A	F52	Retail Trade	0.006502	0.011684	5.26681e+07	0.036976
000026	2016-03-31	B	F52	Retail Trade	0.040203	0.061524	1.40941e+08	5.54323
000026	2016-06-30	A	F52	Retail Trade	0.014617	0.026065	1.11374e+08	0.040799
000026	2016-06-30	B	F52	Retail Trade	0.041301	0.063648	1.47825e+08	2.85529
000026	2016-09-30	A	F52	Retail Trade	0.026229	0.046177	1.90918e+08	0.048355
000026	2016-09-30	B	F52	Retail Trade	0.042515	0.065523	1.55185e+08	1.97139
000026	2016-12-31	A	F52	Retail Trade	0.026752	0.047191	2.13919e+08	0.036867
000026	2016-12-31	B	F52	Retail Trade	0.041813	0.064466	1.56114e+08	1.44517
000026	2017-03-31	A	F52	Retail Trade	0.011451	0.01884	7.43969e+07	0.055337
000026	2017-03-31	B	F52	Retail Trade	-0.000197	-0.000292	2.31675e+06	-0.024912
000026	2017-06-30	A	F52	Retail Trade	0.022067	0.03609	1.38778e+08	0.054148
000026	2017-06-30	B	F52	Retail Trade	-0.000303	-0.000444	3.0677e+06	-0.019293
000026	2017-09-30	A	F52	Retail Trade	0.035341	0.056209	2.16157e+08	0.05499
000026	2017-09-30	B	F52	Retail Trade	-0.001216	-0.001776	1.69828e+06	-0.050406
000026	2017-12-31	A	F52	Retail Trade	0.037606	0.058897	2.38902e+08	0.042625
000026	2017-12-31	B	F52	Retail Trade	0.040012	0.055916	1.3847e+08	1.09082
000026	2018-03-31	A	F52	Retail Trade	0.016433	0.023838	8.80883e+07	0.069872
000026	2018-03-31	B	F52	Retail Trade	0.00081	0.001058	4.20077e+06	0.088433
000026	2018-06-30	A	F52	Retail Trade	0.031174	0.044529	1.6398e+08	0.066259
000026	2018-06-30	B	F52	Retail Trade	0.000184	0.000236	3.93737e+06	0.009851
000026	2018-09-30	A	F52	Retail Trade	0.045202	0.064817	2.38683e+08	0.063423
000026	2018-09-30	B	F52	Retail Trade	-0.000162	-0.000209	6.15037e+06	-0.005683
000026	2018-12-31	A	F52	Retail Trade	0.051211	0.072978	2.67113e+08	0.054062
000026	2018-12-31	B	F52	Retail Trade	0.053423	0.06821	1.71739e+08	1.23834
000026	2019-03-31	A	F52	Retail Trade	0.017928	0.024743	9.108e+07	0.072039
000026	2019-03-31	B	F52	Retail Trade	0.001072	0.001348	5.04137e+06	0.100992
000026	2019-06-30	A	F52	Retail Trade	0.03402	0.047015	1.8035e+08	0.069184
000026	2019-06-30	B	F52	Retail Trade	0.001699	0.002138	9.57435e+06	0.080351
000026	2019-09-30	A	F52	Retail Trade	0.048937	0.068756	2.60713e+08	0.065237
000026	2019-09-30	B	F52	Retail Trade	0.001815	0.002322	1.24518e+07	0.055978
000026	2019-12-31	A	F52	Retail Trade	0.058666	0.08265	3.09049e+08	0.058287
000026	2019-12-31	B	F52	Retail Trade	0.041491	0.052656	1.34115e+08	0.902802
000026	2020-03-31	A	F52	Retail Trade	-0.003501	-0.004906	-1.10024e+07	-0.022052
000026	2020-03-31	B	F52	Retail Trade	-0.001565	-0.002023	-2.95042e+06	-0.183491
000026	2020-06-30	A	F52	Retail Trade	0.020462	0.029432	1.08176e+08	0.049145
000026	2020-06-30	B	F52	Retail Trade	0.000422	0.000545	4.48954e+06	0.022366
000026	2020-09-30	A	F52	Retail Trade	0.055153	0.079529	2.88989e+08	0.072949
000026	2020-09-30	B	F52	Retail Trade	0.000819	0.001074	6.44818e+06	0.027423
000026	2020-12-31	A	F52	Retail Trade	0.075613	0.107846	4.0691e+08	0.069312
000026	2020-12-31	B	F52	Retail Trade	0.035433	0.045443	1.12694e+08	0.788364
000026	2021-03-31	A	F52	Retail Trade	0.02805	0.041402	1.62141e+08	0.08579
000026	2021-03-31	B	F52	Retail Trade	0.001349	0.001783	6.43287e+06	0.104157
000026	2021-06-30	A	F52	Retail Trade	0.057358	0.082574	3.22891e+08	0.084091
000026	2021-06-30	B	F52	Retail Trade	0.004664	0.006057	2.04275e+07	0.159623
000026	2021-09-30	A	F52	Retail Trade	0.08393	0.118793	4.70694e+08	0.083872
000026	2021-12-31	A	F52	Retail Trade	0.095423	0.133441	5.37005e+08	0.073966
000026	2021-12-31	B	F52	Retail Trade	0.094743	0.11827	2.98613e+08	1.5997
000026	2022-03-31	A	F52	Retail Trade	0.021103	0.028385	1.18884e+08	0.073574
000026	2022-06-30	A	F52	Retail Trade	0.034014	0.046859	1.90209e+08	0.064432
000026	2022-06-30	B	F52	Retail Trade	0.007434	0.0094	2.89409e+07	0.248424
000026	2022-09-30	A	F52	Retail Trade	0.055991	0.075313	3.11127e+08	0.067879
000026	2022-12-31	A	F52	Retail Trade	0.064825	0.086731	3.6031e+08	0.061248
000026	2022-12-31	B	F52	Retail Trade	0.083876	0.102982	2.67139e+08	1.68719
000026	2023-03-31	A	F52	Retail Trade	0.025116	0.032301	1.3876e+08	0.085984
000026	2023-06-30	A			0.044783	0.058873	2.56715e+08	0.079253
000026	2023-06-30	B			0.006437	0.008094	2.87181e+07	0.224546
000026	2023-09-30	A			0.063877	0.082849	3.62478e+08	0.075288
000026	2023-12-31	A			0.080077	0.102988	4.58474e+08	0.07291
000026	2023-12-31	B			0.069795	0.085099	2.33724e+08	1.23833
000027	2013-03-31	A	D44	Electric Power, Heat Production and Supply Industry	0.008565	0.015747	4.72319e+08	0.110966
000027	2013-03-31	B	D44	Electric Power, Heat Production and Supply Industry	-0.00155	-0.002339	2.36669e+07	-0.04802
000027	2013-06-30	A	D44	Electric Power, Heat Production and Supply Industry	0.023758	0.043154	1.20507e+09	0.142092
000027	2013-06-30	B	D44	Electric Power, Heat Production and Supply Industry	0.035036	0.052283	8.15373e+08	0.342229
000027	2013-09-30	A	D44	Electric Power, Heat Production and Supply Industry	0.036574	0.066647	1.94509e+09	0.128863
000027	2013-09-30	B	D44	Electric Power, Heat Production and Supply Industry	0.040306	0.060536	1.03608e+09	0.23392
000027	2013-12-31	A	D44	Electric Power, Heat Production and Supply Industry	0.052823	0.09545	2.68625e+09	0.140609
000027	2013-12-31	B	D44	Electric Power, Heat Production and Supply Industry	0.037496	0.056509	1.02639e+09	0.157542
000027	2014-03-31	A	D44	Electric Power, Heat Production and Supply Industry	0.01404	0.024975	7.43669e+08	0.167028
000027	2014-03-31	B	D44	Electric Power, Heat Production and Supply Industry	0.004017	0.006025	1.53848e+08	0.117392
000027	2014-06-30	A	D44	Electric Power, Heat Production and Supply Industry	0.034568	0.063543	1.80355e+09	0.195818
000027	2014-06-30	B	D44	Electric Power, Heat Production and Supply Industry	0.046804	0.072485	1.18973e+09	0.466501
000027	2014-09-30	A	D44	Electric Power, Heat Production and Supply Industry	0.050172	0.091393	2.69055e+09	0.185293
000027	2014-09-30	B	D44	Electric Power, Heat Production and Supply Industry	0.053039	0.081058	1.42476e+09	0.330599
000027	2014-12-31	A	D44	Electric Power, Heat Production and Supply Industry	0.065041	0.119207	3.52244e+09	0.186798
000027	2014-12-31	B	D44	Electric Power, Heat Production and Supply Industry	0.049896	0.078623	1.4653e+09	0.225467
000027	2015-03-31	A	D44	Electric Power, Heat Production and Supply Industry	0.010864	0.020405	6.76347e+08	0.171327
000027	2015-03-31	B	D44	Electric Power, Heat Production and Supply Industry	0.000898	0.001482	1.01833e+08	0.029516
000027	2015-06-30	A	D44	Electric Power, Heat Production and Supply Industry	0.027625	0.053314	1.81833e+09	0.219488
000027	2015-06-30	B	D44	Electric Power, Heat Production and Supply Industry	0.036468	0.062813	1.20836e+09	0.661482
000027	2015-09-30	A	D44	Electric Power, Heat Production and Supply Industry	0.043676	0.084114	2.86078e+09	0.213323
000027	2015-09-30	B	D44	Electric Power, Heat Production and Supply Industry	0.045582	0.076332	1.47962e+09	0.397594
000027	2015-12-31	A	D44	Electric Power, Heat Production and Supply Industry	0.042643	0.091003	3.32038e+09	0.184878
000027	2015-12-31	B	D44	Electric Power, Heat Production and Supply Industry	0.043968	0.076409	1610085665	0.303465
000027	2016-03-31	A	D44	Electric Power, Heat Production and Supply Industry	0.003739	0.008772	4.76893e+08	0.107371
000027	2016-03-31	B	D44	Electric Power, Heat Production and Supply Industry	0.000409	0.000735	1.02386e+08	0.027983
000027	2016-06-30	A	D44	Electric Power, Heat Production and Supply Industry	0.015834	0.037615	1.58515e+09	0.182771
000027	2016-06-30	B	D44	Electric Power, Heat Production and Supply Industry	0.030051	0.054193	1.13802e+09	0.703122
000027	2016-09-30	A	D44	Electric Power, Heat Production and Supply Industry	0.024265	0.058195	2.59636e+09	0.166721
000027	2016-09-30	B	D44	Electric Power, Heat Production and Supply Industry	0.031275	0.057998	1.37169e+09	0.369536
000027	2016-12-31	A	D44	Electric Power, Heat Production and Supply Industry	0.023655	0.05661	2.86287e+09	0.124282
000027	2016-12-31	B	D44	Electric Power, Heat Production and Supply Industry	0.025988	0.048009	1.3853e+09	0.20034
000027	2017-03-31	A	D44	Electric Power, Heat Production and Supply Industry	0.001694	0.004331	4.88052e+08	0.042047
000027	2017-03-31	B	D44	Electric Power, Heat Production and Supply Industry	0.004731	0.009411	3.03214e+08	0.180167
000027	2017-06-30	A	D44	Electric Power, Heat Production and Supply Industry	0.006718	0.017453	1.34371e+09	0.070119
000027	2017-06-30	B	D44	Electric Power, Heat Production and Supply Industry	0.018572	0.038368	9.71872e+08	0.292117
000027	2017-09-30	A	D44	Electric Power, Heat Production and Supply Industry	0.013437	0.035092	2.25795e+09	0.084452
000027	2017-09-30	B	D44	Electric Power, Heat Production and Supply Industry	0.018511	0.038701	1.18347e+09	0.179819
000027	2017-12-31	A	D44	Electric Power, Heat Production and Supply Industry	0.012239	0.034109	2.83034e+09	0.054359
000027	2017-12-31	B	D44	Electric Power, Heat Production and Supply Industry	0.011914	0.026224	1.16643e+09	0.08267
000027	2018-03-31	A	D44	Electric Power, Heat Production and Supply Industry	0.000771	0.002433	5.11823e+08	0.016417
000027	2018-03-31	B	D44	Electric Power, Heat Production and Supply Industry	-0.003687	-0.009459	7.56782e+07	-0.137238
000027	2018-06-30	A	D44	Electric Power, Heat Production and Supply Industry	0.007435	0.02366	1.5659e+09	0.072678
000027	2018-06-30	B	D44	Electric Power, Heat Production and Supply Industry	0.01182	0.030575	9.41668e+08	0.200775
000027	2018-09-30	A	D44	Electric Power, Heat Production and Supply Industry	0.008512	0.027412	2.23531e+09	0.05446
000027	2018-09-30	B	D44	Electric Power, Heat Production and Supply Industry	0.008717	0.022488	1.07283e+09	0.087877
000027	2018-12-31	A	D44	Electric Power, Heat Production and Supply Industry	0.008828	0.027444	3.02517e+09	0.038666
000027	2018-12-31	B	D44	Electric Power, Heat Production and Supply Industry	-0.000711	-0.001754	8.77963e+08	-0.005405
000027	2019-03-31	A	D44	Electric Power, Heat Production and Supply Industry	0.004652	0.014106	988198347	0.1024
000027	2019-03-31	B	D44	Electric Power, Heat Production and Supply Industry	-0.002378	-0.005696	1.06365e+08	-0.088314
000027	2019-06-30	A	D44	Electric Power, Heat Production and Supply Industry	0.013234	0.040214	2.37838e+09	0.111443
000027	2019-06-30	B	D44	Electric Power, Heat Production and Supply Industry	-0.00548	-0.013572	1.45601e+08	-0.108
000027	2019-09-30	A	D44	Electric Power, Heat Production and Supply Industry	0.021719	0.063564	3.83e+09	0.122969
000027	2019-09-30	B	D44	Electric Power, Heat Production and Supply Industry	0.006786	0.0159	9.53535e+08	0.076148
000027	2019-12-31	A	D44	Electric Power, Heat Production and Supply Industry	0.020191	0.059905	4.20009e+09	0.087868
000027	2019-12-31	B	D44	Electric Power, Heat Production and Supply Industry	0.004606	0.01097	1.03908e+09	0.037726
000027	2020-03-31	A	D44	Electric Power, Heat Production and Supply Industry	0.002345	0.007085	8.27041e+08	0.066338
000027	2020-03-31	B	D44	Electric Power, Heat Production and Supply Industry	-0.002727	-0.006994	5.60638e+07	-0.187562
000027	2020-06-30	A	D44	Electric Power, Heat Production and Supply Industry	0.029575	0.085702	4.14512e+09	0.339234
000027	2020-06-30	B	D44	Electric Power, Heat Production and Supply Industry	0.029434	0.071335	2.09734e+09	0.739993
000027	2020-09-30	A	D44	Electric Power, Heat Production and Supply Industry	0.040665	0.113333	5.97688e+09	0.284655
000027	2020-09-30	B	D44	Electric Power, Heat Production and Supply Industry	0.041037	0.094119	3.04004e+09	0.591833
000027	2020-12-31	A	D44	Electric Power, Heat Production and Supply Industry	0.040609	0.113138	6.48899e+09	0.208632
000027	2020-12-31	B	D44	Electric Power, Heat Production and Supply Industry	0.040926	0.091159	3.18272e+09	0.439914
000027	2021-03-31	A	D44	Electric Power, Heat Production and Supply Industry	0.004829	0.012988	1.11486e+09	0.099238
000027	2021-03-31	B	D44	Electric Power, Heat Production and Supply Industry	-0.003358	-0.006994	-6.73626e+07	-0.174926
000027	2021-06-30	A	D44	Electric Power, Heat Production and Supply Industry	0.015913	0.041143	3.1291e+09	0.141509
000027	2021-06-30	B	D44	Electric Power, Heat Production and Supply Industry	-0.001626	-0.003203	1.57292e+08	-0.030306
000027	2021-09-30	A	D44	Electric Power, Heat Production and Supply Industry	0.023119	0.060568	4.55031e+09	0.135376
000027	2021-12-31	A	D44	Electric Power, Heat Production and Supply Industry	0.017181	0.046141	4.75023e+09	0.066824
000027	2021-12-31	B	D44	Electric Power, Heat Production and Supply Industry	0.007617	0.015829	9.80805e+08	0.050654
000027	2022-03-31	A	D44	Electric Power, Heat Production and Supply Industry	0.003963	0.010276	1.20169e+09	0.068247
000027	2022-06-30	A	D44	Electric Power, Heat Production and Supply Industry	0.008264	0.021749	2.54305e+09	0.068086
000027	2022-06-30	B	D44	Electric Power, Heat Production and Supply Industry	0.005485	0.011448	5.6626e+08	0.078427
000027	2022-09-30	A	D44	Electric Power, Heat Production and Supply Industry	0.014813	0.039189	4.2128e+09	0.076185
000027	2022-12-31	A	D44	Electric Power, Heat Production and Supply Industry	0.01813	0.047474	5.16762e+09	0.065895
000027	2022-12-31	B	D44	Electric Power, Heat Production and Supply Industry	0.041364	0.083949	3.63733e+09	0.257623
000027	2023-03-31	A	D44	Electric Power, Heat Production and Supply Industry	0.005284	0.013919	1.54385e+09	0.094535
000027	2023-06-30	A			0.015243	0.04059	3.7523e+09	0.123066
000027	2023-06-30	B			0.003079	0.006353	5.23856e+08	0.049571
000027	2023-09-30	A			0.024108	0.06345	5.85386e+09	0.120921
000027	2023-12-31	A			0.018891	0.050548	5.49446e+09	0.06873
000027	2023-12-31	B			0.002339	0.004817	7.80992e+08	0.020207
000028	2013-03-31	A	F51	Wholesale Trade	0.015504	0.07689	2.14214e+08	0.030205
000028	2013-03-31	B	F51	Wholesale Trade	0.00357	0.008844	1.36001e+07	0.020202
000028	2013-06-30	A	F51	Wholesale Trade	0.027584	0.137538	4.05211e+08	0.026432
000028	2013-06-30	B	F51	Wholesale Trade	0.125694	0.286713	4.21115e+08	0.347964
000028	2013-09-30	A	F51	Wholesale Trade	0.040967	0.202179	6.25482e+08	0.025979
000028	2013-09-30	B	F51	Wholesale Trade	0.128111	0.295179	4.35639e+08	0.229621
000028	2013-12-31	A	F51	Wholesale Trade	0.052493	0.257103	8.23508e+08	0.0252
000028	2013-12-31	B	F51	Wholesale Trade	0.13085	0.309859	4.61991e+08	0.180652
000028	2014-03-31	A	F51	Wholesale Trade	0.014744	0.05105	2.6145e+08	0.031079
000028	2014-03-31	B	F51	Wholesale Trade	0.002634	0.004514	1.14806e+07	0.018892
000028	2014-06-30	A	F51	Wholesale Trade	0.030371	0.104302	5.1485e+08	0.030793
000028	2014-06-30	B	F51	Wholesale Trade	0.114229	0.177239	4.83852e+08	0.376324
000028	2014-09-30	A	F51	Wholesale Trade	0.04315	0.148827	7.46609e+08	0.028966
000028	2014-09-30	B	F51	Wholesale Trade	0.121036	0.190663	5.02715e+08	0.263429
000028	2014-12-31	A	F51	Wholesale Trade	0.056085	0.186901	9.52413e+08	0.027963
000028	2014-12-31	B	F51	Wholesale Trade	0.104316	0.167029	4.11859e+08	0.170649
000028	2015-03-31	A	F51	Wholesale Trade	0.015413	0.040808	2.84407e+08	0.032279
000028	2015-03-31	B	F51	Wholesale Trade	0.005609	0.007461	2.04442e+07	0.044008
000028	2015-06-30	A	F51	Wholesale Trade	0.030001	0.07969	5.53631e+08	0.031188
000028	2015-06-30	B	F51	Wholesale Trade	0.104849	0.135118	5.5482e+08	0.408256
000028	2015-09-30	A	F51	Wholesale Trade	0.043639	0.115808	8.13322e+08	0.030077
000028	2015-09-30	B	F51	Wholesale Trade	0.108336	0.141952	5.75319e+08	0.286589
000028	2015-12-31	A	F51	Wholesale Trade	0.060455	0.151156	1.05259e+09	0.030291
000028	2015-12-31	B	F51	Wholesale Trade	0.11205	0.148729	5.95742e+08	0.222878
000028	2016-03-31	A	F51	Wholesale Trade	0.014968	0.036161	2.83358e+08	0.029062
000028	2016-03-31	B	F51	Wholesale Trade	0.003989	0.005353	1.39072e+07	0.032741
000028	2016-06-30	A	F51	Wholesale Trade	0.040021	0.095819	6.96258e+08	0.039348
000028	2016-06-30	B	F51	Wholesale Trade	0.103988	0.135024	6.27529e+08	0.419466
000028	2016-09-30	A	F51	Wholesale Trade	0.052621	0.126125	9.49905e+08	0.034612
000028	2016-09-30	B	F51	Wholesale Trade	0.108327	0.142215	6.56755e+08	0.292139
000028	2016-12-31	A	F51	Wholesale Trade	0.074245	0.152735	1.70211e+09	0.031077
000028	2016-12-31	B	F51	Wholesale Trade	0.080747	0.103141	5.91378e+08	0.203652
000028	2017-03-31	A	F51	Wholesale Trade	0.013775	0.032551	3.87239e+08	0.028859
000028	2017-03-31	B	F51	Wholesale Trade	0.009701	0.011995	8.1676e+07	0.117676
000028	2017-06-30	A	F51	Wholesale Trade	0.027557	0.065638	8.04074e+08	0.02921
000028	2017-06-30	B	F51	Wholesale Trade	0.053181	0.065944	5.13337e+08	0.318656
000028	2017-09-30	A	F51	Wholesale Trade	0.03897	0.093548	1.17445e+09	0.027702
000028	2017-09-30	B	F51	Wholesale Trade	0.059078	0.074043	5.75828e+08	0.232905
000028	2017-12-31	A	F51	Wholesale Trade	0.052993	0.122762	1.57639e+09	0.028033
000028	2017-12-31	B	F51	Wholesale Trade	0.063958	0.083164	6.46489e+08	0.201264
000028	2018-03-31	A	F51	Wholesale Trade	0.013571	0.030998	4.05076e+08	0.030501
000028	2018-03-31	B	F51	Wholesale Trade	0.008823	0.011628	9.38363e+07	0.116928
000028	2018-06-30	A	F51	Wholesale Trade	0.029737	0.067553	9.11277e+08	0.03317
000028	2018-06-30	B	F51	Wholesale Trade	0.049426	0.065132	5.46703e+08	0.331697
000028	2018-09-30	A	F51	Wholesale Trade	0.039948	0.08607	1.32926e+09	0.031809
000028	2018-09-30	B	F51	Wholesale Trade	0.057954	0.076225	6.40357e+08	0.254648
000028	2018-12-31	A	F51	Wholesale Trade	0.052597	0.113155	1.79179e+09	0.03127
000028	2018-12-31	B	F51	Wholesale Trade	0.065353	0.08683	7.29907e+08	0.217031
000028	2019-03-31	A	F51	Wholesale Trade	0.011529	0.024475	4.57373e+08	0.02901
000028	2019-03-31	B	F51	Wholesale Trade	0.008725	0.011491	9.589e+07	0.106387
000028	2019-06-30	A	F51	Wholesale Trade	0.024591	0.053969	1.06443e+09	0.030446
000028	2019-06-30	B	F51	Wholesale Trade	0.052015	0.069031	6.21277e+08	0.319061
000028	2019-09-30	A	F51	Wholesale Trade	0.03537	0.078226	1.54811e+09	0.029
000028	2019-09-30	B	F51	Wholesale Trade	0.089555	0.1182	1.09847e+09	0.360723
000028	2019-12-31	A	F51	Wholesale Trade	0.047532	0.101431	1.97663e+09	0.028518
000028	2019-12-31	B	F51	Wholesale Trade	0.095515	0.126583	1.16136e+09	0.294732
000028	2020-03-31	A	F51	Wholesale Trade	0.008383	0.018819	4.01891e+08	0.02301
000028	2020-03-31	B	F51	Wholesale Trade	0.005291	0.007098	5.27727e+07	0.081526
000028	2020-06-30	A	F51	Wholesale Trade	0.022649	0.051039	1.08163e+09	0.029673
000028	2020-06-30	B	F51	Wholesale Trade	0.056968	0.076073	7.54898e+08	0.445189
000028	2020-09-30	A	F51	Wholesale Trade	0.032334	0.076388	1.60565e+09	0.028478
000028	2020-09-30	B	F51	Wholesale Trade	0.065055	0.088334	8.74941e+08	0.327258
000028	2020-12-31	A	F51	Wholesale Trade	0.047085	0.106048	2.27709e+09	0.028857
000028	2020-12-31	B	F51	Wholesale Trade	0.07232	0.099858	9.86507e+08	0.272142
000028	2021-03-31	A	F51	Wholesale Trade	0.009431	0.022772	5.27818e+08	0.024272
000028	2021-03-31	B	F51	Wholesale Trade	0.007568	0.010789	9.64377e+07	0.114578
000028	2021-06-30	A	F51	Wholesale Trade	0.021674	0.052826	1.25366e+09	0.02738
000028	2021-06-30	B	F51	Wholesale Trade	0.052389	0.074029	7.84264e+08	0.396756
000028	2021-09-30	A	F51	Wholesale Trade	0.03011	0.073306	1.76535e+09	0.025321
000028	2021-12-31	A	F51	Wholesale Trade	0.037088	0.087517	2.18734e+09	0.022348
000028	2021-12-31	B	F51	Wholesale Trade	0.064528	0.093669	9.72159e+08	0.249225
000028	2022-03-31	A	F51	Wholesale Trade	0.006728	0.016223	4.36603e+08	0.017187
000028	2022-06-30	A	F51	Wholesale Trade	0.01791	0.043487	1.14576e+09	0.021998
000028	2022-06-30	B	F51	Wholesale Trade	0.021107	0.031235	3.14815e+08	0.183933
000028	2022-09-30	A	F51	Wholesale Trade	0.027036	0.065998	1.72229e+09	0.022337
000028	2022-12-31	A	F51	Wholesale Trade	0.041493	0.094576	2.50058e+09	0.024124
000028	2022-12-31	B	F51	Wholesale Trade	0.045496	0.066677	7.01463e+08	0.198148
000028	2023-03-31	A	F51	Wholesale Trade	0.010184	0.023433	6.20657e+08	0.024661
000028	2023-06-30	A			0.022258	0.052071	1.36541e+09	0.026816
000028	2023-06-30	B			0.036046	0.05301	6.06002e+08	0.294581
000028	2023-09-30	A			0.031069	0.072672	1.94456e+09	0.025628
000028	2023-12-31	A			0.043432	0.096901	2.67776e+09	0.025948
000028	2023-12-31	B			0.048301	0.070647	7.65503e+08	0.200885
000029	2013-03-31	A	K70	Real Estate Industry	0.000913	0.002353	6.25047e+06	0.021594
000029	2013-03-31	B	K70	Real Estate Industry	-0.001089	-0.00298	-3.4848e+06	-0.265482
000029	2013-06-30	A	K70	Real Estate Industry	0.003297	0.008628	1.85129e+07	0.04075
000029	2013-06-30	B	K70	Real Estate Industry	-0.002695	-0.007541	-8.04809e+06	-0.36236
000029	2013-09-30	A	K70	Real Estate Industry	0.004005	0.010973	2.30911e+07	0.035029
000029	2013-09-30	B	K70	Real Estate Industry	-0.003988	-0.011743	-1.40858e+07	-0.378649
000029	2013-12-31	A	K70	Real Estate Industry	0.057599	0.140845	3.02308e+08	0.107876
000029	2013-12-31	B	K70	Real Estate Industry	0.060379	0.155863	2.70985e+08	0.154529
000029	2014-03-31	A	K70	Real Estate Industry	0.005109	0.012608	3.63178e+07	0.072544
000029	2014-03-31	B	K70	Real Estate Industry	0.006879	0.017121	3.6277e+07	0.160458
000029	2014-06-30	A	K70	Real Estate Industry	0.008078	0.019835	5.99121e+07	0.060643
000029	2014-06-30	B	K70	Real Estate Industry	0.011427	0.027637	6.19165e+07	0.151081
000029	2014-09-30	A	K70	Real Estate Industry	0.013201	0.032362	9.64218e+07	0.065752
000029	2014-09-30	B	K70	Real Estate Industry	0.096917	0.210156	3.6908e+08	0.8203
000029	2014-12-31	A	K70	Real Estate Industry	0.069395	0.1582	4.34477e+08	0.139782
000029	2014-12-31	B	K70	Real Estate Industry	0.12629	0.266386	4.9599e+08	0.690482
000029	2015-03-31	A	K70	Real Estate Industry	0.005687	0.012204	4.51107e+07	0.077733
000029	2015-03-31	B	K70	Real Estate Industry	0.005445	0.009432	2.36587e+07	0.163483
000029	2015-06-30	A	K70	Real Estate Industry	0.042184	0.087666	2.74786e+08	0.162436
000029	2015-06-30	B	K70	Real Estate Industry	0.087658	0.150224	3.53905e+08	0.572428
000029	2015-09-30	A	K70	Real Estate Industry	0.052603	0.11236	3.453e+08	0.145515
000029	2015-09-30	B	K70	Real Estate Industry	0.096259	0.167804	3.82713e+08	0.472169
000029	2015-12-31	A	K70	Real Estate Industry	0.070384	0.142129	4.42272e+08	0.139167
000029	2015-12-31	B	K70	Real Estate Industry	0.118635	0.197614	4.67699e+08	0.373083
000029	2016-03-31	A	K70	Real Estate Industry	0.007376	0.014063	3.96933e+07	0.09374
000029	2016-03-31	B	K70	Real Estate Industry	0.006072	0.009612	2.50513e+07	0.200934
000029	2016-06-30	A	K70	Real Estate Industry	0.031126	0.05936	1.73965e+08	0.122716
000029	2016-06-30	B	K70	Real Estate Industry	0.023122	0.035912	9.30441e+07	0.249178
000029	2016-09-30	A	K70	Real Estate Industry	0.05728	0.102073	3.05977e+08	0.13578
000029	2016-09-30	B	K70	Real Estate Industry	0.042973	0.06265	1.68097e+08	0.237677
000029	2016-12-31	A	K70	Real Estate Industry	0.078211	0.132006	4.1265e+08	0.132437
000029	2016-12-31	B	K70	Real Estate Industry	0.059303	0.083662	2.19412e+08	0.236806
000029	2017-03-31	A	K70	Real Estate Industry	0.009077	0.013683	4.62591e+07	0.127429
000029	2017-03-31	B	K70	Real Estate Industry	0.065432	0.081264	1.96859e+08	2.77793
000029	2017-06-30	A	K70	Real Estate Industry	0.036196	0.053063	1.81737e+08	0.187609
000029	2017-06-30	B	K70	Real Estate Industry	0.085492	0.10436	2.70214e+08	1.10922
000029	2017-09-30	A	K70	Real Estate Industry	0.03934	0.057699	2.02884e+08	0.155097
000029	2017-09-30	B	K70	Real Estate Industry	0.086379	0.105339	2.72227e+08	1.05811
000029	2017-12-31	A	K70	Real Estate Industry	0.047569	0.070906	2.35416e+08	0.137396
000029	2017-12-31	B	K70	Real Estate Industry	0.089123	0.107497	2.76055e+08	1.01594
000029	2018-03-31	A	K70	Real Estate Industry	-0.001458	-0.002206	-1.33166e+07	-0.039801
000029	2018-03-31	B	K70	Real Estate Industry	0.002219	0.002537	2.05835e+06	0.444704
000029	2018-06-30	A	K70	Real Estate Industry	0.077372	0.114882	4.31604e+08	0.249742
000029	2018-06-30	B	K70	Real Estate Industry	0.006545	0.007667	2.66447e+06	0.660954
000029	2018-09-30	A	K70	Real Estate Industry	0.088667	0.12964	4.92365e+08	0.233748
000029	2018-09-30	B	K70	Real Estate Industry	0.01069	0.012515	1.35731e+07	0.723148
000029	2018-12-31	A	K70	Real Estate Industry	0.115532	0.16946	6.65492e+08	0.229852
000029	2018-12-31	B	K70	Real Estate Industry	0.031772	0.039086	8.88456e+07	0.445813
000029	2019-03-31	A	K70	Real Estate Industry	0.017707	0.025918	1.05761e+08	0.198044
000029	2019-03-31	B	K70	Real Estate Industry	0.016621	0.022401	7.47729e+07	0.31225
000029	2019-06-30	A	K70	Real Estate Industry	0.068436	0.101996	4.39242e+08	0.266225
000029	2019-06-30	B	K70	Real Estate Industry	0.213799	0.276176	9.05349e+08	0.991366
000029	2019-09-30	A	K70	Real Estate Industry	0.087709	0.132465	5.79453e+08	0.230911
000029	2019-09-30	B	K70	Real Estate Industry	0.233383	0.306639	1.03418e+09	0.722033
000029	2019-12-31	A	K70	Real Estate Industry	0.113037	0.160934	7.11077e+08	0.212339
000029	2019-12-31	B	K70	Real Estate Industry	0.258335	0.314405	1.08539e+09	0.574298
000029	2020-03-31	A	K70	Real Estate Industry	0.005983	0.007953	3.78784e+07	0.109595
000029	2020-03-31	B	K70	Real Estate Industry	0.007011	0.008059	2.51588e+07	0.330905
000029	2020-06-30	A	K70	Real Estate Industry	0.020714	0.027878	1.35162e+08	0.1632
000029	2020-06-30	B	K70	Real Estate Industry	0.019456	0.022926	8.41692e+07	0.335041
000029	2020-09-30	A	K70	Real Estate Industry	0.041454	0.056153	2.68743e+08	0.163326
000029	2020-09-30	B	K70	Real Estate Industry	0.046108	0.054833	2.31606e+08	0.270568
000029	2020-12-31	A	K70	Real Estate Industry	0.058896	0.080746	3.78928e+08	0.179542
000029	2020-12-31	B	K70	Real Estate Industry	0.065334	0.079033	3.29006e+08	0.301604
000029	2021-03-31	A	K70	Real Estate Industry	0.017431	0.023755	1.15784e+08	0.21181
000029	2021-03-31	B	K70	Real Estate Industry	0.021237	0.02727	1.20819e+08	0.330061
000029	2021-06-30	A	K70	Real Estate Industry	0.023729	0.033928	1.6361e+08	0.190301
000029	2021-06-30	B	K70	Real Estate Industry	0.031666	0.040625	1.67232e+08	0.317569
000029	2021-09-30	A	K70	Real Estate Industry	0.029108	0.041385	2.05083e+08	0.167404
000029	2021-12-31	A	K70	Real Estate Industry	0.039139	0.055197	2.68321e+08	0.16475
000029	2021-12-31	B	K70	Real Estate Industry	0.048895	0.062243	2.62847e+08	0.289647
000029	2022-03-31	A	K70	Real Estate Industry	0.027145	0.037522	2.21421e+08	0.592892
000029	2022-06-30	A	K70	Real Estate Industry	0.023955	0.033599	198395677	0.390405
000029	2022-06-30	B	K70	Real Estate Industry	0.038204	0.047041	2.22727e+08	1.08583
000029	2022-09-30	A	K70	Real Estate Industry	0.020567	0.028706	1.79474e+08	0.231186
000029	2022-12-31	A	K70	Real Estate Industry	0.025198	0.035137	2.09096e+08	0.235783
000029	2022-12-31	B	K70	Real Estate Industry	0.075552	0.089846	3.62324e+08	1.64658
000029	2023-03-31	A	K70	Real Estate Industry	-0.006511	-0.008538	-4.05e+07	-0.333946
000029	2023-06-30	A			-0.006939	-0.009128	-4.1851e+07	-0.146645
000029	2023-06-30	B			0.006108	0.006657	1.95667e+07	0.567405
000029	2023-09-30	A			-0.007098	-0.009514	-4.30966e+07	-0.113693
000029	2023-12-31	A			-0.073538	-0.111046	-4.35884e+08	-0.843237
000029	2023-12-31	B			-0.051833	-0.060678	-2.56741e+08	-2.85952
000030	2013-03-31	A	C41	Other Manufacturing Industries	0.045807	0.039693	1.5981e+08	0.137179
000030	2013-03-31	B	C41	Other Manufacturing Industries		0.096559	1.60959e+08	0.343362
000030	2013-06-30	A	C41	Other Manufacturing Industries	0.09132	0.080051	3.26827e+08	0.121611
000030	2013-06-30	B	C41	Other Manufacturing Industries		0.19485	3.44016e+08	0.328581
000030	2013-09-30	A	C41	Other Manufacturing Industries	0.129547	0.1134	4.71204e+08	0.117167
000030	2013-09-30	B	C41	Other Manufacturing Industries		0.248842	4.52649e+08	0.295005
000030	2013-12-31	A	C41	Other Manufacturing Industries	0.165489	0.147538	6.27484e+08	0.112931
000030	2013-12-31	B	C41	Other Manufacturing Industries		0.31796	6.02786e+08	0.282659
000030	2014-03-31	A	C41	Other Manufacturing Industries	0.022704	0.03756	1.77279e+08	0.130915
000030	2014-03-31	B	C41	Other Manufacturing Industries	0.024333	0.036227	1.45799e+08	0.252297
000030	2014-06-30	A	C41	Other Manufacturing Industries	0.049242	0.081342	3.81888e+08	0.134677
000030	2014-06-30	B	C41	Other Manufacturing Industries	0.053555	0.079477	3.15629e+08	0.264071
000030	2014-09-30	A	C36	Automotive Manufacturing Industry	0.070915	0.11682	5.49997e+08	0.133649
000030	2014-09-30	B	C36	Automotive Manufacturing Industry	0.082204	0.121101	4.85473e+08	0.291826
000030	2014-12-31	A	C36	Automotive Manufacturing Industry	0.093511	0.149257	7.19042e+08	0.134214
000030	2014-12-31	B	C36	Automotive Manufacturing Industry	0.110595	0.157663	6.48794e+08	0.296722
000030	2015-03-31	A	C36	Automotive Manufacturing Industry	0.02334	0.035388	1.83043e+08	0.146606
000030	2015-03-31	B	C36	Automotive Manufacturing Industry	0.026577	0.036101	1.61066e+08	0.289456
000030	2015-06-30	A	C36	Automotive Manufacturing Industry	0.042008	0.063301	3.31783e+08	0.133453
000030	2015-06-30	B	C36	Automotive Manufacturing Industry	0.049224	0.065972	2.94388e+08	0.296428
000030	2015-09-30	A	C36	Automotive Manufacturing Industry	0.052001	0.078242	4.1253e+08	0.121362
000030	2015-09-30	B	C36	Automotive Manufacturing Industry	0.06153	0.081874	3.68651e+08	0.264075
000030	2015-12-31	A	C36	Automotive Manufacturing Industry	0.068368	0.104289	5.42076e+08	0.121192
000030	2015-12-31	B	C36	Automotive Manufacturing Industry	0.08203	0.107711	4.80972e+08	0.252041
000030	2016-03-31	A	C36	Automotive Manufacturing Industry	0.019196	0.029195	1.56866e+08	0.121683
000030	2016-03-31	B	C36	Automotive Manufacturing Industry	0.027735	0.035257	1.66497e+08	0.289771
000030	2016-06-30	A	C36	Automotive Manufacturing Industry	0.045388	0.069717	3.87418e+08	0.13586
000030	2016-06-30	B	C36	Automotive Manufacturing Industry	0.062206	0.080011	3.88504e+08	0.303916
000030	2016-09-30	A	C36	Automotive Manufacturing Industry	0.062716	0.096253	5.37633e+08	0.126806
000030	2016-09-30	B	C36	Automotive Manufacturing Industry	0.085276	0.109539	5.41951e+08	0.283438
000030	2016-12-31	A	C36	Automotive Manufacturing Industry	0.078868	0.122135	6.96044e+08	0.115524
000030	2016-12-31	B	C36	Automotive Manufacturing Industry	0.110831	0.143035	7.30304e+08	0.258777
000030	2017-03-31	A	C36	Automotive Manufacturing Industry	0.024208	0.038024	2.32745e+08	0.130231
000030	2017-03-31	B	C36	Automotive Manufacturing Industry	0.031865	0.041801	2.24955e+08	0.255023
000030	2017-06-30	A	C36	Automotive Manufacturing Industry	0.047661	0.075079	4.82576e+08	0.128603
000030	2017-06-30	B	C36	Automotive Manufacturing Industry	0.067747	0.089087	4.9686e+08	0.26781
000030	2017-09-30	A	C36	Automotive Manufacturing Industry	0.067558	0.106665	7.01171e+08	0.124767
000030	2017-09-30	B	C36	Automotive Manufacturing Industry	0.090368	0.119827	6.75613e+08	0.245418
000030	2017-12-31	A	C36	Automotive Manufacturing Industry	0.08426	0.135361	8.68805e+08	0.113842
000030	2017-12-31	B	C36	Automotive Manufacturing Industry	0.112801	0.151008	8.60657e+08	0.225459
000030	2018-03-31	A	C36	Automotive Manufacturing Industry	0.02146	0.034852	2.31875e+08	0.130531
000030	2018-03-31	B	C36	Automotive Manufacturing Industry	0.026109	0.035202	2.08549e+08	0.235433
000030	2018-06-30	A	C36	Automotive Manufacturing Industry	0.044812	0.074585	5.03814e+08	0.126862
000030	2018-06-30	B	C36	Automotive Manufacturing Industry	0.056993	0.078479	4.71417e+08	0.254096
000030	2018-09-30	A	C36	Automotive Manufacturing Industry	0.060908	0.099344	6.7825e+08	0.11565
000030	2018-09-30	B	C36	Automotive Manufacturing Industry	0.081034	0.108959	6.58964e+08	0.250851
000030	2018-12-31	A	C36	Automotive Manufacturing Industry	0.079257	0.129891	8.85825e+08	0.111259
000030	2018-12-31	B	C36	Automotive Manufacturing Industry	0.106868	0.143803	8.73289e+08	0.24929
000030	2019-03-31	A	C36	Automotive Manufacturing Industry	0.016883	0.027877	2.11089e+08	0.085354
000030	2019-03-31	B	C36	Automotive Manufacturing Industry	0.024149	0.03199	2.08325e+08	0.215631
000030	2019-06-30	A	C36	Automotive Manufacturing Industry	0.035439	0.059073	4.47643e+08	0.091229
000030	2019-06-30	B	C36	Automotive Manufacturing Industry	0.049192	0.066273	4.28883e+08	0.217191
000030	2019-09-30	A	C36	Automotive Manufacturing Industry	0.051281	0.08508	6.36766e+08	0.088854
000030	2019-09-30	B	C36	Automotive Manufacturing Industry	0.071388	0.095486	6.19871e+08	0.226996
000030	2019-12-31	A	C36	Automotive Manufacturing Industry	0.0718	0.121144	9.40324e+08	0.087764
000030	2019-12-31	B	C36	Automotive Manufacturing Industry	0.097551	0.130956	8.66956e+08	0.227411
000030	2020-03-31	A	C36	Automotive Manufacturing Industry	0.008709	0.014747	1.21547e+08	0.053265
000030	2020-03-31	B	C36	Automotive Manufacturing Industry	0.013849	0.018703	1.2891e+08	0.154093
000030	2020-06-30	A	C36	Automotive Manufacturing Industry	0.033779	0.057985	4.7139e+08	0.083761
000030	2020-06-30	B	C36	Automotive Manufacturing Industry	0.042624	0.0583	3.97667e+08	0.189713
000030	2020-09-30	A	C36	Automotive Manufacturing Industry	0.053652	0.092404	7.48653e+08	0.088086
000030	2020-09-30	B	C36	Automotive Manufacturing Industry	0.065541	0.08971	6.16493e+08	0.192612
000030	2020-12-31	A	C36	Automotive Manufacturing Industry	0.066355	0.11552	9.24563e+08	0.081745
000030	2020-12-31	B	C36	Automotive Manufacturing Industry	0.084429	0.116999	8.05474e+08	0.190293
000030	2021-03-31	A	C36	Automotive Manufacturing Industry	0.014038	0.024698	2.06558e+08	0.066697
000030	2021-03-31	B	C36	Automotive Manufacturing Industry	0.021849	0.031196	2.22137e+08	0.192588
000030	2021-06-30	A	C36	Automotive Manufacturing Industry	0.032754	0.058581	5.05142e+08	0.072879
000030	2021-06-30	B	C36	Automotive Manufacturing Industry	0.041932	0.06046	4.32271e+08	0.184853
000030	2021-09-30	A	C36	Automotive Manufacturing Industry	0.042244	0.073449	6.38787e+08	0.065362
000030	2021-12-31	A	C36	Automotive Manufacturing Industry	0.053089	0.092734	8.4695e+08	0.060675
000030	2021-12-31	B	C36	Automotive Manufacturing Industry	0.081834	0.112141	8.16285e+08	0.215147
000030	2022-03-31	A	C36	Automotive Manufacturing Industry	-0.000634	-0.001092	-1.84706e+07	-0.003424
000030	2022-06-30	A	C36	Automotive Manufacturing Industry	0.003042	0.005306	3.54325e+07	0.007902
000030	2022-06-30	B	C36	Automotive Manufacturing Industry	0.020684	0.026757	1.74342e+08	0.180526
000030	2022-09-30	A	C36	Automotive Manufacturing Industry	0.016802	0.030177	2.38572e+08	0.027341
000030	2022-12-31	A	C36	Automotive Manufacturing Industry	0.031107	0.055169	4.47247e+08	0.037267
000030	2022-12-31	B	C36	Automotive Manufacturing Industry	0.055026	0.072717	4.77587e+08	0.243824
000030	2023-03-31	A	C36	Automotive Manufacturing Industry	0.004612	0.008184	5.96194e+07	0.024845
000030	2023-06-30	A			0.014287	0.026093	2.21491e+08	0.033393
000030	2023-06-30	B			0.024295	0.032361	2.18765e+08	0.185161
000030	2023-09-30	A			0.026182	0.048979	4.11494e+08	0.037825
000030	2023-12-31	A			0.045539	0.084984	7.15597e+08	0.04633
000030	2023-12-31	B			0.047723	0.065066	4.26607e+08	0.166448
000031	2013-03-31	A	K70	Real Estate Industry	0.002369	0.011008	2.31709e+08	0.086458
000031	2013-03-31	B	K70	Real Estate Industry	0.006971	0.029098	2.60974e+08	0.759063
000031	2013-06-30	A	K70	Real Estate Industry	0.005693	0.026527	5.18076e+08	0.06842
000031	2013-06-30	B	K70	Real Estate Industry	0.012457	0.052504	4.99655e+08	0.638195
000031	2013-09-30	A	K70	Real Estate Industry	0.007693	0.03755	7.84476e+08	0.064026
000031	2013-09-30	B	K70	Real Estate Industry	0.017023	0.075439	7.04312e+08	0.772808
000031	2013-12-31	A	K70	Real Estate Industry	0.024368	0.110189	1.66511e+09	0.090305
000031	2013-12-31	B	K70	Real Estate Industry	0.039941	0.174647	1.45709e+09	0.569924
000031	2014-03-31	A	K70	Real Estate Industry	0.001926	0.008476	2.49348e+08	0.080669
000031	2014-03-31	B	K70	Real Estate Industry	0.004064	0.017975	2.09434e+08	0.182812
000031	2014-06-30	A	K70	Real Estate Industry	0.005605	0.025657	6.05686e+08	0.100477
000031	2014-06-30	B	K70	Real Estate Industry	0.011567	0.05172	4.69993e+08	0.458921
000031	2014-09-30	A	K70	Real Estate Industry	0.005649	0.025829	6.7181e+08	0.067548
000031	2014-09-30	B	K70	Real Estate Industry	0.013214	0.058101	5.42307e+08	0.409812
000031	2014-12-31	A	K70	Real Estate Industry	0.020775	0.091957	1.79542e+09	0.099859
000031	2014-12-31	B	K70	Real Estate Industry	0.032207	0.134627	1.24087e+09	0.541879
000031	2015-03-31	A	K70	Real Estate Industry	0.001221	0.005274	2.26913e+08	0.087304
000031	2015-03-31	B	K70	Real Estate Industry	0.005916	0.022153	2.61025e+08	0.944335
000031	2015-06-30	A	K70	Real Estate Industry	0.003661	0.016429	5.69854e+08	0.062976
000031	2015-06-30	B	K70	Real Estate Industry	0.018299	0.068564	7.00045e+08	2.39337
000031	2015-09-30	A	K70	Real Estate Industry	0.012396	0.057709	1.27017e+09	0.093837
000031	2015-09-30	B	K70	Real Estate Industry	0.025893	0.102829	1.03733e+09	2.08985
000031	2015-12-31	A	K70	Real Estate Industry	0.019703	0.092062	1.87813e+09	0.074167
000031	2015-12-31	B	K70	Real Estate Industry	0.026313	0.105758	1.04355e+09	1.69315
000031	2016-03-31	A	K70	Real Estate Industry	0.007938	0.03964	7.59018e+08	0.140885
000031	2016-03-31	B	K70	Real Estate Industry	-0.001257	-0.005394	3.83747e+07	-0.238298
000031	2016-06-30	A	K70	Real Estate Industry	0.009121	0.047513	1.02453e+09	0.084466
000031	2016-06-30	B	K70	Real Estate Industry	0.011662	0.049925	5.46034e+08	0.465259
000031	2016-09-30	A	K70	Real Estate Industry	0.009515	0.051777	1.23831e+09	0.055081
000031	2016-09-30	B	K70	Real Estate Industry	0.010531	0.046547	5.48123e+08	0.410746
000031	2016-12-31	A	K70	Real Estate Industry	0.022873	0.11841	2.73821e+09	0.073978
000031	2016-12-31	B	K70	Real Estate Industry	0.038171	0.156199	1.73676e+09	0.31406
000031	2017-03-31	A	K70	Real Estate Industry	0.003636	0.020419	4.95007e+08	0.131787
000031	2017-03-31	B	K70	Real Estate Industry	0.01155	0.046137	5.32755e+08	0.337078
000031	2017-06-30	A	K70	Real Estate Industry	0.005929	0.033458	8.30731e+08	0.081188
000031	2017-06-30	B	K70	Real Estate Industry	0.011358	0.048568	5.43788e+08	0.394997
000031	2017-09-30	A	K70	Real Estate Industry	0.017533	0.099274	1.967e+09	0.134433
000031	2017-09-30	B	K70	Real Estate Industry	0.014044	0.061997	6.08987e+08	0.431894
000031	2017-12-31	A	K70	Real Estate Industry	0.025321	0.150645	3.34524e+09	0.123543
000031	2017-12-31	B	K70	Real Estate Industry	0.027031	0.123566	1.97443e+09	0.622343
000031	2018-03-31	A	K70	Real Estate Industry	0.004341	0.028673	7.85815e+08	0.155362
000031	2018-03-31	B	K70	Real Estate Industry	0.002232	0.011436	4.27712e+08	2.27649
000031	2018-06-30	A	K70	Real Estate Industry	0.010865	0.072884	1.80267e+09	0.175285
000031	2018-06-30	B	K70	Real Estate Industry	0.008462	0.044051	1.09907e+09	0.622627
000031	2018-09-30	A	K70	Real Estate Industry	0.016334	0.110148	2.6137e+09	0.171378
000031	2018-09-30	B	K70	Real Estate Industry	0.013713	0.071117	1.72157e+09	0.897867
000031	2018-12-31	A	K70	Real Estate Industry	0.024015	0.157178	3.87391e+09	0.141956
000031	2018-12-31	B	K70	Real Estate Industry	0.008722	0.046418	2.0592e+09	0.508989
000031	2019-03-31	A	K70	Real Estate Industry	0.013947	0.049118	3.0332e+09	0.214424
000031	2019-03-31	B	K70	Real Estate Industry	-0.00082	-0.003435	4.71755e+08	-0.656124
000031	2019-06-30	A	K70	Real Estate Industry	0.022861	0.082855	5.43124e+09	0.163537
000031	2019-06-30	B	K70	Real Estate Industry	0.00529	0.02153	5.67728e+08	2.08889
000031	2019-09-30	A	K70	Real Estate Industry	0.02795	0.102645	7.00807e+09	0.167851
000031	2019-09-30	B	K70	Real Estate Industry	0.008324	0.034157	7.52701e+08	2.5255
000031	2019-12-31	A	K70	Real Estate Industry	0.027012	0.09471	7.66389e+09	0.10967
000031	2019-12-31	B	K70	Real Estate Industry	0.002438	0.009342	7.43225e+08	0.526867
000031	2020-03-31	A	K70	Real Estate Industry	0.00246	0.01083	1.38458e+09	0.084601
000031	2020-03-31	B	K70	Real Estate Industry	-0.001744	-0.005438	1.63366e+07	-1.57201
000031	2020-06-30	A	K70	Real Estate Industry	0.00507	0.022738	2.72597e+09	0.07914
000031	2020-06-30	B	K70	Real Estate Industry	-0.002743	-0.008916	3.74086e+08	-1.42639
000031	2020-09-30	A	K70	Real Estate Industry	0.007702	0.03399	3.62684e+09	0.08246
000031	2020-09-30	B	K70	Real Estate Industry	0.002401	0.00746	9.04368e+08	0.798583
000031	2020-12-31	A	K70	Real Estate Industry	0.005862	0.025478	4.06608e+09	0.029203
000031	2020-12-31	B	K70	Real Estate Industry	0.012692	0.03946	1.60745e+09	2.21388
000031	2021-03-31	A	K70	Real Estate Industry	0.002422	0.010671	1.24597e+09	0.071082
000031	2021-03-31	B	K70	Real Estate Industry	0.000593	0.001923	4.91495e+07	0.713291
000031	2021-06-30	A	K70	Real Estate Industry	0.005614	0.024418	2.43666e+09	0.081517
000031	2021-06-30	B	K70	Real Estate Industry	0.002205	0.007093	3.88292e+08	1.32609
000031	2021-09-30	A	K70	Real Estate Industry	0.008682	0.03781	3.98876e+09	0.083166
000031	2021-12-31	A	K70	Real Estate Industry	0.00372	0.015704	4.30707e+09	0.018009
000031	2021-12-31	B	K70	Real Estate Industry	0.000848	0.002943	6.48445e+08	0.257438
000031	2022-03-31	A	K70	Real Estate Industry	0.00374	0.015047	1.98082e+09	0.096748
000031	2022-03-31	B	K70	Real Estate Industry	0.001188	0.004445	6.08557e+08	1.62125
000031	2022-06-30	A	K70	Real Estate Industry	0.004913	0.020347	2.98742e+09	0.070533
000031	2022-06-30	B	K70	Real Estate Industry	0.000617	0.00233	6.84251e+08	0.564588
000031	2022-09-30	A	K70	Real Estate Industry	0.005318	0.02199	3.7575e+09	0.045762
[truncated: 321,557+ more rows]
