# Supplementary material for: ‘Survival-driven’ or ‘policy-driven’—research on the motivation and economic consequences of the mixed-ownership reform of state-owned enterprises
Source: PLoS One. 2026 Jan 5;21(1):e0339970. doi: 10.1371/journal.pone.0339970 (PMC12768374; doi:10.1371/journal.pone.0339970)
Supplement: S1 File — The files correspond to the following variables and themes (all data are structured in standard spreadsheet format for reproducibility): balance: Dataset related to firms’ balance sheet indicators (e.g., assets, liabilities, and owner's equity). board: Data on corporate board characteristics (e.g., board size). company: Basic information of sample companies (e.g., Date of establishment, Date of listing). EquityNature+English: Dataset on the nature of corporate equity (e.g., ownership type, state-owned vs. non-state-owned shares). income+English: Data on firms’ income statement metrics (e.g., Operating Cost, net profit, operating income). market+English: Market-related indicators (e.g., Marketization Index of the Region Where Listed Companies Are Located). profit_ratio: Dataset of profitability ratios (e.g., return on assets, return on equity, EBIT). relation+English: Shareholder Related Relationship Data (e.g., Relationship Level Identifier, Related Party (Shareholder) Name, Whether it is a Direct Shareholder, Whether it is an Indirect Shareholder, Shareholding Ratio). shareholder+English: Shareholder Shareholding Information Data (e.g., Shareholding Rank, Shareholding Quantity, Shareholding Ratio). tobinq: Dataset of Tobin’s Q values (a measure of firm value, calculated as the ratio of market value to book value of assets). (ZIP) [file pone.0339970.s001.zip › data_ENGLISH/relation+English.xlsx]

## Sheet: sheet1
Code	Date	Relationship	Sale	Name_all	If_holder1	If_holder2	Rate
000001	2013-12-31	15	China Ping An Life Insurance Co., Ltd.	China Ping An Insurance (Group) Co., Ltd.	1	1	99.51
000001	2013-12-31	1	China Ping An Insurance (Group) Co., Ltd.	Tongying Trading Co., Ltd.	1	2	4.98
000001	2013-12-31	1	China Ping An Insurance (Group) Co., Ltd.	Yisheng Development Co., Ltd.	1	2	0.63
000001	2013-12-31	1	China Ping An Insurance (Group) Co., Ltd.	Shangfa Holdings Co., Ltd	1	2	3.11
000001	2013-12-31	1	China Ping An Insurance (Group) Co., Ltd.	Longfu Group Limited	1	2	3.02
000001	2013-12-31	1	China Ping An Insurance (Group) Co., Ltd.	Gongbu Jiangda Jiangnan Industrial Development Co., Ltd.	1	2	1.76
000001	2013-12-31	1	China Ping An Insurance (Group) Co., Ltd.	Shenzhen Investment Holding Co., Ltd.	1	2	6.08
000001	2013-12-31	1	Shenzhen Investment Holding Co., Ltd.	Shenzhen State-owned Assets Supervision and Administration Commission	2	2	100
000001	2013-12-31	1	Gongbu Jiangda Jiangnan Industrial Development Co., Ltd.	Bufeng Group Co., Ltd	2	2	63.34
000001	2013-12-31	1	Yisheng Development Co., Ltd.	Bufeng Group Co., Ltd	2	2	100
000001	2013-12-31	2	China Ping An Insurance (Group) Co., Ltd. - Group Level - Own Funds	China Ping An Life Insurance Co., Ltd. - Own Funds ULZ 0536247 600343	1	1
000001	2013-12-31	2	China Ping An Insurance (Group) Co., Ltd. - Group Level - Own Funds	China Ping An Life Insurance Co., Ltd. - Traditional - General Insurance Products	1	1
000001	2013-12-31	2	China Ping An Life Insurance Co., Ltd. - Own Funds ULZ 0536247 600343	China Ping An Life Insurance Co., Ltd. - Traditional - General Insurance Products	1	1
000001	2013-12-31	1	Tongying Trading Co., Ltd.	Bufeng Group Co., Ltd	2	2	100
000001	2013-12-31	1	Shangfa Holdings Co., Ltd	Bufeng Group Co., Ltd	2	2	100
000001	2013-12-31	1	Longfu Group Limited	Bufeng Group Co., Ltd	2	2	100
000001	2014-12-31	1	Shangfa Holdings Co., Ltd	Bufeng Group Co., Ltd	2	2	100
000001	2014-12-31	15	China Ping An Life Insurance Co., Ltd.	China Ping An Insurance (Group) Co., Ltd.	1	1	99.51
000001	2014-12-31	1	China Ping An Insurance (Group) Co., Ltd.	Tongying Trading Co., Ltd.	1	2	4.44
000001	2014-12-31	1	China Ping An Insurance (Group) Co., Ltd.	Shangfa Holdings Co., Ltd	1	2	2.53
000001	2014-12-31	1	China Ping An Insurance (Group) Co., Ltd.	Longfu Group Limited	1	2	2.84
000001	2014-12-31	1	China Ping An Insurance (Group) Co., Ltd.	Gongbu Jiangda Jiangnan Industrial Development Co., Ltd.	1	2	1.1
000001	2014-12-31	1	China Ping An Insurance (Group) Co., Ltd.	Shenzhen Investment Holding Co., Ltd.	1	2	5.41
000001	2014-12-31	1	Shenzhen Investment Holding Co., Ltd.	Shenzhen State-owned Assets Supervision and Administration Commission	2	2	100
000001	2014-12-31	1	Gongbu Jiangda Jiangnan Industrial Development Co., Ltd.	Bufeng Group Co., Ltd	2	2	89.81
000001	2014-12-31	2	China Ping An Insurance (Group) Co., Ltd. - Group Level - Own Funds	China Ping An Life Insurance Co., Ltd. - Own Funds ULZ 0536247 600343	1	1
000001	2014-12-31	2	China Ping An Insurance (Group) Co., Ltd. - Group Level - Own Funds	China Ping An Life Insurance Co., Ltd. - Traditional - General Insurance Products	1	1
000001	2014-12-31	2	China Ping An Life Insurance Co., Ltd. - Own Funds ULZ 0536247 600343	China Ping An Life Insurance Co., Ltd. - Traditional - General Insurance Products	1	1
000001	2015-12-31	15	China Ping An Life Insurance Co., Ltd.	China Ping An Insurance (Group) Co., Ltd.	1	1	99.51
000001	2015-12-31	1	China Ping An Insurance (Group) Co., Ltd.	Other	1	2	1.07
000001	2015-12-31	1	China Ping An Insurance (Group) Co., Ltd.	Longfu Group Limited	1	2	2.77
000001	2015-12-31	1	China Ping An Insurance (Group) Co., Ltd.	Shangfa Holdings Co., Ltd	1	2	1.43
000001	2015-12-31	1	China Ping An Insurance (Group) Co., Ltd.	Tongying Trading Co., Ltd.	1	2	4.32
000001	2015-12-31	1	China Ping An Insurance (Group) Co., Ltd.	Shenzhen Investment Holding Co., Ltd.	1	2	5.27
000001	2015-12-31	1	Shenzhen Investment Holding Co., Ltd.	Shenzhen State-owned Assets Supervision and Administration Commission	2	2	100
000001	2015-12-31	1	Other	Bufeng Group Co., Ltd	2	2	100
000001	2015-12-31	1	Longfu Group Limited	Bufeng Group Co., Ltd	2	2	100
000001	2015-12-31	1	Shangfa Holdings Co., Ltd	Bufeng Group Co., Ltd	2	2	100
000001	2015-12-31	1	Tongying Trading Co., Ltd.	Bufeng Group Co., Ltd	2	2	100
000001	2015-12-31	2	China Ping An Insurance (Group) Co., Ltd. - Group Level - Own Funds	China Ping An Life Insurance Co., Ltd. - Own Funds ULZ 0536247 600343	1	1
000001	2015-12-31	2	China Ping An Insurance (Group) Co., Ltd. - Group Level - Own Funds	China Ping An Life Insurance Co., Ltd. - Traditional - General Insurance Products	1	1
000001	2015-12-31	2	China Ping An Life Insurance Co., Ltd. - Own Funds ULZ 0536247 600343	China Ping An Life Insurance Co., Ltd. - Traditional - General Insurance Products	1	1
000001	2016-12-31	1	Longfu Group Limited	Bufeng Group Co., Ltd	2	2	100
000001	2016-12-31	1	Other	Bufeng Group Co., Ltd	2	2	100
000001	2016-12-31	1	Shangfa Holdings Co., Ltd	Bufeng Group Co., Ltd	2	2	100
000001	2016-12-31	1	Shenzhen Investment Holding Co., Ltd.	Shenzhen State-owned Assets Supervision and Administration Commission	2	2	100
000001	2016-12-31	1	Tongying Trading Co., Ltd.	Bufeng Group Co., Ltd	2	2	100
000001	2016-12-31	1	China Ping An Insurance (Group) Co., Ltd.	Other	1	2	1.07
000001	2016-12-31	1	China Ping An Insurance (Group) Co., Ltd.	Longfu Group Limited	1	2	2.77
000001	2016-12-31	1	China Ping An Insurance (Group) Co., Ltd.	Shangfa Holdings Co., Ltd	1	2	1.43
000001	2016-12-31	1	China Ping An Insurance (Group) Co., Ltd.	Tongying Trading Co., Ltd.	1	2	4.32
000001	2016-12-31	1	China Ping An Insurance (Group) Co., Ltd.	Shenzhen Investment Holding Co., Ltd.	1	2	5.27
000001	2016-12-31	2	China Ping An Insurance (Group) Co., Ltd. - Group Level - Own Funds	China Ping An Life Insurance Co., Ltd. - Own Funds ULZ 0536247 600343	1	1
000001	2016-12-31	2	China Ping An Insurance (Group) Co., Ltd. - Group Level - Own Funds	China Ping An Life Insurance Co., Ltd. - Traditional - General Insurance Products	1	1
000001	2016-12-31	15	China Ping An Life Insurance Co., Ltd.	China Ping An Insurance (Group) Co., Ltd.	1	1	99.51
000001	2016-12-31	2	China Ping An Life Insurance Co., Ltd. - Own Funds ULZ 0536247 600343	China Ping An Life Insurance Co., Ltd. - Traditional - General Insurance Products	1	1
000001	2017-12-31	15	China Ping An Life Insurance Co., Ltd.	China Ping An Insurance (Group) Co., Ltd.	2	2	99.51
000001	2017-12-31	2	China Ping An Insurance (Group) Co., Ltd. - Group Level - Own Funds	China Ping An Life Insurance Co., Ltd. - Own Funds ULZ 0536247 600343	1	1
000001	2017-12-31	2	China Ping An Insurance (Group) Co., Ltd. - Group Level - Own Funds	China Ping An Life Insurance Co., Ltd. - Traditional - General Insurance Products	1	1
000001	2017-12-31	2	China Ping An Life Insurance Co., Ltd. - Own Funds ULZ 0536247 600343	China Ping An Life Insurance Co., Ltd. - Traditional - General Insurance Products	1	1
000001	2018-12-31	15	China Ping An Life Insurance Co., Ltd.	China Ping An Insurance (Group) Co., Ltd.	1	1	99.51
000001	2018-12-31	2	China Ping An Insurance (Group) Co., Ltd. - Group Level - Own Funds	China Ping An Life Insurance Co., Ltd. - Own Funds ULZ 0536247 600343	1	1
000001	2018-12-31	2	China Ping An Insurance (Group) Co., Ltd. - Group Level - Own Funds	China Ping An Life Insurance Co., Ltd. - Traditional - General Insurance Products	1	1
000001	2018-12-31	2	China Ping An Life Insurance Co., Ltd. - Own Funds ULZ 0536247 600343	China Ping An Life Insurance Co., Ltd. - Traditional - General Insurance Products	1	1
000001	2019-12-31	15	China Ping An Life Insurance Co., Ltd.	China Ping An Insurance (Group) Co., Ltd.	1	1
000001	2019-12-31	2	China Ping An Insurance (Group) Co., Ltd. - Group Level - Own Funds	China Ping An Life Insurance Co., Ltd. - Own Funds ULZ 0536247 600343	1	1
000001	2019-12-31	2	China Ping An Insurance (Group) Co., Ltd. - Group Level - Own Funds	China Ping An Life Insurance Co., Ltd. - Traditional - General Insurance Products	1	1
000001	2019-12-31	2	China Ping An Life Insurance Co., Ltd. - Own Funds ULZ 0536247 600343	China Ping An Life Insurance Co., Ltd. - Traditional - General Insurance Products	1	1
000001	2020-12-31	15	China Ping An Life Insurance Co., Ltd.	China Ping An Insurance (Group) Co., Ltd.	1	1	99.51
000001	2020-12-31	2	China Ping An Insurance (Group) Co., Ltd. - Group Level - Own Funds	China Ping An Life Insurance Co., Ltd. - Own Funds ULZ 0536247 600343	1	1
000001	2020-12-31	2	China Ping An Insurance (Group) Co., Ltd. - Group Level - Own Funds	China Ping An Life Insurance Co., Ltd. - Traditional - General Insurance Products	1	1
000001	2020-12-31	2	China Ping An Life Insurance Co., Ltd. - Own Funds ULZ 0536247 600343	China Ping An Life Insurance Co., Ltd. - Traditional - General Insurance Products	1	1
000001	2021-12-31	15	China Ping An Life Insurance Co., Ltd.	China Ping An Insurance (Group) Co., Ltd.	1	1	99.51
000001	2021-12-31	2	China Ping An Insurance (Group) Co., Ltd. - Group Level - Own Funds	China Ping An Life Insurance Co., Ltd. - Own Funds ULZ 0536247 600343	1	1
000001	2021-12-31	2	China Ping An Life Insurance Co., Ltd. - Traditional - General Insurance Products	China Ping An Life Insurance Co., Ltd. - Own Funds ULZ 0536247 600343	1	1
000001	2021-12-31	2	China Ping An Insurance (Group) Co., Ltd. - Group Level - Own Funds	China Ping An Life Insurance Co., Ltd. - Traditional - General Insurance Products	1	1
000001	2022-12-31	2	China Ping An Life Insurance Co., Ltd. - Traditional - General Insurance Products	China Ping An Life Insurance Co., Ltd. - Own Funds ULZ 0536247 600343	1	1
000001	2022-12-31	2	China Ping An Insurance (Group) Co., Ltd. - Group Level - Own Funds	China Ping An Life Insurance Co., Ltd. - Traditional - General Insurance Products	1	1
000001	2022-12-31	15	China Ping An Life Insurance Co., Ltd.	China Ping An Insurance (Group) Co., Ltd.	1	1	99.51
000001	2022-12-31	2	China Ping An Insurance (Group) Co., Ltd. - Group Level - Own Funds	China Ping An Life Insurance Co., Ltd. - Own Funds ULZ 0536247 600343	1	1
000001	2023-12-31	15	China Ping An Life Insurance Co., Ltd.	China Ping An Insurance (Group) Co., Ltd.	1	1	99.51
000001	2023-12-31	2	China Ping An Insurance (Group) Co., Ltd. - Group Level - Own Funds	China Ping An Life Insurance Co., Ltd. - Traditional - General Insurance Products	1	1
000001	2023-12-31	2	China Ping An Life Insurance Co., Ltd. - Own Funds ULZ 0536247 600343	China Ping An Life Insurance Co., Ltd. - Traditional - General Insurance Products	1	1
000001	2023-12-31	2	China Ping An Insurance (Group) Co., Ltd. - Group Level - Own Funds	China Ping An Life Insurance Co., Ltd. - Own Funds ULZ 0536247 600343	1	1
000002	2013-12-31	1	China Resources Co., Ltd	China China Resources Corporation	1	2	100
000002	2013-12-31	1	China Resources International Bidding Co., Ltd.	China China Resources Corporation	2	2	100
000002	2013-12-31	1	China China Resources Corporation	State-owned Assets Supervision and Administration Commission of the State Council	2	2	100
000002	2013-12-31	1	China Resources Co., Ltd	China Resources International Bidding Co., Ltd.	1	2	0.0039
000002	2014-12-31	1	China Resources Co., Ltd	China China Resources Corporation	1	2	100
000002	2014-12-31	1	China China Resources Corporation	State-owned Assets Supervision and Administration Commission of the State Council	2	2	100
000002	2014-12-31	1	China Resources International Bidding Co., Ltd.	China China Resources Corporation	2	2	100
000002	2014-12-31	1	China Resources Domestic Trading Company	China Resources Co., Ltd	1	1	100
000002	2014-12-31	2	National Social Security Fund 103 Combination	Huaan Fund - Industrial Bank - Shanghai Securities Investment Management Co., Ltd.	1	1
000002	2014-12-31	1	China Resources Co., Ltd	China Resources International Bidding Co., Ltd.	1	2
000002	2015-12-31	1	China Resources Co., Ltd	China Resources International Bidding Co., Ltd.	1	2	0.0039
000002	2015-12-31	1	China Resources Co., Ltd	China China Resources Corporation	1	2	100
000002	2015-12-31	1	China China Resources Corporation	State-owned Assets Supervision and Administration Commission of the State Council	2	2	100
000002	2015-12-31	1	China Resources International Bidding Co., Ltd.	China China Resources Corporation	2	2	100
000002	2015-12-31	1	China Resources Domestic Trading Company	China Resources Co., Ltd	1	1	100
000002	2015-12-31	1	Qianhai Life Insurance Co., Ltd. - Haili Year	Shenzhen Yushenghua Co., Ltd.	1	1	53
000002	2015-12-31	2	Western Lide Fund - Construction Bank - Western Lide Jinyu No. 1 Asset Management Plan	Shenzhen Yushenghua Co., Ltd.	1	1
000002	2015-12-31	2	Anbang Property Insurance Co., Ltd. - Traditional Products	Anbang Life Insurance Co., Ltd. - Conservative Portfolio	1	1
000002	2015-12-31	1	Anbang Property Insurance Co., Ltd.	Anbang Insurance Group Co., Ltd.	2	2	97.56
000002	2015-12-31	1	Anbang Life Insurance Co., Ltd.	Anbang Insurance Group Co., Ltd.	2	2	99.98
000002	2016-12-31	1	Qianhai Life Insurance Co., Ltd.	Shenzhen Yushenghua Co., Ltd.	2	1	51
000002	2016-12-31	2	Anbang Property Insurance Co., Ltd. - Traditional Products	Anbang Life Insurance Co., Ltd. - Conservative Portfolio	1	1
000002	2016-12-31	1	Anbang Property Insurance Co., Ltd.	Anbang Insurance Group Co., Ltd.	2	2	97.56
000002	2016-12-31	1	Anbang Life Insurance Co., Ltd.	Anbang Insurance Group Co., Ltd.	2	2	99.98
000002	2017-12-31	2	Anbang Property Insurance Co., Ltd. - Traditional Products	Anbang Life Insurance Co., Ltd. - Conservative Portfolio	1	1
000002	2017-12-31	1	Anbang Property Insurance Co., Ltd.	Anbang Insurance Group Co., Ltd.	2	2
000002	2017-12-31	1	Anbang Life Insurance Co., Ltd.	Anbang Insurance Group Co., Ltd.	2	2
000002	2017-12-31	1	Shenzhen Metro Group Co., Ltd.	State-owned Assets Supervision and Administration Commission of Shenzhen Municipal People's Government	1	2	100
000002	2017-12-31	5	Shenzhen Yushenghua Co., Ltd.	Western Lide Fund - Construction Bank - Western Lide Jinyu No. 1 Asset Management Plan	1	1
000002	2017-12-31	5	Shenzhen Yushenghua Co., Ltd.	Western Lide Fund-Construction Bank-Western Lide Baolu No. 1 Asset Management Plan	1	1
000002	2017-12-31	5	Shenzhen Yushenghua Co., Ltd.	Taixin Fund-Minsheng Bank-Taixin Value No. 1 Specific Customer Asset Management Plan	1	2
000002	2017-12-31	5	Shenzhen Yushenghua Co., Ltd.	Southern Capital-Guangfa Bank-Guangqi No. 1 Asset Management Plan	1	2
000002	2017-12-31	5	Shenzhen Yushenghua Co., Ltd.	Southern Capital-Ping An Bank-Ansheng No. 1 Asset Management Plan	1	2
000002	2017-12-31	5	Shenzhen Yushenghua Co., Ltd.	Southern Capital-Ping An Bank-Ansheng No. 2 Asset Management Plan	1	2
000002	2017-12-31	5	Shenzhen Yushenghua Co., Ltd.	Southern Capital-Ping An Bank-Ansheng No. 3 Asset Management Plan	1	2
000002	2017-12-31	5	Shenzhen Yushenghua Co., Ltd.	Southern Capital-Guangfa Bank-Guangqi No. 2 Asset Management Plan	1	2
000002	2017-12-31	5	Shenzhen Yushenghua Co., Ltd.	Dongxing Securities-Minsheng Bank-Dongxing Xinxin No. 7 Collective Asset Management Plan	1	2
000002	2017-12-31	1	Shenzhen Yushenghua Co., Ltd.	Shenzhen Baoneng Investment Group Co., Ltd.	1	2	67.4
000002	2017-12-31	1	Qianhai Life Insurance Co., Ltd.	Shenzhen Yushenghua Co., Ltd.	2	1	51
000002	2017-12-31	1	Qianhai Life Insurance Co., Ltd. - Haili Year	Qianhai Life Insurance Co., Ltd.	1	2
000002	2017-12-31	1	Qianhai Life Insurance Co., Ltd. - Jufu Products	Qianhai Life Insurance Co., Ltd.	1	2
000002	2017-12-31	1	Qianhai Life Insurance Co., Ltd. - Own funds	Qianhai Life Insurance Co., Ltd.	2	2
000002	2017-12-31	1	Qianhai Life Insurance Co., Ltd. - Universal Insurance Products	Qianhai Life Insurance Co., Ltd.	2	2
000002	2017-12-31	2	Qianhai Life Insurance Co., Ltd. - Haili Year	Qianhai Life Insurance Co., Ltd. - Jufu Products	1	1
000002	2017-12-31	2	Qianhai Life Insurance Co., Ltd. - Haili Year	Qianhai Life Insurance Co., Ltd. - Own funds	1	2
000002	2017-12-31	2	Qianhai Life Insurance Co., Ltd. - Haili Year	Qianhai Life Insurance Co., Ltd. - Universal Insurance Products	1	2
000002	2017-12-31	2	Qianhai Life Insurance Co., Ltd. - Jufu Products	Qianhai Life Insurance Co., Ltd. - Own funds	1	2
000002	2017-12-31	2	Qianhai Life Insurance Co., Ltd. - Jufu Products	Qianhai Life Insurance Co., Ltd. - Universal Insurance Products	1	2
000002	2017-12-31	2	Qianhai Life Insurance Co., Ltd. - Own funds	Qianhai Life Insurance Co., Ltd. - Universal Insurance Products	2	2
000002	2017-12-31	1	Shenzhen Baoneng Investment Group Co., Ltd.	Yao Zhenhua	2	2	100
000002	2018-12-31	1	Shenzhen Baoneng Investment Group Co., Ltd.	Yao Zhenhua	2	2	100
000002	2018-12-31	1	Shenzhen Yushenghua Co., Ltd.	Shenzhen Baoneng Investment Group Co., Ltd.	1	2	67.4
000002	2018-12-31	1	Qianhai Life Insurance Co., Ltd.	Shenzhen Yushenghua Co., Ltd.	2	1	51
000002	2018-12-31	1	Qianhai Life Insurance Co., Ltd. - Universal Insurance Products	Qianhai Life Insurance Co., Ltd.	2	2
000002	2018-12-31	1	Qianhai Life Insurance Co., Ltd. - Own funds	Qianhai Life Insurance Co., Ltd.	2	2
000002	2018-12-31	1	Qianhai Life Insurance Co., Ltd. - Jufu Products	Qianhai Life Insurance Co., Ltd.	1	2
000002	2018-12-31	1	Qianhai Life Insurance Co., Ltd. - Haili Year	Qianhai Life Insurance Co., Ltd.	1	2
000002	2018-12-31	2	Qianhai Life Insurance Co., Ltd. - Own funds	Qianhai Life Insurance Co., Ltd. - Universal Insurance Products	2	2
000002	2018-12-31	2	Qianhai Life Insurance Co., Ltd. - Jufu Products	Qianhai Life Insurance Co., Ltd. - Universal Insurance Products	1	2
000002	2018-12-31	2	Qianhai Life Insurance Co., Ltd. - Jufu Products	Qianhai Life Insurance Co., Ltd. - Own funds	1	2
000002	2018-12-31	2	Qianhai Life Insurance Co., Ltd. - Haili Year	Qianhai Life Insurance Co., Ltd. - Universal Insurance Products	1	2
000002	2018-12-31	2	Qianhai Life Insurance Co., Ltd. - Haili Year	Qianhai Life Insurance Co., Ltd. - Own funds	1	2
000002	2018-12-31	2	Qianhai Life Insurance Co., Ltd. - Haili Year	Qianhai Life Insurance Co., Ltd. - Jufu Products	1	1
000002	2018-12-31	1	Shenzhen Metro Group Co., Ltd.	State-owned Assets Supervision and Administration Commission of Shenzhen Municipal People's Government	1	2	100
000002	2019-12-31	1	Shenzhen Metro Group Co., Ltd.	State-owned Assets Supervision and Administration Commission of Shenzhen Municipal People's Government	1	2	100
000002	2020-12-31	1	Shenzhen Metro Group Co., Ltd.	State-owned Assets Supervision and Administration Commission of Shenzhen Municipal People's Government	1	2	100
000002	2020-12-31	2	China Life Insurance Co., Ltd. - Dividend - Personal Dividend - 005L - FH002 Deep	China Life Insurance Co., Ltd.	1	2
000002	2020-12-31	2	China Life Insurance Co., Ltd.-Traditional-General Insurance Products-005L-CT001 Deep	China Life Insurance Co., Ltd.	1	2
000002	2020-12-31	2	China Life Insurance Co., Ltd. - Dividend - Personal Dividend - 005L - FH002 Deep	China Life Insurance Co., Ltd.-Traditional-General Insurance Products-005L-CT001 Deep	1	1
000002	2021-12-31	1	Shenzhen Metro Group Co., Ltd.	State-owned Assets Supervision and Administration Commission of Shenzhen Municipal People's Government	1	2	100
000002	2021-12-31	5	Shenzhen Yingjiazhong Industrial Partnership (Limited Partnership)	Shenzhen Ying'an Financial Consulting Enterprise (Limited Partnership)	1	1
000002	2022-12-31	1	Shenzhen Metro Group Co., Ltd.	State-owned Assets Supervision and Administration Commission of Shenzhen Municipal People's Government	1	2	100
000002	2022-12-31	5	Shenzhen Yingjiazhong Industrial Partnership (Limited Partnership)	Shenzhen Ying'an Financial Consulting Enterprise (Limited Partnership)	1	1
000002	2023-12-31	5	Shenzhen Yingjiazhong Industrial Partnership (Limited Partnership)	Shenzhen Ying'an Financial Consulting Enterprise (Limited Partnership)	1	1
000002	2023-12-31	1	Shenzhen Metro Group Co., Ltd.	State-owned Assets Supervision and Administration Commission of Shenzhen Municipal People's Government	1	2	100
000004	2013-12-31	1	Shenzhen Zhongnong University Technology Investment Co., Ltd.	Shenzhen Kanglu Investment Co., Ltd.	1	2	32
000004	2013-12-31	1	Shenzhen Zhongnong University Technology Investment Co., Ltd.	Li Linlin	1	2	68
000004	2014-12-31	1	Shenzhen Zhongnong University Technology Investment Co., Ltd.	Shenzhen Kanglu Investment Co., Ltd.	1	2	32
000004	2014-12-31	1	Shenzhen Zhongnong University Technology Investment Co., Ltd.	Li Linlin	1	2	68
000004	2015-12-31	1	Shenzhen Zhongnong University Technology Investment Co., Ltd.	Li Linlin	1	1	68
000004	2015-12-31	1	Shenzhen Zhongnong University Technology Investment Co., Ltd.	Shenzhen Kanglu Investment Co., Ltd.	1	2	32
000004	2016-12-31	1	Shenzhen Zhongnong University Technology Investment Co., Ltd.	Li Linlin	1	1	68
000004	2016-12-31	1	Shenzhen Zhongnong University Technology Investment Co., Ltd.	Shenzhen Kanglu Investment Co., Ltd.	1	2	32
000004	2016-12-31	1	Shenzhen Kanglu Investment Co., Ltd.	Li Linlin	2	1	15
000004	2017-12-31	1	Shenzhen Kanglu Investment Co., Ltd.	Li Linlin	2	1	15
000004	2017-12-31	1	Shenzhen Zhongnong University Technology Investment Co., Ltd.	Shenzhen Kanglu Investment Co., Ltd.	1	2	32
000004	2017-12-31	12	Shenzhen Zhongnong University Technology Investment Co., Ltd.	Li Linlin	1	1	68
000004	2018-12-31	1	Shenzhen Kanglu Investment Co., Ltd.	Li Linlin	2	1	15
000004	2018-12-31	1	Shenzhen Zhongnong University Technology Investment Co., Ltd.	Li Linlin	1	1	68
000004	2018-12-31	1	Shenzhen Zhongnong University Technology Investment Co., Ltd.	Shenzhen Kanglu Investment Co., Ltd.	1	2	32
000004	2018-12-31	12	Zhongke Huitong (Shenzhen) Equity Investment Fund Co., Ltd.	Zhongke Investment Management Group Co., Ltd.	1	1	100
000004	2019-12-31	1	Shenzhen Zhongnong University Technology Investment Co., Ltd.	Shenzhen Kanglu Investment Co., Ltd.	1	2	32
000004	2019-12-31	1	Shenzhen Zhongnong University Technology Investment Co., Ltd.	Li Linlin	1	1	68
000004	2019-12-31	1	Shenzhen Kanglu Investment Co., Ltd.	Li Linlin	2	1	15
000004	2020-12-31	1	Shenzhen Zhongnong University Technology Investment Co., Ltd.	Li Linlin	1	1	68
000004	2020-12-31	1	Shenzhen Zhongnong University Technology Investment Co., Ltd.	Shenzhen Kanglu Investment Co., Ltd.	1	2	32
000004	2020-12-31	1	Shenzhen Kanglu Investment Co., Ltd.	Li Linlin	2	1	15
000004	2020-12-31	1	Shenzhen Ruihong Real Estate Development Co., Ltd.	Li Chensen	1	2	90
000004	2020-12-31	1	Zhuhai Hengqin Puyuan Technology Partnership (Limited Partnership)	Li Chensen	1	2	68
000004	2020-12-31	5	Li Linlin	Li Chensen	1	2
000004	2020-12-31	2	Shenzhen Ruihong Real Estate Development Co., Ltd.	Zhuhai Hengqin Puyuan Technology Partnership (Limited Partnership)	1	1
000004	2020-12-31	5	Peng Ying	Guo Xunping	1	1
000004	2020-12-31	5	Peng Ying	Zhengzhou Zhonghe Network Security Information Technology Co., Ltd.	1	1
000004	2020-12-31	5	Zhengzhou Zhonghe Network Security Information Technology Co., Ltd.	Guo Xunping	1	1
000004	2021-12-31	12	Shenzhen Ruihong Real Estate Development Co., Ltd.	Li Chensen	1	2	90
000004	2021-12-31	12	Zhuhai Hengqin Puyuan Technology Partnership (Limited Partnership)	Li Chensen	1	2	68
000004	2021-12-31	12	Shenzhen Zhongnong University Technology Investment Co., Ltd.	Li Yingtong	1	1	68
000004	2021-12-31	6	Li Yingtong	Li Chensen	1	2
000004	2021-12-31	1	Shenzhen Kanglu Investment Co., Ltd.	Li Yingtong	2	1	15
000004	2021-12-31	5	Zhengzhou Zhonghe Network Security Information Technology Co., Ltd.	Guo Xunping	1	1
000004	2021-12-31	5	Peng Ying	Zhengzhou Zhonghe Network Security Information Technology Co., Ltd.	1	1
000004	2021-12-31	5	Peng Ying	Guo Xunping	1	1
000004	2021-12-31	2	Shenzhen Ruihong Real Estate Development Co., Ltd.	Zhuhai Hengqin Puyuan Technology Partnership (Limited Partnership)	1	1
000004	2021-12-31	1	Shenzhen Zhongnong University Technology Investment Co., Ltd.	Shenzhen Kanglu Investment Co., Ltd.	1	2	32
000004	2022-12-31	1	Shenzhen Kanglu Investment Co., Ltd.	Li Yingtong	2	1	15
000004	2022-12-31	1	Shenzhen Zhongnong University Technology Investment Co., Ltd.	Shenzhen Kanglu Investment Co., Ltd.	1	2	32
000004	2022-12-31	12	Zhuhai Hengqin Puyuan Technology Partnership (Limited Partnership)	Li Chensen	1	2	85
000004	2022-12-31	12	Shenzhen Zhongnong University Technology Investment Co., Ltd.	Li Yingtong	1	1	68
000004	2022-12-31	12	Shenzhen Ruihong Real Estate Development Co., Ltd.	Li Chensen	1	2	90
000004	2022-12-31	6	Li Yingtong	Li Chensen	1	2
000004	2022-12-31	2	Shenzhen Ruihong Real Estate Development Co., Ltd.	Zhuhai Hengqin Puyuan Technology Partnership (Limited Partnership)	1	1
000004	2023-12-31	12	Zhuhai Hengqin Puyuan Technology Partnership (Limited Partnership)	Li Chensen	1	2	85
000004	2023-12-31	1	Shenzhen Zhongnong University Technology Investment Co., Ltd.	Shenzhen Kanglu Investment Co., Ltd.	1	2	32
000004	2023-12-31	1	Shenzhen Kanglu Investment Co., Ltd.	Li Yingtong	2	1	15
000004	2023-12-31	2	Shenzhen Ruihong Real Estate Development Co., Ltd.	Zhuhai Hengqin Puyuan Technology Partnership (Limited Partnership)	1	1
000004	2023-12-31	5	Li Yingtong	Li Chensen	1	2
000004	2023-12-31	12	Shenzhen Ruihong Real Estate Development Co., Ltd.	Li Chensen	1	2	90
000004	2023-12-31	12	Shenzhen Zhongnong University Technology Investment Co., Ltd.	Li Yingtong	1	1	68
000004	2023-12-31	1	Zhengzhou Zhonghe Network Security Information Technology Co., Ltd.	Peng Ying	1	1	73.6906
000006	2013-12-31	1	Shenzhen Yuanzhi Investment Co., Ltd.	Shenzhen Special Zone Construction and Development Group Co., Ltd.	1	2	100
000006	2013-12-31	1	Shenzhen Special Zone Construction and Development Group Co., Ltd.	State-owned Assets Supervision and Administration Commission of Shenzhen Municipal People's Government	2	1	100
000006	2013-12-31	2	State-owned Assets Supervision and Administration Commission of Shenzhen Municipal People's Government	Shenzhen Yuanzhi Investment Co., Ltd.	1	1
000006	2013-12-31	5	Shenzhen Yushenghua Industrial Development Co., Ltd.	Aoshi Weijie Co., Ltd.	1	1
000006	2013-12-31	5	Shenzhen Yushenghua Industrial Development Co., Ltd.	Shenzhen Hualitong Investment Co., Ltd.	1	1
000006	2013-12-31	5	Aoshi Weijie Co., Ltd.	Shenzhen Hualitong Investment Co., Ltd.	1	1
000006	2013-12-31	2	Agricultural Bank of China-Jingshun Great Wall Domestic Demand Growth No. B Equity Securities Investment Fund	Agricultural Bank of China-Jingshun Great Wall Domestic Demand Growth Open-ended Securities Investment Fund	1	1
000006	2014-12-31	12	Shenzhen Yuanzhi Investment Co., Ltd.	State-owned Assets Supervision and Administration Commission of Shenzhen Municipal People's Government	1	1	100
000006	2015-12-31	12	Shenzhen Yuanzhi Investment Co., Ltd.	State-owned Assets Supervision and Administration Commission of Shenzhen Municipal People's Government	1	1	100
000006	2016-12-31	1	Shenzhen Yuanzhi Investment Co., Ltd.	State-owned Assets Supervision and Administration Commission of Shenzhen Municipal People's Government	1	1	100
000006	2017-12-31	1	Shenzhen Zhiyuan Investment Co., Ltd.	State-owned Assets Supervision and Administration Commission of Shenzhen Municipal People's Government	1	1	100
000006	2018-12-31	12	Shenzhen Yuanzhi Investment Co., Ltd.	State-owned Assets Supervision and Administration Commission of Shenzhen Municipal People's Government	1	1	100
000006	2019-12-31	12	Shenzhen Yuanzhi Investment Co., Ltd.	State-owned Assets Supervision and Administration Commission of Shenzhen Municipal People's Government	1	1	100
000006	2020-12-31	12	Shenzhen Capital Operation Group Co., Ltd.	State-owned Assets Supervision and Administration Commission of Shenzhen Municipal People's Government	1	1	100
000006	2021-12-31	12	Shenzhen Capital Operation Group Co., Ltd.	State-owned Assets Supervision and Administration Commission of Shenzhen Municipal People's Government	1	1	100
000006	2022-12-31	12	Shenzhen Capital Operation Group Co., Ltd.	State-owned Assets Supervision and Administration Commission of Shenzhen Municipal People's Government	1	1	100
000006	2023-12-31	12	Shenzhen Capital Operation Group Co., Ltd.	State-owned Assets Supervision and Administration Commission of Shenzhen Municipal People's Government	1	1	100
000007	2013-12-31	1	Guangzhou Borong Investment Co., Ltd.	Shenzhen Yuanhengxin Investment Co., Ltd.	1	2	97.22
000007	2013-12-31	1	Guangzhou Borong Investment Co., Ltd.	Guangzhou Passat Automobile Sales Co., Ltd.	1	2	2.78
000007	2013-12-31	1	Shenzhen Yuanhengxin Investment Co., Ltd.	Practice Weifei	2	1	100
000007	2013-12-31	2	Practice Weifei	Guangzhou Borong Investment Co., Ltd.	1	1
000007	2014-12-31	1	Guangzhou Borong Investment Co., Ltd.	Shenzhen Yuanhengxin Investment Co., Ltd.	1	2	97.22
000007	2014-12-31	1	Guangzhou Borong Investment Co., Ltd.	Guangzhou Passat Automobile Sales Co., Ltd.	1	2	2.78
000007	2014-12-31	1	Shenzhen Yuanhengxin Investment Co., Ltd.	Practice Weifei	2	1	100
000007	2014-12-31	2	Practice Weifei	Guangzhou Borong Investment Co., Ltd.	1	1
000007	2015-12-31	1	Guangzhou Borong Investment Co., Ltd.	Shenzhen Yuanhengxin Investment Co., Ltd.	1	2	97.22
000007	2015-12-31	1	Guangzhou Borong Investment Co., Ltd.	Guangzhou Passat Automobile Sales Co., Ltd.	1	2	2.78
000007	2015-12-31	1	Shenzhen Yuanhengxin Investment Co., Ltd.	Practice Weifei	2	1	100
000007	2015-12-31	2	Practice Weifei	Guangzhou Borong Investment Co., Ltd.	1	1
000007	2015-12-31	1	Shenzhen Qianhai New Good Financial Holdings Investment Co., Ltd.	Wu Risong, Chen Zhuoting and his wife	1	2	45
000007	2015-12-31	1	Practice Weifei	Shenzhen Qianhai New Good Financial Holdings Investment Co., Ltd.	1	1
000007	2015-12-31	2	Chen Zhuoting	Guangzhou Borong Investment Co., Ltd.	1	1
000007	2015-12-31	2	Chen Zhuoting	Practice Weifei	1	1
000007	2015-12-31	6	Wu Risong	Chen Zhuoting	2	1
000007	2016-12-31	2	Practice Weifei	Guangzhou Borong Investment Co., Ltd.	1	1
000007	2016-12-31	6	Wu Risong	Chen Zhuoting	2	1
000007	2016-12-31	1	Guangzhou Borong Investment Co., Ltd.	Shenzhen Yuanhengxin Investment Co., Ltd.	1	2	97.22
000007	2016-12-31	1	Guangzhou Borong Investment Co., Ltd.	Guangzhou Passat Automobile Sales Co., Ltd.	1	2	2.78
000007	2016-12-31	1	Shenzhen Yuanhengxin Investment Co., Ltd.	Practice Weifei	2	1	100
000007	2016-12-31	1	Shenzhen Qianhai New Good Financial Holdings Investment Co., Ltd.	Wu Risong, Chen Zhuoting and his wife	1	2	45
000007	2016-12-31	1	Practice Weifei	Shenzhen Qianhai New Good Financial Holdings Investment Co., Ltd.	1	1
000007	2016-12-31	1	Beijing Hongjun Asset Management Co., Ltd.	Wu Risong, Chen Zhuoting and his wife	1	2
000007	2017-12-31	5	Beijing Hongjun Asset Management Co., Ltd.	Shanghai Lezheng Network Technology Co., Ltd.	1	2
000007	2017-12-31	5	Shanghai Lezheng Network Technology Co., Ltd.	Wu Risong and Chen Zhuoting	2	2
000007	2017-12-31	6	Wu Risong	Chen Zhuoting	2	1
000007	2017-12-31	1	Guangzhou Borong Investment Co., Ltd.	Shenzhen Yuanhengxin Investment Co., Ltd.	1	2	97.22
000007	2017-12-31	1	Guangzhou Borong Investment Co., Ltd.	Guangzhou Passat Automobile Sales Co., Ltd.	1	2	2.78
000007	2017-12-31	1	Shenzhen Yuanhengxin Investment Co., Ltd.	Practice Weifei	2	2	100
000007	2017-12-31	1	Practice Weifei	Shenzhen Qianhai Jinxin Financial Holdings Investment Co., Ltd.	2	2	1.75
000007	2017-12-31	1	Shenzhen Qianhai New Good Financial Holdings Investment Co., Ltd.	Wu Risong and Chen Zhuoting	2	2	45
000007	2017-12-31	1	Beijing Hongjun Asset Management Co., Ltd.	Wu Risong	1	2	13.42
000007	2017-12-31	1	Shanghai Lezheng Network Technology Co., Ltd.	Xu Chunzheng	2	2	45.9
000007	2018-12-31	1	Yuze Industrial Co., Ltd.	Han Xueyuan	2	2	100
000007	2018-12-31	1	Hanfu Holdings Co., Ltd	Yuze Industrial Co., Ltd.	1	2	95
000007	2018-12-31	1	Shenzhen Qianhai New Good Financial Holdings Investment Co., Ltd.	Guangzhou Borong Investment Co., Ltd.	2	1
000007	2018-12-31	6	Wu Risong	Chen Zhuoting	2	1
000007	2018-12-31	2	Guangzhou Borong Investment Co., Ltd.	Chen Zhuoting	1	1
000007	2018-12-31	5	Wang Xin	Beijing Puhe Hengfeng Investment Co., Ltd.	1	1
000007	2019-12-31	5	Shenzhen Boheng Investment Co., Ltd.	Chen Zhuoting	1	1
000007	2019-12-31	5	Shenzhen Boheng Investment Co., Ltd.	Lin Changzhen	1	1
000007	2019-12-31	5	Shenzhen Boheng Investment Co., Ltd.	Lu Erdong	1	1
000007	2019-12-31	5	Shenzhen Boheng Investment Co., Ltd.	Li Qiang	1	1
000007	2019-12-31	5	Chen Zhuoting	Lin Changzhen	1	1
000007	2019-12-31	5	Chen Zhuoting	Lu Erdong	1	1
000007	2019-12-31	5	Chen Zhuoting	Li Qiang	1	1
000007	2019-12-31	5	Lin Changzhen	Lu Erdong	1	1
000007	2019-12-31	5	Lin Changzhen	Li Qiang	1	1
000007	2019-12-31	5	Lu Erdong	Li Qiang	1	1
000007	2019-12-31	1	Shenzhen Boheng Investment Co., Ltd.	Shenzhen Deyi Investment Co., Ltd.	1	2	100
000007	2019-12-31	1	Shenzhen Deyi Investment Co., Ltd.	Wang Wanhong	2	2	51
000007	2020-12-31	0	Hanfu Holdings Co., Ltd	0	1
000007	2021-12-31	0	Hanfu Holdings Co., Ltd	0	1
000007	2022-12-31	5	Shenzhen Boheng Investment Co., Ltd.	Communist Youth City Huifu Xinran Investment Partnership (Limited Partnership)	1	1
000007	2023-12-31	5	Shenzhen Boheng Investment Co., Ltd.	Communist Youth City Huifu Xinran Investment Partnership (Limited Partnership)	1	1
000008	2013-12-31	1	Shenzhen Bao'an Baolilai Industrial Co., Ltd.	Shenzhen Baoyuansheng Trading Co., Ltd.	1	2	51.95
000008	2013-12-31	1	Shenzhen Bao'an Baolilai Industrial Co., Ltd.	Wen Bingrong	1	2	37.53
000008	2013-12-31	1	Shenzhen Baoyuansheng Trading Co., Ltd.	Wen Bingrong	2	2	100
000008	2014-12-31	1	Shenzhen Bao'an Baolilai Industrial Co., Ltd.	Shenzhen Baoyuansheng Trading Co., Ltd.	1	2	51.95
000008	2014-12-31	1	Shenzhen Bao'an Baolilai Industrial Co., Ltd.	Wen Bingrong	1	1	37.53
000008	2014-12-31	1	Shenzhen Baoyuansheng Trading Co., Ltd.	Wen Bingrong	2	1	100
000008	2014-12-31	1	Shenzhen Bao'an Baolilai Industrial Co., Ltd.	Wen Bingxue	1	2	10.52
000008	2015-12-31	1	Shenzhen Bao'an Baolilai Industrial Co., Ltd.	Shenzhen Baoyuansheng Trading Co., Ltd.	1	2	51.95
000008	2015-12-31	1	Shenzhen Bao'an Baolilai Industrial Co., Ltd.	Wen Bingxue	1	2	10.52
000008	2015-12-31	1	Shenzhen Bao'an Baolilai Industrial Co., Ltd.	Wen Bingrong	1	1	37.53
000008	2015-12-31	1	Shenzhen Baoyuansheng Trading Co., Ltd.	Wen Bingrong	2	1	100
000008	2016-12-31	1	State-owned Capital Management Center of Haidian District, Beijing	State-owned Assets Supervision and Administration Commission of the People's Government of Haidian District, Beijing	2	2	100
000008	2016-12-31	1	Beijing Haiguo Xintai Investment Holding Center	State-owned Capital Management Center of Haidian District, Beijing	2	2	100
000008	2016-12-31	1	Beijing Haidian District State-owned Assets Investment and Management Co., Ltd.	Beijing Haiguo Xintai Investment Holding Center	1	2	100
000008	2016-12-31	1	Shanghai Haoshi Jiuding Equity Investment Fund Partnership (Limited Partnership)	Kunwu Jiuding Investment Holding Co., Ltd.	2	2	100
000008	2016-12-31	1	Tianjin Gujiuding	Kunwu Jiuding Investment Holding Co., Ltd.	2	2	100
000008	2016-12-31	1	Tianxin Jiuding	Kunwu Jiuding Investment Holding Co., Ltd.	2	2	100
000008	2016-12-31	1	Fuxiang Jiuding	Kunwu Jiuding Investment Holding Co., Ltd.	2	2	100
000008	2016-12-31	1	Tianqi Jiuding	Kunwu Jiuding Investment Holding Co., Ltd.	2	2	100
000008	2016-12-31	1	Hongtai Jiuding	Kunwu Jiuding Investment Holding Co., Ltd.	2	2	100
000008	2016-12-31	2	Penghua Assets-Pufa Bank-Penghua Assets Fangyuan No. 6 Asset Management Plan	Penghua Assets - Pudong Development Bank - Penghua Assets Jinrun No. 28 Asset Management Plan	1	1
000008	2017-12-31	1	State-owned Capital Management Center of Haidian District, Beijing	State-owned Assets Supervision and Administration Commission of the People's Government of Haidian District, Beijing	2	2	100
000008	2017-12-31	1	Beijing Haiguo Xintai Investment Holding Center	State-owned Capital Management Center of Haidian District, Beijing	2	2	100
000008	2017-12-31	1	Beijing Haidian District State-owned Assets Investment and Management Co., Ltd.	Beijing Haiguo Xintai Investment Holding Center	1	2	100
000008	2017-12-31	2	Shentie Holdings Co., Ltd.	Wang Zhiquan	2	1
000008	2018-12-31	1	China State Investment High-tech Industry Investment Co., Ltd.	National Development Investment Group Co., Ltd.	1	2	100
000008	2018-12-31	2	Penghua Assets-Pufa Bank-Penghua Assets Fangyuan No. 6 Asset Management Plan	Penghua Assets - Pudong Development Bank - Penghua Assets Jinrun No. 28 Asset Management Plan	1	1
000008	2019-12-31	1	China State Investment High-tech Industry Investment Co., Ltd.	National Development Investment Group Co., Ltd.	1	2	72.36
000008	2019-12-31	2	Penghua Assets-Pufa Bank-Penghua Assets Fangyuan No. 6 Asset Management Plan	Penghua Assets - Pudong Development Bank - Penghua Assets Jinrun No. 28 Asset Management Plan	1	1
000008	2020-12-31	1	China State Investment High-tech Industry Investment Co., Ltd.	National Development Investment Group Co., Ltd.	1	2	72.36
000008	2021-12-31	1	China State Investment High-tech Industry Investment Co., Ltd.	National Development Investment Group Co., Ltd.	1	2	72.36
000008	2022-12-31	1	China State Investment High-tech Industry Investment Co., Ltd.	National Development Investment Group Co., Ltd.	1	2	72.36
000008	2023-12-31	1	China State Investment High-tech Industry Investment Co., Ltd.	National Development Investment Group Co., Ltd.	1	2	72.36
000009	2013-12-31	0	Shenzhen Fu'an Holdings Co., Ltd.	0	1
000009	2014-12-31	0	Shenzhen Fu'an Holdings Co., Ltd.	0	1
000009	2015-12-31	0	Shenzhen Fu'an Holdings Co., Ltd.	0	1
000009	2016-12-31	0	Shenzhen Fu'an Holdings Co., Ltd.	0	1
000009	2017-12-31	0	Shenzhen Fu'an Holdings Co., Ltd.	0	1
000009	2018-12-31	0	Shenzhen Fu'an Holdings Co., Ltd.	0	1
000009	2019-12-31	5	Li Songqiang	Li Songqin	1	1
000009	2020-12-31	5	Li Songqiang	Li Songqin	1	1
000009	2021-12-31	0	Shaoguan Gaochuang Enterprise Management Co., Ltd.	0	1
000009	2022-12-31	5	Shenzhen Chengxing Investment Co., Ltd.	Shenzhen Kunpeng New Industry Investment Co., Ltd.	1	1
000009	2023-12-31	5	Shenzhen Chengxing Investment Co., Ltd.	Shenzhen Kunpeng New Industry Investment Co., Ltd.	1	1
000010	2013-12-31	1	Shenzhen Wuyue Qiankun Investment Co., Ltd.	China Construction Investment (Beijing) Mining Co., Ltd.	1	2	23.12
000010	2013-12-31	1	Shenzhen Wuyue Qiankun Investment Co., Ltd.	Hainan Wanquan Tropical Agricultural Investment Co., Ltd.	1	2	8
000010	2013-12-31	1	Shenzhen Wuyue Qiankun Investment Co., Ltd.	Shenzhen Tianyi Landscape Investment and Development Co., Ltd.	1	2	39.86
000010	2013-12-31	1	Shenzhen Wuyue Qiankun Investment Co., Ltd.	Jiacheng Zhongtai Culture and Art Investment Co., Ltd.	1	2	27.86
000010	2013-12-31	1	Shenzhen Wuyue Qiankun Investment Co., Ltd.	Hainan Jincui Real Estate Development Co., Ltd.	1	2	1.16
000010	2013-12-31	1	Shenzhen Tianyi Landscape Investment and Development Co., Ltd.	Zheng Fang	2	2	56
000010	2013-12-31	1	Shenzhen Tianyi Landscape Investment and Development Co., Ltd.	He Yan	2	2	15
000010	2013-12-31	1	Shenzhen Tianyi Landscape Investment and Development Co., Ltd.	Ding Xiongxiu	2	2	18
000010	2013-12-31	1	Shenzhen Tianyi Landscape Investment and Development Co., Ltd.	Lin Bin	2	2	11
000010	2014-12-31	1	Shenzhen Tianyi Landscape Investment and Development Co., Ltd.	He Yan	2	2	15
000010	2014-12-31	1	Shenzhen Tianyi Landscape Investment and Development Co., Ltd.	Ding Xiongxiu	2	2	18
000010	2014-12-31	1	Shenzhen Tianyi Landscape Investment and Development Co., Ltd.	Lin Bin	2	2	11
000010	2014-12-31	1	Shenzhen Wuyue Qiankun Investment Co., Ltd.	China Construction Investment (Beijing) Mining Co., Ltd.	1	2	23.12
000010	2014-12-31	1	Shenzhen Wuyue Qiankun Investment Co., Ltd.	Hainan Jincui Real Estate Development Co., Ltd.	1	2	1.16
000010	2014-12-31	1	Shenzhen Tianyi Landscape Investment and Development Co., Ltd.	Zheng Fang	2	2	56
000010	2014-12-31	1	Shenzhen Wuyue Qiankun Investment Co., Ltd.	Hainan Wanquan Tropical Agricultural Investment Co., Ltd.	1	2	8
000010	2014-12-31	1	Shenzhen Wuyue Qiankun Investment Co., Ltd.	Shenzhen Tianyi Landscape Investment and Development Co., Ltd.	1	2	39.86
000010	2014-12-31	1	Shenzhen Wuyue Qiankun Investment Co., Ltd.	Jiacheng Zhongtai Culture and Art Investment Co., Ltd.	1	2	27.86
000010	2015-12-31	1	Shenzhen Wuyue Qiankun Investment Co., Ltd.	China Construction Investment (Beijing) Mining Co., Ltd.	1	2	23.12
000010	2015-12-31	1	Shenzhen Wuyue Qiankun Investment Co., Ltd.	Jiacheng Zhongtai Culture and Art Investment Co., Ltd.	1	2	27.86
000010	2015-12-31	1	Shenzhen Wuyue Qiankun Investment Co., Ltd.	Shenzhen Tianyi Landscape Investment and Development Co., Ltd.	1	2	39.86
000010	2015-12-31	1	Shenzhen Wuyue Qiankun Investment Co., Ltd.	Hainan Wanquan Tropical Agricultural Investment Co., Ltd.	1	2	8
000010	2015-12-31	1	Shenzhen Wuyue Qiankun Investment Co., Ltd.	Hainan Jincui Real Estate Development Co., Ltd.	1	2	1.16
000010	2015-12-31	1	Shenzhen Tianyi Landscape Investment and Development Co., Ltd.	Lin Bin	2	2	11
000010	2015-12-31	1	Shenzhen Tianyi Landscape Investment and Development Co., Ltd.	He Yan	2	2	15
000010	2015-12-31	1	Shenzhen Tianyi Landscape Investment and Development Co., Ltd.	Ding Xiongxiu	2	2	18
000010	2015-12-31	1	Shenzhen Tianyi Landscape Investment and Development Co., Ltd.	Zheng Fang	2	2	56
000010	2016-12-31	1	Shenzhen Wuyue Qiankun Investment Co., Ltd.	China Construction Investment (Beijing) Mining Co., Ltd.	1	2	23.12
000010	2016-12-31	1	Shenzhen Wuyue Qiankun Investment Co., Ltd.	Jiacheng Zhongtai Culture and Art Investment Co., Ltd.	1	2	27.86
000010	2016-12-31	1	Shenzhen Wuyue Qiankun Investment Co., Ltd.	Shenzhen Tianyi Landscape Investment and Development Co., Ltd.	1	2	39.86
000010	2016-12-31	1	Shenzhen Wuyue Qiankun Investment Co., Ltd.	Hainan Wanquan Tropical Agricultural Investment Co., Ltd.	1	2	8
000010	2016-12-31	1	Shenzhen Wuyue Qiankun Investment Co., Ltd.	Hainan Jincui Real Estate Development Co., Ltd.	1	2	1.16
000010	2016-12-31	1	Shenzhen Tianyi Landscape Investment and Development Co., Ltd.	Lin Bin	2	2	11
000010	2016-12-31	1	Shenzhen Tianyi Landscape Investment and Development Co., Ltd.	He Yan	2	2	15
000010	2016-12-31	1	Shenzhen Tianyi Landscape Investment and Development Co., Ltd.	Ding Xiongxiu	2	2	18
000010	2016-12-31	1	Shenzhen Tianyi Landscape Investment and Development Co., Ltd.	Zheng Fang	2	2	56
000010	2017-12-31	1	Shenzhen Shengshi Taifu Garden Investment Co., Ltd.	Ma Yaoning	2	2	49
000010	2017-12-31	1	Shenzhen Shengshi Taifu Garden Investment Co., Ltd.	Jiang Wen	2	2	51
000010	2017-12-31	1	Shenzhen Wuyue Qiankun Investment Co., Ltd.	Shenzhen Tianyi Landscape Investment and Development Co., Ltd.	1	2	39.86
000010	2017-12-31	1	Shenzhen Wuyue Qiankun Investment Co., Ltd.	Shenzhen Shengshi Taifu Garden Investment Co., Ltd.	1	2	50.98
000010	2017-12-31	1	Shenzhen Wuyue Qiankun Investment Co., Ltd.	Hainan Wanquan Tropical Agricultural Investment Co., Ltd.	1	2	8
000010	2017-12-31	1	Shenzhen Wuyue Qiankun Investment Co., Ltd.	Hainan Jincui Real Estate Development Co., Ltd.	1	2	1.16
000010	2018-12-31	1	Shenzhen Wuyue Qiankun Investment Co., Ltd.	Hainan Jincui Real Estate Development Co., Ltd.	1	2	1.16
000010	2018-12-31	1	Shenzhen Wuyue Qiankun Investment Co., Ltd.	Hainan Wanquan Tropical Agricultural Investment Co., Ltd.	1	2	8
000010	2018-12-31	1	Shenzhen Wuyue Qiankun Investment Co., Ltd.	Shenzhen Shengshi Taifu Garden Investment Co., Ltd.	1	2	50.98
000010	2018-12-31	1	Shenzhen Wuyue Qiankun Investment Co., Ltd.	Shenzhen Tianyi Landscape Investment and Development Co., Ltd.	1	2	39.86
000010	2018-12-31	1	Shenzhen Shengshi Taifu Garden Investment Co., Ltd.	Jiang Wen	2	2	51
000010	2018-12-31	1	Shenzhen Shengshi Taifu Garden Investment Co., Ltd.	Ma Yaoning	2	2	49
000010	2018-12-31	25	Jiayuan Chuangsheng Holdings Group Co., Ltd.	Zhejiang Jiayuan Real Estate Group Co., Ltd	1	1
000010	2019-12-31	1	Zhejiang Jiayuan Real Estate Group Co., Ltd	Jiayuan Chuangsheng Holdings Group Co., Ltd.	1	1	100
000010	2019-12-31	1	Jiayuan Chuangsheng Holdings Group Co., Ltd.	Shen Yuxing	1	2	98.83
000010	2019-12-31	1	Jiayuan Chuangsheng Holdings Group Co., Ltd.	Shanghai Jianyuan Trading Co., Ltd.	1	2	1.17
000010	2019-12-31	1	Shanghai Jianyuan Trading Co., Ltd.	China Jiayuan Holdings Group Co., Ltd.	2	2	100
000010	2019-12-31	1	China Jiayuan Holdings Group Co., Ltd.	Galaxy Emperor Limited	2	2	100
000010	2019-12-31	1	Galaxy Emperor Limited	Shen Yuxing	2	2	100
000010	2019-12-31	5	Hongxin Dingtong Capital Management Co., Ltd.	Jiangyin Xincheng Industry Exhibition Investment Management Enterprise (Limited Partnership)	1	1
000010	2020-12-31	1	Galaxy Emperor Limited	Shen Yuxing	2	2	100
000010	2020-12-31	1	China Jiayuan Holdings Group Co., Ltd.	Galaxy Emperor Limited	2	2	100
000010	2020-12-31	1	Shanghai Jianyuan Trading Co., Ltd.	China Jiayuan Holdings Group Co., Ltd.	2	2	100
000010	2020-12-31	1	Jiayuan Chuangsheng Holdings Group Co., Ltd.	Shanghai Jianyuan Trading Co., Ltd.	1	2	1.17
000010	2020-12-31	1	Jiayuan Chuangsheng Holdings Group Co., Ltd.	Shen Yuxing	1	2	98.83
000010	2020-12-31	15	Zhejiang Jiayuan Real Estate Group Co., Ltd	Jiayuan Chuangsheng Holdings Group Co., Ltd.	1	1	100
000010	2020-12-31	5	Hongxin Dingtong Capital Management Co., Ltd.	Jiangyin Xincheng Industry Exhibition Investment Management Enterprise (Limited Partnership)	1	1
000010	2021-12-31	1	Galaxy Emperor Limited	Shen Yuxing	2	2	100
000010	2021-12-31	1	Shanghai Jianyuan Trading Co., Ltd.	China Jiayuan Holdings Group Co., Ltd.	2	2	100
000010	2021-12-31	1	China Jiayuan Holdings Group Co., Ltd.	Galaxy Emperor Limited	2	2	100
000010	2021-12-31	1	Jiayuan Chuangsheng Holdings Group Co., Ltd.	Shanghai Jianyuan Trading Co., Ltd.	1	2	1.17
000010	2021-12-31	1	Jiayuan Chuangsheng Holdings Group Co., Ltd.	Shen Yuxing	1	2	98.83
000010	2021-12-31	15	Zhejiang Jiayuan Real Estate Group Co., Ltd	Jiayuan Chuangsheng Holdings Group Co., Ltd.	1	1	100
000010	2021-12-31	5	Zhuhai Hongxin Dingtong Enterprise Management Co., Ltd.	Jiangyin Xincheng Industry Exhibition Investment Management Enterprise (Limited Partnership)	1	1
000010	2022-12-31	1	Zhejiang Jiayuan Real Estate Group Co., Ltd	Jiayuan Chuangsheng Holdings Group Co., Ltd.	1	1	99.9
000010	2022-12-31	1	Zhejiang Jiayuan Real Estate Group Co., Ltd	Hangzhou Aijian Trading Co., Ltd.	1	2	0.1
000010	2022-12-31	1	Jiayuan Chuangsheng Holdings Group Co., Ltd.	Shen Yuxing	1	2	98.83
000010	2022-12-31	1	Jiayuan Chuangsheng Holdings Group Co., Ltd.	Shanghai Jianyuan Trading Co., Ltd.	1	2	1.17
000010	2022-12-31	1	Hangzhou Aijian Trading Co., Ltd.	Chen Bin	2	2	100
000010	2022-12-31	1	Shanghai Jianyuan Trading Co., Ltd.	China Jiayuan Holdings Group Co., Ltd.	2	2	100
000010	2022-12-31	1	China Jiayuan Holdings Group Co., Ltd.	Galaxy Emperor Limited	2	2	100
000010	2022-12-31	1	Galaxy Emperor Limited	Shen Yuxing	2	2	100
000010	2022-12-31	5	Zhuhai Hongxin Dingtong Enterprise Management Co., Ltd.	Jiangyin Xincheng Industry Exhibition Investment Management Enterprise (Limited Partnership)	1	1
000010	2023-12-31	1	Galaxy Emperor Limited	Shen Yuxing	2	2	100
000010	2023-12-31	1	China Jiayuan Holdings Group Co., Ltd.	Galaxy Emperor Limited	2	2	100
000010	2023-12-31	1	Shanghai Jianyuan Trading Co., Ltd.	China Jiayuan Holdings Group Co., Ltd.	2	2	100
000010	2023-12-31	1	Jiayuan Chuangsheng Holdings Group Co., Ltd.	Shen Yuxing	1	2	98.83
000010	2023-12-31	1	Jiayuan Chuangsheng Holdings Group Co., Ltd.	Shanghai Jianyuan Trading Co., Ltd.	1	2	1.17
000010	2023-12-31	15	Zhejiang Jiayuan Real Estate Group Co., Ltd	Jiayuan Chuangsheng Holdings Group Co., Ltd.	1	1	99.9
000010	2023-12-31	1	Zhejiang Jiayuan Real Estate Group Co., Ltd	Hangzhou Aijian Trading Co., Ltd.	1	2	0.1
000010	2023-12-31	5	Zhuhai Hongxin Dingtong Enterprise Management Co., Ltd.	Jiangyin Xincheng Industry Exhibition Investment Management Enterprise (Limited Partnership)	1	1
000010	2023-12-31	5	Zhuhai Hongxin Dingtong Enterprise Management Co., Ltd.	Anhui Dianrong Technology Co., Ltd.	1	1
000010	2023-12-31	5	Jiangyin Xincheng Industry Exhibition Investment Management Enterprise (Limited Partnership)	Anhui Dianrong Technology Co., Ltd.	1	1
000011	2013-12-31	1	Shenzhen Investment Holding Co., Ltd.	State-owned Assets Supervision and Administration Commission of Shenzhen Municipal People's Government	1	2	100
000011	2013-12-31	2	Shenzhen Construction Investment Holding Company	Shenzhen Investment Holding Co., Ltd.	1	1
000011	2013-12-31	2	Shenzhen Investment Management Company	Shenzhen Investment Holding Co., Ltd.	1	1
000011	2013-12-31	2	Shenzhen Construction Investment Holding Company	Shenzhen Investment Management Company	1	1
000011	2014-12-31	1	Shenzhen Investment Holding Co., Ltd.	State-owned Assets Supervision and Administration Commission of Shenzhen Municipal People's Government	1	2	100
000011	2014-12-31	2	Shenzhen Construction Investment Holding Company	Shenzhen Investment Holding Co., Ltd.	1	1
000011	2014-12-31	2	Shenzhen Investment Management Company	Shenzhen Investment Holding Co., Ltd.	1	1
000011	2014-12-31	2	Shenzhen Construction Investment Holding Company	Shenzhen Investment Management Company	1	1
000011	2015-12-31	1	Shenzhen Investment Holding Co., Ltd.	State-owned Assets Supervision and Administration Commission of Shenzhen Municipal People's Government	1	2	100
000011	2015-12-31	2	Shenzhen Construction Investment Holding Company	Shenzhen Investment Holding Co., Ltd.	1	1
000011	2015-12-31	2	Shenzhen Investment Management Company	Shenzhen Investment Holding Co., Ltd.	1	1
000011	2015-12-31	2	Shenzhen Construction Investment Holding Company	Shenzhen Investment Management Company	1	1
000011	2016-12-31	1	Shenzhen Investment Holding Co., Ltd.	State-owned Assets Supervision and Administration Commission of Shenzhen Municipal People's Government	1	2	100
000011	2016-12-31	2	Shenzhen Construction Investment Holding Company	Shenzhen Investment Management Company	1	1
000011	2017-12-31	2	Shenzhen Construction Investment Holding Company	Shenzhen Investment Holding Co., Ltd.	1	2
000011	2017-12-31	2	Shenzhen Investment Management Company	Shenzhen Investment Holding Co., Ltd.	1	2
000011	2017-12-31	1	Shenzhen Investment Holding Co., Ltd.	Shenzhen State-owned Assets Supervision and Administration Commission	2	2	100
000011	2018-12-31	1	Shenzhen Investment Holding Co., Ltd.	State-owned Assets Supervision and Administration Commission of Shenzhen Municipal People's Government	1	2	100
000011	2019-12-31	1	Shenzhen Investment Holding Co., Ltd.	State-owned Assets Supervision and Administration Commission of Shenzhen Municipal People's Government	1	2	100
000011	2020-12-31	1	Shenzhen Investment Holding Co., Ltd.	State-owned Assets Supervision and Administration Commission of Shenzhen Municipal People's Government	1	2	100
000011	2021-12-31	1	Shenzhen Investment Holding Co., Ltd.	State-owned Assets Supervision and Administration Commission of Shenzhen Municipal People's Government	1	2	100
000011	2021-12-31	1	Shenzhen State-owned Equity Management Co., Ltd.	Shenzhen Investment Holding Co., Ltd.	1	1	100
000011	2022-12-31	1	Shenzhen State-owned Equity Management Co., Ltd.	Shenzhen Investment Holding Co., Ltd.	1	1	100
000011	2022-12-31	1	Shenzhen Investment Holding Co., Ltd.	State-owned Assets Supervision and Administration Commission of Shenzhen Municipal People's Government	1	2	100
000011	2023-12-31	1	Shenzhen State-owned Equity Management Co., Ltd.	Shenzhen Investment Holding Co., Ltd.	1	1	100
000011	2023-12-31	1	Shenzhen Investment Holding Co., Ltd.	State-owned Assets Supervision and Administration Commission of Shenzhen Municipal People's Government	1	2	100
000012	2013-12-31	2	Shenzhen International Holdings (Shenzhen) Co., Ltd.	Xintongsan Industrial Development (Shenzhen) Co., Ltd.	1	1
000012	2013-12-31	1	Xintongsan Industrial Development (Shenzhen) Co., Ltd.	Shenzhen International Holdings Co., Ltd	1	1	100
000012	2013-12-31	1	Shenzhen International Holdings (Shenzhen) Co., Ltd.	Shenzhen International Holdings Co., Ltd	1	1	100
000012	2013-12-31	1	Shenzhen International Holdings Co., Ltd	Shenzhen Investment Holding Co., Ltd.	1	2	48.01
000012	2013-12-31	1	Shenzhen Investment Holding Co., Ltd.	Shenzhen State-owned Assets Supervision and Administration	2	2	100
000012	2013-12-31	2	Industrial and Commercial Bank of China-Noan Stock and Securities Investment Fund	Industrial and Commercial Bank of China-Noan Value Growth Stock Securities Investment Fund	1	1
000012	2013-12-31	2	China Minsheng Bank-Yinhua Shenzhen 100 Index Graded Securities Investment Fund	China Construction Bank-Yinhua Wealth Theme Stock Securities Investment Fund	1	1
000012	2013-12-31	2	China Minsheng Bank-Yinhua Shenzhen 100 Index Graded Securities Investment Fund	Bank of China-Yinhua Quality Growth Equity Securities Investment Fund	1	1
000012	2013-12-31	2	China Construction Bank-Yinhua Wealth Theme Stock Securities Investment Fund	Bank of China-Yinhua Quality Growth Equity Securities Investment Fund	1	1
000012	2014-12-31	1	Shenzhen International Holdings (Shenzhen) Co., Ltd.	Shenzhen International Holdings Co., Ltd	1	1	100
000012	2014-12-31	1	Xintongsan Industrial Development (Shenzhen) Co., Ltd.	Shenzhen International Holdings Co., Ltd	1	1	100
000012	2014-12-31	1	Shenzhen International Holdings Co., Ltd	Shenzhen Investment Holding Co., Ltd.	1	2	43.89
000012	2014-12-31	2	Shenzhen International Holdings (Shenzhen) Co., Ltd.	Xintongsan Industrial Development (Shenzhen) Co., Ltd.	1	1
000012	2014-12-31	1	Shenzhen Investment Holding Co., Ltd.	Shenzhen State-owned Assets Supervision and Administration	2	2	100
000012	2015-12-31	1	Chengtai Group Co., Ltd	Shenzhen Hualitong Investment Co., Ltd.	1	2	100
000012	2015-12-31	1	Shenzhen Hualitong Investment Co., Ltd.	Shenzhen Yushenghua Co., Ltd.	2	1	100
000012	2015-12-31	15	Qianhai Life Insurance Co., Ltd.	Shenzhen Yushenghua Co., Ltd.	1	1	51
000012	2015-12-31	1	Qianhai Life Insurance Co., Ltd.	Shenzhen Shenyue Holdings Co., Ltd.	1	2	20
000012	2015-12-31	1	Qianhai Life Insurance Co., Ltd.	Shenzhen Yueshang Logistics Co., Ltd.	1	2	19.8
000012	2015-12-31	1	Qianhai Life Insurance Co., Ltd.	Shenzhen Kaicheng Hengxin Warehouse Co., Ltd.	1	2	4.6
000012	2015-12-31	1	Qianhai Life Insurance Co., Ltd.	Shenzhen South China Automobile Trading Center Co., Ltd.	1	2	4.6
000012	2015-12-31	1	Shenzhen Yushenghua Co., Ltd.	Shenzhen Baoneng Win-Win Investment Enterprise (Limited Partnership)	1	2	1.92
000012	2015-12-31	1	Shenzhen Yushenghua Co., Ltd.	Shenzhen Baoneng Investment Group Co., Ltd.	1	2	67.4
000012	2015-12-31	1	Shenzhen Yushenghua Co., Ltd.	Shenzhen Baoyuan Logistics Co., Ltd.	1	2	0.68
000012	2015-12-31	1	Shenzhen Yushenghua Co., Ltd.	Shenzhen Zheshang Baoneng Industrial Investment Partnership (Limited Partnership)	1	2	30
000012	2015-12-31	1	Shenzhen Baoneng Investment Group Co., Ltd.	Yao Zhenhua	2	2
000012	2015-12-31	2	Qianhai Life Insurance Co., Ltd. - Haili Year	Qianhai Life Insurance Co., Ltd. - Own funds	1	1
000012	2015-12-31	2	Qianhai Life Insurance Co., Ltd. - Universal Insurance Products	Qianhai Life Insurance Co., Ltd. - Own funds	1	1
000012	2015-12-31	2	Qianhai Life Insurance Co., Ltd. - Haili Year	Qianhai Life Insurance Co., Ltd. - Universal Insurance Products	1	1
000012	2016-12-31	2	Qianhai Life Insurance Co., Ltd. - Haili Year	Qianhai Life Insurance Co., Ltd. - Own funds	1	1
000012	2016-12-31	2	Qianhai Life Insurance Co., Ltd. - Universal Insurance Products	Qianhai Life Insurance Co., Ltd. - Own funds	1	1
000012	2016-12-31	2	Qianhai Life Insurance Co., Ltd. - Haili Year	Qianhai Life Insurance Co., Ltd. - Universal Insurance Products	1	1
000012	2016-12-31	1	Chengtai Group Co., Ltd	Shenzhen Hualitong Investment Co., Ltd.	1	2	100
000012	2016-12-31	1	Shenzhen Hualitong Investment Co., Ltd.	Shenzhen Yushenghua Co., Ltd.	2	1	100
000012	2016-12-31	1	Qianhai Life Insurance Co., Ltd.	Shenzhen Shenyue Holdings Co., Ltd.	1	2	20
000012	2016-12-31	1	Qianhai Life Insurance Co., Ltd.	Kaixinheng Co., Ltd.	1	2	4.6
000012	2016-12-31	1	Qianhai Life Insurance Co., Ltd.	Jinfeng Tongyuan Co., Ltd.	1	2	4.6
000012	2016-12-31	1	Shenzhen Yushenghua Co., Ltd.	Shenzhen Baoneng Win-Win Investment Enterprise (Limited Partnership)	1	2	1.92
000012	2016-12-31	1	Shenzhen Yushenghua Co., Ltd.	Shenzhen Baoneng Investment Group Co., Ltd.	1	2	67.4
000012	2016-12-31	1	Shenzhen Yushenghua Co., Ltd.	Shenzhen Baoyuan Logistics Co., Ltd.	1	2	0.68
000012	2016-12-31	1	Shenzhen Yushenghua Co., Ltd.	Shenzhen Zheshang Baoneng Industrial Investment Partnership (Limited Partnership)	1	2	30
000012	2016-12-31	1	Shenzhen Baoneng Investment Group Co., Ltd.	Yao Zhenhua	2	2
000012	2016-12-31	1	Qianhai Life Insurance Co., Ltd.	Shenzhen Yueshang Logistics Co., Ltd.	1	2	19.8
000012	2016-12-31	15	Qianhai Life Insurance Co., Ltd.	Shenzhen Yushenghua Co., Ltd.	1	1	51
000012	2017-12-31	1	Shenzhen Baoneng Investment Group Co., Ltd.	Yao Zhenhua	2	2
000012	2017-12-31	1	Shenzhen Yushenghua Co., Ltd.	Shenzhen Zheshang Baoneng Industrial Investment Partnership (Limited Partnership)	1	2	30
000012	2017-12-31	1	Shenzhen Yushenghua Co., Ltd.	Shenzhen Baoyuan Logistics Co., Ltd.	1	2	0.68
000012	2017-12-31	1	Shenzhen Yushenghua Co., Ltd.	Shenzhen Baoneng Investment Group Co., Ltd.	1	2	67.4
000012	2017-12-31	1	Shenzhen Yushenghua Co., Ltd.	Shenzhen Baoneng Win-Win Investment Enterprise (Limited Partnership)	1	2	1.92
000012	2017-12-31	1	Shenzhen Hualitong Investment Co., Ltd.	Shenzhen Yushenghua Co., Ltd.	2	1	100
000012	2017-12-31	1	Chengtai Group Co., Ltd	Shenzhen Hualitong Investment Co., Ltd.	2	2	100
000012	2017-12-31	15	Qianhai Life Insurance Co., Ltd.	Shenzhen Yushenghua Co., Ltd.	2	1	51
000012	2017-12-31	1	Qianhai Life Insurance Co., Ltd.	Shenzhen Shenyue Holdings Co., Ltd.	2	2	20
000012	2017-12-31	1	Qianhai Life Insurance Co., Ltd.	Shenzhen Yueshang Logistics Co., Ltd.	2	2	19.8
000012	2017-12-31	1	Qianhai Life Insurance Co., Ltd.	Kaixinheng Co., Ltd.	2	2	4.6
000012	2017-12-31	1	Qianhai Life Insurance Co., Ltd.	Jinfeng Tongyuan Co., Ltd.	2	2	4.6
000012	2017-12-31	1	China Galaxy International Securities (Hong Kong) Limited	Chengtai Group Co., Ltd	1	2
000012	2017-12-31	2	Qianhai Life Insurance Co., Ltd. - Universal Insurance Products	Qianhai Life Insurance Co., Ltd. - Haili Year	1	1
000012	2017-12-31	2	Qianhai Life Insurance Co., Ltd. - Universal Insurance Products	Qianhai Life Insurance Co., Ltd. - Own funds	1	1
000012	2017-12-31	2	Qianhai Life Insurance Co., Ltd. - Haili Year	Qianhai Life Insurance Co., Ltd. - Own funds	1	1
000012	2017-12-31	2	Qianhai Life Insurance Co., Ltd. - Universal Insurance Products	Qianhai Life Insurance Co., Ltd.	1	2
000012	2017-12-31	2	Qianhai Life Insurance Co., Ltd. - Haili Year	Qianhai Life Insurance Co., Ltd.	1	2
000012	2017-12-31	2	Qianhai Life Insurance Co., Ltd. - Own funds	Qianhai Life Insurance Co., Ltd.	1	2
000012	2018-12-31	2	Qianhai Life Insurance Co., Ltd. - Universal Insurance Products	Qianhai Life Insurance Co., Ltd. - Haili Year	1	1
000012	2018-12-31	2	Qianhai Life Insurance Co., Ltd. - Universal Insurance Products	Qianhai Life Insurance Co., Ltd. - Own funds	1	1
000012	2018-12-31	2	Qianhai Life Insurance Co., Ltd. - Haili Year	Qianhai Life Insurance Co., Ltd. - Own funds	1	1
000012	2018-12-31	2	Qianhai Life Insurance Co., Ltd. - Universal Insurance Products	Qianhai Life Insurance Co., Ltd.	1	1
000012	2018-12-31	2	Qianhai Life Insurance Co., Ltd. - Haili Year	Qianhai Life Insurance Co., Ltd.	1	1
000012	2018-12-31	2	Qianhai Life Insurance Co., Ltd. - Own funds	Qianhai Life Insurance Co., Ltd.	1	1
000012	2018-12-31	1	Shenzhen Baoneng Investment Group Co., Ltd.	Yao Zhenhua	2	2
000012	2018-12-31	1	Shenzhen Yushenghua Co., Ltd.	Shenzhen Baoneng Investment Group Co., Ltd.	1	2	67.4
000012	2018-12-31	1	Shenzhen Yushenghua Co., Ltd.	Shenzhen Baoneng Win-Win Investment Enterprise (Limited Partnership)	1	2	1.92
000012	2018-12-31	1	Shenzhen Yushenghua Co., Ltd.	Shenzhen Baoyuan Logistics Co., Ltd.	1	2	0.68
000012	2018-12-31	1	Shenzhen Yushenghua Co., Ltd.	Shenzhen Zheshang Baoneng Industrial Investment Partnership (Limited Partnership)	1	2	30
000012	2018-12-31	15	Qianhai Life Insurance Co., Ltd.	Shenzhen Yushenghua Co., Ltd.	1	1	51
000012	2018-12-31	1	Qianhai Life Insurance Co., Ltd.	Shenzhen Yueshang Logistics Co., Ltd.	1	2	19.8
000012	2018-12-31	1	Qianhai Life Insurance Co., Ltd.	Shenzhen Shenyue Holdings Co., Ltd.	1	2	20
000012	2018-12-31	1	Qianhai Life Insurance Co., Ltd.	Jinfeng Tongyuan Co., Ltd.	1	2	4.6
000012	2018-12-31	1	Qianhai Life Insurance Co., Ltd.	Kaixinheng Co., Ltd.	1	2	4.6
000012	2018-12-31	1	Chengtai Group Co., Ltd	Shenzhen Hualitong Investment Co., Ltd.	1	2	100
000012	2018-12-31	1	Shenzhen Hualitong Investment Co., Ltd.	Shenzhen Yushenghua Co., Ltd.	2	1	100
000012	2018-12-31	1	China Galaxy International Securities (Hong Kong) Limited	Chengtai Group Co., Ltd	1	1
000012	2018-12-31	5	Qianhai Life Insurance Co., Ltd.	China Galaxy International Securities (Hong Kong) Limited	1	1
000012	2019-12-31	1	Chengtai Group Co., Ltd	Shenzhen Hualitong Investment Co., Ltd.	1	2	100
000012	2019-12-31	1	Shenzhen Hualitong Investment Co., Ltd.	Shenzhen Yushenghua Co., Ltd.	2	1	100
000012	2019-12-31	1	Qianhai Life Insurance Co., Ltd.	Kaixinheng Co., Ltd.	1	2	4.6
000012	2019-12-31	1	Qianhai Life Insurance Co., Ltd.	Shenzhen Shenyue Holdings Co., Ltd.	1	2	20
000012	2019-12-31	1	Qianhai Life Insurance Co., Ltd.	Shenzhen Yueshang Logistics Co., Ltd.	1	2	19.8
000012	2019-12-31	15	Qianhai Life Insurance Co., Ltd.	Shenzhen Yushenghua Co., Ltd.	1	1	51
000012	2019-12-31	1	Qianhai Life Insurance Co., Ltd.	Jinfeng Tongyuan Co., Ltd.	1	2	4.6
000012	2019-12-31	1	Shenzhen Yushenghua Co., Ltd.	Shenzhen Baoyuan Logistics Co., Ltd.	1	2	0.68
000012	2019-12-31	1	Shenzhen Yushenghua Co., Ltd.	Shenzhen Baoneng Win-Win Investment Enterprise (Limited Partnership)	1	2	1.92
000012	2019-12-31	1	Shenzhen Yushenghua Co., Ltd.	Shenzhen Baoneng Investment Group Co., Ltd.	1	2	67.4
000012	2019-12-31	1	Shenzhen Yushenghua Co., Ltd.	Shenzhen Zheshang Baoneng Industrial Investment Partnership (Limited Partnership)	1	2	30
000012	2019-12-31	1	Shenzhen Baoneng Investment Group Co., Ltd.	Yao Zhenhua	2	2
000012	2020-12-31	5	Zhongshan Runtian Investment Co., Ltd.	Qianhai Life Insurance Co., Ltd.	1	1
000012	2020-12-31	1	China Galaxy International Securities (Hong Kong) Limited	Chengtai Group Co., Ltd	1	1
000012	2020-12-31	5	Qianhai Life Insurance Co., Ltd.	China Galaxy International Securities (Hong Kong) Limited	1	1
000012	2020-12-31	1	Shenzhen Yushenghua Co., Ltd.	Shenzhen Baoyuan Logistics Co., Ltd.	1	2	0.68
000012	2020-12-31	1	Shenzhen Yushenghua Co., Ltd.	Shenzhen Baoneng Win-Win Investment Enterprise (Limited Partnership)	1	2	1.92
000012	2020-12-31	1	Shenzhen Yushenghua Co., Ltd.	Shenzhen Baoneng Investment Group Co., Ltd.	1	2	67.4
000012	2020-12-31	1	Shenzhen Baoneng Investment Group Co., Ltd.	Yao Zhenhua	2	2
000012	2020-12-31	1	Shenzhen Yushenghua Co., Ltd.	Shenzhen Zheshang Baoneng Industrial Investment Partnership (Limited Partnership)	1	2	30
000012	2020-12-31	1	Qianhai Life Insurance Co., Ltd.	Kaixinheng Co., Ltd.	1	2	4.6
000012	2020-12-31	1	Qianhai Life Insurance Co., Ltd.	Shenzhen Shenyue Holdings Co., Ltd.	1	2	20
000012	2020-12-31	1	Qianhai Life Insurance Co., Ltd.	Shenzhen Yueshang Logistics Co., Ltd.	1	2	19.8
000012	2020-12-31	1	Qianhai Life Insurance Co., Ltd.	Jinfeng Tongyuan Co., Ltd.	1	2	4.6
000012	2020-12-31	1	Shenzhen Hualitong Investment Co., Ltd.	Shenzhen Yushenghua Co., Ltd.	2	1	100
000012	2020-12-31	1	Chengtai Group Co., Ltd	Shenzhen Hualitong Investment Co., Ltd.	1	2	100
000012	2020-12-31	1	Zhongshan Runtian Investment Co., Ltd.	Shenzhen Hualitong Investment Co., Ltd.	1	2	100
000012	2020-12-31	1	Qianhai Life Insurance Co., Ltd.	Shenzhen Yushenghua Co., Ltd.	1	1	51
000012	2020-12-31	2	Qianhai Life Insurance Co., Ltd. - Universal Insurance Products	Qianhai Life Insurance Co., Ltd. - Haili Year	1	1
000012	2020-12-31	2	Qianhai Life Insurance Co., Ltd. - Universal Insurance Products	Qianhai Life Insurance Co., Ltd. - Own funds	1	1
000012	2020-12-31	2	Qianhai Life Insurance Co., Ltd. - Haili Year	Qianhai Life Insurance Co., Ltd. - Own funds	1	1
000012	2020-12-31	2	Qianhai Life Insurance Co., Ltd. - Universal Insurance Products	Qianhai Life Insurance Co., Ltd.	1	1
000012	2020-12-31	2	Qianhai Life Insurance Co., Ltd. - Haili Year	Qianhai Life Insurance Co., Ltd.	1	1
000012	2020-12-31	2	Qianhai Life Insurance Co., Ltd. - Own funds	Qianhai Life Insurance Co., Ltd.	1	1
000012	2021-12-31	2	Qianhai Life Insurance Co., Ltd. - Universal Insurance Products	Qianhai Life Insurance Co., Ltd. - Haili Year	1	1
000012	2021-12-31	2	Qianhai Life Insurance Co., Ltd. - Universal Insurance Products	Qianhai Life Insurance Co., Ltd. - Own funds	1	1
000012	2021-12-31	2	Qianhai Life Insurance Co., Ltd. - Haili Year	Qianhai Life Insurance Co., Ltd. - Own funds	1	1
000012	2021-12-31	2	Qianhai Life Insurance Co., Ltd. - Universal Insurance Products	Qianhai Life Insurance Co., Ltd.	1	1
000012	2021-12-31	2	Qianhai Life Insurance Co., Ltd. - Haili Year	Qianhai Life Insurance Co., Ltd.	1	1
000012	2021-12-31	2	Qianhai Life Insurance Co., Ltd. - Own funds	Qianhai Life Insurance Co., Ltd.	1	1
000012	2021-12-31	1	Chengtai Group Co., Ltd	Shenzhen Hualitong Investment Co., Ltd.	1	2	100
000012	2021-12-31	1	Zhongshan Runtian Investment Co., Ltd.	Shenzhen Hualitong Investment Co., Ltd.	1	2	100
000012	2021-12-31	1	Shenzhen Hualitong Investment Co., Ltd.	Shenzhen Yushenghua Co., Ltd.	2	2	100
000012	2021-12-31	1	Qianhai Life Insurance Co., Ltd.	Jinfeng Tongyuan Co., Ltd.	1	2	4.6
000012	2021-12-31	1	Qianhai Life Insurance Co., Ltd.	Kaixinheng Co., Ltd.	1	2	4.6
000012	2021-12-31	1	Qianhai Life Insurance Co., Ltd.	Shenzhen Yueshang Logistics Co., Ltd.	1	2	19.8
000012	2021-12-31	1	Qianhai Life Insurance Co., Ltd.	Shenzhen Shenyue Holdings Co., Ltd.	1	2	20
000012	2021-12-31	1	Qianhai Life Insurance Co., Ltd.	Shenzhen Yushenghua Co., Ltd.	1	2	51
000012	2021-12-31	1	Shenzhen Yushenghua Co., Ltd.	Shenzhen Baoneng Win-Win Investment Enterprise (Limited Partnership)	2	2	1.92
000012	2021-12-31	1	Shenzhen Yushenghua Co., Ltd.	Shenzhen Baoneng Investment Group Co., Ltd.	2	2	67.4
000012	2021-12-31	1	Shenzhen Yushenghua Co., Ltd.	Shenzhen Baoyuan Logistics Co., Ltd.	2	2	0.68
000012	2021-12-31	1	Shenzhen Yushenghua Co., Ltd.	Shenzhen Zheshang Baoneng Industrial Investment Partnership (Limited Partnership)	2	2	30
000012	2021-12-31	1	Shenzhen Baoneng Investment Group Co., Ltd.	Yao Zhenhua	2	2	99.99
000012	2021-12-31	5	Zhongshan Runtian Investment Co., Ltd.	Qianhai Life Insurance Co., Ltd.	1	1
000012	2021-12-31	1	China Galaxy International Securities (Hong Kong) Limited	Chengtai Group Co., Ltd	1	1
000012	2021-12-31	5	Qianhai Life Insurance Co., Ltd.	Chengtai Group Co., Ltd	1	1
000012	2022-12-31	2	Qianhai Life Insurance Co., Ltd. - Universal Insurance Products	Qianhai Life Insurance Co., Ltd. - Haili Year	1	1
000012	2022-12-31	2	Qianhai Life Insurance Co., Ltd. - Universal Insurance Products	Qianhai Life Insurance Co., Ltd. - Own funds	1	1
000012	2022-12-31	2	Qianhai Life Insurance Co., Ltd. - Haili Year	Qianhai Life Insurance Co., Ltd. - Own funds	1	1
000012	2022-12-31	2	Qianhai Life Insurance Co., Ltd. - Universal Insurance Products	Qianhai Life Insurance Co., Ltd.	1	1
000012	2022-12-31	2	Qianhai Life Insurance Co., Ltd. - Haili Year	Qianhai Life Insurance Co., Ltd.	1	1
000012	2022-12-31	2	Qianhai Life Insurance Co., Ltd. - Own funds	Qianhai Life Insurance Co., Ltd.	1	1
000012	2022-12-31	1	China Galaxy International Securities (Hong Kong) Limited	Chengtai Group Co., Ltd	1	1
000012	2022-12-31	1	Qianhai Life Insurance Co., Ltd.	Shenzhen Yueshang Logistics Co., Ltd.	1	2	19.8
000012	2022-12-31	1	Qianhai Life Insurance Co., Ltd.	Kaixinheng Co., Ltd.	1	2	4.6
000012	2022-12-31	1	Qianhai Life Insurance Co., Ltd.	Jinfeng Tongyuan Co., Ltd.	1	2	4.6
000012	2022-12-31	1	Qianhai Life Insurance Co., Ltd.	Shenzhen Shenyue Holdings Co., Ltd.	1	2	20
000012	2022-12-31	1	Shenzhen Baoneng Investment Group Co., Ltd.	Yao Zhenhua	2	2	99.99
000012	2022-12-31	1	Shenzhen Yushenghua Co., Ltd.	Shenzhen Baoneng Investment Group Co., Ltd.	2	2	67.4
000012	2022-12-31	1	Shenzhen Yushenghua Co., Ltd.	Shenzhen Baoneng Win-Win Investment Enterprise (Limited Partnership)	2	2	1.92
000012	2022-12-31	1	Qianhai Life Insurance Co., Ltd.	Shenzhen Yushenghua Co., Ltd.	1	2	51
000012	2022-12-31	1	Shenzhen Yushenghua Co., Ltd.	Shenzhen Zheshang Baoneng Industrial Investment Partnership (Limited Partnership)	2	2	30
000012	2022-12-31	1	Shenzhen Yushenghua Co., Ltd.	Shenzhen Baoyuan Logistics Co., Ltd.	2	2	0.68
000012	2022-12-31	1	Shenzhen Hualitong Investment Co., Ltd.	Shenzhen Yushenghua Co., Ltd.	2	2	100
000012	2022-12-31	1	Zhongshan Runtian Investment Co., Ltd.	Shenzhen Hualitong Investment Co., Ltd.	1	2	100
000012	2022-12-31	1	Chengtai Group Co., Ltd	Shenzhen Hualitong Investment Co., Ltd.	1	2	100
000012	2023-12-31	2	Qianhai Life Insurance Co., Ltd. - Universal Insurance Products	Qianhai Life Insurance Co., Ltd. - Haili Year	1	1
000012	2023-12-31	2	Qianhai Life Insurance Co., Ltd. - Universal Insurance Products	Qianhai Life Insurance Co., Ltd. - Own funds	1	1
000012	2023-12-31	2	Qianhai Life Insurance Co., Ltd. - Haili Year	Qianhai Life Insurance Co., Ltd. - Own funds	1	1
000012	2023-12-31	2	Qianhai Life Insurance Co., Ltd. - Universal Insurance Products	Qianhai Life Insurance Co., Ltd.	1	1
000012	2023-12-31	2	Qianhai Life Insurance Co., Ltd. - Haili Year	Qianhai Life Insurance Co., Ltd.	1	1
000012	2023-12-31	2	Qianhai Life Insurance Co., Ltd. - Own funds	Qianhai Life Insurance Co., Ltd.	1	1
000012	2023-12-31	1	Shenzhen Guanlong Logistics Co., Ltd.	Shenzhen Hualitong Investment Co., Ltd.	1	2	51
000012	2023-12-31	1	Chengtai Group Co., Ltd	Shenzhen Hualitong Investment Co., Ltd.	1	2	100
000012	2023-12-31	1	Zhongshan Runtian Investment Co., Ltd.	Shenzhen Hualitong Investment Co., Ltd.	1	2	100
000012	2023-12-31	1	Shenzhen Hualitong Investment Co., Ltd.	Shenzhen Yushenghua Co., Ltd.	2	2	100
000012	2023-12-31	1	Qianhai Life Insurance Co., Ltd.	Shenzhen Yushenghua Co., Ltd.	1	2	51
000012	2023-12-31	1	Qianhai Life Insurance Co., Ltd.	Shenzhen Shenyue Holdings Co., Ltd.	1	2	20
000012	2023-12-31	1	Qianhai Life Insurance Co., Ltd.	Shenzhen Yueshang Logistics Co., Ltd.	1	2	19.8
000012	2023-12-31	1	Qianhai Life Insurance Co., Ltd.	Kaixinheng Co., Ltd.	1	2	4.6
000012	2023-12-31	1	Qianhai Life Insurance Co., Ltd.	Jinfeng Tongyuan Co., Ltd.	1	2	4.6
000012	2023-12-31	1	Shenzhen Yushenghua Co., Ltd.	Shenzhen Baoneng Win-Win Investment Enterprise (Limited Partnership)	2	2	1.92
000012	2023-12-31	1	Shenzhen Yushenghua Co., Ltd.	Shenzhen Baoneng Investment Group Co., Ltd.	2	2	67.4
000012	2023-12-31	1	Shenzhen Yushenghua Co., Ltd.	Shenzhen Baoyuan Logistics Co., Ltd.	2	2	0.68
000012	2023-12-31	1	Shenzhen Yushenghua Co., Ltd.	Shenzhen Zheshang Baoneng Industrial Investment Partnership (Limited Partnership)	2	2	30
000012	2023-12-31	1	Shenzhen Baoneng Investment Group Co., Ltd.	Yao Zhenhua	2	2	99.99
000012	2023-12-31	1	China Galaxy International Securities (Hong Kong) Limited	Chengtai Group Co., Ltd	1	1
000014	2013-12-31	1	Shenzhen Shahe Industry (Group) Co., Ltd.	Shenye Group Co., Ltd	1	2	100
000014	2013-12-31	1	Shenye Group Co., Ltd	State-owned Assets Supervision and Administration Commission of Shenzhen Municipal People's Government	2	2	100
000014	2014-12-31	1	Shenzhen Shahe Industry (Group) Co., Ltd.	Shenye Group Co., Ltd	1	2	100
000014	2014-12-31	1	Shenye Group Co., Ltd	State-owned Assets Supervision and Administration Commission of Shenzhen Municipal People's Government	2	2	100
000014	2015-12-31	1	Shenzhen Shahe Industry (Group) Co., Ltd.	Shenye Group Co., Ltd	1	2	100
000014	2015-12-31	1	Shenye Group Co., Ltd	State-owned Assets Supervision and Administration Commission of Shenzhen Municipal People's Government	2	2	100
000014	2016-12-31	1	Shenzhen Shahe Industry (Group) Co., Ltd.	Shenye Group Co., Ltd	1	2	100
000014	2016-12-31	1	Shenye Group Co., Ltd	State-owned Assets Supervision and Administration Commission of Shenzhen Municipal People's Government	2	2	100
000014	2017-12-31	1	Shenye Shahe (Group) Co., Ltd.	Shenye Group Co., Ltd	1	2	100
000014	2017-12-31	1	Shenye Group Co., Ltd	State-owned Assets Supervision and Administration Commission of Shenzhen Municipal People's Government	2	2	100
000014	2018-12-31	1	Shenye Group Co., Ltd	State-owned Assets Supervision and Administration Commission of Shenzhen Municipal People's Government	2	2	100
000014	2018-12-31	1	Shenye Shahe (Group) Co., Ltd.	Shenye Group Co., Ltd	1	2	100
000014	2019-12-31	1	Shenye Group Co., Ltd	State-owned Assets Supervision and Administration Commission of Shenzhen Municipal People's Government	2	2	100
000014	2019-12-31	1	Shenye Shahe (Group) Co., Ltd.	Shenye Group Co., Ltd	1	2	100
000014	2020-12-31	1	Shenye Group Co., Ltd	State-owned Assets Supervision and Administration Commission of Shenzhen Municipal People's Government	2	2	100
000014	2020-12-31	1	Shenzhen Investment Holding Co., Ltd.	State-owned Assets Supervision and Administration Commission of Shenzhen Municipal People's Government	2	2	100
000014	2020-12-31	1	Shenzhen State-owned Equity Management Co., Ltd.	Shenzhen Investment Holding Co., Ltd.	2	2	100
000014	2020-12-31	1	Shenye Shahe (Group) Co., Ltd.	Shenye Group Co., Ltd	1	2	90
000014	2020-12-31	1	Shenye Shahe (Group) Co., Ltd.	Shenzhen State-owned Equity Management Co., Ltd.	1	2	10
000014	2021-12-31	1	Shenye Shahe (Group) Co., Ltd.	Shenye Group Co., Ltd	1	2	90
000014	2021-12-31	1	Shenye Shahe (Group) Co., Ltd.	Shenzhen State-owned Equity Management Co., Ltd.	1	2	10
000014	2021-12-31	1	Shenzhen State-owned Equity Management Co., Ltd.	Shenzhen Investment Holding Co., Ltd.	2	2	100
000014	2021-12-31	1	Shenye Group Co., Ltd	State-owned Assets Supervision and Administration Commission of Shenzhen Municipal People's Government	2	2	100
000014	2021-12-31	1	Shenzhen Investment Holding Co., Ltd.	State-owned Assets Supervision and Administration Commission of Shenzhen Municipal People's Government	2	2	100
000014	2022-12-31	1	Shenzhen Investment Holding Co., Ltd.	State-owned Assets Supervision and Administration Commission of Shenzhen Municipal People's Government	2	2	100
000014	2022-12-31	1	Shenye Group Co., Ltd	State-owned Assets Supervision and Administration Commission of Shenzhen Municipal People's Government	2	2	100
000014	2022-12-31	1	Shenzhen State-owned Equity Management Co., Ltd.	Shenzhen Investment Holding Co., Ltd.	2	2	100
000014	2022-12-31	1	Shenye Shahe (Group) Co., Ltd.	Shenye Group Co., Ltd	1	2	90
000014	2022-12-31	1	Shenye Shahe (Group) Co., Ltd.	Shenzhen State-owned Equity Management Co., Ltd.	1	2	10
000014	2023-12-31	1	Shenye Group Co., Ltd	State-owned Assets Supervision and Administration Commission of Shenzhen Municipal People's Government	2	2	100
000014	2023-12-31	1	Shenzhen Investment Holding Co., Ltd.	State-owned Assets Supervision and Administration Commission of Shenzhen Municipal People's Government	2	2	100
000014	2023-12-31	1	Shenzhen State-owned Equity Management Co., Ltd.	Shenzhen Investment Holding Co., Ltd.	2	2	100
000014	2023-12-31	1	Shenye Shahe (Group) Co., Ltd.	Shenzhen State-owned Equity Management Co., Ltd.	1	2	10
000014	2023-12-31	1	Shenye Shahe (Group) Co., Ltd.	Shenye Group Co., Ltd	1	2	90
000016	2013-12-31	1	Overseas Chinese City Group Company	State-owned Assets Supervision and Administration Commission of the State Council	1	2	100
000016	2014-12-31	1	Overseas Chinese City Group Company	State-owned Assets Supervision and Administration Commission of the State Council	1	2	100
000016	2015-12-31	1	Overseas Chinese City Group Company and its wholly-owned subsidiaries	State-owned Assets Supervision and Administration Commission of the State Council	1	2	100
000016	2015-12-31	15	Jialong Investment Co., Ltd	Overseas Chinese City Group Company	1	1	100
000016	2016-12-31	1	Overseas Chinese City Group Company and its wholly-owned subsidiaries	State-owned Assets Supervision and Administration Commission of the State Council	1	2	100
000016	2016-12-31	15	Jialong Investment Co., Ltd	Overseas Chinese City Group Company	2	1	100
000016	2017-12-31	1	CITIC Securities Brokerage (Hong Kong) Limited	Jialong Investment Co., Ltd	1	2
000016	2017-12-31	1	China Merchants Securities Hong Kong Limited	Jialong Investment Co., Ltd	1	2
000016	2017-12-31	1	Overseas Chinese City Group Co., Ltd. and its wholly-owned subsidiaries	State-owned Assets Supervision and Administration Commission of the State Council	1	2	100
000016	2017-12-31	15	Jialong Investment Co., Ltd	Overseas Chinese City Group Co., Ltd	2	1	100
000016	2018-12-31	1	Overseas Chinese City Group Co., Ltd. and its wholly-owned subsidiaries	State-owned Assets Supervision and Administration Commission of the State Council	1	1	100
000016	2018-12-31	1	CITIC Securities Brokerage (Hong Kong) Limited	Jialong Investment Co., Ltd	1	2
000016	2018-12-31	1	China Merchants Securities Hong Kong Limited	Jialong Investment Co., Ltd	1	2
000016	2018-12-31	15	Jialong Investment Co., Ltd	Overseas Chinese City Group Co., Ltd	2	1	100
000016	2019-12-31	1	Overseas Chinese City Group Co., Ltd. and its wholly-owned subsidiaries	State-owned Assets Supervision and Administration Commission of the State Council	1	1	100
000016	2019-12-31	15	Jialong Investment Co., Ltd	Overseas Chinese City Group Co., Ltd	2	1	100
000016	2019-12-31	2	China Merchants Securities Hong Kong Limited	Jialong Investment Co., Ltd	1	2
000016	2019-12-31	2	CITIC Securities Brokerage (Hong Kong) Limited	Jialong Investment Co., Ltd	1	2
000016	2020-12-31	1	Overseas Chinese City Group Co., Ltd	State-owned Assets Supervision and Administration Commission of the State Council	1	2	100
000016	2020-12-31	15	Jialong Investment Co., Ltd	Overseas Chinese City Group Co., Ltd	2	1	100
000016	2020-12-31	2	CITIC Securities Brokerage (Hong Kong) Limited	Jialong Investment Co., Ltd	1	2
000016	2020-12-31	2	China Merchants Securities Hong Kong Limited	Jialong Investment Co., Ltd	1	2
000016	2021-12-31	1	Overseas Chinese City Group Co., Ltd	State-owned Assets Supervision and Administration Commission of the State Council	1	2	100
000016	2021-12-31	15	Jialong Investment Co., Ltd	Overseas Chinese City Group Co., Ltd	2	1	100
000016	2021-12-31	2	CITIC Securities Brokerage (Hong Kong) Limited	Jialong Investment Co., Ltd	1	2
000016	2021-12-31	2	China Merchants Securities Hong Kong Limited	Jialong Investment Co., Ltd	1	2
000016	2022-12-31	1	Overseas Chinese City Group Co., Ltd	State-owned Assets Supervision and Administration Commission of the State Council	1	2	100
000016	2022-12-31	15	Jialong Investment Co., Ltd	Overseas Chinese City Group Co., Ltd	2	1	100
000016	2022-12-31	2	China Merchants Securities Hong Kong Limited	Jialong Investment Co., Ltd	1	2
000016	2022-12-31	2	CITIC Securities Brokerage (Hong Kong) Limited	Jialong Investment Co., Ltd	1	2
000016	2023-12-31	1	Overseas Chinese City Group Co., Ltd	State-owned Assets Supervision and Administration Commission of the State Council	1	2	100
000016	2023-12-31	15	Jialong Investment Co., Ltd	Overseas Chinese City Group Co., Ltd	2	1	100
000016	2023-12-31	2	China Merchants Securities Hong Kong Limited	Jialong Investment Co., Ltd	1	2
000016	2023-12-31	2	CITIC Securities Brokerage (Hong Kong) Limited	Jialong Investment Co., Ltd	1	2
000017	2013-12-31	1	Shenzhen Guosheng Energy Investment and Development Co., Ltd.	Ji Hanfei	1	2	100
000017	2013-12-31	6	Li Huili	Ji Hanfei	1	2
000017	2014-12-31	1	Shenzhen Guosheng Energy Investment and Development Co., Ltd.	Ji Hanfei	1	2	100
000017	2014-12-31	6	Li Huili	Ji Hanfei	1	2
000017	2015-12-31	6	Li Huili	Ji Hanfei	1	2
000017	2015-12-31	1	Shenzhen Guosheng Energy Investment and Development Co., Ltd.	Ji Hanfei	1	2	100
000017	2016-12-31	1	Shenzhen Guosheng Industrial Investment Development Co., Ltd. ULZ 002815 000017	Ji Hanfei	2	2	95
000017	2016-12-31	6	Li Huili	Ji Hanfei	1	2
000017	2016-12-31	1	Shenzhen Guosheng Energy Investment and Development Co., Ltd.	Ji Hanfei	1	2	49.239
000017	2016-12-31	1	Shenzhen Guosheng Energy Investment and Development Co., Ltd.	Shenzhen Guosheng Industrial Investment Development Co., Ltd. ULZ 002815 000017	1	2	50.761
000017	2017-12-31	0	Shenzhen Guosheng Energy Investment and Development Co., Ltd.	0	1
000017	2018-12-31	2	Shenzhen Guosheng Energy Investment and Development Co., Ltd.	Ji Hanfei	1	2
000017	2018-12-31	6	Li Huili	Ji Hanfei	1	2
000017	2019-12-31	2	Shenzhen Guosheng Energy Investment and Development Co., Ltd.	Ji Hanfei	1	2
000017	2019-12-31	6	Li Huili	Ji Hanfei	1	2
000017	2020-12-31	6	Li Huili	Ji Hanfei	1	2
000017	2020-12-31	12	Shenzhen Guosheng Energy Investment and Development Co., Ltd.	Ji Hanfei	1	2
000017	2021-12-31	6	Li Huili	Ji Hanfei	1	2
000017	2021-12-31	2	Shenzhen Guosheng Energy Investment and Development Co., Ltd.	Ji Hanfei	1	2
000017	2022-12-31	6	Li Huili	Ji Hanfei	1	2
000017	2022-12-31	1	Wansheng Industrial Holdings (Shenzhen) Co., Ltd.	Wang Shenghong	1	2	98
000017	2022-12-31	1	Wansheng Industrial Holdings (Shenzhen) Co., Ltd.	Wang Guoxiang	1	2	2
000017	2023-12-31	2	Shenzhen Guosheng Energy Investment and Development Co., Ltd.	Ji Hanfei	1	2
000017	2023-12-31	1	Wansheng Industrial Holdings (Shenzhen) Co., Ltd.	Wang Guoxiang	1	2	2
000017	2023-12-31	1	Wansheng Industrial Holdings (Shenzhen) Co., Ltd.	Wang Shenghong	1	2	98
000017	2023-12-31	6	Li Huili	Ji Hanfei	1	2
000018	2013-12-31	1	Hualian Holdings Co., Ltd.	Hualian Development Group Co., Ltd	1	1	31.32
000018	2013-12-31	1	Fuguan Investment Co., Ltd	Hualian Development Group Co., Ltd	1	1	99.99
000018	2013-12-31	1	Hualian Development Group Co., Ltd	Hangzhou Jinjiang Group Co., Ltd	1	2	20.89
000018	2013-12-31	2	Hualian Holdings Co., Ltd.	Fuguan Investment Co., Ltd	1	1
000018	2014-12-31	1	Hualian Holdings Co., Ltd.	Hualian Development Group Co., Ltd	1	1	31.32
000018	2014-12-31	1	Fuguan Investment Co., Ltd	Hualian Development Group Co., Ltd	1	1	99.99
000018	2014-12-31	1	Hualian Development Group Co., Ltd	Hangzhou Jinjiang Group Co., Ltd	1	2	20.89
000018	2014-12-31	2	Hualian Holdings Co., Ltd.	Fuguan Investment Co., Ltd	1	1
000018	2015-12-31	5	Chen Liao	He Feiyan	1	1
000018	2015-12-31	5	Wuxi Hengtai Jiuding Asset Management Center (Limited Partnership)	Yantai Zhaoxuan Yuantai Jiuding Venture Investment Center (Limited Partnership)	1	1
000018	2015-12-31	1	Hualian Holdings Co., Ltd.	Hualian Development Group Co., Ltd	1	1
000018	2015-12-31	1	Fuguan Investment Co., Ltd	Hualian Development Group Co., Ltd	1	1
000018	2016-12-31	5	Chen Liao	He Feiyan	1	1
000018	2016-12-31	1	Hualian Holdings Co., Ltd.	Hualian Development Group Co., Ltd	1	2
000018	2016-12-31	1	Fuguan Investment Co., Ltd	Hualian Development Group Co., Ltd	1	2
000018	2016-12-31	2	Hualian Holdings Co., Ltd.	Fuguan Investment Co., Ltd	1	1
000018	2017-12-31	1	Hualian Holdings Co., Ltd.	Hualian Development Group Co., Ltd	1	2
000018	2017-12-31	5	Chen Liao	He Feiyan	1	1
000018	2017-12-31	1	Fuguan Investment Co., Ltd	Hualian Development Group Co., Ltd	1	2
000018	2018-12-31	1	Hualian Holdings Co., Ltd.	Hualian Development Group Co., Ltd	1	2
000018	2018-12-31	5	Chen Liao	He Feiyan	1	1
000018	2018-12-31	1	Fuguan Investment Co., Ltd	Hualian Development Group Co., Ltd	1	2
000019	2013-12-31	1	Shenzhen Investment Holding Co., Ltd.	State-owned Assets Supervision and Administration Commission of Shenzhen Municipal People's Government	1	2	100
000019	2013-12-31	1	Shenzhen Agricultural Products Co., Ltd.	Shenzhen Yuanzhi Investment Co., Ltd.	1	2	5.22
000019	2013-12-31	1	Shenzhen Yuanzhi Investment Co., Ltd.	Shenzhen Special Zone Construction and Development Group Co., Ltd.	2	2	100
000019	2013-12-31	1	Shenzhen Special Zone Construction and Development Group Co., Ltd.	State-owned Assets Supervision and Administration Commission of Shenzhen Municipal People's Government	2	2	100
000019	2013-12-31	1	Shenzhen Agricultural Products Co., Ltd.	State-owned Assets Supervision and Administration Commission of Shenzhen Municipal People's Government	1	2	24.31
000019	2014-12-31	1	Shenzhen Agricultural Products Co., Ltd.	State-owned Assets Supervision and Administration Commission of Shenzhen Municipal People's Government	1	2	24.76
000019	2014-12-31	1	Shenzhen Investment Holding Co., Ltd.	State-owned Assets Supervision and Administration Commission of Shenzhen Municipal People's Government	1	2	100
000019	2014-12-31	1	Shenzhen Agricultural Products Co., Ltd.	Shenzhen Yuanzhi Investment Co., Ltd.	1	2	5.24
000019	2014-12-31	1	Shenzhen Yuanzhi Investment Co., Ltd.	State-owned Assets Supervision and Administration Commission of Shenzhen Municipal People's Government	2	2	100
000019	2015-12-31	1	Shenzhen Yuanzhi Investment Co., Ltd.	State-owned Assets Supervision and Administration Commission of Shenzhen Municipal People's Government	2	2	100
000019	2015-12-31	1	Shenzhen Agricultural Products Co., Ltd.	State-owned Assets Supervision and Administration Commission of Shenzhen Municipal People's Government	1	2	26.76
000019	2015-12-31	1	Shenzhen Investment Holding Co., Ltd.	State-owned Assets Supervision and Administration Commission of Shenzhen Municipal People's Government	1	2	100
000019	2015-12-31	1	Shenzhen Agricultural Products Co., Ltd.	Shenzhen Yuanzhi Investment Co., Ltd.	1	2	5.2213
000019	2015-12-31	1	Shenzhen Yixin Investment Co., Ltd. ULZ 0192026 Shenzhen Capital Operation Group Co., Ltd.	Shenzhen Yuanzhi Investment Co., Ltd.	2	2	100
000019	2015-12-31	1	Shenzhen Agricultural Products Co., Ltd.	Shenzhen Yixin Investment Co., Ltd. ULZ 0192026 Shenzhen Capital Operation Group Co., Ltd.	1	2	0.0162
000019	2016-12-31	1	Guangzhou Roar Equity Investment Fund Management Enterprise (General Partnership)	Jiang Xurong	1	1	80
000019	2016-12-31	1	Shenzhen Agricultural Products Co., Ltd.	State-owned Assets Supervision and Administration Commission of Shenzhen Municipal People's Government	1	2	28.76
000019	2016-12-31	1	Shenzhen Agricultural Products Co., Ltd.	Shenzhen Yuanzhi Investment Co., Ltd.	1	2	5.22
000019	2016-12-31	1	Shenzhen Agricultural Products Co., Ltd.	Shenzhen Yixin Investment Co., Ltd. ULZ 0192026 Shenzhen Capital Operation Group Co., Ltd.	1	2	0.02
000019	2016-12-31	1	Shenzhen Investment Holding Co., Ltd.	State-owned Assets Supervision and Administration Commission of Shenzhen Municipal People's Government	1	2	100
000019	2016-12-31	1	Shenzhen Yixin Investment Co., Ltd. ULZ 0192026 Shenzhen Capital Operation Group Co., Ltd.	Shenzhen Yuanzhi Investment Co., Ltd.	2	2	100
000019	2016-12-31	1	Shenzhen Yuanzhi Investment Co., Ltd.	State-owned Assets Supervision and Administration Commission of Shenzhen Municipal People's Government	2	2	100
000019	2017-12-31	1	Shenzhen Agricultural Products Co., Ltd.	Shenzhen Yixin Investment Co., Ltd. ULZ 0192026 Shenzhen Capital Operation Group Co., Ltd.	1	2	0.02
000019	2017-12-31	1	Shenzhen Yixin Investment Co., Ltd. ULZ 0192026 Shenzhen Capital Operation Group Co., Ltd.	Shenzhen Yuanzhi Investment Co., Ltd.	2	2	100
000019	2017-12-31	1	Shenzhen Yuanzhi Investment Co., Ltd.	State-owned Assets Supervision and Administration Commission of Shenzhen Municipal People's Government	2	2	100
000019	2017-12-31	1	Shenzhen Agricultural Products Co., Ltd.	Shenzhen Yuanzhi Investment Co., Ltd.	1	2	5.22
000019	2017-12-31	1	Shenzhen Agricultural Products Co., Ltd.	State-owned Assets Supervision and Administration Commission of Shenzhen Municipal People's Government	1	2	28.76
000019	2017-12-31	1	Shenzhen Investment Holding Co., Ltd.	State-owned Assets Supervision and Administration Commission of Shenzhen Municipal People's Government	1	2	100
000019	2018-12-31	1	Shenzhen Fude State-owned Capital Operation Co., Ltd.	State-owned Assets Supervision and Administration Commission of Shenzhen Municipal People's Government	1	2	100
000019	2018-12-31	1	Shenzhen Agricultural Products Group Co., Ltd.	Shenzhen Fude State-owned Capital Operation Co., Ltd.	1	1	34
000019	2019-12-31	1	Shenzhen Agricultural Products Group Co., Ltd.	Shenzhen Fude State-owned Capital Operation Co., Ltd.	1	1	34
000019	2019-12-31	1	Shenzhen Fude State-owned Capital Operation Co., Ltd.	State-owned Assets Supervision and Administration Commission of Shenzhen Municipal People's Government	1	2	100
000019	2020-12-31	1	Shenzhen Food Materials Group Co., Ltd.	State-owned Assets Supervision and Administration Commission of Shenzhen Municipal People's Government	1	2	100
000019	2020-12-31	1	Shenzhen Agricultural Products Group Co., Ltd.	Shenzhen Food Materials Group Co., Ltd.	1	1	34
000019	2021-12-31	1	Shenzhen Agricultural Products Group Co., Ltd.	Shenzhen Food Materials Group Co., Ltd.	1	1	34
000019	2021-12-31	1	Shenzhen Food Materials Group Co., Ltd.	State-owned Assets Supervision and Administration Commission of Shenzhen Municipal People's Government	1	2	100
000019	2022-12-31	1	Shenzhen Agricultural Products Group Co., Ltd.	Shenzhen Food Materials Group Co., Ltd.	1	1	34
000019	2022-12-31	1	Shenzhen Food Materials Group Co., Ltd.	State-owned Assets Supervision and Administration Commission of Shenzhen Municipal People's Government	1	2	100
000019	2023-12-31	1	Shenzhen Agricultural Products Group Co., Ltd.	Shenzhen Agriculture and Food Investment Holding Group Co., Ltd.	1	1	34
000019	2023-12-31	1	Shenzhen Agriculture and Food Investment Holding Group Co., Ltd.	State-owned Assets Supervision and Administration Commission of Shenzhen Municipal People's Government	1	2	100
000020	2013-12-31	1	Wuhan Zhongheng New Technology Industry Group Co., Ltd.	Li Zhongqiu	1	2	99
000020	2014-12-31	1	Wuhan Zhongheng New Technology Industry Group Co., Ltd.	Li Zhongqiu	1	2	99
000020	2015-12-31	1	Wuhan Zhongheng New Technology Industry Group Co., Ltd.	Li Zhongqiu	1	2	99
000020	2016-12-31	1	Wuhan Zhongheng New Technology Industry Group Co., Ltd.	Li Zhongqiu	1	2	99
000020	2017-12-31	1	Wuhan Zhongheng New Technology Industry Group Co., Ltd.	Li Zhongqiu	1	2	51
000020	2018-12-31	1	Wuhan Zhongheng New Technology Industry Group Co., Ltd.	Li Zhongqiu	1	2	51
000020	2018-12-31	1	Wuhan Zhongheng New Technology Industry Group Co., Ltd.	Li Li	1	2	49
000020	2018-12-31	6	Li Zhongqiu	Li Li	2	2
000020	2019-12-31	15	Wuhan Zhongheng New Technology Industry Group Co., Ltd.	Li Zhongqiu	1	1	51
000020	2019-12-31	1	Wuhan Zhongheng New Technology Industry Group Co., Ltd.	Li Li	1	2	49
000020	2019-12-31	6	Li Zhongqiu	Li Li	1	2
000020	2020-12-31	6	Li Zhongqiu	Li Li	1	2
000020	2020-12-31	1	Wuhan Zhongheng New Technology Industry Group Co., Ltd.	Li Li	1	2	49
000020	2020-12-31	12	Wuhan Zhongheng New Technology Industry Group Co., Ltd.	Li Zhongqiu	1	1	51
000020	2020-12-31	1	Shengyin Investment Co., Ltd	Wuhan Zhongheng New Technology Industry Group Co., Ltd.	1	1
000020	2021-12-31	12	Wuhan Zhongheng New Technology Industry Group Co., Ltd.	Li Zhongqiu	1	1	51
000020	2021-12-31	1	Wuhan Zhongheng New Technology Industry Group Co., Ltd.	Li Li	1	2	49
000020	2021-12-31	1	Shengyin Investment Co., Ltd	Wuhan Zhongheng New Technology Industry Group Co., Ltd.	1	1
000020	2021-12-31	6	Li Zhongqiu	Li Li	1	2
000020	2022-12-31	1	Wuhan Zhongheng New Technology Industry Group Co., Ltd.	Li Li	1	2	49
000020	2022-12-31	12	Wuhan Zhongheng New Technology Industry Group Co., Ltd.	Li Zhongqiu	1	1	51
000020	2022-12-31	6	Li Zhongqiu	Li Li	1	2
000020	2022-12-31	1	Shengyin Investment Co., Ltd	Wuhan Zhongheng New Technology Industry Group Co., Ltd.	1	1
000020	2023-12-31	1	Wuhan Zhongheng New Technology Industry Group Co., Ltd.	Li Li	1	2	49
000020	2023-12-31	1	Shengyin Investment Co., Ltd	Wuhan Zhongheng New Technology Industry Group Co., Ltd.	1	1
000020	2023-12-31	12	Wuhan Zhongheng New Technology Industry Group Co., Ltd.	Li Zhongqiu	1	1	51
000020	2023-12-31	6	Li Zhongqiu	Li Li	1	2
000021	2013-12-31	1	Great Wall Technology Co., Ltd.	China Great Wall Computer Group Corporation	1	2	62.11
000021	2013-12-31	1	China Great Wall Computer Group Corporation	China Electronic Information Industry Group Co., Ltd.	2	2	100
000021	2013-12-31	1	China Electronic Information Industry Group Co., Ltd.	State-owned Assets Supervision and Administration Commission of the State Council	2	2	100
000021	2013-12-31	2	Golden Eagle Fund-Minsheng Bank-Golden Eagle Fixed Increase No. 2 Asset Management Plan	Golden Eagle Fund - Minsheng Bank - Golden Eagle Fixed Increase No. 6 Asset Management Plan	1	1
000021	2014-12-31	2	Huaxia Bank Co., Ltd. - Huashang Large-cap Quantitative Selection Flexible Allocation Hybrid Securities Investment Fund	China Construction Bank Co., Ltd. - Huashang New Quantitative Flexible Allocation Hybrid Securities Investment Fund	1	1
000021	2014-12-31	1	Great Wall Technology Co., Ltd.	China Electric Great Wall Computer Group Company	1	2	85
000021	2014-12-31	1	China Electric Great Wall Computer Group Company	China Electronic Information Industry Group Co., Ltd.	2	2	100
000021	2014-12-31	1	China Electronic Information Industry Group Co., Ltd.	State-owned Assets Supervision and Administration Commission of the State Council	2	2	100
000021	2014-12-31	1	Great Wall Technology Co., Ltd.	China Electronic Information Industry Group Co., Ltd.	1	2	9.66
000021	2015-12-31	1	China Electronic Information Industry Group Co., Ltd.	State-owned Assets Supervision and Administration Commission of the State Council	2	2	100
000021	2015-12-31	1	Great Wall Technology Co., Ltd.	China Electronic Information Industry Group Co., Ltd.	1	2	9.66
000021	2015-12-31	1	Great Wall Technology Co., Ltd.	China Electric Great Wall Computer Group Company	1	2	85
000021	2015-12-31	1	China Electric Great Wall Computer Group Company	China Electronic Information Industry Group Co., Ltd.	2	2	100
000021	2016-12-31	1	China Electric Great Wall Computer Group Company	China Electronic Information Industry Group Co., Ltd.	2	2	100
000021	2016-12-31	1	China Electronic Information Industry Group Co., Ltd.	State-owned Assets Supervision and Administration Commission of the State Council	2	2	100
000021	2016-12-31	1	Great Wall Technology Co., Ltd.	China Electronic Information Industry Group Co., Ltd.	1	2	9.66
000021	2016-12-31	1	Great Wall Technology Co., Ltd.	China Electric Great Wall Computer Group Company	1	2	85
000021	2017-12-31	1	China Electronics Co., Ltd	China Electronic Information Industry Group Co., Ltd.	2	1	100
000021	2017-12-31	2	Industrial and Commercial Bank of China-Puyin Ansheng Value Growth Hybrid Securities Investment Fund	Bank of Communications Co., Ltd. - Bank of China Bank of China Ansheng Growth Power Flexible Allocation Hybrid Securities Investment Fund	1	1
000021	2017-12-31	1	China Electronic Information Industry Group Co., Ltd.	State-owned Assets Supervision and Administration Commission of the State Council	1	2	100
000021	2018-12-31	1	China Electronic Information Industry Group Co., Ltd.	State-owned Assets Supervision and Administration Commission of the State Council	1	2	100
000021	2019-12-31	1	China Electronic Information Industry Group Co., Ltd.	State-owned Assets Supervision and Administration Commission of the State Council	1	2	100
000021	2020-12-31	1	China Electronic Information Industry Group Co., Ltd.	State-owned Assets Supervision and Administration Commission of the State Council	2	2	100
000021	2020-12-31	1	China Electronics Co., Ltd	China Electronic Information Industry Group Co., Ltd.	1	2	100
000021	2021-12-31	1	China Electronic Information Industry Group Co., Ltd.	State-owned Assets Supervision and Administration Commission of the State Council	2	2	100
000021	2021-12-31	2	Guangdong Hengkuo Investment Management Co., Ltd.	Guangdong Hengjian Emerging Industry Investment Fund Management Co., Ltd. - Guangdong Advanced Manufacturing Industry Investment Fund Partnership (Limited Partnership)	1	1
000021	2021-12-31	2	Guangdong Hengkun Development Investment Fund Co., Ltd.	Guangdong Hengjian Emerging Industry Investment Fund Management Co., Ltd. - Guangdong Advanced Manufacturing Industry Investment Fund Partnership (Limited Partnership)	1	1
000021	2021-12-31	2	Guangdong Hengkun Development Investment Fund Co., Ltd.	Guangdong Hengkuo Investment Management Co., Ltd.	1	1
000021	2021-12-31	1	China Electronics Co., Ltd	China Electronic Information Industry Group Co., Ltd.	1	2	100
000021	2022-12-31	2	Guangdong Hengkun Development Investment Fund Co., Ltd.	Guangdong Hengjian Emerging Industry Investment Fund Management Co., Ltd. - Guangdong Advanced Manufacturing Industry Investment Fund Partnership (Limited Partnership)	1	1
000021	2022-12-31	2	Guangdong Hengkuo Investment Management Co., Ltd.	Guangdong Hengjian Emerging Industry Investment Fund Management Co., Ltd. - Guangdong Advanced Manufacturing Industry Investment Fund Partnership (Limited Partnership)	1	1
000021	2022-12-31	1	China Electronic Information Industry Group Co., Ltd.	State-owned Assets Supervision and Administration Commission of the State Council	2	2	100
000021	2022-12-31	1	China Electronics Co., Ltd	China Electronic Information Industry Group Co., Ltd.	1	2	81.66
000021	2022-12-31	2	Guangdong Hengkun Development Investment Fund Co., Ltd.	Guangdong Hengkuo Investment Management Co., Ltd.	1	1
000021	2023-12-31	1	China Electronics Co., Ltd	China Electronic Information Industry Group Co., Ltd.	1	2	81.66
000021	2023-12-31	1	China Electronic Information Industry Group Co., Ltd.	State-owned Assets Supervision and Administration Commission of the State Council	2	2	100
000022	2013-12-31	1	Code Warehouse (Shenzhen) Co., Ltd.	China Merchants International Co., Ltd.	1	1	100
000022	2013-12-31	1	Jingfeng Enterprise Co., Ltd	China Merchants International Co., Ltd.	1	1	100
000022	2013-12-31	1	China Nanshan Development (Group) Co., Ltd.	China Merchants International Co., Ltd.	1	1	37.02
000022	2013-12-31	1	China Merchants International Co., Ltd.	China Merchants Group Co., Ltd.	1	2	55.1
000022	2013-12-31	1	China Merchants Group Co., Ltd.	State-owned Assets Supervision and Administration Commission of the State Council	2	2	100
000022	2014-12-31	1	Code Warehouse (Shenzhen) Co., Ltd.	China Merchants International Co., Ltd.	1	1	100
000022	2014-12-31	1	Jingfeng Enterprise Co., Ltd	China Merchants International Co., Ltd.	1	1	100
000022	2014-12-31	1	China Nanshan Development (Group) Co., Ltd.	China Merchants International Co., Ltd.	1	1	37.02
000022	2014-12-31	1	China Merchants Group Co., Ltd.	State-owned Assets Supervision and Administration Commission of the State Council	2	2	100
000022	2014-12-31	1	China Merchants International Co., Ltd.	China Merchants Group Co., Ltd.	1	2	54.62
000022	2015-12-31	1	Code Warehouse (Shenzhen) Co., Ltd.	China Merchants International Co., Ltd.	1	1	100
000022	2015-12-31	1	Jingfeng Enterprise Co., Ltd	China Merchants International Co., Ltd.	1	1	100
000022	2015-12-31	1	China Nanshan Development (Group) Co., Ltd.	China Merchants International Co., Ltd.	1	1	37.02
000022	2015-12-31	1	China Merchants Group Co., Ltd.	State-owned Assets Supervision and Administration Commission of the State Council	2	2	100
000022	2015-12-31	1	China Merchants International Co., Ltd.	China Merchants Group Co., Ltd.	1	2	54.62
000022	2016-12-31	1	Code Warehouse (Shenzhen) Co., Ltd.	China Merchants Port Holdings Co., Ltd.	1	2	100
000022	2016-12-31	1	China Nanshan Development (Group) Co., Ltd.	China Merchants Port Holdings Co., Ltd.	1	2	37.02
000022	2016-12-31	1	Jingfeng Enterprise Co., Ltd	China Merchants Port Holdings Co., Ltd.	1	2	100
000022	2016-12-31	1	China Merchants Group Co., Ltd.	State-owned Assets Supervision and Administration Commission of the State Council	2	2	100
000022	2016-12-31	1	China Merchants Port Holdings Co., Ltd.	China Merchants Group Co., Ltd.	2	2	54.78
000022	2017-12-31	1	China Nanshan Development (Group) Co., Ltd.	China Merchants Port Holdings Co., Ltd.	1	1
000022	2017-12-31	1	Code Warehouse (Shenzhen) Co., Ltd.	China Merchants Port Holdings Co., Ltd.	1	1	100
000022	2017-12-31	1	Jingfeng Enterprise Co., Ltd	China Merchants Port Holdings Co., Ltd.	1	1	100
000022	2017-12-31	1	China Merchants Group (Hong Kong) Limited	China Merchants Group Co., Ltd.	2	2	100
000022	2017-12-31	1	China Merchants Group Co., Ltd.	State-owned Assets Supervision and Administration Commission of the State Council	2	2	100
000022	2017-12-31	1	Broadford International Limited	China Merchants Group (Hong Kong) Limited	2	2	100
000022	2017-12-31	1	China Merchants Bureau Gangtong Development (Shenzhen) Co., Ltd.	Broadford International Limited	2	2	100
000024	2013-12-31	5	Dafeng International Co., Ltd.	Tiantianyu Investment Co., Ltd.	1	1
000024	2013-12-31	5	China Merchants Bureau Shekou Industrial Zone Co., Ltd.	Tiantianyu Investment Co., Ltd.	1	1
000024	2013-12-31	5	China Merchants Bureau Shekou Industrial Zone Co., Ltd.	FOXTROT INTERNATIONAL LIMITED	1	1
000024	2013-12-31	5	China Merchants Bureau Shekou Industrial Zone Co., Ltd.	ORIENTURE INVESTMENT LTD	1	1
000024	2013-12-31	2	Guangfa Small-cap Growth Stock Securities Investment Fund	Guangfa Jufu Open-ended Securities Investment Fund	1	1
000024	2013-12-31	1	ORIENTURE INVESTMENT LTD	Orienture Holdings Co.Ltd	1	2	100
000024	2013-12-31	1	FOXTROT INTERNATIONAL LIMITED	Orienture Holdings Co.Ltd	1	2	100
000024	2013-12-31	1	Tiantianyu Investment Co., Ltd.	Orienture Holdings Co.Ltd	1	2	100
000024	2013-12-31	1	Orienture Holdings Co.Ltd	Dafeng International Co., Ltd.	2	1	100
000024	2013-12-31	15	Dafeng International Co., Ltd.	China Merchants Bureau Shekou Industrial Zone Co., Ltd.	1	1	100
000024	2013-12-31	1	China Merchants Bureau Shekou Industrial Zone Co., Ltd.	China Merchants Group	1	2	100
000024	2013-12-31	1	China Merchants Group	State-owned Assets Supervision and Administration Commission of the State Council	2	2	100
000024	2013-12-31	5	Dafeng International Co., Ltd.	FOXTROT INTERNATIONAL LIMITED	1	1
000024	2013-12-31	5	Dafeng International Co., Ltd.	ORIENTURE INVESTMENT LTD	1	1
000024	2013-12-31	5	Tiantianyu Investment Co., Ltd.	FOXTROT INTERNATIONAL LIMITED	1	1
000024	2013-12-31	5	Tiantianyu Investment Co., Ltd.	ORIENTURE INVESTMENT LTD	1	1
000024	2013-12-31	5	FOXTROT INTERNATIONAL LIMITED	ORIENTURE INVESTMENT LTD	1	1
000024	2013-12-31	2	China Merchants Securities Hong Kong Limited	Dafeng International Co., Ltd.	1	1
000024	2014-12-31	1	Dafeng International Co., Ltd.	China Merchants Bureau Shekou Industrial Zone Co., Ltd.	1	1	100
000024	2014-12-31	2	China Merchants Securities Hong Kong Limited	Dafeng International Co., Ltd.	1	1
000024	2014-12-31	5	FOXTROT INTERNATIONAL LIMITED	ORIENTURE INVESTMENT LTD	1	1
000024	2014-12-31	5	Tiantianyu Investment Co., Ltd.	ORIENTURE INVESTMENT LTD	1	1
000024	2014-12-31	5	Tiantianyu Investment Co., Ltd.	FOXTROT INTERNATIONAL LIMITED	1	1
000024	2014-12-31	5	China Merchants Bureau Shekou Industrial Zone Co., Ltd.	ORIENTURE INVESTMENT LTD	1	1
000024	2014-12-31	1	Orienture Holdings Co.Ltd	Dafeng International Co., Ltd.	2	1	100
000024	2014-12-31	5	China Merchants Bureau Shekou Industrial Zone Co., Ltd.	FOXTROT INTERNATIONAL LIMITED	1	1
000024	2014-12-31	5	China Merchants Bureau Shekou Industrial Zone Co., Ltd.	Tiantianyu Investment Co., Ltd.	1	1
000024	2014-12-31	1	ORIENTURE INVESTMENT LTD	Orienture Holdings Co.Ltd	1	2	100
000024	2014-12-31	1	FOXTROT INTERNATIONAL LIMITED	Orienture Holdings Co.Ltd	1	2	100
000024	2014-12-31	1	Tiantianyu Investment Co., Ltd.	Orienture Holdings Co.Ltd	1	2	100
000024	2014-12-31	1	China Merchants Bureau Shekou Industrial Zone Co., Ltd.	China Merchants Group	1	2	100
000024	2014-12-31	1	China Merchants Group	State-owned Assets Supervision and Administration Commission of the State Council	2	2	100
000024	2014-12-31	5	GOLDEN CHINA MASTER FUND	GREENWOODS CHINA ALPHA MASTER FUND	1	1
000025	2013-12-31	1	Shenzhen Tefa Group Co., Ltd.	State-owned Assets Supervision and Administration Commission of Shenzhen Municipal People's Government	1	2	43.3
000025	2014-12-31	1	Shenzhen Tefa Group Co., Ltd.	State-owned Assets Supervision and Administration Commission of Shenzhen Municipal People's Government	1	2	43.3
000025	2014-12-31	1	Shenzhen Investment Holding Co., Ltd.	State-owned Assets Supervision and Administration Commission of Shenzhen Municipal People's Government	2	2	100
000025	2014-12-31	1	Shenzhen Tefa Group Co., Ltd.	Shenzhen Investment Holding Co., Ltd.	1	2	17.69
000025	2015-12-31	1	Shenzhen Investment Holding Co., Ltd.	State-owned Assets Supervision and Administration Commission of Shenzhen Municipal People's Government	2	2	100
000025	2015-12-31	1	Shenzhen Tefa Group Co., Ltd.	Shenzhen Investment Holding Co., Ltd.	1	2	19.49
000025	2015-12-31	1	Shenzhen Tefa Group Co., Ltd.	State-owned Assets Supervision and Administration Commission of Shenzhen Municipal People's Government	1	2	43.3
000025	2016-12-31	1	Shenzhen Investment Holding Co., Ltd.	State-owned Assets Supervision and Administration Commission of Shenzhen Municipal People's Government	2	2	100
000025	2016-12-31	1	Shenzhen Tefa Group Co., Ltd.	Shenzhen Investment Holding Co., Ltd.	1	2	19.49
000025	2016-12-31	1	Shenzhen Tefa Group Co., Ltd.	State-owned Assets Supervision and Administration Commission of Shenzhen Municipal People's Government	1	2	43.3
000025	2017-12-31	1	Shenzhen Investment Holding Co., Ltd.	State-owned Assets Supervision and Administration Commission of Shenzhen Municipal People's Government	2	2	100
000025	2017-12-31	1	Shenzhen Tefa Group Co., Ltd.	State-owned Assets Supervision and Administration Commission of Shenzhen Municipal People's Government	1	2	43.3
000025	2017-12-31	1	Shenzhen Tefa Group Co., Ltd.	Shenzhen Investment Holding Co., Ltd.	1	2	19.49
000025	2018-12-31	1	Shenzhen Tefa Group Co., Ltd.	State-owned Assets Supervision and Administration Commission of Shenzhen Municipal People's Government	1	2	43.3
000025	2018-12-31	1	Shenzhen Investment Holding Co., Ltd.	State-owned Assets Supervision and Administration Commission of Shenzhen Municipal People's Government	2	2	100
000025	2018-12-31	1	Shenzhen Tefa Group Co., Ltd.	Shenzhen Investment Holding Co., Ltd.	1	2	19.49
000025	2019-12-31	1	Shenzhen Investment Holding Co., Ltd.	State-owned Assets Supervision and Administration Commission of Shenzhen Municipal People's Government	2	2	100
000025	2019-12-31	1	Shenzhen Tefa Group Co., Ltd.	State-owned Assets Supervision and Administration Commission of Shenzhen Municipal People's Government	1	2	43.3
000025	2019-12-31	1	Shenzhen Tefa Group Co., Ltd.	Shenzhen Investment Holding Co., Ltd.	1	2	19.49
000025	2020-12-31	1	Shenzhen Tefa Group Co., Ltd.	State-owned Assets Supervision and Administration Commission of Shenzhen Municipal People's Government	1	2	43.3
000025	2020-12-31	1	Shenzhen Investment Holding Co., Ltd.	State-owned Assets Supervision and Administration Commission of Shenzhen Municipal People's Government	2	2	100
000025	2020-12-31	1	Shenzhen Tefa Group Co., Ltd.	Shenzhen Investment Holding Co., Ltd.	1	2	19.49
000025	2021-12-31	1	Shenzhen Tefa Group Co., Ltd.	State-owned Assets Supervision and Administration Commission of Shenzhen Municipal People's Government	1	2	38.97
000025	2021-12-31	1	Shenzhen Tefa Group Co., Ltd.	Shenzhen Investment Holding Co., Ltd.	1	2	19.49
000025	2021-12-31	1	Shenzhen Investment Holding Co., Ltd.	State-owned Assets Supervision and Administration Commission of Shenzhen Municipal People's Government	2	2	100
000025	2022-12-31	1	Shenzhen Tefa Group Co., Ltd.	State-owned Assets Supervision and Administration Commission of Shenzhen Municipal People's Government	1	2	38.97
000025	2022-12-31	1	Shenzhen Investment Holding Co., Ltd.	State-owned Assets Supervision and Administration Commission of Shenzhen Municipal People's Government	2	2	100
000025	2022-12-31	1	Shenzhen Tefa Group Co., Ltd.	Shenzhen Investment Holding Co., Ltd.	1	2	19.49
000025	2022-12-31	1	Shenzhen State-owned Equity Management Co., Ltd.	Shenzhen Investment Holding Co., Ltd.	2	2	100
000025	2023-12-31	1	Shenzhen Tefa Group Co., Ltd.	State-owned Assets Supervision and Administration Commission of Shenzhen Municipal People's Government	1	2	39.69
000025	2023-12-31	1	Shenzhen State-owned Equity Management Co., Ltd.	Shenzhen Investment Holding Co., Ltd.	2	2	100
000025	2023-12-31	1	Shenzhen Tefa Group Co., Ltd.	Shenzhen Investment Holding Co., Ltd.	1	2	19.85
000025	2023-12-31	1	Shenzhen Investment Holding Co., Ltd.	State-owned Assets Supervision and Administration Commission of Shenzhen Municipal People's Government	2	2	100
000026	2013-12-31	1	AVIC International Holdings Co., Ltd.	China Aviation Technology Shenzhen Co., Ltd.	1	2	35.63
000026	2013-12-31	1	AVIC International Holdings Co., Ltd.	China Aviation Technology International Holdings Co., Ltd.	1	2	39.37
000026	2013-12-31	1	China Aviation Technology Shenzhen Co., Ltd.	China Aviation Technology International Holdings Co., Ltd.	2	2	100
000026	2013-12-31	1	China Aviation Technology International Holdings Co., Ltd.	National Social Security Fund Council	2	2	14.31
000026	2013-12-31	1	China Aviation Technology International Holdings Co., Ltd.	Beijing Putuo Hanhua Investment Management Center (Limited Partnership)	2	2	14.31
000026	2013-12-31	1	China Aviation Technology International Holdings Co., Ltd.	China Aviation Industry Group Corporation	2	2	62.52
000026	2013-12-31	1	China Aviation Technology International Holdings Co., Ltd.	AVIC Construction Bank Aviation Industry Equity Investment (Tianjin) Co., Ltd.	2	2	8.86
000026	2013-12-31	1	China Aviation Industry Group Corporation	State-owned Assets Supervision and Administration Commission of the State Council	2	2	100
000026	2014-12-31	1	AVIC International Holdings Co., Ltd.	China Aviation Technology Shenzhen Co., Ltd.	1	2	35.63
000026	2014-12-31	1	AVIC International Holdings Co., Ltd.	China Aviation Technology International Holdings Co., Ltd.	1	2	39.37
000026	2014-12-31	1	China Aviation Technology Shenzhen Co., Ltd.	China Aviation Technology International Holdings Co., Ltd.	2	2	100
000026	2014-12-31	1	China Aviation Technology International Holdings Co., Ltd.	National Social Security Fund Council	2	2	14.31
000026	2014-12-31	1	China Aviation Technology International Holdings Co., Ltd.	Beijing Putuo Hanhua Investment Management Center (Limited Partnership)	2	2	14.31
000026	2014-12-31	1	China Aviation Technology International Holdings Co., Ltd.	China Aviation Industry Group Corporation	2	2	62.52
000026	2014-12-31	1	China Aviation Technology International Holdings Co., Ltd.	AVIC Construction Bank Aviation Industry Equity Investment (Tianjin) Co., Ltd.	2	2	8.86
000026	2014-12-31	1	China Aviation Industry Group Corporation	State-owned Assets Supervision and Administration Commission of the State Council	2	2	100
000026	2015-12-31	1	China Aviation Technology International Holdings Co., Ltd.	AVIC Construction Bank Aviation Industry Equity Investment (Tianjin) Co., Ltd.	2	2	8.86
000026	2015-12-31	1	China Aviation Industry Group Corporation	State-owned Assets Supervision and Administration Commission of the State Council	2	2	100
000026	2015-12-31	1	AVIC International Holdings Co., Ltd.	China Aviation Technology Shenzhen Co., Ltd.	1	2	33.93
000026	2015-12-31	1	AVIC International Holdings Co., Ltd.	China Aviation Technology International Holdings Co., Ltd.	1	2	37.5
000026	2015-12-31	1	China Aviation Technology Shenzhen Co., Ltd.	China Aviation Technology International Holdings Co., Ltd.	2	2	100
000026	2015-12-31	1	China Aviation Technology International Holdings Co., Ltd.	National Social Security Fund Council	2	2	14.31
000026	2015-12-31	1	China Aviation Technology International Holdings Co., Ltd.	Beijing Putuo Hanhua Investment Management Center (Limited Partnership)	2	2	14.31
000026	2015-12-31	1	China Aviation Technology International Holdings Co., Ltd.	China Aviation Industry Group Corporation	2	2	62.52
000026	2016-12-31	2	Teda Hongli Fund-Minsheng Bank-Teda Hongli Value Growth Targeted Additional Issue No. 351 Asset Management Plan	Teda Hongli Fund - Industrial and Commercial Bank of China - Teda Hongli International Trade Oriental Ding Zengbao No. 1 Asset Management Plan	1	1
000026	2016-12-31	1	China Aviation Industry Group Corporation	State-owned Assets Supervision and Administration Commission of the State Council	2	2	100
000026	2016-12-31	1	China Aviation Technology International Holdings Co., Ltd.	AVIC Construction Bank Aviation Industry Equity Investment (Tianjin) Co., Ltd.	2	2	8.86
000026	2016-12-31	1	China Aviation Technology International Holdings Co., Ltd.	National Social Security Fund Council	2	2	14.31
000026	2016-12-31	1	China Aviation Technology International Holdings Co., Ltd.	Beijing Putuo Hanhua Investment Fund Partnership (Limited Partnership)	2	2	14.31
000026	2016-12-31	1	China Aviation Technology International Holdings Co., Ltd.	China Aviation Industry Group Corporation	2	2	62.52
000026	2016-12-31	1	China Aviation Technology Shenzhen Co., Ltd.	China Aviation Technology International Holdings Co., Ltd.	2	2	100
000026	2016-12-31	1	AVIC International Holdings Co., Ltd.	China Aviation Technology International Holdings Co., Ltd.	1	2	37.5
000026	2016-12-31	1	AVIC International Holdings Co., Ltd.	China Aviation Technology Shenzhen Co., Ltd.	1	2	33.93
000026	2017-12-31	1	AVIC International Holdings Co., Ltd.	China Aviation Technology Shenzhen Co., Ltd.	1	2	33.93
000026	2017-12-31	1	AVIC International Holdings Co., Ltd.	China Aviation Technology International Holdings Co., Ltd.	1	2	37.5
000026	2017-12-31	1	China Aviation Technology Shenzhen Co., Ltd.	China Aviation Technology International Holdings Co., Ltd.	2	2	100
000026	2017-12-31	1	China Aviation Technology International Holdings Co., Ltd.	AVIC Construction Bank Aviation Industry Equity Investment (Tianjin) Co., Ltd.	2	2	8.86
000026	2017-12-31	1	China Aviation Technology International Holdings Co., Ltd.	China Aviation Industry Group Corporation	2	2	62.52
000026	2017-12-31	1	China Aviation Technology International Holdings Co., Ltd.	Beijing Putuo Hanhua Investment Fund Partnership (Limited Partnership)	2	2	14.31
000026	2017-12-31	1	China Aviation Technology International Holdings Co., Ltd.	National Social Security Fund Council	2	2	14.31
000026	2017-12-31	1	China Aviation Industry Group Corporation	State-owned Assets Supervision and Administration Commission of the State Council	2	2	100
000026	2017-12-31	2	Chongqing International Trust Co., Ltd. - Rongxintong Series Single Trust No. 10	Chongqing International Trust Co., Ltd. - Yuxin Trust	1	1
000026	2018-12-31	1	China Aviation Industry Group Co., Ltd	State-owned Assets Supervision and Administration Commission of the State Council	2	2	100
000026	2018-12-31	1	China Aviation Technology International Holdings Co., Ltd.	National Social Security Fund Council	2	2	14.31
000026	2018-12-31	1	China Aviation Technology International Holdings Co., Ltd.	Beijing Putuo Hanhua Investment Fund Partnership (Limited Partnership)	2	2	14.31
000026	2018-12-31	1	China Aviation Technology International Holdings Co., Ltd.	China Aviation Industry Group Co., Ltd	2	2	62.52
000026	2018-12-31	1	China Aviation Technology International Holdings Co., Ltd.	AVIC Construction Bank Aviation Industry Equity Investment (Tianjin) Co., Ltd.	2	2	8.86
000026	2018-12-31	1	China Aviation Technology Shenzhen Co., Ltd.	China Aviation Technology International Holdings Co., Ltd.	2	2	100
000026	2018-12-31	1	AVIC International Holdings Co., Ltd.	China Aviation Technology International Holdings Co., Ltd.	1	2	37.5
000026	2018-12-31	1	AVIC International Holdings Co., Ltd.	China Aviation Technology Shenzhen Co., Ltd.	1	2	33.93
000026	2019-12-31	1	China Aviation Industry Group Co., Ltd	State-owned Assets Supervision and Administration Commission of the State Council	2	2	100
000026	2019-12-31	1	AVIC International Holdings Co., Ltd.	China Aviation Technology Shenzhen Co., Ltd.	1	2	33.93
000026	2019-12-31	1	AVIC International Holdings Co., Ltd.	China Aviation Technology International Holdings Co., Ltd.	1	2	37.5
000026	2019-12-31	1	China Aviation Technology Shenzhen Co., Ltd.	China Aviation Technology International Holdings Co., Ltd.	2	2	100
000026	2019-12-31	1	China Aviation Technology International Holdings Co., Ltd.	AVIC Construction Bank Aviation Industry Equity Investment (Tianjin) Co., Ltd.	2	2	8.86
000026	2019-12-31	1	China Aviation Technology International Holdings Co., Ltd.	China Aviation Industry Group Co., Ltd	2	2	91.14
000026	2020-12-31	1	China Aviation Industry Group Co., Ltd	State-owned Assets Supervision and Administration Commission of the State Council	2	2	100
000026	2020-12-31	1	China Aviation Technology International Holdings Co., Ltd.	China Aviation Industry Group Co., Ltd	2	2	91.14
000026	2020-12-31	1	AVIC Construction Bank Aviation Industry Equity Investment (Tianjin) Co., Ltd.	State-owned Assets Supervision and Administration Commission of the State Council	2	2	100
000026	2020-12-31	1	China Aviation Technology International Holdings Co., Ltd.	AVIC Construction Bank Aviation Industry Equity Investment (Tianjin) Co., Ltd.	2	2	8.86
000026	2020-12-31	1	China Aviation Technology Shenzhen Co., Ltd.	China Aviation Technology International Holdings Co., Ltd.	2	2	100
000026	2020-12-31	1	AVIC International Holdings Co., Ltd.	China Aviation Technology Shenzhen Co., Ltd.	1	2	33.93
000026	2020-12-31	1	AVIC International Holdings Co., Ltd.	China Aviation Technology International Holdings Co., Ltd.	1	2	66.07
000026	2021-12-31	1	China Aviation Industry Group Co., Ltd	State-owned Assets Supervision and Administration Commission of the State Council	2	2	100
000026	2021-12-31	1	China Aviation Technology International Holdings Co., Ltd.	China Aviation Industry Group Co., Ltd	2	2	91.14
000026	2021-12-31	1	China Aviation Technology International Holdings Co., Ltd.	AVIC Construction Bank Aviation Industry Equity Investment (Tianjin) Co., Ltd.	2	2	8.86
000026	2021-12-31	1	AVIC International Holdings Limited	AVIC International Industrial Holdings Co., Ltd.	1	2	66.07
000026	2021-12-31	1	China Aviation Technology Shenzhen Co., Ltd.	China Aviation Technology International Holdings Co., Ltd.	2	2	100
000026	2021-12-31	1	AVIC International Holdings Limited	China Aviation Technology Shenzhen Co., Ltd.	1	2	33.93
000026	2022-12-31	1	China Aviation Industry Group Co., Ltd	State-owned Assets Supervision and Administration Commission of the State Council	2	2	100
000026	2022-12-31	1	AVIC International Holdings Limited	China Aviation Technology International Holdings Co., Ltd.	1	2	33.93
000026	2022-12-31	1	China Aviation Technology Shenzhen Co., Ltd.	China Aviation Technology International Holdings Co., Ltd.	2	2	100
000026	2022-12-31	1	AVIC International Holdings Limited	AVIC International Industrial Holdings Co., Ltd.	1	2	66.07
000026	2022-12-31	1	China Aviation Technology International Holdings Co., Ltd.	China Aviation Industry Group Co., Ltd	2	2	91.14
000026	2023-12-31	1	China Aviation Industry Group Co., Ltd	State-owned Assets Supervision and Administration Commission of the State Council	2	2	100
000026	2023-12-31	1	China Aviation Technology International Holdings Co., Ltd.	China Aviation Industry Group Co., Ltd	2	2	100
000026	2023-12-31	1	AVIC International Industrial Holdings Co., Ltd.	China Aviation Technology International Holdings Co., Ltd.	2	2	100
000026	2023-12-31	1	AVIC International Holdings Limited	China Aviation Technology International Holdings Co., Ltd.	1	2	33.93
000026	2023-12-31	1	AVIC International Holdings Limited	AVIC International Industrial Holdings Co., Ltd.	1	2	66.07
000027	2013-12-31	1	Huaneng Capital Service Co., Ltd.	China Huaneng Group Company	2	2	100
000027	2013-12-31	1	China Huaneng Finance Co., Ltd.	China Huaneng Group Company	2	2
000027	2013-12-31	1	China Huaneng Group Hong Kong Limited	China Huaneng Group Company	2	2	100
000027	2013-12-31	1	Shanghua Investment Co., Ltd	China Huaneng Group Hong Kong Limited	2	2	100
000027	2013-12-31	1	Huaneng International Power Co., Ltd.	China Huaneng Group Hong Kong Limited	1	2	3.36
000027	2013-12-31	1	Huaneng International Power Co., Ltd.	Huaneng International Power Development Company	1	2	36.05
000027	2013-12-31	1	Huaneng International Power Co., Ltd.	China Huaneng Group Company	1	2	11.06
000027	2013-12-31	1	Huaneng International Power Development Company	China Huaneng Group Company	2	2	51.98
000027	2013-12-31	1	China Huaneng Group Company	State-owned Assets Supervision and Administration Commission of the State Council	2	2	100
000027	2013-12-31	1	Shenzhen Investment Holding Co., Ltd.	State-owned Assets Supervision and Administration Commission of Shenzhen Municipal People's Government	1	1	100
000027	2013-12-31	2	Shenzhen Investment Holding Co., Ltd.	Shenzhen Yixin Investment Co., Ltd. ULZ 0192026 Shenzhen Capital Operation Group Co., Ltd.	1	1
000027	2013-12-31	1	Huaneng International Power Co., Ltd.	China Huaneng Finance Co., Ltd.	1	2	0.79
000027	2013-12-31	1	Huaneng International Power Co., Ltd.	Huaneng Capital Service Co., Ltd.	1	2	0.04
000027	2013-12-31	1	Huaneng International Power Development Company	Shanghua Investment Co., Ltd	2	2	5
000027	2014-12-31	1	Huaneng Capital Service Co., Ltd.	China Huaneng Group Company	2	2	100
000027	2014-12-31	1	Shanghua Investment Co., Ltd	China Huaneng Group Hong Kong Limited	2	2	100
000027	2014-12-31	1	China Huaneng Group Hong Kong Limited	China Huaneng Group Company	2	2	100
000027	2014-12-31	1	China Huaneng Finance Co., Ltd.	China Huaneng Group Company	2	2
000027	2014-12-31	1	Huaneng International Power Co., Ltd.	China Huaneng Group Company	1	2	10.78
000027	2014-12-31	1	Huaneng International Power Co., Ltd.	China Huaneng Finance Co., Ltd.	1	2	0.77
000027	2014-12-31	1	Huaneng International Power Co., Ltd.	Huaneng Capital Service Co., Ltd.	1	2	0.04
000027	2014-12-31	1	Huaneng International Power Co., Ltd.	China Huaneng Group Hong Kong Limited	1	2	3.27
000027	2014-12-31	1	Huaneng International Power Development Company	Shanghua Investment Co., Ltd	2	2	5
000027	2014-12-31	1	Shenzhen Investment Holding Co., Ltd.	State-owned Assets Supervision and Administration Commission of Shenzhen Municipal People's Government	1	1	100
000027	2014-12-31	2	Shenzhen Investment Holding Co., Ltd.	Shenzhen Yixin Investment Co., Ltd. ULZ 0192026 Shenzhen Capital Operation Group Co., Ltd.	1	1
000027	2014-12-31	1	Huaneng International Power Co., Ltd.	Huaneng International Power Development Company	1	2	35.14
000027	2014-12-31	1	Huaneng International Power Development Company	China Huaneng Group Company	2	2	67.75
000027	2014-12-31	1	China Huaneng Group Company	State-owned Assets Supervision and Administration Commission of the State Council	2	2	100
000027	2015-12-31	1	Huaneng International Power Co., Ltd.	China Huaneng Group Hong Kong Limited	1	2	3.11
000027	2015-12-31	1	Huaneng International Power Co., Ltd.	China Huaneng Group Company	1	2	13.83
000027	2015-12-31	1	Huaneng International Power Co., Ltd.	Huaneng International Power Development Company	1	2	33.33
000027	2015-12-31	1	Huaneng International Power Development Company	China Huaneng Group Company	2	2	75
000027	2015-12-31	1	Huaneng International Power Development Company	Shanghua Investment Co., Ltd	2	2	25
000027	2015-12-31	1	Shenzhen Investment Holding Co., Ltd.	State-owned Assets Supervision and Administration Commission of Shenzhen Municipal People's Government	1	1	100
000027	2015-12-31	2	Shenzhen Investment Holding Co., Ltd.	Shenzhen Yixin Investment Co., Ltd. ULZ 0192026 Shenzhen Capital Operation Group Co., Ltd.	1	1
000027	2015-12-31	1	China Huaneng Group Company	State-owned Assets Supervision and Administration Commission of the State Council	2	2	100
000027	2015-12-31	1	Shanghua Investment Co., Ltd	China Huaneng Group Hong Kong Limited	2	2	100
000027	2015-12-31	1	China Huaneng Group Hong Kong Limited	China Huaneng Group Company	2	2	100
000027	2015-12-31	1	China Huaneng Finance Co., Ltd.	China Huaneng Group Company	2	2
000027	2015-12-31	1	Shenzhen Yuanzhi Investment Co., Ltd.	State-owned Assets Supervision and Administration Commission of Shenzhen Municipal People's Government	2	1	100
000027	2015-12-31	1	Shenzhen Yixin Investment Co., Ltd. ULZ 0192026 Shenzhen Capital Operation Group Co., Ltd.	Shenzhen Yuanzhi Investment Co., Ltd.	1	2	100
000027	2016-12-31	1	Huaneng International Power Co., Ltd.	Huaneng International Power Development Company	1	2	33.33
000027	2016-12-31	1	Huaneng International Power Development Company	China Huaneng Group Company	2	2	75
000027	2016-12-31	1	Huaneng International Power Development Company	Shanghua Investment Co., Ltd	2	2	25
000027	2016-12-31	1	Shenzhen Investment Holding Co., Ltd.	State-owned Assets Supervision and Administration Commission of Shenzhen Municipal People's Government	1	1	100
000027	2016-12-31	2	Shenzhen Investment Holding Co., Ltd.	Shenzhen Yixin Investment Co., Ltd. ULZ 0192026 Shenzhen Capital Operation Group Co., Ltd.	1	1
000027	2016-12-31	1	China Huaneng Group Company	State-owned Assets Supervision and Administration Commission of the State Council	2	2	100
000027	2016-12-31	1	China Huaneng Group Hong Kong Limited	China Huaneng Group Company	2	2	100
000027	2016-12-31	1	China Huaneng Finance Co., Ltd.	China Huaneng Group Company	2	2
000027	2016-12-31	1	Huaneng International Power Co., Ltd.	China Huaneng Group Hong Kong Limited	1	2	3.11
000027	2016-12-31	1	Huaneng International Power Co., Ltd.	China Huaneng Group Company	1	2	13.83
000027	2016-12-31	1	Shenzhen Yixin Investment Co., Ltd. ULZ 0192026 Shenzhen Capital Operation Group Co., Ltd.	Shenzhen Yuanzhi Investment Co., Ltd.	1	2	100
000027	2016-12-31	1	Shenzhen Yuanzhi Investment Co., Ltd.	State-owned Assets Supervision and Administration Commission of Shenzhen Municipal People's Government	2	1	100
000027	2017-12-31	1	Shenzhen Investment Holding Co., Ltd.	State-owned Assets Supervision and Administration Commission of Shenzhen Municipal People's Government	1	1	100
000027	2017-12-31	1	Shenzhen Yuanzhi Investment Co., Ltd.	State-owned Assets Supervision and Administration Commission of Shenzhen Municipal People's Government	2	1	100
000027	2017-12-31	1	Shenzhen Yixin Investment Co., Ltd. ULZ 0192026 Shenzhen Capital Operation Group Co., Ltd.	Shenzhen Yuanzhi Investment Co., Ltd.	1	2	100
000027	2017-12-31	1	China Huaneng Group Company	State-owned Assets Supervision and Administration Commission of the State Council	2	2	100
000027	2017-12-31	1	Huaneng International Power Development Company	China Huaneng Group Company	2	2	75
000027	2017-12-31	1	Huaneng International Power Co., Ltd.	Huaneng International Power Development Company	1	2	33.33
000027	2017-12-31	1	Huaneng International Power Co., Ltd.	China Huaneng Group Company	1	2	10.23
000027	2017-12-31	2	Shenzhen Investment Holding Co., Ltd.	Shenzhen Yixin Investment Co., Ltd. ULZ 0192026 Shenzhen Capital Operation Group Co., Ltd.	1	1
000027	2018-12-31	1	Shenzhen Investment Holding Co., Ltd.	State-owned Assets Supervision and Administration Commission of Shenzhen Municipal People's Government	1	1	100
000027	2018-12-31	1	Huaneng International Power Co., Ltd.	China Huaneng Group Company	1	2	9.91
000027	2018-12-31	1	Huaneng International Power Co., Ltd.	Huaneng International Power Development Company	1	2	32.28
000027	2018-12-31	1	Huaneng International Power Development Company	China Huaneng Group Company	2	2	75
000027	2018-12-31	1	China Huaneng Group Company	State-owned Assets Supervision and Administration Commission of the State Council	2	2	100
000027	2018-12-31	1	Shenzhen Yixin Investment Co., Ltd. ULZ 0192026 Shenzhen Capital Operation Group Co., Ltd.	Shenzhen Investment Holding Co., Ltd.	1	1	100
000027	2018-12-31	1	Shenzhen Yuanzhi Investment Co., Ltd.	State-owned Assets Supervision and Administration Commission of Shenzhen Municipal People's Government	1	1	100
000027	2019-12-31	1	Shenzhen Yixin Investment Co., Ltd. ULZ 0192026 Shenzhen Capital Operation Group Co., Ltd.	Shenzhen Yuanzhi Investment Co., Ltd.	1	1	100
000027	2019-12-31	1	Shenzhen Yuanzhi Investment Co., Ltd.	State-owned Assets Supervision and Administration Commission of Shenzhen Municipal People's Government	1	1	100
000027	2019-12-31	1	Shenzhen Investment Holding Co., Ltd.	State-owned Assets Supervision and Administration Commission of Shenzhen Municipal People's Government	1	1	100
000027	2019-12-31	1	Huaneng International Power Co., Ltd.	Huaneng International Power Development Company	1	2	32.28
000027	2019-12-31	1	Huaneng International Power Co., Ltd.	China Huaneng Group Co., Ltd.	1	2	9.91
000027	2019-12-31	1	Huaneng International Power Development Company	China Huaneng Group Co., Ltd.	2	2	75
000027	2019-12-31	1	China Huaneng Group Co., Ltd.	State-owned Assets Supervision and Administration Commission of the State Council	2	2	90
000027	2019-12-31	1	China Huaneng Group Co., Ltd.	National Social Insurance Reserve Fund	2	2	10
000027	2020-12-31	1	Shenzhen Capital Operation Group Co., Ltd.	State-owned Assets Supervision and Administration Commission of Shenzhen Municipal People's Government	1	1	100
000027	2020-12-31	1	Shenzhen Investment Holding Co., Ltd.	State-owned Assets Supervision and Administration Commission of Shenzhen Municipal People's Government	1	1	100
000027	2020-12-31	2	Shenzhen Capital Operation Group Co., Ltd.	Shenzhen Investment Holding Co., Ltd.	1	1
000027	2020-12-31	1	Shenzhen Yixin Investment Co., Ltd. ULZ 0192026 Shenzhen Capital Operation Group Co., Ltd.	Shenzhen Capital Operation Group Co., Ltd.	1	1	100
000027	2020-12-31	1	China Huaneng Group Company	State-owned Assets Supervision and Administration Commission of the State Council	2	2	90.1
000027	2020-12-31	1	China Huaneng Group Company	National Social Insurance Reserve Fund	2	2	9.99
000027	2020-12-31	1	Huaneng International Power Development Company	China Huaneng Group Company	2	2	75
000027	2020-12-31	1	Huaneng International Power Co., Ltd.	Huaneng International Power Development Company	1	2	32.28
000027	2020-12-31	1	Huaneng International Power Co., Ltd.	China Huaneng Group Co., Ltd.	1	2	9.91
000027	2021-12-31	12	Shenzhen Yixin Investment Co., Ltd. ULZ 0192026 Shenzhen Capital Operation Group Co., Ltd.	Shenzhen Capital Operation Group Co., Ltd.	1	1	100
000027	2021-12-31	12	Shenzhen Capital Operation Group Co., Ltd.	State-owned Assets Supervision and Administration Commission of Shenzhen Municipal People's Government	1	1	100
000027	2021-12-31	12	Shenzhen Investment Holding Co., Ltd.	State-owned Assets Supervision and Administration Commission of Shenzhen Municipal People's Government	1	1	100
000027	2021-12-31	1	China Huaneng Group Company	National Social Insurance Reserve Fund	2	2	9.99
000027	2021-12-31	1	China Huaneng Group Company	State-owned Assets Supervision and Administration Commission of the State Council	2	2	90.01
000027	2021-12-31	1	Huaneng International Power Co., Ltd.	China Huaneng Group Co., Ltd.	1	2	9.91
000027	2021-12-31	1	Huaneng International Power Co., Ltd.	Huaneng International Power Development Company	1	2	32.28
000027	2021-12-31	1	Huaneng International Power Development Company	China Huaneng Group Company	2	2	75
000027	2021-12-31	2	Shenzhen Yixin Investment Co., Ltd. ULZ 0192026 Shenzhen Capital Operation Group Co., Ltd.	State-owned Assets Supervision and Administration Commission of Shenzhen Municipal People's Government	1	1
000027	2021-12-31	2	Shenzhen Investment Holding Co., Ltd.	Shenzhen Capital Operation Group Co., Ltd.	1	1
000027	2021-12-31	2	Shenzhen Yixin Investment Co., Ltd. ULZ 0192026 Shenzhen Capital Operation Group Co., Ltd.	Shenzhen Investment Holding Co., Ltd.	1	1
000027	2022-12-31	1	China Huaneng Group Co., Ltd.	State-owned Assets Supervision and Administration Commission of the State Council	2	2	90.01
000027	2022-12-31	2	Shenzhen Yixin Investment Co., Ltd. ULZ 0192026 Shenzhen Capital Operation Group Co., Ltd.	State-owned Assets Supervision and Administration Commission of Shenzhen Municipal People's Government	1	1
000027	2022-12-31	1	Huaneng International Power Development Company	China Huaneng Group Co., Ltd.	2	2	75
000027	2022-12-31	1	Huaneng International Power Co., Ltd.	Huaneng International Power Development Company	1	2	32.28
000027	2022-12-31	1	Huaneng International Power Co., Ltd.	China Huaneng Group Co., Ltd.	1	2	9.91
000027	2022-12-31	1	China Huaneng Group Co., Ltd.	National Social Security Fund Council	2	2	9.99
000027	2022-12-31	12	Shenzhen Investment Holding Co., Ltd.	State-owned Assets Supervision and Administration Commission of Shenzhen Municipal People's Government	1	1	100
000027	2022-12-31	12	Shenzhen Capital Operation Group Co., Ltd.	State-owned Assets Supervision and Administration Commission of Shenzhen Municipal People's Government	1	1	100
000027	2022-12-31	12	Shenzhen Yixin Investment Co., Ltd. ULZ 0192026 Shenzhen Capital Operation Group Co., Ltd.	Shenzhen Capital Operation Group Co., Ltd.	1	1	100
000027	2022-12-31	2	Shenzhen Yixin Investment Co., Ltd. ULZ 0192026 Shenzhen Capital Operation Group Co., Ltd.	Shenzhen Investment Holding Co., Ltd.	1	1
000027	2022-12-31	2	Shenzhen Investment Holding Co., Ltd.	Shenzhen Capital Operation Group Co., Ltd.	1	1
000027	2023-12-31	1	China Huaneng Group Co., Ltd.	State-owned Assets Supervision and Administration Commission of the State Council	2	2	90.01
000027	2023-12-31	12	Shenzhen Investment Holding Co., Ltd.	State-owned Assets Supervision and Administration Commission of Shenzhen Municipal People's Government	1	1	100
000027	2023-12-31	12	Shenzhen Yixin Investment Co., Ltd. ULZ 0192026 Shenzhen Capital Operation Group Co., Ltd.	Shenzhen Capital Operation Group Co., Ltd.	1	1	100
000027	2023-12-31	12	Shenzhen Capital Operation Group Co., Ltd.	State-owned Assets Supervision and Administration Commission of Shenzhen Municipal People's Government	1	1	100
000027	2023-12-31	2	Shenzhen Yixin Investment Co., Ltd. ULZ 0192026 Shenzhen Capital Operation Group Co., Ltd.	Shenzhen Investment Holding Co., Ltd.	1	1
000027	2023-12-31	2	Shenzhen Yixin Investment Co., Ltd. ULZ 0192026 Shenzhen Capital Operation Group Co., Ltd.	State-owned Assets Supervision and Administration Commission of Shenzhen Municipal People's Government	1	1
000027	2023-12-31	2	Shenzhen Investment Holding Co., Ltd.	Shenzhen Capital Operation Group Co., Ltd.	1	1
000027	2023-12-31	1	Huaneng International Power Co., Ltd.	China Huaneng Group Co., Ltd.	1	2	9.91
000027	2023-12-31	1	China Huaneng Group Co., Ltd.	National Social Security Fund Council	2	2	9.99
000027	2023-12-31	1	Huaneng International Power Co., Ltd.	Huaneng International Power Development Company	1	2	32.28
000027	2023-12-31	1	Huaneng International Power Development Company	China Huaneng Group Co., Ltd.	2	2	75
000028	2013-12-31	1	Sinopharm Holdings Co., Ltd.	Sinopharm Industry Investment Co., Ltd.	1	2	61.19
000028	2013-12-31	1	Sinopharm Holdings Co., Ltd.	China National Pharmaceutical Group Corporation	1	2	0.11
000028	2013-12-31	1	Sinopharm Industry Investment Co., Ltd.	Shanghai Qizhen Investment Management Co., Ltd.	2	2	49
000028	2013-12-31	1	Sinopharm Industry Investment Co., Ltd.	China National Pharmaceutical Group Corporation	2	2	51
000028	2013-12-31	1	Shanghai Qizhen Investment Management Co., Ltd.	Shanghai Fuxing Pharmaceutical (Group) Co., Ltd.	2	2	100
000028	2013-12-31	1	China National Pharmaceutical Group Corporation	State-owned Assets Supervision and Administration Commission of the State Council	2	2	100
000028	2013-12-31	2	Industrial and Commercial Bank of China-Jiashi Theme New Power Stock Securities Investment Fund	Bank of China-Jiashi Research Selected Stock Securities Investment Fund	1	1
000028	2014-12-31	1	Sinopharm Holdings Co., Ltd.	Sinopharm Industry Investment Co., Ltd.	1	2	56.79
000028	2014-12-31	1	Sinopharm Holdings Co., Ltd.	China National Pharmaceutical Group Corporation	1	2	0.1
000028	2014-12-31	1	Sinopharm Industry Investment Co., Ltd.	Shanghai Fuxing Pharmaceutical (Group) Co., Ltd.	2	2	49
000028	2014-12-31	1	Sinopharm Industry Investment Co., Ltd.	China National Pharmaceutical Group Corporation	2	2	51
000028	2014-12-31	1	China National Pharmaceutical Group Corporation	State-owned Assets Supervision and Administration Commission of the State Council	2	2	100
000028	2014-12-31	2	Industrial and Commercial Bank of China-Jiashi Strategic Growth Hybrid Securities Investment Fund	Bank of China-Jiashi Theme Selected Hybrid Securities Investment Fund	1	1
000028	2014-12-31	2	Industrial and Commercial Bank of China-Jiashi Strategic Growth Hybrid Securities Investment Fund	Bank of China Co., Ltd. - Jiashi Research Selected Stock Securities Investment Fund	1	1
000028	2014-12-31	2	Bank of China-Jiashi Theme Selected Hybrid Securities Investment Fund	Bank of China Co., Ltd. - Jiashi Research Selected Stock Securities Investment Fund	1	1
000028	2015-12-31	1	China National Pharmaceutical Group Corporation	State-owned Assets Supervision and Administration Commission of the State Council	2	2	100
000028	2015-12-31	1	Sinopharm Industry Investment Co., Ltd.	China National Pharmaceutical Group Corporation	2	2	51
000028	2015-12-31	1	Sinopharm Industry Investment Co., Ltd.	Shanghai Fuxing Pharmaceutical (Group) Co., Ltd.	2	2	49
000028	2015-12-31	1	Sinopharm Holdings Co., Ltd.	China National Pharmaceutical Group Corporation	1	2	0.1
000028	2015-12-31	1	Sinopharm Holdings Co., Ltd.	Sinopharm Industry Investment Co., Ltd.	1	2	56.79
000028	2016-12-31	1	China National Pharmaceutical Group Corporation	State-owned Assets Supervision and Administration Commission of the State Council	2	2	100
000028	2016-12-31	1	Sinopharm Industry Investment Co., Ltd.	China National Pharmaceutical Group Corporation	2	2	51
000028	2016-12-31	1	Sinopharm Industry Investment Co., Ltd.	Shanghai Fuxing Pharmaceutical (Group) Co., Ltd.	2	2	49
000028	2016-12-31	1	Sinopharm Holdings Co., Ltd.	China National Pharmaceutical Group Corporation	1	2	0.1
000028	2016-12-31	1	Sinopharm Holdings Co., Ltd.	Sinopharm Industry Investment Co., Ltd.	1	2	56.79
000028	2017-12-31	1	Sinopharm Industry Investment Co., Ltd.	Shanghai Qizhen Investment Management Co., Ltd.	2	2	49
000028	2017-12-31	1	Shanghai Qizhen Investment Management Co., Ltd.	Shanghai Fuxing Pharmaceutical (Group) Co., Ltd.	2	2	100
000028	2017-12-31	1	Sinopharm Holdings Co., Ltd.	China Pharmaceutical Group Co., Ltd.	1	2	0.1
000028	2017-12-31	1	China Pharmaceutical Group Co., Ltd.	State-owned Assets Supervision and Administration Commission of the State Council	2	2	100
000028	2017-12-31	1	China International Medicine and Health Co., Ltd.	China Pharmaceutical Group Co., Ltd.	2	2	100
000028	2017-12-31	1	China Pharmaceutical Foreign Trade Co., Ltd.	China International Medicine and Health Co., Ltd.	1	2	100
000028	2017-12-31	1	Sinopharm Holdings Co., Ltd.	Sinopharm Industry Investment Co., Ltd.	1	2	56.79
000028	2017-12-31	2	Sinopharm Holdings Co., Ltd.	China National Pharmaceutical Group Corporation	1	2
000028	2017-12-31	1	Sinopharm Industry Investment Co., Ltd.	China Pharmaceutical Group Co., Ltd.	2	2	51
000028	2017-12-31	2	China Pharmaceutical Foreign Trade Co., Ltd.	China National Pharmaceutical Group Corporation	1	2
000028	2018-12-31	1	Sinopharm Industry Investment Co., Ltd.	Shanghai Fuxing Pharmaceutical (Group) Co., Ltd.	2	2	49
000028	2018-12-31	1	Sinopharm Industry Investment Co., Ltd.	China Pharmaceutical Group Co., Ltd.	2	2	51
000028	2018-12-31	1	Sinopharm Holdings Co., Ltd.	Sinopharm Industry Investment Co., Ltd.	1	2	52.88
000028	2018-12-31	1	China Pharmaceutical Foreign Trade Co., Ltd.	China International Medicine and Health Co., Ltd.	1	2	100
000028	2018-12-31	1	China International Medicine and Health Co., Ltd.	China Pharmaceutical Group Co., Ltd.	2	2	100
000028	2018-12-31	1	China Pharmaceutical Group Co., Ltd.	State-owned Assets Supervision and Administration Commission of the State Council, National Development and Investment Group Co., Ltd., China Guoxin Holdings Co., Ltd.	2	2	100
000028	2018-12-31	1	Sinopharm Holdings Co., Ltd.	China Pharmaceutical Group Co., Ltd.	1	2	6.98
000028	2018-12-31	2	Sinopharm Holdings Co., Ltd.	China Pharmaceutical Foreign Trade Co., Ltd.	1	1
000028	2018-12-31	2	China Pharmaceutical Foreign Trade Co., Ltd.	China Pharmaceutical Group Co., Ltd.	1	2
000028	2019-12-31	1	China Pharmaceutical Group Co., Ltd.	State-owned Assets Supervision and Administration Commission of the State Council, National Development and Investment Group Co., Ltd., China Guoxin Holdings Co., Ltd.	2	2
000028	2019-12-31	1	China Pharmaceutical Group Co., Ltd.	National Development Investment Group Co., Ltd.	2	2
000028	2019-12-31	1	China Pharmaceutical Group Co., Ltd.	China Guoxin Holdings Co., Ltd.	2	2
000028	2019-12-31	12	Sinopharm Industry Investment Co., Ltd.	China Pharmaceutical Group Co., Ltd.	2	2	51
000028	2019-12-31	1	Sinopharm Holdings Co., Ltd.	China Pharmaceutical Group Co., Ltd.	1	2	6.64
000028	2019-12-31	1	China International Medicine and Health Co., Ltd.	China Pharmaceutical Group Co., Ltd.	2	2	100
000028	2019-12-31	1	China Pharmaceutical Foreign Trade Co., Ltd.	China International Medicine and Health Co., Ltd.	1	2	100
000028	2019-12-31	1	Sinopharm Industry Investment Co., Ltd.	Shanghai Fuxing Pharmaceutical (Group) Co., Ltd.	2	2	49
000028	2019-12-31	1	Sinopharm Holdings Co., Ltd.	Sinopharm Industry Investment Co., Ltd.	1	2	50.36
000028	2019-12-31	2	Sinopharm Holdings Co., Ltd.	China Pharmaceutical Foreign Trade Co., Ltd.	1	1
000028	2019-12-31	2	China Pharmaceutical Foreign Trade Co., Ltd.	China Pharmaceutical Group Co., Ltd.	1	2
000028	2020-12-31	1	Sinopharm Holdings Co., Ltd.	Sinopharm Industry Investment Co., Ltd.	1	2	50.36
000028	2020-12-31	1	Sinopharm Industry Investment Co., Ltd.	Shanghai Fuxing Pharmaceutical (Group) Co., Ltd.	2	2	49
000028	2020-12-31	1	China Pharmaceutical Foreign Trade Co., Ltd.	China International Medicine and Health Co., Ltd.	1	2	100
000028	2020-12-31	1	China International Medicine and Health Co., Ltd.	China Pharmaceutical Group Co., Ltd.	2	2	100
000028	2020-12-31	1	Sinopharm Holdings Co., Ltd.	China Pharmaceutical Group Co., Ltd.	1	2	6.64
000028	2020-12-31	12	Sinopharm Industry Investment Co., Ltd.	China Pharmaceutical Group Co., Ltd.	2	2	51
000028	2020-12-31	1	China Pharmaceutical Group Co., Ltd.	China Guoxin Holdings Co., Ltd.	2	2
000028	2020-12-31	1	China Pharmaceutical Group Co., Ltd.	National Development Investment Group Co., Ltd.	2	2
000028	2020-12-31	1	China Pharmaceutical Group Co., Ltd.	State-owned Assets Supervision and Administration Commission of the State Council	2	2	100
000028	2020-12-31	2	China Pharmaceutical Foreign Trade Co., Ltd.	China Pharmaceutical Group Co., Ltd.	1	2
000028	2020-12-31	2	Sinopharm Holdings Co., Ltd.	China Pharmaceutical Foreign Trade Co., Ltd.	1	1
000028	2021-12-31	1	China Pharmaceutical Group Co., Ltd.	State-owned Assets Supervision and Administration Commission of the State Council	2	2	100
000028	2021-12-31	1	China Pharmaceutical Group Co., Ltd.	National Development Investment Group Co., Ltd.	2	2
000028	2021-12-31	1	Sinopharm Holdings Co., Ltd.	Sinopharm Industry Investment Co., Ltd.	1	2	50.36
000028	2021-12-31	2	Sinopharm Holdings Co., Ltd.	China Pharmaceutical Foreign Trade Co., Ltd.	1	1
000028	2021-12-31	2	China Pharmaceutical Foreign Trade Co., Ltd.	China Pharmaceutical Group Co., Ltd.	1	2
000028	2021-12-31	1	China Pharmaceutical Group Co., Ltd.	China Guoxin Holdings Co., Ltd.	2	2
000028	2021-12-31	12	Sinopharm Industry Investment Co., Ltd.	China Pharmaceutical Group Co., Ltd.	2	2	51
000028	2021-12-31	1	Sinopharm Holdings Co., Ltd.	China Pharmaceutical Group Co., Ltd.	1	2	6.64
000028	2021-12-31	1	China International Medicine and Health Co., Ltd.	China Pharmaceutical Group Co., Ltd.	2	2	100
000028	2021-12-31	1	China Pharmaceutical Foreign Trade Co., Ltd.	China International Medicine and Health Co., Ltd.	1	2	100
000028	2021-12-31	1	Sinopharm Industry Investment Co., Ltd.	Shanghai Fuxing Pharmaceutical (Group) Co., Ltd.	2	2	49
000028	2022-12-31	2	China Pharmaceutical Foreign Trade Co., Ltd.	China Pharmaceutical Group Co., Ltd.	1	2
000028	2022-12-31	1	China Pharmaceutical Foreign Trade Co., Ltd.	China International Medicine and Health Co., Ltd.	1	2	100
000028	2022-12-31	1	China Pharmaceutical Group Co., Ltd.	State-owned Assets Supervision and Administration Commission of the State Council	2	2	44.7
000028	2022-12-31	1	China Pharmaceutical Group Co., Ltd.	China Guoxin Holdings Co., Ltd.	2	2	18.43
000028	2022-12-31	1	China Pharmaceutical Group Co., Ltd.	National Development Investment Group Co., Ltd.	2	2	36.86
000028	2022-12-31	1	China International Medicine and Health Co., Ltd.	China Pharmaceutical Group Co., Ltd.	2	2	100
000028	2022-12-31	12	Sinopharm Industry Investment Co., Ltd.	China Pharmaceutical Group Co., Ltd.	2	2	51
000028	2022-12-31	1	Sinopharm Industry Investment Co., Ltd.	Shanghai Fuxing Pharmaceutical (Group) Co., Ltd.	2	2	49
000028	2022-12-31	1	Sinopharm Holdings Co., Ltd.	Sinopharm Industry Investment Co., Ltd.	1	2	50.36
000028	2022-12-31	1	Sinopharm Holdings Co., Ltd.	China Pharmaceutical Group Co., Ltd.	1	2	6.64
000028	2022-12-31	2	Sinopharm Holdings Co., Ltd.	China Pharmaceutical Foreign Trade Co., Ltd.	1	1
000028	2023-12-31	1	Sinopharm Holdings Co., Ltd.	China Pharmaceutical Group Co., Ltd.	1	2	6.64
000028	2023-12-31	1	China Pharmaceutical Group Co., Ltd.	China Guoxin Holdings Co., Ltd.	2	2	18.4318
000028	2023-12-31	1	China Pharmaceutical Group Co., Ltd.	National Development Investment Group Co., Ltd.	2	2	36.8636
000028	2023-12-31	1	China Pharmaceutical Group Co., Ltd.	State-owned Assets Supervision and Administration Commission of the State Council	2	2	44.7047
000028	2023-12-31	1	Sinopharm Industry Investment Co., Ltd.	Shanghai Fuxing Pharmaceutical (Group) Co., Ltd.	2	2	49
000028	2023-12-31	1	Sinopharm Holdings Co., Ltd.	Sinopharm Industry Investment Co., Ltd.	1	2	50.36
000028	2023-12-31	12	Sinopharm Industry Investment Co., Ltd.	China Pharmaceutical Group Co., Ltd.	2	2	51
000028	2023-12-31	1	China Pharmaceutical Foreign Trade Co., Ltd.	China International Medicine and Health Co., Ltd.	1	2	100
000028	2023-12-31	1	China International Medicine and Health Co., Ltd.	China Pharmaceutical Group Co., Ltd.	2	2	100
000028	2023-12-31	2	Sinopharm Holdings Co., Ltd.	China Pharmaceutical Foreign Trade Co., Ltd.	1	1
000028	2023-12-31	2	China Pharmaceutical Foreign Trade Co., Ltd.	China Pharmaceutical Group Co., Ltd.	1	2
000029	2013-12-31	1	Shenzhen Investment Holding Co., Ltd.	Shenzhen State-owned Assets Supervision and Administration Commission	1	2
000029	2014-12-31	1	Shenzhen Investment Holding Co., Ltd.	State-owned Assets Supervision and Administration Commission of Shenzhen Municipal People's Government	1	2
000029	2015-12-31	1	Shenzhen Investment Holding Co., Ltd.	State-owned Assets Supervision and Administration Commission of Shenzhen Municipal People's Government	1	2
000029	2016-12-31	1	Shenzhen Investment Holding Co., Ltd.	State-owned Assets Supervision and Administration Commission of Shenzhen Municipal People's Government	1	2
000029	2017-12-31	1	Shenzhen Investment Holding Co., Ltd.	State-owned Assets Supervision and Administration Commission of Shenzhen Municipal People's Government	1	2
000029	2018-12-31	1	Shenzhen Investment Holding Co., Ltd.	State-owned Assets Supervision and Administration Commission of Shenzhen Municipal People's Government	1	2
000029	2019-12-31	1	Shenzhen Investment Holding Co., Ltd.	State-owned Assets Supervision and Administration Commission of Shenzhen Municipal People's Government	1	2
000029	2020-12-31	1	Shenzhen Investment Holding Co., Ltd.	State-owned Assets Supervision and Administration Commission of Shenzhen Municipal People's Government	1	2	100
000029	2021-12-31	1	Shenzhen Investment Holding Co., Ltd.	State-owned Assets Supervision and Administration Commission of Shenzhen Municipal People's Government	1	2	100
000029	2021-12-31	1	Shenzhen State-owned Equity Management Co., Ltd.	Shenzhen Investment Holding Co., Ltd.	1	1	100
000029	2022-12-31	1	Shenzhen State-owned Equity Management Co., Ltd.	Shenzhen Investment Holding Co., Ltd.	1	1	100
000029	2022-12-31	1	Shenzhen Investment Holding Co., Ltd.	State-owned Assets Supervision and Administration Commission of Shenzhen Municipal People's Government	1	2	100
000029	2023-12-31	1	Shenzhen Investment Holding Co., Ltd.	State-owned Assets Supervision and Administration Commission of Shenzhen Municipal People's Government	1	2	100
000029	2023-12-31	1	Shenzhen State-owned Equity Management Co., Ltd.	Shenzhen Investment Holding Co., Ltd.	1	1	100
000030	2013-12-31	1	Jilin Yadong Investment Management Co., Ltd.	State-owned Assets Supervision and Administration Commission of Jilin Province	1	2	100
000030	2013-12-31	1	Jilin Changbaishan Equity Investment Management Co., Ltd.	Jilin Yadong Investment Management Co., Ltd.	2	1	59
000030	2013-12-31	1	Jilin Tianyi Investment Co., Ltd.	Jilin Changbaishan Equity Investment Management Co., Ltd.	1	2	6.69
000030	2013-12-31	5	Jilin Tianyi Investment Co., Ltd.	Jilin Yadong Investment Management Co., Ltd.	1	1
000030	2014-12-31	1	Jilin Yadong Investment Management Co., Ltd.	State-owned Assets Supervision and Administration Commission of Jilin Province	1	2	100
000030	2014-12-31	1	Jilin Changbaishan Equity Investment Management Co., Ltd.	Jilin Yadong Investment Management Co., Ltd.	2	1	59
000030	2014-12-31	1	Jilin Tianyi Investment Co., Ltd.	Jilin Changbaishan Equity Investment Management Co., Ltd.	1	2	6.69
000030	2014-12-31	5	Jilin Tianyi Investment Co., Ltd.	Jilin Yadong Investment Management Co., Ltd.	1	1
000030	2015-12-31	1	Jilin Yadong Investment Management Co., Ltd.	State-owned Assets Supervision and Administration Commission of Jilin Province	1	2	100
000030	2015-12-31	1	Jilin Changbaishan Equity Investment Management Co., Ltd.	Jilin Yadong Investment Management Co., Ltd.	2	1	59
000030	2015-12-31	1	Jilin Tianyi Investment Co., Ltd.	Jilin Changbaishan Equity Investment Management Co., Ltd.	1	2	6.69
000030	2015-12-31	5	Jilin Tianyi Investment Co., Ltd.	Jilin Yadong Investment Management Co., Ltd.	1	1
000030	2016-12-31	15	Jilin Tianyi Investment Co., Ltd.	Jilin Province State-owned Capital Management Co., Ltd.	1	1	100
000030	2016-12-31	1	Jilin Province State-owned Capital Management Co., Ltd.	State-owned Assets Supervision and Administration Commission of Jilin Province	1	2	100
000030	2017-12-31	1	Jilin Tianyi Investment Co., Ltd.	State-owned investment in East Asia	1	2	100
000030	2017-12-31	1	State-owned investment in East Asia	Jilin Province State-owned Capital Management Co., Ltd.	2	1	100
000030	2017-12-31	1	Jilin Province State-owned Capital Management Co., Ltd.	State-owned Assets Supervision and Administration Commission of Jilin Province	1	2	100
000030	2017-12-31	1	Jilin Tianyi Investment Co., Ltd.	Jilin Province State-owned Capital Management Co., Ltd.	1	1	100
000030	2018-12-31	1	Jilin Tianyi Investment Co., Ltd.	Jilin Province State-owned Capital Operation Co., Ltd.	1	2	100
000030	2018-12-31	1	Jilin Province State-owned Capital Management Co., Ltd.	State-owned Assets Supervision and Administration Commission of Jilin Province	1	2	100
000030	2018-12-31	1	Jilin Province State-owned Capital Operation Co., Ltd.	Jilin Province State-owned Capital Management Co., Ltd.	2	1	100
000030	2018-12-31	1	FAW Equity Investment (Tianjin) Co., Ltd.	China First Automobile Group Company	1	2	100
000030	2019-12-31	1	Jilin Province State-owned Capital Management Co., Ltd.	State-owned Assets Supervision and Administration Commission of Jilin Province	1	2	100
000030	2019-12-31	1	State-owned investment in East Asia	Jilin Province State-owned Capital Management Co., Ltd.	2	1	100
000030	2019-12-31	1	Jilin Tianyi Investment Co., Ltd.	State-owned investment in East Asia	1	2	100
000030	2019-12-31	1	FAW Equity Investment (Tianjin) Co., Ltd.	China First Automobile Group Company	1	2	100
000030	2019-12-31	1	Jilin Tianyi Investment Co., Ltd.	Jilin Province State-owned Capital Management Co., Ltd.	1	1	100
000030	2020-12-31	1	Jilin Province State-owned Capital Management Co., Ltd.	State-owned Assets Supervision and Administration Commission of Jilin Provincial People's Government	1	2	90.35
000030	2020-12-31	1	Jilin Province State-owned Capital Management Co., Ltd.	Department of Finance of Jilin Province	1	2	9.65
000030	2020-12-31	1	FAW Equity Investment (Tianjin) Co., Ltd.	China First Automobile Group Co., Ltd.	1	2	100
000030	2020-12-31	1	Jilin Yadong State-owned Capital Investment Co., Ltd.	Jilin Province State-owned Capital Management Co., Ltd.	2	1	100
000030	2020-12-31	1	Jilin Tianyi Investment Co., Ltd.	Jilin Yadong State-owned Capital Investment Co., Ltd.	1	2	100
000030	2021-12-31	1	Jilin Province State-owned Capital Management Co., Ltd.	State-owned Assets Supervision and Administration Commission of Jilin Provincial People's Government	1	2	90.28
000030	2021-12-31	1	Jilin Tianyi Investment Co., Ltd.	Jilin Yadong State-owned Capital Investment Co., Ltd.	1	2	100
000030	2021-12-31	1	Jilin Yadong State-owned Capital Investment Co., Ltd.	Jilin Province State-owned Capital Management Co., Ltd.	2	1	100
000030	2021-12-31	1	FAW Equity Investment (Tianjin) Co., Ltd.	China First Automobile Group Co., Ltd.	1	2	100
000030	2021-12-31	1	Jilin Province State-owned Capital Management Co., Ltd.	Department of Finance of Jilin Province	1	2	9.72
000030	2021-12-31	1	Jilin Tianyi Investment Co., Ltd.	Jilin Province State-owned Capital Management Co., Ltd.	1	1	100
000030	2022-12-31	1	Jilin Province State-owned Capital Management Co., Ltd.	State-owned Assets Supervision and Administration Commission of Jilin Provincial People's Government	1	2	90.28
000030	2022-12-31	1	Jilin Tianyi Investment Co., Ltd.	Jilin Yadong State-owned Capital Investment Co., Ltd.	1	2	100
000030	2022-12-31	1	Jilin Yadong State-owned Capital Investment Co., Ltd.	Jilin Province State-owned Capital Management Co., Ltd.	2	1	100
000030	2022-12-31	1	FAW Equity Investment (Tianjin) Co., Ltd.	China First Automobile Group Co., Ltd.	1	2	100
000030	2022-12-31	1	Jilin Province State-owned Capital Management Co., Ltd.	Department of Finance of Jilin Province	1	2	9.72
000030	2022-12-31	1	Jilin Tianyi Investment Co., Ltd.	Jilin Province State-owned Capital Management Co., Ltd.	1	1	100
000030	2023-12-31	1	Jilin Province State-owned Capital Management Co., Ltd.	Department of Finance of Jilin Province	1	2	9.7212
000030	2023-12-31	1	Jilin Province State-owned Capital Management Co., Ltd.	State-owned Assets Supervision and Administration Commission of Jilin Provincial People's Government	1	2	90.2828
000030	2023-12-31	1	Jilin Tianyi Investment Co., Ltd.	Jilin Yadong State-owned Capital Investment Co., Ltd.	1	2	100
000030	2023-12-31	1	Jilin Tianyi Investment Co., Ltd.	Jilin Province State-owned Capital Management Co., Ltd.	1	1	100
000030	2023-12-31	1	FAW Equity Investment (Tianjin) Co., Ltd.	China First Automobile Group Co., Ltd.	1	2	100
000030	2023-12-31	1	Jilin Yadong State-owned Capital Investment Co., Ltd.	Jilin Province State-owned Capital Management Co., Ltd.	2	1	100
000031	2013-12-31	1	China Food Group Co., Ltd	State-owned Assets Supervision and Administration Commission of the State Council	1	2	100
000031	2014-12-31	1	China Food Group Co., Ltd	State-owned Assets Supervision and Administration Commission of the State Council	1	2	100
000031	2015-12-31	1	China Food Group Co., Ltd	State-owned Assets Supervision and Administration Commission of the State Council	1	2	100
000031	2016-12-31	1	China Food Group Co., Ltd	State-owned Assets Supervision and Administration Commission of the State Council	1	2	100
000031	2017-12-31	1	China Food Group Co., Ltd	State-owned Assets Supervision and Administration Commission of the State Council	1	2	100
000031	2018-12-31	1	China Food Group Co., Ltd	State-owned Assets Supervision and Administration Commission of the State Council	1	2	100
000031	2019-12-31	1	China Food Group Co., Ltd	State-owned Assets Supervision and Administration Commission of the State Council	1	2	100
000031	2019-12-31	1	China Food Group (Hong Kong) Limited	China Food Group Co., Ltd	2	1	100
000031	2019-12-31	1	Mingyi Co., Ltd	China Food Group (Hong Kong) Limited	1	2	100
000031	2019-12-31	125	Mingyi Co., Ltd	China Food Group Co., Ltd	1	1
000031	2020-12-31	125	Mingyi Co., Ltd	China Food Group Co., Ltd	1	1
000031	2020-12-31	1	China Food Group Co., Ltd	State-owned Assets Supervision and Administration Commission of the State Council	1	2	100
000031	2020-12-31	1	China Food Group (Hong Kong) Limited	China Food Group Co., Ltd	2	1	100
000031	2020-12-31	1	Mingyi Co., Ltd	China Food Group (Hong Kong) Limited	1	2	100
000031	2021-12-31	125	Mingyi Co., Ltd	China Food Group Co., Ltd	1	1
000031	2021-12-31	1	Mingyi Co., Ltd	China Food Group (Hong Kong) Limited	1	2	100
000031	2021-12-31	1	China Food Group (Hong Kong) Limited	China Food Group Co., Ltd	2	1	100
000031	2021-12-31	1	China Food Group Co., Ltd	State-owned Assets Supervision and Administration Commission of the State Council	1	2	100
000031	2022-12-31	1	Mingyi Co., Ltd	China Food Group (Hong Kong) Limited	1	2	100
000031	2022-12-31	1	China Food Group Co., Ltd	State-owned Assets Supervision and Administration Commission of the State Council	1	2	100
000031	2022-12-31	1	China Food Group (Hong Kong) Limited	China Food Group Co., Ltd	2	1	100
000031	2022-12-31	125	Mingyi Co., Ltd	China Food Group Co., Ltd	1	1
000031	2023-12-31	1	Mingyi Co., Ltd	China Food Group (Hong Kong) Limited	1	2	100
000031	2023-12-31	125	Mingyi Co., Ltd	China Food Group Co., Ltd	1	1	100
000031	2023-12-31	1	China Food Group (Hong Kong) Limited	China Food Group Co., Ltd	2	1	100
000031	2023-12-31	1	China Food Group Co., Ltd	State-owned Assets Supervision and Administration Commission of the State Council	1	2	100
000032	2013-12-31	1	Shenzhen Sunda Electronics Group Co., Ltd.	China Electronic Information Industry Group Co., Ltd.	1	2	100
000032	2013-12-31	1	China Electronic Information Industry Group Co., Ltd.	State-owned Assets Supervision and Administration Commission of the State Council	2	2	100
000032	2014-12-31	1	Shenzhen Sunda Electronics Group Co., Ltd.	China Electronic Information Industry Group Co., Ltd.	1	2	100
000032	2014-12-31	1	China Electronic Information Industry Group Co., Ltd.	State-owned Assets Supervision and Administration Commission of the State Council	2	2	100
000032	2015-12-31	1	China Zhongdian International Information Service Co., Ltd.	China Electronic Information Industry Group Co., Ltd.	1	2	100
000032	2015-12-31	1	China Electronic Information Industry Group Co., Ltd.	State-owned Assets Supervision and Administration Commission of the State Council	2	2	100
000032	2015-12-31	1	China Electronics Import and Export Corporation	China Electronic Information Industry Group Co., Ltd.	1	2	100
000032	2015-12-31	2	China Zhongdian International Information Service Co., Ltd.	China Electronics Import and Export Corporation	1	1
000032	2016-12-31	1	China Electronics Import and Export Corporation	China Electronic Information Industry Group Co., Ltd.	1	2	100
000032	2016-12-31	1	China Zhongdian International Information Service Co., Ltd.	China Electronic Information Industry Group Co., Ltd.	1	2	100
000032	2016-12-31	1	China Electronic Information Industry Group Co., Ltd.	State-owned Assets Supervision and Administration Commission of the State Council	2	2	100
000032	2016-12-31	2	China Zhongdian International Information Service Co., Ltd.	China Electronics Import and Export Corporation	1	1
000032	2016-12-31	2	People's Life Insurance Co., Ltd. - Dividend - Personal Insurance Dividend	People's Life Insurance Co., Ltd. - Universal - Personal Insurance Universal	1	1
000032	2017-12-31	1	China Zhongdian International Information Service Co., Ltd.	China Electronics Co., Ltd	1	2	100
000032	2017-12-31	1	China Electronics Co., Ltd	China Electronic Information Industry Group Co., Ltd.	2	2	100
000032	2017-12-31	1	China Electronics Import and Export Co., Ltd.	China Electronic Information Industry Group Co., Ltd.	1	2	100
000032	2017-12-31	1	China Electronic Information Industry Group Co., Ltd.	State-owned Assets Supervision and Administration Commission of the State Council	2	2	100
000032	2017-12-31	2	People's Life Insurance Co., Ltd. - Universal - Personal Insurance Universal	People's Life Insurance Co., Ltd. - Dividend - Personal Insurance Dividend	1	1
000032	2017-12-31	2	People's Life Insurance Co., Ltd. - Universal - Personal Insurance Universal	People's Life Insurance Co., Ltd. - Dividend - Group Insurance Dividend	1	1
000032	2017-12-31	2	People's Life Insurance Co., Ltd. - Universal - Personal Insurance Universal	People's Life Insurance Co., Ltd. - Own funds	1	1
000032	2017-12-31	2	People's Life Insurance Co., Ltd. - Dividend - Personal Insurance Dividend	People's Life Insurance Co., Ltd. - Dividend - Group Insurance Dividend	1	1
000032	2017-12-31	2	People's Life Insurance Co., Ltd. - Dividend - Personal Insurance Dividend	People's Life Insurance Co., Ltd. - Own funds	1	1
000032	2017-12-31	2	People's Life Insurance Co., Ltd. - Dividend - Group Insurance Dividend	People's Life Insurance Co., Ltd. - Own funds	1	1
000032	2017-12-31	2	China Zhongdian International Information Service Co., Ltd.	China Electronics Import and Export Co., Ltd.	1	1
000032	2018-12-31	1	China Zhongdian International Information Service Co., Ltd.	China Electronics Co., Ltd	1	2	100
000032	2018-12-31	1	China Electronic Information Industry Group Co., Ltd.	State-owned Assets Supervision and Administration Commission of the State Council	2	2	100
000032	2018-12-31	1	China Electronics Import and Export Co., Ltd.	China Electronic Information Industry Group Co., Ltd.	1	2	100
000032	2018-12-31	1	China Electronics Co., Ltd	China Electronic Information Industry Group Co., Ltd.	2	2	100
000032	2018-12-31	2	China Zhongdian International Information Service Co., Ltd.	China Electronics Import and Export Co., Ltd.	1	1
000032	2018-12-31	2	People's Life Insurance Co., Ltd. - Universal - Personal Insurance Universal	People's Life Insurance Co., Ltd. - Dividend - Personal Insurance Dividend	1	1
000032	2018-12-31	2	People's Life Insurance Co., Ltd. - Universal - Personal Insurance Universal	People's Life Insurance Co., Ltd. - Dividend - Group Insurance Dividend	1	1
000032	2018-12-31	2	People's Life Insurance Co., Ltd. - Universal - Personal Insurance Universal	People's Life Insurance Co., Ltd. - Own funds	1	1
000032	2018-12-31	2	People's Life Insurance Co., Ltd. - Dividend - Personal Insurance Dividend	People's Life Insurance Co., Ltd. - Dividend - Group Insurance Dividend	1	1
000032	2018-12-31	2	People's Life Insurance Co., Ltd. - Dividend - Personal Insurance Dividend	People's Life Insurance Co., Ltd. - Own funds	1	1
000032	2018-12-31	2	People's Life Insurance Co., Ltd. - Dividend - Group Insurance Dividend	People's Life Insurance Co., Ltd. - Own funds	1	1
000032	2019-12-31	1	China Electronic Information Industry Group Co., Ltd.	State-owned Assets Supervision and Administration Commission of the State Council	2	2	100
000032	2019-12-31	1	China Electronics Co., Ltd	China Electronic Information Industry Group Co., Ltd.	2	2	100
000032	2019-12-31	1	China Electronics Import and Export Co., Ltd.	China Electronics Co., Ltd	1	2	100
000032	2019-12-31	1	China Zhongdian International Information Service Co., Ltd.	China Electronics Co., Ltd	1	2	100
000032	2019-12-31	1	China Electric Power Gold Investment Holdings Co., Ltd.	China Electronics Co., Ltd	1	2	100
000032	2019-12-31	2	China Electric Power Gold Investment Holdings Co., Ltd.	China Electronics Import and Export Co., Ltd.	1	1
000032	2019-12-31	2	People's Life Insurance Co., Ltd. - Universal - Personal Insurance Universal	People's Life Insurance Co., Ltd. - Dividend - Personal Insurance Dividend	1	1
000032	2019-12-31	2	People's Life Insurance Co., Ltd. - Universal - Personal Insurance Universal	People's Life Insurance Co., Ltd. - Dividend - Group Insurance Dividend	1	1
000032	2019-12-31	2	People's Life Insurance Co., Ltd. - Universal - Personal Insurance Universal	People's Life Insurance Co., Ltd. - Own funds	1	1
000032	2019-12-31	2	People's Life Insurance Co., Ltd. - Dividend - Personal Insurance Dividend	People's Life Insurance Co., Ltd. - Dividend - Group Insurance Dividend	1	1
000032	2019-12-31	2	People's Life Insurance Co., Ltd. - Dividend - Personal Insurance Dividend	People's Life Insurance Co., Ltd. - Own funds	1	1
000032	2019-12-31	2	People's Life Insurance Co., Ltd. - Dividend - Group Insurance Dividend	People's Life Insurance Co., Ltd. - Own funds	1	1
000032	2020-12-31	1	China Electronic Information Industry Group Co., Ltd.	State-owned Assets Supervision and Administration Commission of the State Council	2	2	100
000032	2020-12-31	1	China Electronics Co., Ltd	China Electronic Information Industry Group Co., Ltd.	2	2	100
000032	2020-12-31	1	China Electric Power Gold Investment Holdings Co., Ltd.	China Electronic Information Industry Group Co., Ltd.	1	2	100
000032	2020-12-31	1	China Zhongdian International Information Service Co., Ltd.	China Electronics Co., Ltd	1	2	100
000032	2020-12-31	1	China Electronics Import and Export Co., Ltd.	China Electronics Co., Ltd	1	2	100
000032	2020-12-31	2	China Electric Power Gold Investment Holdings Co., Ltd.	China Zhongdian International Information Service Co., Ltd.	1	1
000032	2020-12-31	2	China Electric Power Gold Investment Holdings Co., Ltd.	China Electronics Import and Export Co., Ltd.	1	1
000032	2020-12-31	2	China Zhongdian International Information Service Co., Ltd.	China Electronics Import and Export Co., Ltd.	1	1
000032	2021-12-31	1	China Electronic Information Industry Group Co., Ltd.	State-owned Assets Supervision and Administration Commission of the State Council	1	2	100
000032	2021-12-31	1	China Electronics Import and Export Co., Ltd.	China Electronics Co., Ltd	1	2	100
000032	2021-12-31	1	China Zhongdian International Information Service Co., Ltd.	China Electronics Co., Ltd	1	2	100
000032	2021-12-31	12	China Electric Power Gold Investment Holdings Co., Ltd.	China Electronic Information Industry Group Co., Ltd.	1	1	100
000032	2021-12-31	1	China Electronics Co., Ltd	China Electronic Information Industry Group Co., Ltd.	2	1	81.66
000032	2021-12-31	1	China Ruida Investment Development Group Co., Ltd.	China Electronic Information Industry Group Co., Ltd.	1	1	100
000032	2021-12-31	2	China Zhongdian International Information Service Co., Ltd.	China Electronic Information Industry Group Co., Ltd.	1	1
000032	2021-12-31	2	China Electric Power Haihe Smart Emerging Industry Investment Fund (Tianjin) Partnership (Limited Partnership)	China Electronic Information Industry Group Co., Ltd.	1	1
000032	2021-12-31	2	China Electronics Import and Export Co., Ltd.	China Electronic Information Industry Group Co., Ltd.	1	1
000032	2021-12-31	2	China Electric Power Gold Investment Holdings Co., Ltd.	China Zhongdian International Information Service Co., Ltd.	1	1
000032	2021-12-31	2	China Electric Power Haihe Smart Emerging Industry Investment Fund (Tianjin) Partnership (Limited Partnership)	China Zhongdian International Information Service Co., Ltd.	1	1
000032	2021-12-31	2	China Electronics Import and Export Co., Ltd.	China Zhongdian International Information Service Co., Ltd.	1	1
000032	2021-12-31	2	China Electric Power Haihe Smart Emerging Industry Investment Fund (Tianjin) Partnership (Limited Partnership)	China Electric Power Gold Investment Holdings Co., Ltd.	1	1
000032	2021-12-31	2	China Electronics Import and Export Co., Ltd.	China Electric Power Gold Investment Holdings Co., Ltd.	1	1
000032	2021-12-31	2	China Electronics Import and Export Co., Ltd.	China Electric Power Haihe Smart Emerging Industry Investment Fund (Tianjin) Partnership (Limited Partnership)	1	1
000032	2021-12-31	5	Hengqin Hongtu Jiaye Investment Center (Limited Partnership)	Chen Shigang	1	1
000032	2021-12-31	5	Hengqin Hongde Jiaye Investment Center (Limited Partnership)	Chen Shigang	1	1
000032	2021-12-31	5	Hengqin Hongde Jiaye Investment Center (Limited Partnership)	Hengqin Hongtu Jiaye Investment Center (Limited Partnership)	1	1
000032	2022-12-31	1	China Zhongdian International Information Service Co., Ltd.	China Electronics Co., Ltd	1	2	100
000032	2022-12-31	1	China Ruida Investment Development Group Co., Ltd.	China Electronic Information Industry Group Co., Ltd.	1	1	100
000032	2022-12-31	1	China Electronic Information Industry Group Co., Ltd.	State-owned Assets Supervision and Administration Commission of the State Council	1	2	100
000032	2022-12-31	12	China Electric Power Gold Investment Holdings Co., Ltd.	China Electronic Information Industry Group Co., Ltd.	1	1	100
000032	2022-12-31	2	China Electronics Import and Export Co., Ltd.	China Electronic Information Industry Group Co., Ltd.	1	1
000032	2022-12-31	12	China Electronics Co., Ltd	China Electronic Information Industry Group Co., Ltd.	2	1	81.66
000032	2022-12-31	12	China Electronics Import and Export Co., Ltd.	China Electronics Co., Ltd	1	2	100
000032	2022-12-31	2	China Electric Power Gold Investment Holdings Co., Ltd.	China Electronics Co., Ltd	1	2
000032	2022-12-31	2	China Electric Power Gold Investment Holdings Co., Ltd.	China Electronics Import and Export Co., Ltd.	1	1
000032	2022-12-31	5	Hengqin Hongtu Jiaye Investment Center (Limited Partnership)	Chen Shigang	1	1
000032	2022-12-31	5	Hengqin Hongde Jiaye Investment Center (Limited Partnership)	Chen Shigang	1	1
000032	2022-12-31	5	Hengqin Hongde Jiaye Investment Center (Limited Partnership)	Hengqin Hongtu Jiaye Investment Center (Limited Partnership)	1	1
000032	2023-12-31	2	China Electric Power Gold Investment Holdings Co., Ltd.	China Ruida Investment Development Group Co., Ltd.	1	1
000032	2023-12-31	2	China Electronics Import and Export Co., Ltd.	China Ruida Investment Development Group Co., Ltd.	1	1
000032	2023-12-31	1	China Zhongdian International Information Service Co., Ltd.	China Electronics Co., Ltd	1	2	100
000032	2023-12-31	5	Hengqin Hongde Jiaye Investment Center (Limited Partnership)	Hengqin Hongtu Jiaye Investment Center (Limited Partnership)	1	1
000032	2023-12-31	5	Hengqin Hongde Jiaye Investment Center (Limited Partnership)	Chen Shigang	1	1
000032	2023-12-31	5	Hengqin Hongtu Jiaye Investment Center (Limited Partnership)	Chen Shigang	1	1
000032	2023-12-31	2	China Electric Power Gold Investment Holdings Co., Ltd.	China Electronics Import and Export Co., Ltd.	1	1
000032	2023-12-31	2	China Electronics Import and Export Co., Ltd.	China Electronic Information Industry Group Co., Ltd.	1	1
000032	2023-12-31	12	China Electric Power Gold Investment Holdings Co., Ltd.	China Electronic Information Industry Group Co., Ltd.	1	1	100
000032	2023-12-31	1	China Electronic Information Industry Group Co., Ltd.	State-owned Assets Supervision and Administration Commission of the State Council	1	2	100
000032	2023-12-31	1	China Electronics Import and Export Co., Ltd.	China Electronics Co., Ltd	1	2	100
000032	2023-12-31	1	China Electronics Co., Ltd	China Electronic Information Industry Group Co., Ltd.	2	1	81.66
000032	2023-12-31	12	China Ruida Investment Development Group Co., Ltd.	China Electronic Information Industry Group Co., Ltd.	1	1	100
000032	2023-12-31	2	China Zhongdian International Information Service Co., Ltd.	China Electronic Information Industry Group Co., Ltd.	1	1
000032	2023-12-31	2	China Electric Power Gold Investment Holdings Co., Ltd.	China Zhongdian International Information Service Co., Ltd.	1	1
000032	2023-12-31	2	China Electronics Import and Export Co., Ltd.	China Zhongdian International Information Service Co., Ltd.	1	1
000032	2023-12-31	2	China Ruida Investment Development Group Co., Ltd.	China Zhongdian International Information Service Co., Ltd.	1	1
000033	2013-12-31	1	Shenzhen Guangyao Real Estate Group Co., Ltd.	Guo Yaoming	2	2	85
000033	2013-12-31	1	Shenzhen Hanming Investment Co., Ltd.	Shenzhen Guangyao Real Estate Group Co., Ltd.	1	2	100
000033	2013-12-31	1	Shenzhen Guangyao Real Estate Group Co., Ltd.	Huizhou Xinlai Group Co., Ltd.	2	2	15
000033	2013-12-31	1	Huizhou Xinlai Group Co., Ltd.	Yang Zhengu	2	2	100
000033	2014-12-31	1	Huizhou Xinlai Group Co., Ltd.	Yang Zhengu	2	2	100
000033	2014-12-31	1	Shenzhen Guangyao Real Estate Group Co., Ltd.	Huizhou Xinlai Group Co., Ltd.	2	2	15
000033	2014-12-31	1	Shenzhen Guangyao Real Estate Group Co., Ltd.	Guo Yaoming	2	2	85
000033	2014-12-31	1	Shenzhen Hanming Investment Co., Ltd.	Shenzhen Guangyao Real Estate Group Co., Ltd.	1	2	100
000033	2015-12-31	0	Shenzhen Hanming Investment Co., Ltd.	0	1
000033	2016-12-31	2	Shenzhen Great Wall Huili No. 6 Special Investment Enterprise (Limited Partnership)	Rongtong Capital Wealth - Industrial Bank - Rongtong Capital Great Wall Huili Mergers and Acquisitions No. 1 Special Asset Management Plan	1	1
000033	2016-12-31	2	Shenzhen Great Wall Huili No. 6 Special Investment Enterprise (Limited Partnership)	Shenzhen Great Wall Huili Asset Management Co., Ltd.	1	1
000033	2016-12-31	2	Rongtong Capital Wealth - Industrial Bank - Rongtong Capital Great Wall Huili Mergers and Acquisitions No. 1 Special Asset Management Plan	Shenzhen Great Wall Huili Asset Management Co., Ltd.	1	1
000034	2013-12-31	1	China Sigma Co., Ltd.	Deep Sea Hong Investment	1	2	29.89
000034	2013-12-31	1	China Sigma Co., Ltd.	Bandung Real Estate	1	2	19.93
000034	2013-12-31	1	China Sigma Co., Ltd.	Tiantianyuan Investment	1	2	20.3
000034	2013-12-31	1	China Sigma Co., Ltd.	Jin Yinghe Investment	1	2	19.93
000034	2013-12-31	1	Deep Sea Hong Investment	Wang Xiaoyan	2	2	80
000034	2013-12-31	1	Bandung Real Estate	Wang Xiaoyan	2	2	6.9
000034	2013-12-31	1	Tiantianyuan Investment	Wang Xiaoyan	2	2	30
000034	2013-12-31	1	Jin Yinghe Investment	Wang Xiaoyan	2	2	47
000034	2013-12-31	1	Tiantianyuan Investment	Jin Yinghe Investment	2	2	40
000034	2013-12-31	2	Shenzhen Bao'an District Investment Management Co., Ltd.	China Baoan Group Co., Ltd.	1	1
000034	2013-12-31	2	China Resources Shenzhen Investment Trust Co., Ltd.	Shenzhen Shenguo Investment Industrial Development Co., Ltd.	1	1
000034	2014-12-31	1	Bandung Real Estate	Wang Xiaoyan	2	2	6.9
000034	2014-12-31	1	China Sigma Co., Ltd.	Deep Sea Hong Investment	1	2	29.89
000034	2014-12-31	1	China Sigma Co., Ltd.	Bandung Real Estate	1	2	19.93
000034	2014-12-31	1	China Sigma Co., Ltd.	Tiantianyuan Investment	1	2	20.3
000034	2014-12-31	1	China Sigma Co., Ltd.	Jin Yinghe Investment	1	2	19.93
000034	2014-12-31	1	Deep Sea Hong Investment	Wang Xiaoyan	2	2	80
000034	2014-12-31	1	Tiantianyuan Investment	Wang Xiaoyan	2	2	30
000034	2014-12-31	1	Jin Yinghe Investment	Wang Xiaoyan	2	2	47
000034	2014-12-31	1	Tiantianyuan Investment	Jin Yinghe Investment	2	2	40
000034	2014-12-31	2	Shenzhen Bao'an District Investment Management Co., Ltd.	China Baoan Group Co., Ltd.	1	1
000034	2014-12-31	2	China Resources Shenzhen Investment Trust Co., Ltd.	Shenzhen Shenguo Investment Industrial Development Co., Ltd.	1	1
000034	2015-12-31	1	China Sigma Co., Ltd.	Beijing Shenhaihong Investment Consultant Co., Ltd.	1	2	29.89
000034	2015-12-31	1	China Sigma Co., Ltd.	Jilin Bandung Real Estate Co., Ltd.	1	2	19.93
000034	2015-12-31	1	China Sigma Co., Ltd.	Beijing Tiandiyuan Investment Management Co., Ltd.	1	2	20.3
000034	2015-12-31	1	China Sigma Co., Ltd.	Beijing Jinyinghe Investment Consulting Co., Ltd.	1	2	19.93
000034	2015-12-31	1	Beijing Shenhaihong Investment Consultant Co., Ltd.	Wang Xiaoyan	2	2	80
000034	2015-12-31	1	Beijing Tiandiyuan Investment Management Co., Ltd.	Wang Xiaoyan	2	2	30
000034	2015-12-31	1	Beijing Jinyinghe Investment Consulting Co., Ltd.	Wang Xiaoyan	2	2	52
000034	2015-12-31	1	Jilin Bandung Real Estate Co., Ltd.	Wang Xiaoyan	2	2	6.9
000034	2015-12-31	1	Beijing Tiandiyuan Investment Management Co., Ltd.	Beijing Jinyinghe Investment Consulting Co., Ltd.	2	2	40
000034	2015-12-31	1	China Sigma Co., Ltd.	Zhejiang Ruihe Investment Co., Ltd.	1	1	9.96
000034	2016-12-31	2	Wang Xiaoyan	China Sigma Co., Ltd.	1	1
000034	2016-12-31	5	CITIC Construction Investment Fund - CITIC Securities - CITIC Construction Investment Fund Fixed Increase No. 16 Asset Management Plan	Guo Wei	1	1
000034	2017-12-31	2	Wang Xiaoyan	China Sigma Co., Ltd.	1	1
000034	2017-12-31	5	CITIC Construction Investment Fund - CITIC Securities - CITIC Construction Investment Fund Fixed Increase No. 16 Asset Management Plan	Guo Wei	1	1
000034	2018-12-31	2	Wang Xiaoyan	China Sigma Co., Ltd.	1	1
000034	2018-12-31	5	CITIC Construction Investment Fund - CITIC Securities - CITIC Construction Investment Fund Fixed Increase No. 16 Asset Management Plan	Guo Wei	1	1
000034	2019-12-31	2	China Sigma Co., Ltd.	Wang Xiaoyan	1	1
000034	2019-12-31	5	CITIC Construction Investment Fund - CITIC Securities - CITIC Construction Investment Fund Fixed Increase No. 16 Asset Management Plan	Guo Wei	1	1
000034	2020-12-31	2	China Sigma Co., Ltd.	Wang Xiaoyan	1	1
000034	2020-12-31	5	CITIC Construction Investment Fund - CITIC Securities - CITIC Construction Investment Fund Fixed Increase No. 16 Asset Management Plan	Guo Wei	1	1
000034	2021-12-31	2	Wang Xiaoyan	China Sigma Co., Ltd.	1	1
000034	2021-12-31	5	Guo Wei	CITIC Construction Investment Fund - CITIC Securities - CITIC Construction Investment Fund Fixed Increase No. 16 Asset Management Plan	1	1
000034	2022-12-31	2	Wang Xiaoyan	China Sigma Co., Ltd.	1	1
000034	2023-12-31	5	Mingshi Partner Private Equity Fund Management (Zhuhai) Co., Ltd. - Mingshi Partner Preferred No. 10 Private Equity Securities Investment Fund	Shenzhou Digital Group Co., Ltd. - Employee Shareholding Plan for 2022	1	1
000034	2023-12-31	2	Wang Xiaoyan	China Sigma Co., Ltd.	1	1
000035	2013-12-31	5	Shenzhen Branch of Shanghai Pudong Development Bank Co., Ltd.	Shanghai Pudong Development Bank Guangzhou Branch	1	1
000035	2014-12-31	15	Nantong Qianchuang Investment Co., Ltd.	Yan Shengjun	1	1	90
000035	2014-12-31	1	Nantong Kunde Investment Co., Ltd.	Mao Hongju	1	2	10
000035	2014-12-31	15	Nantong Kunde Investment Co., Ltd.	Yan Shengjun	1	1	90
000035	2014-12-31	1	Nantong Qianchuang Investment Co., Ltd.	Mao Hongju	1	2	10
000035	2014-12-31	5	Nantong Qianchuang Investment Co., Ltd.	Nantong Kunde Investment Co., Ltd.	1	1
000035	2015-12-31	6	Mao Hongju	Yan Shengjun	2	1
000035	2015-12-31	5	Nantong Qianchuang Investment Co., Ltd.	Nantong Kunde Investment Co., Ltd.	1	1
000035	2015-12-31	1	Nantong Kunde Investment Co., Ltd.	Mao Hongju	1	2	10
000035	2015-12-31	1	Nantong Qianchuang Investment Co., Ltd.	Mao Hongju	1	2	10
000035	2015-12-31	15	Nantong Qianchuang Investment Co., Ltd.	Yan Shengjun	1	1	90
000035	2015-12-31	15	Nantong Kunde Investment Co., Ltd.	Yan Shengjun	1	1	90
000035	2016-12-31	5	Nantong Qianchuang Investment Co., Ltd.	Nantong Kunde Investment Co., Ltd.	1	1
000035	2016-12-31	6	Mao Hongju	Yan Shengjun	2	1
000035	2016-12-31	15	Nantong Qianchuang Investment Co., Ltd.	Yan Shengjun	1	1	90
000035	2016-12-31	15	Nantong Kunde Investment Co., Ltd.	Yan Shengjun	1	1	90
000035	2016-12-31	1	Nantong Qianchuang Investment Co., Ltd.	Mao Hongju	1	2	10
000035	2016-12-31	1	Nantong Kunde Investment Co., Ltd.	Mao Hongju	1	2	10
000035	2016-12-31	5	Yan Shengjun	China Tianyu Co., Ltd. - Phase 1 Employee Shareholding Plan	1	1
000035	2016-12-31	5	Nantong Qianchuang Investment Co., Ltd.	China Tianyu Co., Ltd. - Phase 1 Employee Shareholding Plan	1	1
000035	2016-12-31	5	Nantong Kunde Investment Co., Ltd.	China Tianyu Co., Ltd. - Phase 1 Employee Shareholding Plan	1	1
000035	2017-12-31	15	Nantong Qianchuang Investment Co., Ltd.	Yan Shengjun	1	1	90
000035	2017-12-31	6	Yan Shengjun	Mao Hongju	1	2
000035	2017-12-31	15	Nantong Kunde Investment Co., Ltd.	Yan Shengjun	1	1	90
000035	2017-12-31	5	Yan Shengjun	China Tianyu Co., Ltd. - Phase 1 Employee Shareholding Plan	1	1
000035	2017-12-31	5	Nantong Kunde Investment Co., Ltd.	China Tianyu Co., Ltd. - Phase 1 Employee Shareholding Plan	1	1
000035	2017-12-31	5	Nantong Qianchuang Investment Co., Ltd.	China Tianyu Co., Ltd. - Phase 1 Employee Shareholding Plan	1	1
000035	2017-12-31	5	Nantong Qianchuang Investment Co., Ltd.	Nantong Kunde Investment Co., Ltd.	1	1
000035	2017-12-31	1	Nantong Kunde Investment Co., Ltd.	Mao Hongju	1	2	10
000035	2017-12-31	1	Nantong Qianchuang Investment Co., Ltd.	Mao Hongju	1	2	10
000035	2018-12-31	15	Nantong Kunde Investment Co., Ltd.	Yan Shengjun	1	1	90
000035	2018-12-31	15	Nantong Qianchuang Investment Co., Ltd.	Yan Shengjun	1	1	90
000035	2018-12-31	1	Nantong Qianchuang Investment Co., Ltd.	Mao Hongju	1	2	10
000035	2018-12-31	1	Nantong Kunde Investment Co., Ltd.	Mao Hongju	1	2	10
000035	2018-12-31	5	Nantong Qianchuang Investment Co., Ltd.	Nantong Kunde Investment Co., Ltd.	1	1
000035	2019-12-31	15	Nantong Qianchuang Investment Co., Ltd.	Yan Shengjun	1	1	90
000035	2019-12-31	1	Nantong Qianchuang Investment Co., Ltd.	Mao Hongju	1	2	10
000035	2019-12-31	15	Nantong Kunde Investment Co., Ltd.	Yan Shengjun	1	1	90
000035	2019-12-31	1	Nantong Kunde Investment Co., Ltd.	Mao Hongju	1	2	10
000035	2019-12-31	5	Nantong Kunde Investment Co., Ltd.	Nantong Qianchuang Investment Co., Ltd.	1	1
000035	2019-12-31	5	China Ping An Life Insurance Co., Ltd.	Shanghai Zhongping Guoyu M&A Equity Investment Fund Partnership (Limited Partnership)	1	1
000035	2019-12-31	6	Yan Shengjun	Mao Hongju	1	2
000035	2020-12-31	1	Nantong Qianchuang Investment Co., Ltd.	Mao Hongju	1	2	10
000035	2020-12-31	1	Nantong Kunde Investment Co., Ltd.	Mao Hongju	1	2	10
000035	2020-12-31	15	Nantong Qianchuang Investment Co., Ltd.	Yan Shengjun	1	1	90
000035	2020-12-31	15	Nantong Kunde Investment Co., Ltd.	Yan Shengjun	1	1	90
000035	2020-12-31	5	Nantong Kunde Investment Co., Ltd.	Nantong Qianchuang Investment Co., Ltd.	1	1
000035	2020-12-31	5	China Ping An Life Insurance Co., Ltd.	Shanghai Zhongping Guoyu M&A Equity Investment Fund Partnership (Limited Partnership)	1	1
000035	2021-12-31	5	China Ping An Life Insurance Co., Ltd.	Shanghai Zhongping Guoyu M&A Equity Investment Fund Partnership (Limited Partnership)	1	1
000035	2021-12-31	5	Nantong Kunde Investment Co., Ltd.	Nantong Qianchuang Investment Co., Ltd.	1	1
000035	2021-12-31	15	Nantong Kunde Investment Co., Ltd.	Yan Shengjun	1	1	90
000035	2021-12-31	15	Nantong Qianchuang Investment Co., Ltd.	Yan Shengjun	1	1	90
000035	2021-12-31	1	Nantong Kunde Investment Co., Ltd.	Mao Hongju	1	2	10
000035	2021-12-31	1	Nantong Qianchuang Investment Co., Ltd.	Mao Hongju	1	2	10
000035	2021-12-31	6	Yan Shengjun	Mao Hongju	1	2
000035	2022-12-31	15	Nantong Qianchuang Investment Co., Ltd.	Yan Shengjun	1	1	90
000035	2022-12-31	15	Nantong Kunde Investment Co., Ltd.	Yan Shengjun	1	1	90
000035	2022-12-31	5	Nantong Kunde Investment Co., Ltd.	Nantong Qianchuang Investment Co., Ltd.	1	1
000035	2022-12-31	5	China Ping An Life Insurance Co., Ltd.	Shanghai Zhongping Guoyu M&A Equity Investment Fund Partnership (Limited Partnership)	1	1
000035	2022-12-31	1	Nantong Qianchuang Investment Co., Ltd.	Mao Hongju	1	2	10
000035	2022-12-31	1	Nantong Kunde Investment Co., Ltd.	Mao Hongju	1	2	10
000035	2023-12-31	15	Nantong Qianchuang Investment Co., Ltd.	Yan Shengjun	1	1	90
000035	2023-12-31	1	Nantong Kunde Investment Co., Ltd.	Mao Hongju	1	2	10
000035	2023-12-31	1	Nantong Qianchuang Investment Co., Ltd.	Mao Hongju	1	2	10
000035	2023-12-31	5	China Ping An Life Insurance Co., Ltd.	Shanghai Zhongping Guoyu M&A Equity Investment Fund Partnership (Limited Partnership)	1	1
000035	2023-12-31	5	Nantong Kunde Investment Co., Ltd.	Nantong Qianchuang Investment Co., Ltd.	1	1
000035	2023-12-31	15	Nantong Kunde Investment Co., Ltd.	Yan Shengjun	1	1	90
000036	2013-12-31	1	Hualian Development Group Co., Ltd	Hangzhou Jinjiang Group Co., Ltd	1	2	20.89
000036	2014-12-31	1	Hualian Development Group Co., Ltd	Hangzhou Jinjiang Group Co., Ltd	1	2	20.89
000036	2015-12-31	1	Hualian Development Group Co., Ltd	Hangzhou Jinjiang Group Co., Ltd	1	2	20.89
000036	2016-12-31	1	Hualian Development Group Co., Ltd	Hangzhou Jinjiang Group Co., Ltd	1	2	20.89
000036	2017-12-31	1	Hualian Development Group Co., Ltd	Hangzhou Jinjiang Group Co., Ltd	1	2	20.89
000036	2018-12-31	1	Hualian Development Group Co., Ltd	Hangzhou Jinjiang Group Co., Ltd	1	2	20.89
000036	2019-12-31	1	Hualian Development Group Co., Ltd	Hangzhou Jinjiang Group Co., Ltd	1	2	26.76
000036	2020-12-31	1	Hualian Development Group Co., Ltd	Hangzhou Jinjiang Group Co., Ltd	1	2	26.7552
000036	2020-12-31	1	Hualian Development Group Co., Ltd	Henan Fuxin Investment Co., Ltd.	1	2	16.7117
000036	2020-12-31	1	Hualian Development Group Co., Ltd	Overseas Chinese City Group Co., Ltd	1	2	12.0842
000036	2020-12-31	1	Hualian Development Group Co., Ltd	Chang'an International Trust Co., Ltd. (held on behalf of Zhejiang Kangrui)	1	2	10.2196
000036	2020-12-31	1	Hualian Development Group Co., Ltd	Industrial Industry Retired Cadre Service Center of Shandong Provincial Department of Industry and Information Technology	1	2	6.2898
000036	2020-12-31	1	Hualian Development Group Co., Ltd	Industrial Development Promotion Center of Heilongjiang Province	1	2	5.5181
000036	2020-12-31	1	Hualian Development Group Co., Ltd	Sichuan Shulian Co., Ltd.	1	2	3.6312
000036	2020-12-31	1	Hualian Development Group Co., Ltd	Secretariat of Hubei Textile Industry Association	1	2	3.3108
000036	2020-12-31	1	Hualian Development Group Co., Ltd	Jiangsu Suhao Asset Management Group Co., Ltd.	1	2	3.1858
000036	2020-12-31	1	Hualian Development Group Co., Ltd	Liaoning Textile and Garment Association	1	2	3.1612
000036	2020-12-31	1	Hualian Development Group Co., Ltd	Shenzhen Textile (Group) Co., Ltd.	1	2	2.8694
000036	2020-12-31	1	Hualian Development Group Co., Ltd	Small and Medium Enterprise Service Center of Xinjiang Uygur Autonomous Region (Technology Innovation Service Center of Xinjiang Uygur Autonomous Region)	1	2	2.6096
000036	2020-12-31	1	Hualian Development Group Co., Ltd	Beijing Fashion Holdings Limited Liability Company	1	2	2.382
000036	2020-12-31	1	Hualian Development Group Co., Ltd	China Textile Machinery (Group) Co., Ltd.	1	2	1.2707
000036	2020-12-31	1	Hangzhou Jinjiang Group Co., Ltd	Yu Zhenggang ULZ 006293 000036	2	2	63.29
000036	2020-12-31	1	Hangzhou Jinjiang Group Co., Ltd	Zhejiang Hengjia Holdings Co., Ltd	2	2	36.71
000036	2020-12-31	1	Zhejiang Hengjia Holdings Co., Ltd	Yu Xuefeng	2	2	100
000036	2021-12-31	1	Hualian Development Group Co., Ltd	Secretariat of Hubei Textile Industry Association	1	2	3.3108
000036	2021-12-31	1	Hualian Development Group Co., Ltd	Sichuan Shulian Co., Ltd.	1	2	3.6312
000036	2021-12-31	1	Hualian Development Group Co., Ltd	Industrial Development Promotion Center of Heilongjiang Province	1	2	5.5181
000036	2021-12-31	1	Hualian Development Group Co., Ltd	Industrial Industry Retired Cadre Service Center of Shandong Provincial Department of Industry and Information Technology	1	2	6.2898
000036	2021-12-31	1	Hualian Development Group Co., Ltd	Liaoning Textile and Garment Association	1	2	3.1612
000036	2021-12-31	1	Hualian Development Group Co., Ltd	Beijing Fashion Holdings Limited Liability Company	1	2	2.382
000036	2021-12-31	1	Hualian Development Group Co., Ltd	Small and Medium Enterprise Service Center of Xinjiang Uygur Autonomous Region (Technology Innovation Service Center of Xinjiang Uygur Autonomous Region)	1	2	2.6096
000036	2021-12-31	1	Hualian Development Group Co., Ltd	Shenzhen Textile (Group) Co., Ltd.	1	2	2.8694
000036	2021-12-31	1	Hualian Development Group Co., Ltd	Henan Fuxin Investment Co., Ltd.	1	2	53.69
000036	2021-12-31	1	Henan Fuxin Investment Co., Ltd.	Shenzhen Hengyu Capital Management Co., Ltd.	2	2	100
000036	2021-12-31	1	Hualian Development Group Co., Ltd	Shenzhen Hengyu Capital Management Co., Ltd.	1	2	16.54
000036	2021-12-31	1	Shenzhen Hengyu Capital Management Co., Ltd.	Shenzhen Qinsi Education Service Co., Ltd.	2	2	1
000036	2021-12-31	1	Shenzhen Qinsi Education Service Co., Ltd.	Shenzhen Gaoze Investment Holding Co., Ltd.	2	2	100
000036	2021-12-31	1	Shenzhen Gaoze Investment Holding Co., Ltd.	Gong Zemin	2	2	99
000036	2021-12-31	1	Shenzhen Hengyu Capital Management Co., Ltd.	Gong Zemin	2	2	99
000036	2021-12-31	1	Shenzhen Gaoze Investment Holding Co., Ltd.	Liao Yiyu	2	2	1
000036	2022-12-31	1	Hualian Development Group Co., Ltd	Secretariat of Hubei Textile Industry Association	1	2	3.3108
000036	2022-12-31	1	Hualian Development Group Co., Ltd	Henan Fuxin Investment Co., Ltd.	1	2	53.69
000036	2022-12-31	1	Hualian Development Group Co., Ltd	Shenzhen Textile (Group) Co., Ltd.	1	2	2.8694
000036	2022-12-31	1	Hualian Development Group Co., Ltd	Small and Medium Enterprise Service Center of Xinjiang Uygur Autonomous Region (Technology Innovation Service Center of Xinjiang Uygur Autonomous Region)	1	2	2.6096
000036	2022-12-31	1	Hualian Development Group Co., Ltd	Beijing Fashion Holdings Limited Liability Company	1	2	2.382
000036	2022-12-31	1	Hualian Development Group Co., Ltd	Liaoning Textile and Garment Association	1	2	3.1612
000036	2022-12-31	1	Hualian Development Group Co., Ltd	Industrial Industry Retired Cadre Service Center of Shandong Provincial Department of Industry and Information Technology	1	2	6.2898
000036	2022-12-31	1	Hualian Development Group Co., Ltd	Industrial Development Promotion Center of Heilongjiang Province	1	2	5.5181
000036	2022-12-31	1	Hualian Development Group Co., Ltd	Shenzhen Hengyu Capital Management Co., Ltd.	1	2	16.54
000036	2022-12-31	1	Hualian Development Group Co., Ltd	Sichuan Shulian Co., Ltd.	1	2	3.6312
000036	2022-12-31	1	Henan Fuxin Investment Co., Ltd.	Shenzhen Hengyu Capital Management Co., Ltd.	2	2	100
000036	2022-12-31	1	Shenzhen Qinsi Education Service Co., Ltd.	Shenzhen Gaoze Investment Holding Co., Ltd.	2	2	100
000036	2022-12-31	1	Shenzhen Hengyu Capital Management Co., Ltd.	Shenzhen Qinsi Education Service Co., Ltd.	2	2	1
000036	2022-12-31	1	Shenzhen Hengyu Capital Management Co., Ltd.	Gong Zemin	2	2	99
000036	2022-12-31	1	Shenzhen Gaoze Investment Holding Co., Ltd.	Gong Zemin	2	2	99
000036	2022-12-31	1	Shenzhen Gaoze Investment Holding Co., Ltd.	Liao Yiyu	2	2	1
000036	2023-12-31	1	Shenzhen Hengyu Capital Management Co., Ltd.	Gong Zemin	2	2	99
000036	2023-12-31	1	Shenzhen Gaoze Investment Holding Co., Ltd.	Gong Zemin	2	2	99
000036	2023-12-31	1	Shenzhen Gaoze Investment Holding Co., Ltd.	Liao Yiyu	2	2	1
000036	2023-12-31	1	Shenzhen Qinsi Education Management Co., Ltd.	Shenzhen Gaoze Investment Holding Co., Ltd.	2	2	100
000036	2023-12-31	1	Shenzhen Hengyu Capital Management Co., Ltd.	Shenzhen Qinsi Education Management Co., Ltd.	2	2	1
000036	2023-12-31	1	Henan Fuxin Investment Co., Ltd.	Shenzhen Hengyu Capital Management Co., Ltd.	2	2	100
000036	2023-12-31	1	Hualian Development Group Co., Ltd	Henan Fuxin Investment Co., Ltd.	1	2	53.69
000036	2023-12-31	1	Hualian Development Group Co., Ltd	Shenzhen Hengyu Capital Management Co., Ltd.	1	2	16.54
000036	2023-12-31	1	Hualian Development Group Co., Ltd	Industrial Industry Retired Cadre Service Center of Shandong Provincial Department of Industry and Information Technology	1	2	6.2898
000036	2023-12-31	1	Hualian Development Group Co., Ltd	Industrial Development Promotion Center of Heilongjiang Province	1	2	5.5181
000036	2023-12-31	1	Hualian Development Group Co., Ltd	Sichuan Shulian Co., Ltd.	1	2	3.6312
000036	2023-12-31	1	Hualian Development Group Co., Ltd	Secretariat of Hubei Textile Industry Association	1	2	3.3108
000036	2023-12-31	1	Hualian Development Group Co., Ltd	Liaoning Textile and Garment Association	1	2	3.1612
000036	2023-12-31	1	Hualian Development Group Co., Ltd	Shenzhen Textile (Group) Co., Ltd.	1	2	2.8694
000036	2023-12-31	1	Hualian Development Group Co., Ltd	Service Center for Small and Medium Enterprises of Xinjiang Uygur Autonomous Region	1	2	2.6096
000036	2023-12-31	1	Hualian Development Group Co., Ltd	Beijing Fashion Holdings Limited Liability Company	1	2	2.382
000037	2013-12-31	1	Hong Kong South Ocean (International) Co., Ltd.	Shenzhen Energy (Hong Kong) International Co., Ltd	1	2	100
000037	2013-12-31	1	Shenzhen Energy (Hong Kong) International Co., Ltd	Shenzhen Energy Group Co., Ltd.	2	1	100
000037	2013-12-31	1	Shenzhen Energy Group Co., Ltd.	Shenzhen State-owned Assets Supervision and Administration Commission	1	2	75
000037	2013-12-31	1	Guangju Industrial Co., Ltd.	Shenzhen Guangju Energy Co., Ltd.	1	2	100
000037	2013-12-31	1	Shenzhen Guangju Energy Co., Ltd.	Shenzhen Guangju Investment Holding Co., Ltd.	2	2	57.61
000037	2013-12-31	1	Shenzhen Guangju Investment Holding Co., Ltd.	Shenzhen Kehuitong Investment Holding Co., Ltd.	2	2	46.34
000037	2013-12-31	1	Shenzhen Kehuitong Investment Holding Co., Ltd.	Shenzhen Nanshan District State-owned Assets Supervision and Administration Commission	2	2	100
000037	2013-12-31	1	Tengda Real Estate Co., Ltd	Peace Country International Limited	1	2	100
000037	2013-12-31	1	Peace Country International Limited	Li Li	2	2	100
000037	2013-12-31	1	State Grid Shenzhen Energy Development Group Co., Ltd.	Luneng Group Co., Ltd	1	2	100
000037	2013-12-31	1	Luneng Group Co., Ltd	State Grid Corporation	2	2	100
000037	2013-12-31	1	State Grid Corporation	State-owned Assets Supervision and Administration Commission of the State Council	2	2	100
000037	2013-12-31	1	Hong Kong South Ocean (International) Co., Ltd.	Shenzhen Energy Group Co., Ltd.	1	1	100
000037	2014-12-31	1	Shenzhen Guangju Investment Holding Co., Ltd.	Shenzhen Kehuitong Investment Holding Co., Ltd.	2	2	46.34
000037	2014-12-31	1	Shenzhen Kehuitong Investment Holding Co., Ltd.	Shenzhen Nanshan District State-owned Assets Supervision and Administration Commission	2	2	100
000037	2014-12-31	1	Tengda Real Estate Co., Ltd	Peace Country International Limited	1	2	100
000037	2014-12-31	1	Peace Country International Limited	Li Li	2	2	100
000037	2014-12-31	1	Ducheng Weiye Group Co., Ltd.	State Grid Corporation	2	2	100
000037	2014-12-31	1	State Grid Corporation	State-owned Assets Supervision and Administration Commission of the State Council	2	2	100
000037	2014-12-31	1	Hong Kong South Ocean (International) Co., Ltd.	Shenzhen Energy Group Co., Ltd.	1	1	100
000037	2014-12-31	1	Guangju Industrial Co., Ltd.	Shenzhen Guangju Energy Co., Ltd.	1	2	100
000037	2014-12-31	1	Shenzhen Guangju Energy Co., Ltd.	Shenzhen Guangju Investment Holding Co., Ltd.	2	2	57.61
000037	2014-12-31	1	Hong Kong South Ocean (International) Co., Ltd.	Shenzhen Energy (Hong Kong) International Co., Ltd	1	2	100
000037	2014-12-31	1	Shenzhen Energy (Hong Kong) International Co., Ltd	Shenzhen Energy Group Co., Ltd.	2	1	100
000037	2014-12-31	1	Shenzhen Energy Group Co., Ltd.	Shenzhen State-owned Assets Supervision and Administration Commission	1	2	75
000037	2014-12-31	1	Shenzhen Guoneng Trading Co., Ltd.	Ducheng Weiye Group Co., Ltd.	1	2	100
000037	2015-12-31	1	Guangju Industrial Co., Ltd.	Shenzhen Guangju Energy Co., Ltd.	1	2	100
000037	2015-12-31	1	Shenzhen Guangju Investment Holding Co., Ltd.	Shenzhen Kehuitong Investment Holding Co., Ltd.	2	2	46.34
000037	2015-12-31	1	Shenzhen Energy (Hong Kong) International Co., Ltd	Shenzhen Energy Group Co., Ltd.	2	1	100
000037	2015-12-31	1	Shenzhen Guangju Energy Co., Ltd.	Shenzhen Guangju Investment Holding Co., Ltd.	2	2	55.41
000037	2015-12-31	1	Shenzhen Kehuitong Investment Holding Co., Ltd.	Shenzhen Nanshan District State-owned Assets Supervision and Administration Commission	2	2	100
000037	2015-12-31	1	Shenzhen Energy Group Co., Ltd.	Shenzhen State-owned Assets Supervision and Administration Commission	1	2	75
000037	2015-12-31	1	Hong Kong South Ocean (International) Co., Ltd.	Shenzhen Energy (Hong Kong) International Co., Ltd	1	2	100
000037	2015-12-31	1	Hong Kong South Ocean (International) Co., Ltd.	Shenzhen Energy Group Co., Ltd.	1	1	100
000037	2016-12-31	1	Hong Kong South Ocean (International) Co., Ltd.	Shenzhen Energy Group Co., Ltd.	1	1	100
000037	2016-12-31	1	Shenzhen Kehuitong Investment Holding Co., Ltd.	Shenzhen Nanshan District State-owned Assets Supervision and Administration Commission	2	2	100
000037	2016-12-31	1	Shenzhen Energy Group Co., Ltd.	State-owned Assets Supervision and Administration Commission of Shenzhen Municipal People's Government	1	2	75
000037	2016-12-31	1	Hong Kong South Ocean (International) Co., Ltd.	Shenzhen Energy (Hong Kong) International Co., Ltd	1	2	100
000037	2016-12-31	1	Guangju Industrial Co., Ltd.	Shenzhen Guangju Energy Co., Ltd.	1	2	100
000037	2016-12-31	1	Shenzhen Guangju Investment Holding Co., Ltd.	Shenzhen Kehuitong Investment Holding Co., Ltd.	2	2	46.34
000037	2016-12-31	1	Shenzhen Energy (Hong Kong) International Co., Ltd	Shenzhen Energy Group Co., Ltd.	2	1	100
000037	2016-12-31	1	Shenzhen Guangju Energy Co., Ltd.	Shenzhen Guangju Investment Holding Co., Ltd.	2	2	55.54
000037	2017-12-31	1	Hong Kong South Ocean (International) Co., Ltd.	Shenzhen Energy (Hong Kong) International Co., Ltd	1	2	100
000037	2017-12-31	1	Shenzhen Energy Group Co., Ltd.	Shenzhen State-owned Assets Supervision and Administration Commission	1	2	75
000037	2017-12-31	1	Shenzhen Guangju Industrial Co., Ltd.	Shenzhen Guangju Energy Co., Ltd.	1	1	100
000037	2017-12-31	1	Shenzhen Guangju Energy Co., Ltd.	Shenzhen Guangju Investment Holdings (Group) Co., Ltd.	1	2	55.54
000037	2017-12-31	1	Shenzhen Guangju Investment Holdings (Group) Co., Ltd.	Shenzhen Kehuitong Investment Holding Co., Ltd.	2	2	46.34
000037	2017-12-31	1	Shenzhen Kehuitong Investment Holding Co., Ltd.	State-owned Assets Management Committee of Nanshan District, Shenzhen	2	2	100
000037	2017-12-31	1	Shenzhen Energy (Hong Kong) International Co., Ltd	Shenzhen Energy Group Co., Ltd.	2	1	100
000037	2018-12-31	1	Shenzhen Energy Group Co., Ltd.	Shenzhen State-owned Assets Supervision and Administration Commission	1	2	75
000037	2018-12-31	1	Shenzhen Energy (Hong Kong) International Co., Ltd	Shenzhen Energy Group Co., Ltd.	2	1	100
000037	2018-12-31	1	Hong Kong South Ocean (International) Co., Ltd.	Shenzhen Energy (Hong Kong) International Co., Ltd	1	2	100
000037	2018-12-31	1	Shenzhen Kehuitong Investment Holding Co., Ltd.	State-owned Assets Supervision and Administration Commission of Nanshan District, Shenzhen	2	2	100
000037	2018-12-31	1	Shenzhen Guangju Investment Holdings (Group) Co., Ltd.	Shenzhen Kehuitong Investment Holding Co., Ltd.	2	2	46.34
000037	2018-12-31	1	Shenzhen Guangju Energy Co., Ltd.	Shenzhen Guangju Investment Holdings (Group) Co., Ltd.	2	2	55.54
000037	2018-12-31	1	Shenzhen Guangju Industrial Co., Ltd.	Shenzhen Guangju Energy Co., Ltd.	1	2	100
000037	2018-12-31	1	Hong Kong South Ocean (International) Co., Ltd.	Shenzhen Energy Group Co., Ltd.	1	1	100
000037	2019-12-31	1	Shenzhen Energy Group Co., Ltd.	Shenzhen Capital Operation Group Co., Ltd.	1	2	75
000037	2019-12-31	1	Shenzhen Guangju Industrial Co., Ltd.	Shenzhen Guangju Energy Co., Ltd.	1	2	100
000037	2019-12-31	1	Shenzhen Guangju Energy Co., Ltd.	Shenzhen Guangju Investment Holdings (Group) Co., Ltd.	2	2	55.54
000037	2019-12-31	1	Shenzhen Guangju Investment Holdings (Group) Co., Ltd.	Shenzhen Kehuitong Investment Holding Co., Ltd.	2	2	46.34
000037	2019-12-31	1	Shenzhen Kehuitong Investment Holding Co., Ltd.	Shenzhen Nanshan District State-owned Assets Supervision Administration	2	2	100
000037	2019-12-31	1	Hong Kong South Ocean (International) Co., Ltd.	Shenzhen Energy (Hong Kong) International Co., Ltd	1	2	100
000037	2019-12-31	1	Shenzhen Capital Operation Group Co., Ltd.	State-owned Assets Supervision and Administration Commission of Shenzhen Municipal People's Government	2	2	100
000037	2019-12-31	1	Shenzhen Energy (Hong Kong) International Co., Ltd	Shenzhen Energy Group Co., Ltd.	2	1	100
000037	2019-12-31	1	Hong Kong South Ocean (International) Co., Ltd.	Shenzhen Energy Group Co., Ltd.	1	1	100
000037	2020-12-31	1	Hong Kong South Ocean (International) Co., Ltd.	Shenzhen Energy Group Co., Ltd.	1	1	100
000037	2020-12-31	1	Shenzhen Capital Operation Group Co., Ltd.	State-owned Assets Supervision and Administration Commission of Shenzhen Municipal People's Government	2	2	100
000037	2020-12-31	1	Shenzhen Energy Group Co., Ltd.	Shenzhen Capital Operation Group Co., Ltd.	1	2	75
000037	2020-12-31	1	Shenzhen Energy (Hong Kong) International Co., Ltd	Shenzhen Energy Group Co., Ltd.	2	1	100
000037	2020-12-31	1	Hong Kong South Ocean (International) Co., Ltd.	Shenzhen Energy (Hong Kong) International Co., Ltd	1	2	100
000037	2020-12-31	1	Shenzhen Shenhuitong Investment Holding Co., Ltd.	Shenzhen Nanshan District State-owned Assets Supervision Administration	2	2	100
000037	2020-12-31	1	Shenzhen Huitong Financial Control Fund Investment Co., Ltd.	Shenzhen Nanshan District State-owned Assets Supervision Administration	2	2	100
000037	2020-12-31	1	Shenzhen Kehuitong Investment Holding Co., Ltd.	Shenzhen Shenhuitong Investment Holding Co., Ltd.	2	2	100
000037	2020-12-31	1	Shenzhen Guangju Investment Holdings (Group) Co., Ltd.	Shenzhen Kehuitong Investment Holding Co., Ltd.	2	2	46.34
000037	2020-12-31	1	Shenzhen Guangju Investment Holdings (Group) Co., Ltd.	Shenzhen Huitong Financial Control Fund Investment Co., Ltd.	2	2	22.3
000037	2020-12-31	1	Shenzhen Guangju Energy Co., Ltd.	Shenzhen Guangju Investment Holdings (Group) Co., Ltd.	2	2	55.54
000037	2020-12-31	1	Shenzhen Guangju Industrial Co., Ltd.	Shenzhen Guangju Energy Co., Ltd.	1	2	100
000037	2021-12-31	1	Shenzhen Guangju Industrial Co., Ltd.	Shenzhen Guangju Energy Co., Ltd.	1	2	100
000037	2021-12-31	1	Shenzhen Guangju Energy Co., Ltd.	Shenzhen Guangju Investment Holdings (Group) Co., Ltd.	2	2	55.54
000037	2021-12-31	1	Shenzhen Guangju Investment Holdings (Group) Co., Ltd.	Shenzhen Huitong Financial Control Fund Investment Co., Ltd.	2	2	22.3
000037	2021-12-31	1	Shenzhen Guangju Investment Holdings (Group) Co., Ltd.	Shenzhen Kehuitong Investment Holding Co., Ltd.	2	2	46.34
000037	2021-12-31	1	Shenzhen Kehuitong Investment Holding Co., Ltd.	Shenzhen Shenhuitong Investment Holding Co., Ltd.	2	2	100
000037	2021-12-31	1	Shenzhen Huitong Financial Control Fund Investment Co., Ltd.	Shenzhen Nanshan District State-owned Assets Supervision Administration	2	2	100
000037	2021-12-31	1	Shenzhen Shenhuitong Investment Holding Co., Ltd.	Shenzhen Nanshan District State-owned Assets Supervision Administration	2	2	100
000037	2021-12-31	1	Hong Kong South Ocean (International) Co., Ltd.	Shenzhen Energy (Hong Kong) International Co., Ltd	1	2	100
000037	2021-12-31	1	Shenzhen Energy (Hong Kong) International Co., Ltd	Shenzhen Energy Group Co., Ltd.	2	1	100
000037	2021-12-31	1	Shenzhen Energy Group Co., Ltd.	Shenzhen Capital Operation Group Co., Ltd.	1	2	75
000037	2021-12-31	1	Shenzhen Capital Operation Group Co., Ltd.	State-owned Assets Supervision and Administration Commission of Shenzhen Municipal People's Government	2	2	100
000037	2021-12-31	1	Hong Kong South Ocean (International) Co., Ltd.	Shenzhen Energy Group Co., Ltd.	1	1	100
000037	2022-12-31	1	Shenzhen Capital Operation Group Co., Ltd.	State-owned Assets Supervision and Administration Commission of Shenzhen Municipal People's Government	2	2	100
000037	2022-12-31	1	Shenzhen Energy Group Co., Ltd.	Shenzhen Capital Operation Group Co., Ltd.	1	2	75
000037	2022-12-31	1	Shenzhen Energy (Hong Kong) International Co., Ltd	Shenzhen Energy Group Co., Ltd.	2	1	100
000037	2022-12-31	1	Hong Kong South Ocean (International) Co., Ltd.	Shenzhen Energy (Hong Kong) International Co., Ltd	1	2	100
000037	2022-12-31	1	Shenzhen Huitong Financial Control Fund Investment Co., Ltd.	Shenzhen Nanshan District State-owned Assets Supervision Administration	2	2	100
000037	2022-12-31	1	Shenzhen Shenhuitong Investment Holding Co., Ltd.	Shenzhen Nanshan District State-owned Assets Supervision Administration	2	2	100
000037	2022-12-31	1	Shenzhen Kehuitong Investment Holding Co., Ltd.	Shenzhen Shenhuitong Investment Holding Co., Ltd.	2	2	100
000037	2022-12-31	1	Shenzhen Guangju Investment Holdings (Group) Co., Ltd.	Shenzhen Huitong Financial Control Fund Investment Co., Ltd.	2	2	22.3
000037	2022-12-31	1	Shenzhen Guangju Investment Holdings (Group) Co., Ltd.	Shenzhen Kehuitong Investment Holding Co., Ltd.	2	2	46.34
000037	2022-12-31	1	Shenzhen Guangju Energy Co., Ltd.	Shenzhen Guangju Investment Holdings (Group) Co., Ltd.	2	2	55.54
000037	2022-12-31	1	Shenzhen Guangju Industrial Co., Ltd.	Shenzhen Guangju Energy Co., Ltd.	1	2	100
000037	2022-12-31	1	Hong Kong South Ocean (International) Co., Ltd.	Shenzhen Energy Group Co., Ltd.	1	1	100
000037	2023-12-31	1	Shenzhen Capital Operation Group Co., Ltd.	State-owned Assets Supervision and Administration Commission of Shenzhen Municipal People's Government	2	2	100
000037	2023-12-31	1	Shenzhen Energy Group Co., Ltd.	Shenzhen Capital Operation Group Co., Ltd.	1	2	75
000037	2023-12-31	1	Shenzhen Energy (Hong Kong) International Co., Ltd	Shenzhen Energy Group Co., Ltd.	2	1	100
000037	2023-12-31	1	Hong Kong South Ocean (International) Co., Ltd.	Shenzhen Energy (Hong Kong) International Co., Ltd	1	2	100
000037	2023-12-31	1	Hong Kong South Ocean (International) Co., Ltd.	Shenzhen Energy Group Co., Ltd.	1	1	100
000037	2023-12-31	1	Shenzhen Shenhuitong Investment Holding Co., Ltd.	State-owned Assets Bureau of Nanshan District, Shenzhen	2	2	100
000037	2023-12-31	1	Shenzhen Huitong Financial Control Fund Investment Co., Ltd.	State-owned Assets Bureau of Nanshan District, Shenzhen	2	2	100
000037	2023-12-31	1	Shenzhen Kehuitong Investment Holding Co., Ltd.	Shenzhen Shenhuitong Investment Holding Co., Ltd.	2	2	100
000037	2023-12-31	1	Shenzhen Guangju Investment Holdings (Group) Co., Ltd.	Shenzhen Huitong Financial Control Fund Investment Co., Ltd.	2	2	22.3
000037	2023-12-31	1	Shenzhen Guangju Investment Holdings (Group) Co., Ltd.	Shenzhen Kehuitong Investment Holding Co., Ltd.	2	2	46.34
000037	2023-12-31	1	Shenzhen Guangju Energy Co., Ltd.	Shenzhen Guangju Investment Holdings (Group) Co., Ltd.	2	2	55.54
000037	2023-12-31	1	Shenzhen Guangju Industrial Co., Ltd.	Shenzhen Guangju Energy Co., Ltd.	1	2	100
000038	2013-12-31	1	Qingdao Yaxing Industrial Co., Ltd.	Beijing Tianhe Zhiyuan Investment Co., Ltd.	1	2	84.37
000038	2013-12-31	1	Qingdao Yaxing Industrial Co., Ltd.	Beijing Xinze Zhiheng Investment Co., Ltd.	1	2	15.63
000038	2013-12-31	1	Beijing Tianhe Zhiyuan Investment Co., Ltd.	Jiang Jian	2	2	50.89
000038	2013-12-31	1	Beijing Tianhe Zhiyuan Investment Co., Ltd.	Zhu Lanying	2	2	49.11
000038	2013-12-31	1	Beijing Xinze Zhiheng Investment Co., Ltd.	Jiang Jian	2	2	90
000038	2013-12-31	1	Beijing Xinze Zhiheng Investment Co., Ltd.	Zhu Lanying	2	2	10
000038	2014-12-31	1	Beijing Xinze Zhiheng Investment Co., Ltd.	Jiang Jian	2	2	90
000038	2014-12-31	1	Beijing Xinze Zhiheng Investment Co., Ltd.	Zhu Lanying	2	2	10
000038	2014-12-31	1	Beijing Tianhe Zhiyuan Investment Co., Ltd.	Jiang Jian	2	2	50.89
000038	2014-12-31	1	Beijing Tianhe Zhiyuan Investment Co., Ltd.	Zhu Lanying	2	2	49.11
000038	2014-12-31	1	Qingdao Yaxing Industrial Co., Ltd.	Beijing Tianhe Zhiyuan Investment Co., Ltd.	1	2	84.37
000038	2014-12-31	1	Qingdao Yaxing Industrial Co., Ltd.	Beijing Xinze Zhiheng Investment Co., Ltd.	1	2	15.63
000038	2015-12-31	1	Beijing Xinze Zhiheng Investment Co., Ltd.	Jiang Jian	2	2	90
000038	2015-12-31	1	Beijing Xinze Zhiheng Investment Co., Ltd.	Zhu Lanying	2	2	10
000038	2015-12-31	1	Beijing Tianhe Zhiyuan Investment Co., Ltd.	Jiang Jian	2	2	50.89
000038	2015-12-31	1	Beijing Tianhe Zhiyuan Investment Co., Ltd.	Zhu Lanying	2	2	49.11
000038	2015-12-31	1	Qingdao Yaxing Industrial Co., Ltd.	Beijing Tianhe Zhiyuan Investment Co., Ltd.	1	2	84.37
000038	2015-12-31	1	Qingdao Yaxing Industrial Co., Ltd.	Beijing Xinze Zhiheng Investment Co., Ltd.	1	2	15.63
000038	2016-12-31	1	Beijing Xinze Zhiheng Investment Co., Ltd.	Jiang Jian	2	1	90
000038	2016-12-31	1	Beijing Xinze Zhiheng Investment Co., Ltd.	Zhu Lanying	2	1	10
000038	2016-12-31	1	Beijing Tianhe Zhiyuan Investment Co., Ltd.	Jiang Jian	2	1	50.89
000038	2016-12-31	1	Beijing Tianhe Zhiyuan Investment Co., Ltd.	Zhu Lanying	2	1	49.11
000038	2016-12-31	1	Qingdao Yaxing Industrial Co., Ltd.	Beijing Tianhe Zhiyuan Investment Co., Ltd.	1	2	84.37
000038	2016-12-31	1	Qingdao Yaxing Industrial Co., Ltd.	Beijing Xinze Zhiheng Investment Co., Ltd.	1	2	15.63
000038	2016-12-31	5	Qingdao Yaxing Industrial Co., Ltd.	Jiang Jian	1	1
000038	2016-12-31	5	Qingdao Yaxing Industrial Co., Ltd.	Zhu Lanying	1	1
000038	2016-12-31	5	Jiang Jian	Zhu Lanying	1	1
000038	2017-12-31	1	Qingdao Yaxing Industrial Co., Ltd.	Beijing Tianhe Zhiyuan Investment Co., Ltd.	1	2	84.37
000038	2017-12-31	1	Qingdao Yaxing Industrial Co., Ltd.	Beijing Xinze Zhiheng Investment Co., Ltd.	1	2	15.63
000038	2017-12-31	1	Beijing Tianhe Zhiyuan Investment Co., Ltd.	Jiang Jian	2	1	50.89
000038	2017-12-31	1	Beijing Tianhe Zhiyuan Investment Co., Ltd.	Zhu Lanying	2	1	49.11
000038	2017-12-31	1	Beijing Xinze Zhiheng Investment Co., Ltd.	Jiang Jian	2	1	90
000038	2017-12-31	1	Beijing Xinze Zhiheng Investment Co., Ltd.	Zhu Lanying	2	1	10
000038	2017-12-31	5	Qingdao Yaxing Industrial Co., Ltd.	Jiang Jian	1	1
000038	2017-12-31	5	Qingdao Yaxing Industrial Co., Ltd.	Zhu Lanying	1	1
000038	2017-12-31	5	Jiang Jian	Zhu Lanying	1	1
000038	2018-12-31	1	Beijing Xinze Zhiheng Investment Co., Ltd.	Zhu Lanying	2	1	10
000038	2018-12-31	1	Beijing Xinze Zhiheng Investment Co., Ltd.	Jiang Jian	2	1	90
000038	2018-12-31	1	Beijing Tianhe Zhiyuan Investment Co., Ltd.	Zhu Lanying	2	1	49.11
000038	2018-12-31	1	Beijing Tianhe Zhiyuan Investment Co., Ltd.	Jiang Jian	2	1	50.89
000038	2018-12-31	1	Qingdao Yaxing Industrial Co., Ltd.	Beijing Xinze Zhiheng Investment Co., Ltd.	1	2	15.63
000038	2018-12-31	1	Qingdao Yaxing Industrial Co., Ltd.	Beijing Tianhe Zhiyuan Investment Co., Ltd.	1	2	84.37
000038	2018-12-31	1	Qingdao Huifeng Hechang Enterprise Management Co., Ltd.	Qingdao Yaxing Industrial Co., Ltd.	1	1	65
000038	2018-12-31	5	Jiang Jian	Zhu Lanying	1	1
000038	2018-12-31	5	Qingdao Yaxing Industrial Co., Ltd.	Zhu Lanying	1	1
000038	2018-12-31	5	Qingdao Yaxing Industrial Co., Ltd.	Jiang Jian	1	1
000038	2018-12-31	5	Guo Shouming	Jiang Jian	1	1
000038	2018-12-31	5	Guo Shouming	Qingdao Yaxing Industrial Co., Ltd.	1	1
000038	2018-12-31	5	Guo Shouming	Zhu Lanying	1	1
000038	2019-12-31	1	Beijing Xinze Zhiheng Investment Co., Ltd.	Jiang Jian	2	1	90
000038	2019-12-31	5	Qingdao Yaxing Industrial Co., Ltd.	Jiang Jian	1	1
000038	2019-12-31	5	Qingdao Yaxing Industrial Co., Ltd.	Zhu Lanying	1	1
000038	2019-12-31	5	Jiang Jian	Zhu Lanying	1	1
000038	2019-12-31	1	Qingdao Huifeng Hechang Enterprise Management Co., Ltd.	Qingdao Yaxing Industrial Co., Ltd.	1	1	65
000038	2019-12-31	1	Qingdao Yaxing Industrial Co., Ltd.	Beijing Tianhe Zhiyuan Investment Co., Ltd.	1	2	84.37
000038	2019-12-31	1	Qingdao Yaxing Industrial Co., Ltd.	Beijing Xinze Zhiheng Investment Co., Ltd.	1	2	15.63
000038	2019-12-31	1	Beijing Tianhe Zhiyuan Investment Co., Ltd.	Jiang Jian	2	1	50.89
000038	2019-12-31	1	Beijing Tianhe Zhiyuan Investment Co., Ltd.	Zhu Lanying	2	1	49.11
000038	2019-12-31	1	Beijing Xinze Zhiheng Investment Co., Ltd.	Zhu Lanying	2	1	10
000038	2020-12-31	1	Beijing Xinze Zhiheng Investment Co., Ltd.	Jiang Jian	2	1	90
000038	2020-12-31	1	Beijing Xinze Zhiheng Investment Co., Ltd.	Zhu Lanying	2	1	10
000038	2020-12-31	1	Beijing Tianhe Zhiyuan Investment Co., Ltd.	Zhu Lanying	2	1	49.11
000038	2020-12-31	1	Beijing Tianhe Zhiyuan Investment Co., Ltd.	Jiang Jian	2	1	50.89
000038	2020-12-31	1	Qingdao Yaxing Industrial Co., Ltd.	Beijing Xinze Zhiheng Investment Co., Ltd.	1	2	15.62
000038	2020-12-31	1	Qingdao Yaxing Industrial Co., Ltd.	Beijing Tianhe Zhiyuan Investment Co., Ltd.	1	2	84.38
000038	2020-12-31	1	Qingdao Huifeng Hechang Enterprise Management Co., Ltd.	Qingdao Yaxing Industrial Co., Ltd.	1	1	65
000038	2020-12-31	5	Qingdao Yaxing Industrial Co., Ltd.	Jiang Jian	1	1
000038	2020-12-31	5	Qingdao Yaxing Industrial Co., Ltd.	Zhu Lanying	1	1
000038	2020-12-31	5	Zhu Lanying	Jiang Jian	1	1
000038	2021-12-31	1	Qingdao Huifeng Hechang Enterprise Management Co., Ltd.	Qingdao Yaxing Industrial Co., Ltd.	1	1	65
000038	2021-12-31	1	Qingdao Yaxing Industrial Co., Ltd.	Beijing Tianhe Zhiyuan Investment Co., Ltd.	1	2	84.38
000038	2021-12-31	1	Qingdao Yaxing Industrial Co., Ltd.	Beijing Xinze Zhiheng Investment Co., Ltd.	1	2	15.62
000038	2021-12-31	1	Beijing Tianhe Zhiyuan Investment Co., Ltd.	Jiang Jian	2	1	50.89
000038	2021-12-31	1	Beijing Xinze Zhiheng Investment Co., Ltd.	Jiang Jian	2	1	90
000038	2021-12-31	2	Qingdao Yaxing Industrial Co., Ltd.	Jiang Jian	1	1
000039	2013-12-31	1	COSCO Container Industry Co., Ltd.	Long Honour Investments Limited	1	1	100
000039	2013-12-31	1	Long Honour Investments Limited	COCO (Hong Kong) Group Limited	1	2	100
000039	2013-12-31	1	COCO (Hong Kong) Group Limited	China Ocean Shipping (Group) Corporation	2	2	100
000039	2013-12-31	1	China Ocean Shipping (Group) Corporation	State-owned Assets Supervision and Administration Commission of the State Council	2	2	100
000039	2013-12-31	1	China Merchants International (Zhongji) Investment Co., Ltd.	China Merchants International Co., Ltd.	1	2	100
000039	2013-12-31	1	China Merchants International Co., Ltd.	China Merchants Group Co., Ltd.	2	2	55.1
000039	2013-12-31	1	China Merchants Group Co., Ltd.	State-owned Assets Supervision and Administration Commission of the State Council	2	2	100
000039	2014-12-31	1	COSCO Container Industry Co., Ltd.	Long Honour Investments Limited	1	1	100
000039	2014-12-31	1	Long Honour Investments Limited	COCO (Hong Kong) Group Limited	1	2	100
000039	2014-12-31	1	COCO (Hong Kong) Group Limited	China Ocean Shipping (Group) Corporation	2	2	100
000039	2014-12-31	1	China Ocean Shipping (Group) Corporation	State-owned Assets Supervision and Administration Commission of the State Council	2	2	100
000039	2014-12-31	1	China Merchants Group Co., Ltd.	State-owned Assets Supervision and Administration Commission of the State Council	1	2	100
000039	2014-12-31	1	China Merchants International Co., Ltd.	China Merchants Group Co., Ltd.	2	1	54.62
000039	2014-12-31	1	China Merchants International (Zhongji) Investment Co., Ltd.	China Merchants International Co., Ltd.	1	2	100
000039	2015-12-31	1	China Merchants International Co., Ltd.	China Merchants Group Co., Ltd.	2	1	54.74
000039	2015-12-31	1	China Merchants Group Co., Ltd.	State-owned Assets Supervision and Administration Commission of the State Council	1	2	100
000039	2015-12-31	1	China Merchants International (Zhongji) Investment Co., Ltd.	China Merchants International Co., Ltd.	1	2	100
000039	2015-12-31	1	COSCO Container Industry Co., Ltd.	Long Honour Investments Limited	1	1	100
000039	2015-12-31	1	Long Honour Investments Limited	COCO (Hong Kong) Group Limited	1	2	100
000039	2015-12-31	1	COCO (Hong Kong) Group Limited	China Ocean Shipping (Group) Corporation	2	2	100
000039	2015-12-31	1	China Ocean Shipping (Group) Corporation	State-owned Assets Supervision and Administration Commission of the State Council	2	2	100
000039	2016-12-31	1	COSCO Container Industry Co., Ltd.	Long Honour Investments Limited	1	1	100
000039	2016-12-31	1	China Ocean Shipping Group Co., Ltd.	State-owned Assets Supervision and Administration Commission of the State Council	2	2	100
000039	2016-12-31	1	China Merchants Port Holdings Co., Ltd.	China Merchants Group Co., Ltd.	2	2	54.78
000039	2016-12-31	1	China Merchants Group Co., Ltd.	State-owned Assets Supervision and Administration Commission of the State Council	2	2	100
000039	2016-12-31	1	China Merchants International (Zhongji) Investment Co., Ltd.	China Merchants Port Holdings Co., Ltd.	1	2	100
000039	2016-12-31	1	China Shipping (Group) Corporation	China Ocean Shipping Group Co., Ltd.	2	2	100
000039	2016-12-31	1	COSCO Shipping Development Co., Ltd.	China Shipping (Group) Corporation	2	2	39.02
000039	2016-12-31	1	Zhonghai Container Transport (Hong Kong) Co., Ltd.	COSCO Shipping Development Co., Ltd.	2	2	100
000039	2016-12-31	1	Long Honour Investments Limited	Zhonghai Container Transport (Hong Kong) Co., Ltd.	1	2	100
000039	2017-12-31	0	COSCO Container Industry Co., Ltd.	0	1
000039	2018-12-31	1	China Merchants Group (Hong Kong) Limited	China Merchants Shipping Co., Ltd.	2	2	100
000039	2018-12-31	1	China Merchants Group Co., Ltd.	State-owned Assets Supervision and Administration Commission of the State Council	2	2	100
000039	2018-12-31	1	Long Honour Investments Limited	COSCO Shipping Development (Hong Kong) Limited	1	2	100
000039	2018-12-31	1	China Merchants Shipping Co., Ltd.	China Merchants Group Co., Ltd.	2	2	100
000039	2018-12-31	1	China Ocean Shipping Group Co., Ltd.	State-owned Assets Supervision and Administration Commission of the State Council	2	2	100
000039	2018-12-31	1	COSCO Container Industry Co., Ltd.	Long Honour Investments Limited	1	1	100
000039	2018-12-31	1	COSCO Shipping Development (Hong Kong) Limited	COSCO Shipping Development Co., Ltd.	2	2	100
000039	2018-12-31	1	COSCO Shipping Development Co., Ltd.	China Shipping Group Co., Ltd	2	2	39.02
000039	2018-12-31	1	China Shipping Group Co., Ltd	China Ocean Shipping Group Co., Ltd.	2	2	100
000039	2018-12-31	1	China Merchants Industrial Group Co., Ltd.	China Merchants Group (Hong Kong) Limited	2	2	100
000039	2018-12-31	1	Soares Limited	China Merchants Industrial Group Co., Ltd.	2	2	100
000039	2018-12-31	1	China Merchants International (Zhongji) Investment Co., Ltd.	Soares Limited	2	2	100
000039	2019-12-31	1	Soares Limited	China Merchants Industrial Group Co., Ltd.	2	2	100
000039	2019-12-31	1	China Shipping Group Co., Ltd	China Ocean Shipping Group Co., Ltd.	2	2	100
000039	2019-12-31	1	COSCO Shipping Development Co., Ltd.	China Shipping Group Co., Ltd	2	2	39.02
000039	2019-12-31	1	COSCO Shipping Development (Hong Kong) Limited	COSCO Shipping Development Co., Ltd.	2	2	100
000039	2019-12-31	1	COSCO Container Industry Co., Ltd.	Long Honour Investments Limited	1	1	100
000039	2019-12-31	1	China Ocean Shipping Group Co., Ltd.	State-owned Assets Supervision and Administration Commission of the State Council	2	2	100
000039	2019-12-31	1	China Merchants Shipping Co., Ltd.	China Merchants Group Co., Ltd.	2	2	100
000039	2019-12-31	1	Long Honour Investments Limited	COSCO Shipping Development (Hong Kong) Limited	1	2	100
000039	2019-12-31	1	China Merchants Group Co., Ltd.	State-owned Assets Supervision and Administration Commission of the State Council	2	2	100
000039	2019-12-31	1	China Merchants Group (Hong Kong) Limited	China Merchants Shipping Co., Ltd.	2	2	100
000039	2019-12-31	1	China Merchants International (Zhongji) Investment Co., Ltd.	Soares Limited	2	2	100
000039	2019-12-31	1	China Merchants Industrial Group Co., Ltd.	China Merchants Group (Hong Kong) Limited	2	2	100
000039	2020-12-31	1	China Merchants Group Co., Ltd.	State-owned Assets Supervision and Administration Commission of the State Council	2	2	100
000039	2020-12-31	1	China Merchants Shipping Co., Ltd.	China Merchants Group Co., Ltd.	2	2	100
000039	2020-12-31	1	China Merchants Group (Hong Kong) Limited	China Merchants Shipping Co., Ltd.	2	2	100
000039	2020-12-31	1	China Merchants Industrial Group Co., Ltd.	China Merchants Group (Hong Kong) Limited	2	2	100
000039	2020-12-31	1	Soares Limited	China Merchants Industrial Group Co., Ltd.	2	2	100
000039	2020-12-31	1	China Merchants International (Zhongji) Investment Co., Ltd.	Soares Limited	1	2	100
000039	2020-12-31	1	Shenzhen Capital Operation Group Co., Ltd.	State-owned Assets Supervision and Administration Commission of Shenzhen Municipal People's Government	1	2	100
000039	2020-12-31	1	Shenye Investment Development Co., Ltd.	Shenzhen Capital Operation Group Co., Ltd.	2	1	100
000039	2020-12-31	1	Shenzhen Capital (Hong Kong) Container Investment Co., Ltd.	Shenye Investment Development Co., Ltd.	1	2	100
000039	2021-12-31	1	China Merchants Group Co., Ltd.	State-owned Assets Supervision and Administration Commission of the State Council	2	2	100
000039	2021-12-31	1	Shenzhen Capital (Hong Kong) Container Investment Co., Ltd.	Shenye Investment Development Co., Ltd.	1	2	100
000039	2021-12-31	1	Shenye Investment Development Co., Ltd.	Shenzhen Capital Operation Group Co., Ltd.	2	1	100
000039	2021-12-31	1	Shenzhen Capital Operation Group Co., Ltd.	State-owned Assets Supervision and Administration Commission of Shenzhen Municipal People's Government	1	2	100
000039	2021-12-31	1	China Merchants International (Zhongji) Investment Co., Ltd.	Soares Limited	1	2	100
000039	2021-12-31	1	Soares Limited	China Merchants Industrial Group Co., Ltd.	2	2	100
000039	2021-12-31	1	China Merchants Industrial Group Co., Ltd.	China Merchants Group (Hong Kong) Limited	2	2	100
000039	2021-12-31	1	China Merchants Group (Hong Kong) Limited	China Merchants Shipping Co., Ltd.	2	2	100
000039	2021-12-31	1	China Merchants Shipping Co., Ltd.	China Merchants Group Co., Ltd.	2	2	100
000039	2022-12-31	1	China Merchants Group Co., Ltd.	State-owned Assets Supervision and Administration Commission of the State Council	2	2	100
000039	2022-12-31	1	China Merchants Shipping Co., Ltd.	China Merchants Group Co., Ltd.	2	2	100
000039	2022-12-31	1	China Merchants Group (Hong Kong) Limited	China Merchants Shipping Co., Ltd.	2	2	100
000039	2022-12-31	1	China Merchants Industrial Group Co., Ltd.	China Merchants Group (Hong Kong) Limited	2	2	100
000039	2022-12-31	1	Soares Limited	China Merchants Industrial Group Co., Ltd.	2	2	100
000039	2022-12-31	1	China Merchants International (Zhongji) Investment Co., Ltd.	Soares Limited	1	2	100
000039	2022-12-31	1	Shenzhen Capital Operation Group Co., Ltd.	State-owned Assets Supervision and Administration Commission of Shenzhen Municipal People's Government	1	2	100
000039	2022-12-31	1	Shenye Investment Development Co., Ltd.	Shenzhen Capital Operation Group Co., Ltd.	2	1	100
000039	2022-12-31	1	Shenzhen Capital (Hong Kong) Container Investment Co., Ltd.	Shenye Investment Development Co., Ltd.	1	2	100
000039	2023-12-31	1	Shenzhen Capital (Hong Kong) Container Investment Co., Ltd.	Shenye Capital International Co., Ltd	1	2	100
000039	2023-12-31	1	Shenye Capital International Co., Ltd	Shenzhen Capital Operation Group Co., Ltd.	2	1	100
000039	2023-12-31	1	Shenzhen Capital Operation Group Co., Ltd.	State-owned Assets Supervision and Administration Commission of Shenzhen Municipal People's Government	1	2	100
000039	2023-12-31	1	China Merchants International (Zhongji) Investment Co., Ltd.	Soares Limited	1	2	100
000039	2023-12-31	1	Soares Limited	China Merchants Industrial Group Co., Ltd.	2	2	100
000039	2023-12-31	1	China Merchants Industrial Group Co., Ltd.	China Merchants Group (Hong Kong) Limited	2	2	100
000039	2023-12-31	1	China Merchants Group (Hong Kong) Limited	China Merchants Shipping Co., Ltd.	2	2	100
000039	2023-12-31	1	China Merchants Shipping Co., Ltd.	China Merchants Group Co., Ltd.	2	2	100
000039	2023-12-31	1	China Merchants Group Co., Ltd.	State-owned Assets Supervision and Administration Commission of the State Council	2	2	100
000040	2013-12-31	1	China Baoan Group Holdings Co., Ltd.	Shenzhen Heng'an Real Estate Development Co., Ltd.	1	2	99
000040	2013-12-31	1	China Baoan Group Holdings Co., Ltd.	China Baoan Group Co., Ltd.	1	2	1
000040	2013-12-31	1	Shenzhen Heng'an Real Estate Development Co., Ltd.	China Baoan Group Co., Ltd.	2	2	3
000040	2013-12-31	1	Shenzhen Heng'an Real Estate Development Co., Ltd.	Hengfeng International Investment Co., Ltd	2	2	97
000040	2013-12-31	1	Hengfeng International Investment Co., Ltd	China Baoan Group Co., Ltd.	2	2	100
000040	2013-12-31	1	China Baoan Group Co., Ltd.	Shenzhen Fu'an Holdings Co., Ltd.	2	2	12.34
000040	2013-12-31	1	China Baoan Group Co., Ltd.	Shenzhen Bao'an District Investment Management Co., Ltd.	2	2	6.23
000040	2013-12-31	1	Shenzhen Donghongxin Investment Development Co., Ltd.	Shenzhen Xinhongtai Investment Development Co., Ltd.	1	2	100
000040	2013-12-31	1	Shenzhen Xinhongtai Investment Development Co., Ltd.	Shenzhen Jingu Century Investment Co., Ltd.	2	2	100
000040	2013-12-31	1	Shenzhen Jingu Century Investment Co., Ltd.	Chen Zemian, Chen Xu, Zhong Meilin	2	2	100
000040	2014-12-31	1	China Baoan Group Holdings Co., Ltd.	Shenzhen Heng'an Real Estate Development Co., Ltd.	1	2	99
000040	2014-12-31	1	China Baoan Group Holdings Co., Ltd.	China Baoan Group Co., Ltd.	1	2	1
000040	2014-12-31	1	Shenzhen Heng'an Real Estate Development Co., Ltd.	China Baoan Group Co., Ltd.	2	2	3
000040	2014-12-31	1	Shenzhen Heng'an Real Estate Development Co., Ltd.	Hengfeng International Investment Co., Ltd	2	2	97
000040	2014-12-31	1	Hengfeng International Investment Co., Ltd	China Baoan Group Co., Ltd.	2	2	100
000040	2014-12-31	1	China Baoan Group Co., Ltd.	Shenzhen Fu'an Holdings Co., Ltd.	2	2	12.34
000040	2014-12-31	1	China Baoan Group Co., Ltd.	Shenzhen Bao'an District Investment Management Co., Ltd.	2	2	6.23
000040	2014-12-31	1	Shenzhen Donghongxin Investment Development Co., Ltd.	Shenzhen Xinhongtai Investment Development Co., Ltd.	1	2	100
000040	2014-12-31	1	Shenzhen Xinhongtai Investment Development Co., Ltd.	Shenzhen Jingu Century Investment Co., Ltd.	2	2	100
000040	2014-12-31	1	Shenzhen Jingu Century Investment Co., Ltd.	Chen Zemian, Zhong Meilin	2	2	100
000040	2015-12-31	1	Dongxu Optoelectronics Investment Co., Ltd.	Liu Yinqing	2	2	0.038
000040	2015-12-31	1	Dongxu Optoelectronics Investment Co., Ltd.	Li Zhaoting	2	2	51.778
000040	2015-12-31	1	Dongxu Optoelectronics Investment Co., Ltd.	Li Wenting	2	2	0.036
000040	2015-12-31	1	Dongxu Optoelectronics Investment Co., Ltd.	Huarong International	2	2	48.148
000040	2015-12-31	1	Beijing Dongxu Investment Management Co., Ltd.	Li Wenting	2	2	10
000040	2015-12-31	1	Beijing Dongxu Investment Management Co., Ltd.	Li Zhaoting	2	2	90
000040	2015-12-31	1	Dongxu Group Co., Ltd	Dongxu Optoelectronics Investment Co., Ltd.	1	2	51.46
000040	2015-12-31	1	Dongxu Group Co., Ltd	Li Qing	1	2	22.55
000040	2015-12-31	1	Dongxu Group Co., Ltd	Li Wenting	1	2	3.77
000040	2015-12-31	1	Dongxu Group Co., Ltd	Beijing Dongxu Investment Management Co., Ltd.	1	2	22.22
000040	2016-12-31	1	Beijing Dongxu Investment Management Co., Ltd.	Li Zhaoting	2	2	90
000040	2016-12-31	1	Beijing Dongxu Investment Management Co., Ltd.	Li Wenting	2	2	10
000040	2016-12-31	1	Dongxu Optoelectronics Investment Co., Ltd.	Liu Yinqing	2	2	0.0249
000040	2016-12-31	1	Dongxu Optoelectronics Investment Co., Ltd.	Huarong International	2	2	48.7802
000040	2016-12-31	1	Dongxu Optoelectronics Investment Co., Ltd.	Li Wenting	2	2	0.0239
000040	2016-12-31	1	Dongxu Optoelectronics Investment Co., Ltd.	Li Zhaoting	2	2	51.171
000040	2016-12-31	1	Dongxu Group Co., Ltd	Dongxu Optoelectronics Investment Co., Ltd.	1	2	51.46
000040	2016-12-31	1	Dongxu Group Co., Ltd	Li Wenting	1	2	3.77
000040	2016-12-31	1	Dongxu Group Co., Ltd	Li Qing	1	2	22.55
000040	2016-12-31	1	Dongxu Group Co., Ltd	Beijing Dongxu Investment Management Co., Ltd.	1	2	22.22
000040	2017-12-31	1	Dongxu Group Co., Ltd	Li Wenting	1	2	3.77
000040	2017-12-31	1	Dongxu Group Co., Ltd	Dongxu Optoelectronics Investment Co., Ltd.	1	2	51.46
000040	2017-12-31	1	Dongxu Optoelectronics Investment Co., Ltd.	Li Zhaoting	2	2	51.171
000040	2017-12-31	1	Dongxu Optoelectronics Investment Co., Ltd.	Li Wenting	2	2	0.0239
000040	2017-12-31	1	Dongxu Optoelectronics Investment Co., Ltd.	Huarong International Trust Co., Ltd	2	2	48.7802
000040	2017-12-31	1	Beijing Dongxu Investment Management Co., Ltd.	Li Zhaoting	2	2	90
000040	2017-12-31	1	Dongxu Optoelectronics Investment Co., Ltd.	Liu Yinqing	2	2	0.0249
000040	2017-12-31	1	Beijing Dongxu Investment Management Co., Ltd.	Li Wenting	2	2	10
000040	2017-12-31	1	Dongxu Group Co., Ltd	Beijing Dongxu Investment Management Co., Ltd.	1	2	22.22
000040	2017-12-31	1	Dongxu Group Co., Ltd	Li Qing	1	2	22.55
000040	2018-12-31	1	Dongxu Optoelectronics Investment Co., Ltd.	Li Wenting	2	2	0.0239
000040	2018-12-31	1	Dongxu Optoelectronics Investment Co., Ltd.	Huarong International Trust Co., Ltd	2	2	48.7802
000040	2018-12-31	1	Beijing Dongxu Investment Management Co., Ltd.	Li Zhaoting	2	2	90
000040	2018-12-31	1	Dongxu Optoelectronics Investment Co., Ltd.	Liu Yinqing	2	2	0.0249
000040	2018-12-31	1	Beijing Dongxu Investment Management Co., Ltd.	Li Wenting	2	2
000040	2018-12-31	1	Dongxu Group Co., Ltd	Beijing Dongxu Investment Management Co., Ltd.	1	2	25.28
000040	2018-12-31	1	Dongxu Group Co., Ltd	Li Wenting	1	2	3.77
000040	2018-12-31	1	Dongxu Group Co., Ltd	Dongxu Optoelectronics Investment Co., Ltd.	1	2	51.46
000040	2018-12-31	1	Dongxu Optoelectronics Investment Co., Ltd.	Li Zhaoting	2	2	51.171
000040	2018-12-31	1	Dongxu Group Co., Ltd	Li Qing	1	2	19.49
000040	2019-12-31	1	Dongxu Group Co., Ltd	Li Qing	1	2	19.49
000040	2019-12-31	1	Dongxu Group Co., Ltd	Dongxu Optoelectronics Investment Co., Ltd.	1	2	51.46
000040	2019-12-31	1	Dongxu Group Co., Ltd	Li Wenting	1	2	3.77
000040	2019-12-31	1	Dongxu Group Co., Ltd	Beijing Dongxu Investment Management Co., Ltd.	1	2	25.28
000040	2019-12-31	1	Beijing Dongxu Investment Management Co., Ltd.	Li Wenting	2	2	10
000040	2019-12-31	1	Beijing Dongxu Investment Management Co., Ltd.	Li Zhaoting	2	2	90
000040	2019-12-31	1	Dongxu Optoelectronics Investment Co., Ltd.	Li Wenting	2	2	0.0239
000040	2019-12-31	1	Dongxu Optoelectronics Investment Co., Ltd.	Li Zhaoting	2	2	51.171
000040	2019-12-31	1	Dongxu Optoelectronics Investment Co., Ltd.	Liu Yinqing	2	2	0.0249
000040	2019-12-31	1	Dongxu Optoelectronics Investment Co., Ltd.	Huarong International Trust Co., Ltd	2	2	48.7802
000040	2020-12-31	1	Dongxu Group Co., Ltd	Li Qing	1	2	19.4861
000040	2020-12-31	1	Dongxu Optoelectronics Investment Co., Ltd.	Huarong International Trust Co., Ltd	2	2	48.7802
000040	2020-12-31	1	Dongxu Optoelectronics Investment Co., Ltd.	Liu Yinqing	2	2	0.0249
000040	2020-12-31	1	Dongxu Optoelectronics Investment Co., Ltd.	Li Zhaoting	2	2	51.171
000040	2020-12-31	1	Dongxu Optoelectronics Investment Co., Ltd.	Li Wenting	2	2	0.0239
000040	2020-12-31	1	Beijing Dongxu Investment Management Co., Ltd.	Li Zhaoting	2	2	90
000040	2020-12-31	1	Beijing Dongxu Investment Management Co., Ltd.	Li Wenting	2	2	10
000040	2020-12-31	1	Dongxu Group Co., Ltd	Beijing Dongxu Investment Management Co., Ltd.	1	2	25.2839
000040	2020-12-31	1	Dongxu Group Co., Ltd	Li Wenting	1	2	3.77
000040	2020-12-31	1	Dongxu Group Co., Ltd	Dongxu Optoelectronics Investment Co., Ltd.	1	2	51.46
000040	2021-12-31	1	Dongxu Group Co., Ltd	Li Qing	1	2	19.4861
000040	2021-12-31	1	Dongxu Group Co., Ltd	Dongxu Optoelectronics Investment Co., Ltd.	1	2	51.46
000040	2021-12-31	1	Dongxu Group Co., Ltd	Li Wenting	1	2	3.77
000040	2021-12-31	1	Dongxu Group Co., Ltd	Beijing Dongxu Investment Management Co., Ltd.	1	2	23.8273
000040	2021-12-31	1	Beijing Dongxu Investment Management Co., Ltd.	Li Wenting	2	2	10
000040	2021-12-31	1	Beijing Dongxu Investment Management Co., Ltd.	Li Zhaoting	2	2	90
000040	2021-12-31	1	Dongxu Optoelectronics Investment Co., Ltd.	Li Wenting	2	2	0.0239
000040	2021-12-31	1	Dongxu Optoelectronics Investment Co., Ltd.	Li Zhaoting	2	2	51.171
000040	2021-12-31	1	Dongxu Optoelectronics Investment Co., Ltd.	Liu Yinqing	2	2	0.0249
000040	2021-12-31	1	Dongxu Optoelectronics Investment Co., Ltd.	Huarong International Trust Co., Ltd	2	2	48.7802
000040	2021-12-31	1	Dongxu Group Co., Ltd	Li Zhaoting	1	2	1.4565
000040	2022-12-31	1	Dongxu Optoelectronics Investment Co., Ltd.	Li Wenting	2	2	0.0239
000040	2022-12-31	1	Dongxu Optoelectronics Investment Co., Ltd.	Huarong International Trust Co., Ltd	2	2	48.7802
000040	2022-12-31	1	Dongxu Optoelectronics Investment Co., Ltd.	Liu Yinqing	2	2	0.0249
000040	2022-12-31	1	Dongxu Optoelectronics Investment Co., Ltd.	Li Zhaoting	2	2	51.171
[truncated: 215,324+ more rows]
