# Supplementary material for: ‘Survival-driven’ or ‘policy-driven’—research on the motivation and economic consequences of the mixed-ownership reform of state-owned enterprises
Source: PLoS One. 2026 Jan 5;21(1):e0339970. doi: 10.1371/journal.pone.0339970 (PMC12768374; doi:10.1371/journal.pone.0339970)
Supplement: S1 File — The files correspond to the following variables and themes (all data are structured in standard spreadsheet format for reproducibility): balance: Dataset related to firms’ balance sheet indicators (e.g., assets, liabilities, and owner's equity). board: Data on corporate board characteristics (e.g., board size). company: Basic information of sample companies (e.g., Date of establishment, Date of listing). EquityNature+English: Dataset on the nature of corporate equity (e.g., ownership type, state-owned vs. non-state-owned shares). income+English: Data on firms’ income statement metrics (e.g., Operating Cost, net profit, operating income). market+English: Market-related indicators (e.g., Marketization Index of the Region Where Listed Companies Are Located). profit_ratio: Dataset of profitability ratios (e.g., return on assets, return on equity, EBIT). relation+English: Shareholder Related Relationship Data (e.g., Relationship Level Identifier, Related Party (Shareholder) Name, Whether it is a Direct Shareholder, Whether it is an Indirect Shareholder, Shareholding Ratio). shareholder+English: Shareholder Shareholding Information Data (e.g., Shareholding Rank, Shareholding Quantity, Shareholding Ratio). tobinq: Dataset of Tobin’s Q values (a measure of firm value, calculated as the ratio of market value to book value of assets). (ZIP) [file pone.0339970.s001.zip › data_ENGLISH/shareholder+English.xlsx]

## Sheet: sheet1
Code	Date	Name_all	Rank	Number	Rate	Class
000338	2008-06-30	Fujian Longyan Engineering Machinery (Group) Co., Ltd.	5	21500000	4.13	non_SOE
000338	2008-06-30	Hong Kong Central Clearing Agent Limited	1	126133699	24.23	Circulating H shares
000338	2008-06-30	Weichai Holdings Group Co., Ltd.	2	77647900	14.91	Soe
000338	2008-06-30	Peixin Holdings Co., Ltd	3	23500000	4.51	Foreigner
000338	2008-06-30	Shenzhen Innovation Investment Group Co., Ltd.	4	21500000	4.13	non_SOE
000338	2008-06-30	Weifang Investment Company	6	19311550	3.71	Soe
000338	2008-06-30	Zhuzhou State-owned Assets Investment and Management Co., Ltd.	7	15140586	2.91	Soe
000338	2008-06-30	Austria IVM Technical Consulting Vienna Co., Ltd.	8	10750000	2.06	Foreigner
000338	2008-06-30	Shandong Enterprise Custody Management Co., Ltd.	9	10000000	1.92	non_SOE
000338	2008-06-30	Bank of China-Huabao Industrial Advanced Growth Equity Securities Investment Fund	10	4500000	0.86	A-shares in circulation ULZ 0417039 872953
000338	2008-12-31	Hong Kong Central Clearing Agent Limited	1	201477718	24.19	Circulating H shares
000338	2008-12-31	Weichai Holdings Group Co., Ltd.	2	124304000	14.92	Soe
000338	2008-12-31	Peixin Holdings Co., Ltd	3	37600000	4.51	Foreigner
000338	2008-12-31	Shenzhen Innovation Investment Group Co., Ltd.	4	34400000	4.13	non_SOE
000338	2008-12-31	Weifang Investment Company	6	30898480	3.71	Soe
000338	2008-12-31	Zhuzhou State-owned Assets Investment and Management Co., Ltd.	7	24224937	2.91	Soe
000338	2008-12-31	IVM Technical Consulting Vienna Limited, Austria	8	17200000	2.06	Foreigner
000338	2008-12-31	Shandong Enterprise Custody Management Co., Ltd.	9	16000000	1.92	non_SOE
000338	2008-12-31	Industrial and Commercial Bank of China-Yifangda Value Growth Hybrid Securities Investment Fund	10	9511107	1.14	A-shares in circulation ULZ 0417039 872953
000338	2008-12-31	Fujian Longyan Engineering Machinery (Group) Co., Ltd.	5	34400000	4.13	non_SOE
000338	2009-06-30	Fujian Longyan Engineering Machinery (Group) Co., Ltd.	5	34400000	4.13	non_SOE
000338	2009-06-30	Hong Kong Central Clearing Agent Limited	1	201766318	24.22	Circulating H shares
000338	2009-06-30	Weichai Holdings Group Co., Ltd.	2	124304000	14.92	Soe
000338	2009-06-30	Peixin Holdings Co., Ltd	3	37600000	4.51	Foreigner
000338	2009-06-30	Shenzhen Innovation Investment Group Co., Ltd.	4	34400000	4.13	non_SOE
000338	2009-06-30	Weifang Investment Company	6	30898480	3.71	Soe
000338	2009-06-30	Zhuzhou State-owned Assets Investment and Management Co., Ltd.	7	24224937	2.91	Soe
000338	2009-06-30	IVM Technical Consulting Vienna Limited, Austria	8	17200000	2.06	Foreigner
000338	2009-06-30	Shandong Enterprise Custody Management Co., Ltd.	9	16000000	1.92	non_SOE
000338	2009-06-30	Industrial and Commercial Bank of China-Yifangda Value Growth Hybrid Securities Investment Fund	10	9840943	1.18	A-shares in circulation ULZ 0417039 872953
000338	2009-12-31	Hong Kong Central Clearing Agent Limited	1	201808718	24.23	Circulating H shares
000338	2009-12-31	Weichai Holdings Group Co., Ltd.	2	124304000	14.92	Soe
000338	2009-12-31	Peixin Holdings Co., Ltd	3	37600000	4.51	Foreigner
000338	2009-12-31	Shenzhen Innovation Investment Group Co., Ltd.	4	34400000	4.13	non_SOE
000338	2009-12-31	Weifang Investment Company	6	30898480	3.71	Soe
000338	2009-12-31	Zhuzhou State-owned Assets Investment and Management Co., Ltd.	7	24224937	2.91	Soe
000338	2009-12-31	IVM Technical Consulting Vienna Limited, Austria	8	17200000	2.06	Foreigner
000338	2009-12-31	Shandong Enterprise Custody Management Co., Ltd.	9	16000000	1.92	non_SOE
000338	2009-12-31	Bank of China-Dacheng Blue Chip Stable Securities Investment Fund	10	12143096	1.46	A-shares in circulation ULZ 0417039 872953
000338	2009-12-31	Fujian Longyan Engineering Machinery (Group) Co., Ltd.	5	34400000	4.13	non_SOE
000338	2010-06-30	Fujian Longyan Engineering Machinery (Group) Co., Ltd.	5	34400000	4.13	non_SOE
000338	2010-06-30	Hong Kong Central Clearing Agent Limited	1	201199498	24.15	Circulating H shares
000338	2010-06-30	Weichai Holdings Group Co., Ltd.	2	124304000	14.92	Soe
000338	2010-06-30	Peixin Holdings Co., Ltd	3	37600000	4.51	Foreigner
000338	2010-06-30	Shenzhen Innovation Investment Group Co., Ltd.	4	34400000	4.13	non_SOE
000338	2010-06-30	Weifang Investment Company	6	30898480	3.71	Soe
000338	2010-06-30	Zhuzhou State-owned Assets Investment Holding Group Co., Ltd.	7	24224937	2.91	Soe
000338	2010-06-30	Agricultural Bank of China-China Post Core Growth Stock Securities Investment Fund	8	22191863	2.66	A-shares in circulation ULZ 0417039 872953
000338	2010-06-30	Austria IVM Technical Consulting Vienna Co., Ltd.	9	17200000	2.06	Foreigner
000338	2010-06-30	Shandong Enterprise Custody Management Co., Ltd.	10	16000000	1.92	non_SOE
000338	2010-12-31	Hong Kong Central Clearing Agent Limited	1	402407996	24.15	Circulating H shares
000338	2010-12-31	Weichai Holdings Group Co., Ltd.	2	280397000	16.83	Soe
000338	2010-12-31	Peixin Holdings Co., Ltd	3	71341038	4.28	Foreigner
000338	2010-12-31	Weifang Investment Company	4	61796960	3.71	Soe
000338	2010-12-31	Shenzhen Innovation Investment Group Co., Ltd.	6	56615968	3.4	A-shares in circulation ULZ 0417039 872953
000338	2010-12-31	Austria IVM Technical Consulting Vienna Co., Ltd.	7	34400000	2.06	Foreigner
000338	2010-12-31	Agricultural Bank of China-China Post Core Growth Stock Securities Investment Fund	8	33764958	2.03	A-shares in circulation ULZ 0417039 872953
000338	2010-12-31	Shandong Enterprise Custody Management Co., Ltd.	9	28400000	1.7	non_SOE
000338	2010-12-31	Agricultural Bank of China-China Post Core Preferred Stock Securities Investment Fund	10	17330096	1.04	A-shares in circulation ULZ 0417039 872953
000338	2010-12-31	Fujian Longyan Engineering Machinery (Group) Co., Ltd.	5	56817800	3.41	non_SOE
000338	2011-06-30	Fujian Longyan Engineering Machinery (Group) Co., Ltd.	4	58850237	3.53	non_SOE
000338	2011-06-30	Hong Kong Central Clearing Agent Limited	1	402595596	24.16	Circulating H shares
000338	2011-06-30	Weichai Holdings Group Co., Ltd.	2	280397000	16.83	Soe
000338	2011-06-30	Weifang Investment Company	3	61796960	3.71	Soe
000338	2011-06-30	Peixin Holdings Co., Ltd	5	58659248	3.52	Foreigner
000338	2011-06-30	Shenzhen Innovation Investment Group Co., Ltd.	6	52242674	3.14	A-shares in circulation ULZ 0417039 872953
000338	2011-06-30	Austria IVM Technical Consulting Vienna Co., Ltd.	7	34400000	2.06	Foreigner
000338	2011-06-30	Shandong Enterprise Custody Management Co., Ltd.	8	28400000	1.7	non_SOE
000338	2011-06-30	Agricultural Bank of China-China Post Core Growth Stock Securities Investment Fund	9	26357890	1.58	A-shares in circulation ULZ 0417039 872953
000338	2011-06-30	Zhuzhou State-owned Assets Investment Holding Group Co., Ltd.	10	16660874	1	Soe
000338	2011-12-31	Hong Kong Central Clearing Agent Limited	1	402592995	24.16	Circulating H shares
000338	2011-12-31	Weichai Holdings Group Co., Ltd.	2	280397000	16.83	Soe
000338	2011-12-31	Weifang Investment Company	3	61796960	3.71	Soe
000338	2011-12-31	Fujian Longyan Engineering Machinery (Group) Co., Ltd.	4	54250200	3.26	non_SOE
000338	2011-12-31	Peixin Holdings Co., Ltd	5	52640000	3.16	Foreigner
000338	2011-12-31	Shenzhen Innovation Investment Group Co., Ltd.	6	44713552	2.68	A-shares in circulation ULZ 0417039 872953
000338	2011-12-31	Austria IVM Technical Consulting Vienna Co., Ltd.	7	34400000	2.06	Foreigner
000338	2011-12-31	Shandong Enterprise Custody Management Co., Ltd.	8	28400000	1.7	non_SOE
000338	2011-12-31	Agricultural Bank of China-China Post Core Growth Stock Securities Investment Fund	9	25056000	1.5	A-shares in circulation ULZ 0417039 872953
000338	2011-12-31	Zhuzhou State-owned Assets Investment Holding Group Co., Ltd.	10	16660874	1	Soe
000338	2012-06-30	Hong Kong Central Clearing Agent Limited	1	402570395	24.16	Circulating H shares
000338	2012-06-30	Weichai Holdings Group Co., Ltd.	2	280397000	16.83	Soe
000338	2012-06-30	Weifang Investment Company	3	61796960	3.71	Soe
000338	2012-06-30	Peixin Holdings Co., Ltd	5	52640000	3.16	Foreigner
000338	2012-06-30	Shenzhen Innovation Investment Group Co., Ltd.	6	41533431	2.49	A-shares in circulation ULZ 0417039 872953
000338	2012-06-30	Austria IVM Technical Consulting Vienna Co., Ltd.	7	34400000	2.06	Foreigner
000338	2012-06-30	Shandong Enterprise Custody Management Co., Ltd.	8	28400000	1.7	non_SOE
000338	2012-06-30	Zhuzhou State-owned Assets Investment Holding Group Co., Ltd.	9	16660874	1	Soe
000338	2012-06-30	Guangxi Liugong Group Co., Ltd.	10	14369760	0.86	Soe
000338	2012-06-30	Fujian Longyan Engineering Machinery (Group) Co., Ltd.	4	54250200	3.26	non_SOE
000338	2012-12-31	Hong Kong Central Clearing Agent Limited	1	485760000	24.3	Circulating H shares
000338	2012-12-31	Weichai Holdings Group Co., Ltd.	2	336476400	16.83	Soe
000338	2012-12-31	Weifang Investment Company	3	74156352	3.71	Soe
000338	2012-12-31	Fujian Longyan Engineering Machinery (Group) Co., Ltd.	4	65100240	3.26	non_SOE
000338	2012-12-31	Peixin Holdings Co., Ltd	5	63168000	3.16	Foreigner
000338	2012-12-31	Shenzhen Innovation Investment Group Co., Ltd.	6	42640178	2.13	A-shares in circulation ULZ 0417039 872953
000338	2012-12-31	Austria IVM Technical Consulting Vienna Co., Ltd.	7	41280000	2.06	Foreigner
000338	2012-12-31	Shandong Enterprise Custody Management Co., Ltd.	8	27840000	1.39	non_SOE
000338	2012-12-31	Zhuzhou State-owned Assets Investment Holding Group Co., Ltd.	9	19993049	1	Soe
000338	2012-12-31	Boshi Value Growth Securities Investment Fund	10	18446081	0.92	A-shares in circulation ULZ 0417039 872953
000338	2012-12-31	Guangxi Liugong Group Co., Ltd.	11	17243712	0.86	Soe
000338	2013-03-31	Hong Kong Central Clearing Agent Limited	1	485760000	24.3	Circulating H shares
000338	2013-03-31	Weichai Holdings Group Co., Ltd.	2	336476400	16.83	Uncurrent shares
000338		Weifang Investment Company	3	74156352	3.71	Uncurrent shares
000338		Fujian Longyan Engineering Machinery (Group) Co., Ltd.	4	65100240	3.26	Uncurrent shares, circulating A shares
000338		Peixin Holdings Co., Ltd	5	63168000	3.16	Uncurrent shares
000338		Austria IVM Technical Consulting Vienna Co., Ltd.	6	41280000	2.06	Uncurrent shares, circulating A shares
000338		Shenzhen Innovation Investment Group Co., Ltd.	7	39888310	2	A-shares in circulation ULZ 0417039 872953
000338		Shandong Enterprise Custody Management Co., Ltd.	8	27840000	1.39	Uncurrent shares, circulating A shares
000338		Boshi Value Growth Securities Investment Fund	9	21445732	1.07	A-shares in circulation ULZ 0417039 872953
000338		Zhuzhou State-owned Assets Investment Holding Group Co., Ltd.	10	19993049	1	Uncurrent shares
000338		Hong Kong Central Clearing Agency Limited	1	484199234	24.22	Circulating H shares
000338		Weichai Holdings Group Co., Ltd.	2	336476400	16.83	Soe
000338		Weifang Investment Company	3	74156352	3.71	Soe
000338		Fujian Longyan Engineering Machinery (Group) Co., Ltd.	4	65100240	3.26	non_SOE
000338		Peixin Holdings Co., Ltd	5	63168000	3.16	Foreigner
000338		Austria IVM Technical Consulting Vienna Co., Ltd.	6	41280000	2.06	Foreigner
000338		Shenzhen Innovation Investment Group Co., Ltd.	7	39379153	1.97	A-shares in circulation ULZ 0417039 872953
000338		Shandong Enterprise Custody Management Co., Ltd.	8	29740000	1.49	non_SOE
000338		Boshi Value Growth Securities Investment Fund	9	22645545	1.13	A-shares in circulation ULZ 0417039 872953
000338		Zhuzhou State-owned Assets Investment Holding Group Co., Ltd.	10	19993049	1	Soe
000338		Hong Kong Central Clearing Agent Limited	1	484198474	24.22	Circulating H shares
000338		Weichai Holdings Group Co., Ltd.	2	336476400	16.83	Uncurrent shares
000338		Weifang Investment Company	3	74156352	3.71	Uncurrent shares
000338		Fujian Longyan Engineering Machinery (Group) Co., Ltd.	4	65100240	3.26	Uncurrent shares, circulating A shares
000338		Peixin Holdings Co., Ltd	5	63168000	3.16	A-shares in circulation ULZ 0417039 872953
000338		Austria IVM Technical Consulting Vienna Co., Ltd.	6	41260000	2.06	A-shares in circulation ULZ 0417039 872953
000338		Shenzhen Innovation Investment Group Co., Ltd.	7	39379153	1.97	A-shares in circulation ULZ 0417039 872953
000338		Shandong Enterprise Custody Management Co., Ltd.	8	29740000	1.49	A-shares in circulation ULZ 0417039 872953
000338		Boshi Value Growth Securities Investment Fund	9	22645545	1.13	A-shares in circulation ULZ 0417039 872953
000338		Zhuzhou State-owned Assets Investment Holding Group Co., Ltd.	10	19993049	1	Uncurrent shares
000338		Hong Kong Central Clearing Agent Limited	1	484235914	24.22	Circulating H shares
000338		Weichai Holdings Group Co., Ltd.	2	336476400	16.83	Soe
000338		Weifang Investment Company	3	74156352	3.71	Soe
000338		Fujian Longyan Engineering Machinery (Group) Co., Ltd.	4	65100240	3.26	non_SOE
000338		Peixin Holdings Co., Ltd	5	63168000	3.16	A-shares in circulation ULZ 0417039 872953
000338		Austria IVM Technical Consulting Vienna Co., Ltd.	6	41260000	2.06	A-shares in circulation ULZ 0417039 872953
000338		Shenzhen Innovation Investment Group Co., Ltd.	7	39379153	1.97	A-shares in circulation ULZ 0417039 872953
000338		Shandong Enterprise Custody Management Co., Ltd.	8	29240000	1.46	A-shares in circulation ULZ 0417039 872953
000338		Boshi Value Growth Securities Investment Fund	9	20095545	1.01	A-shares in circulation ULZ 0417039 872953
000338		Zhuzhou State-owned Assets Investment Holding Group Co., Ltd.	10	19993049	1	A-shares in circulation ULZ 0417039 872953
000338		Hong Kong Central Clearing Agent Limited	1	484267754	24.22	Circulating H shares
000338		Weichai Holdings Group Co., Ltd.	2	336476400	16.83	Uncurrent shares
000338		Weifang Investment Company	3	74156352	3.71	Uncurrent shares
000338		Fujian Longyan Engineering Machinery (Group) Co., Ltd.	4	65100240	3.26	Current A shares, uncurrent shares
000338		Peixin Holdings Co., Ltd	5	63168000	3.16	A-shares in circulation ULZ 0417039 872953
000338		Austria IVM Technical Consulting Vienna Co., Ltd.	6	41260000	2.06	A-shares in circulation ULZ 0417039 872953
000338		Shenzhen Innovation Investment Group Co., Ltd.	7	37397553	1.87	A-shares in circulation ULZ 0417039 872953
000338		Shandong Enterprise Custody Management Co., Ltd.	8	29440000	1.47	A-shares in circulation ULZ 0417039 872953
000338		Guangxi Liugong Group Co., Ltd.	9	17243712	0.86	Uncurrent shares
000338		Tan Xuguang	10	16512000	0.83	Uncurrent shares
000338		Hong Kong Central Clearing Agent Limited	1	484242794	24.22	Circulating H shares
000338		Weichai Holdings Group Co., Ltd.	2	336476400	16.83	Soe
000338		Weifang Investment Company	3	74156352	3.71	Soe
000338		Fujian Longyan Engineering Machinery (Group) Co., Ltd.	4	65100240	3.26	non_SOE
000338		Peixin Holdings Co., Ltd	5	56114584	2.81	A-shares in circulation ULZ 0417039 872953
000338		Austria IVM Technical Consulting Vienna Co., Ltd.	6	41080000	2.05	A-shares in circulation ULZ 0417039 872953
000338		Shenzhen Innovation Investment Group Co., Ltd.	7	35030043	1.75	A-shares in circulation ULZ 0417039 872953
000338		Shandong Enterprise Custody Management Co., Ltd.	8	26600000	1.33	A-shares in circulation ULZ 0417039 872953
000338		Guangxi Liugong Group Co., Ltd.	9	17243712	0.86	Soe
000338		Tan Xuguang	10	16512000	0.83	Person
000338		Hong Kong Central Clearing Agent Limited	1	484243594	24.22	Circulating H shares
000338		Weichai Holdings Group Co., Ltd.	2	336476400	16.83	Uncurrent shares
000338		Weifang Investment Company	3	74156352	3.71	Uncurrent shares
000338		Fujian Longyan Engineering Machinery (Group) Co., Ltd.	4	65100240	3.26	Current A shares, uncurrent shares
000338		Peixin Holdings Co., Ltd	5	50228303	2.51	A-shares in circulation ULZ 0417039 872953
000338		Austria IVM Technical Consulting Vienna Co., Ltd.	6	40780000	2.04	A-shares in circulation ULZ 0417039 872953
000338		Shenzhen Innovation Investment Group Co., Ltd.	7	33621743	1.68	A-shares in circulation ULZ 0417039 872953
000338		Shandong Enterprise Custody Management Co., Ltd.	8	26800000	1.34	A-shares in circulation ULZ 0417039 872953
000338		Guangxi Liugong Group Co., Ltd.	9	17243712	0.86	Uncurrent shares
000338		Tan Xuguang	10	14710649	0.74	Uncurrent shares
000338		Hong Kong Central Clearing Agent Limited	1	484268734	24.22	Circulating H shares
000338		Weichai Holdings Group Co., Ltd.	2	336476400	16.83	Soe
000338		Weifang Investment Company	3	74156352	3.71	Soe
000338		Fujian Longyan Engineering Machinery (Group) Co., Ltd.	4	65100240	3.26	A-shares in circulation ULZ 0417039 872953
000338		Peixin Holdings Co., Ltd	5	45283907	2.26	A-shares in circulation ULZ 0417039 872953
000338		Austria IVM Technical Consulting Vienna Co., Ltd.	6	39840000	1.99	A-shares in circulation ULZ 0417039 872953
000338		Shenzhen Innovation Investment Group Co., Ltd.	7	33311743	1.67	A-shares in circulation ULZ 0417039 872953
000338		Shandong Enterprise Custody Management Co., Ltd.	8	25085000	1.25	A-shares in circulation ULZ 0417039 872953
000338		Guangxi Liugong Group Co., Ltd.	9	17243712	0.86	A-shares in circulation ULZ 0417039 872953
000338		Tan Xuguang	10	14710649	0.74	Person
000338		Hong Kong Central Clearing Agent Limited	1	484374374	24.23	Circulating H shares
000338		Weichai Holdings Group Co., Ltd.	2	336476400	16.83	Uncurrent shares
000338		Weifang Investment Company	3	74156352	3.71	Uncurrent shares
000338		Fujian Longyan Engineering Machinery (Group) Co., Ltd.	4	65100240	3.26	A-shares in circulation ULZ 0417039 872953
000338		Peixin Holdings Co., Ltd	5	42308875	2.12	A-shares in circulation ULZ 0417039 872953
000338		Austria IVM Technical Consulting Vienna Co., Ltd.	6	39780000	1.99	A-shares in circulation ULZ 0417039 872953
000338		Shenzhen Innovation Investment Group Co., Ltd.	7	28927846	1.45	A-shares in circulation ULZ 0417039 872953
000338		Shandong Enterprise Custody Management Co., Ltd.	8	22105000	1.11	A-shares in circulation ULZ 0417039 872953
000338		Guangxi Liugong Group Co., Ltd.	9	17243712	0.86	A-shares in circulation ULZ 0417039 872953
000338		Tan Xuguang	10	14710649	0.74	Uncurrent shares
000338		Hong Kong Central Clearing Agent Limited	1	484419934	24.23	Circulating H shares
000338		Weichai Holdings Group Co., Ltd.	2	336476400	16.83	Soe
000338		Weifang Investment Company	3	74156352	3.71	Soe
000338		Austria IVM Technical Consulting Vienna Co., Ltd.	4	39600000	1.98	A-shares in circulation ULZ 0417039 872953
000338		Peixin Holdings Co., Ltd	5	36796538	1.84	A-shares in circulation ULZ 0417039 872953
000338		Shenzhen Innovation Investment Group Co., Ltd.	6	27426912	1.37	A-shares in circulation ULZ 0417039 872953
000338		Tan Xuguang	7	14710649	0.74	Person
000338		CITIC Securities Co., Ltd	8	11365388	0.57	A-shares in circulation ULZ 0417039 872953
000338		Shandong Enterprise Custody Management Co., Ltd.	9	9572200	0.48	A-shares in circulation ULZ 0417039 872953
000338		Guangxi Liugong Group Co., Ltd.	10	8621856	0.43	A-shares in circulation ULZ 0417039 872953
000338		Hong Kong Central Clearing Agent Limited	1	968691148	24.23	Circulating H shares
000338		Weichai Holdings Group Co., Ltd.	2	672952800	16.83	Uncurrent shares
000338		Weifang Investment Company	3	148312704	3.71	Uncurrent shares
000338		China Securities and Finance Co., Ltd.	4	119560506	2.99	A-shares in circulation ULZ 0417039 872953
000338		Hong Zejun	5	80000000	2	A-shares in circulation ULZ 0417039 872953
000338		Austria IVM Technical Consulting Vienna Co., Ltd.	6	79200000	1.98	A-shares in circulation ULZ 0417039 872953
000338		Peixin Holdings Co., Ltd	7	73593076	1.84	A-shares in circulation ULZ 0417039 872953
000338		Shenzhen Innovation Investment Group Co., Ltd.	8	54553824	1.36	A-shares in circulation ULZ 0417039 872953
000338		Central Huijin Investment Co., Ltd.	9	54246400	1.36	A-shares in circulation ULZ 0417039 872953
000338		Shandong Enterprise Custody Management Co., Ltd.	10	41860000	1.05	A-shares in circulation ULZ 0417039 872953
000338		Hong Kong Central Clearing Agent Limited	1	968690428	24.23	Circulating H shares
000338		Weichai Holdings Group Co., Ltd.	2	672952800	16.83	Soe
000338		Weifang Investment Company	3	148312704	3.71	Soe
000338		China Securities and Finance Co., Ltd.	4	119560506	2.99	A-shares in circulation ULZ 0417039 872953
000338		Hong Zejun	5	80000000	2	A-shares in circulation ULZ 0417039 872953
000338		Austria IVM Technical Consulting Vienna Co., Ltd.	6	79200000	1.98	A-shares in circulation ULZ 0417039 872953
000338		Peixin Holdings Co., Ltd	7	66389564	1.66	A-shares in circulation ULZ 0417039 872953
000338		Central Huijin Asset Management Co., Ltd.	8	54246400	1.36	A-shares in circulation ULZ 0417039 872953
000338		Shenzhen Innovation Investment Group Co., Ltd.	9	53253824	1.33	A-shares in circulation ULZ 0417039 872953
000338		Shandong Enterprise Custody Management Co., Ltd.	10	42460000	1.06	A-shares in circulation ULZ 0417039 872953
000338		Weichai Holdings Group Co., Ltd.	2	672952800	16.83	Uncurrent shares
000338		Weifang Investment Company	3	148312704	3.71	Uncurrent shares
000338		China Securities and Finance Co., Ltd.	4	113711054	2.84	A-shares in circulation ULZ 0417039 872953
000338		Austria IVM Technical Consulting Vienna Co., Ltd.	5	79200000	1.98	A-shares in circulation ULZ 0417039 872953
000338		Peixin Holdings Co., Ltd	6	66335964	1.66	A-shares in circulation ULZ 0417039 872953
000338		Central Huijin Asset Management Co., Ltd.	7	54246400	1.36	A-shares in circulation ULZ 0417039 872953
000338		Shenzhen Innovation Investment Group Co., Ltd.	8	49323824	1.23	A-shares in circulation ULZ 0417039 872953
000338		Hong Zejun	9	48840000	1.22	A-shares in circulation ULZ 0417039 872953
000338		Shandong Enterprise Custody Management Co., Ltd.	10	42140000	1.05	A-shares in circulation ULZ 0417039 872953
000338		Hong Kong Central Clearing Agent Limited	1	968487828	24.22	Circulating H shares
000338		Weichai Holdings Group Co., Ltd.	2	672952800	16.83	Soe
000338		Weifang Investment Company	3	148312704	3.71	Soe
000338		China Securities and Finance Co., Ltd.	4	109892134	2.75	A-shares in circulation ULZ 0417039 872953
000338		Austria IVM Technical Consulting Vienna Co., Ltd.	5	79200000	1.98	A-shares in circulation ULZ 0417039 872953
000338		Peixin Holdings Co., Ltd	6	58822085	1.47	A-shares in circulation ULZ 0417039 872953
000338		Central Huijin Asset Management Co., Ltd.	7	54246400	1.36	A-shares in circulation ULZ 0417039 872953
000338		Hong Zejun	8	52100000	1.3	A-shares in circulation ULZ 0417039 872953
000338		Shenzhen Innovation Investment Group Co., Ltd.	9	45713824	1.14	A-shares in circulation ULZ 0417039 872953
000338		Shandong Enterprise Custody Management Co., Ltd.	10	40563100	1.01	A-shares in circulation ULZ 0417039 872953
000338		Hong Kong Central Clearing Agent Limited	1	968392228	24.22	Circulating H shares
000338		Hong Kong Central Clearing Agent Limited	1	968514868	24.22	Circulating H shares
000338		Weichai Holdings Group Co., Ltd.	2	672952800	16.83	Uncurrent shares
000338		Weifang Investment Group Co., Ltd.	3	148312704	3.71	Uncurrent shares
000338		China Securities and Finance Co., Ltd.	4	101160734	2.53	A-shares in circulation ULZ 0417039 872953
000338		Austria IVM Technical Consulting Vienna Co., Ltd.	5	79200000	1.98	A-shares in circulation ULZ 0417039 872953
000338		Central Huijin Asset Management Co., Ltd.	6	54246400	1.36	A-shares in circulation ULZ 0417039 872953
000338		Hong Zejun	7	50000000	1.25	A-shares in circulation ULZ 0417039 872953
000338		Shenzhen Innovation Investment Group Co., Ltd.	8	36418569	0.91	A-shares in circulation ULZ 0417039 872953
000338		Tan Xuguang	9	29421298	0.74	Uncurrent shares, circulating A shares
000338		Platinum Investment Management Co., Ltd.	10	28429271	0.71	A-shares in circulation ULZ 0417039 872953
000338		Weichai Holdings Group Co., Ltd.	2	672952800	16.83	Soe
000338		Weifang Investment Group Co., Ltd.	3	148312704	3.71	Soe
000338		China Securities and Finance Co., Ltd.	4	101160734	2.53	A-shares in circulation ULZ 0417039 872953
000338		Austria IVM Technical Consulting Vienna Co., Ltd.	5	77200000	1.93	A-shares in circulation ULZ 0417039 872953
000338		Central Huijin Asset Management Co., Ltd.	6	54246400	1.36	A-shares in circulation ULZ 0417039 872953
000338		Hong Zejun	7	47650000	1.19	A-shares in circulation ULZ 0417039 872953
000338		Shenzhen Innovation Investment Group Co., Ltd.	8	36408569	0.91	A-shares in circulation ULZ 0417039 872953
000338		Tan Xuguang	9	29421298	0.74	Person
000338		Hong Kong Central Clearing Company Limited	10	28022407	0.7	A-shares in circulation ULZ 0417039 872953
000338		Hong Kong Central Clearing Agent Limited	1	968535228	24.22	Circulating H shares
000338		Weichai Holdings Group Co., Ltd.	2	672952800	16.83	Uncurrent shares
000338		Weifang Investment Group Co., Ltd.	3	148312704	3.71	Uncurrent shares
000338		China Securities and Finance Co., Ltd.	4	101160734	2.53	A-shares in circulation ULZ 0417039 872953
000338		Austria IVM Technical Consulting Vienna Co., Ltd.	5	76280000	1.91	A-shares in circulation ULZ 0417039 872953
000338		Hong Kong Central Clearing Company Limited	6	67962788	1.7	A-shares in circulation ULZ 0417039 872953
000338		Central Huijin Asset Management Co., Ltd.	7	54246400	1.36	A-shares in circulation ULZ 0417039 872953
000338		Shandong Enterprise Custody Management Co., Ltd.	8	32519980	0.81	A-shares in circulation ULZ 0417039 872953
000338		Shenzhen Innovation Investment Group Co., Ltd.	9	30313845	0.76	A-shares in circulation ULZ 0417039 872953
000338		Tan Xuguang	10	29421298	0.74	Current A shares, uncurrent shares
000338		Hong Kong Central Clearing Agent Limited	1	968549268	24.22	Circulating H shares
000338		Hong Kong Central Clearing Agent Limited	1	968525028	24.22	Circulating H shares
000338		Weichai Holdings Group Co., Ltd.	2	672952800	16.83	Soe
000338		Weifang Investment Group Co., Ltd.	3	148312704	3.71	Soe
000338		China Securities and Finance Co., Ltd.	4	95880128	2.4	A-shares in circulation ULZ 0417039 872953
000338		Austria IVM Technical Consulting Vienna Co., Ltd.	5	74540000	1.86	A-shares in circulation ULZ 0417039 872953
000338		Central Huijin Asset Management Co., Ltd.	6	54246400	1.36	A-shares in circulation ULZ 0417039 872953
000338		Shandong Enterprise Custody Management Co., Ltd.	7	32374980	0.81	A-shares in circulation ULZ 0417039 872953
000338		Tan Xuguang	8	29421298	0.74	Person
000338		Hong Kong Central Clearing Company Limited	9	27543703	0.69	A-shares in circulation ULZ 0417039 872953
000338		ICBC Credit Suisse Fund - ICBC - Specific Customer Asset Management	10	24449815	0.61	A-shares in circulation ULZ 0417039 872953
000338		Hong Kong Central Clearing Agent Limited	1	1937253816	24.22	Circulating H shares
000338		Weichai Holdings Group Co., Ltd.	2	1345905600	16.83	Uncurrent shares
000338		Weifang Investment Group Co., Ltd.	3	296625408	3.71	Uncurrent shares
000338		China Securities and Finance Co., Ltd.	4	170419528	2.13	A-shares in circulation ULZ 0417039 872953
000338		Austria IVM Technical Consulting Vienna Co., Ltd.	5	147250000	1.84	A-shares in circulation ULZ 0417039 872953
000338		Central Huijin Asset Management Co., Ltd.	6	108492800	1.36	A-shares in circulation ULZ 0417039 872953
000338		Hong Kong Central Clearing Company Limited	7	95551525	1.19	A-shares in circulation ULZ 0417039 872953
000338		Shandong Enterprise Custody Management Co., Ltd.	8	61049960	0.76	A-shares in circulation ULZ 0417039 872953
000338		Tan Xuguang	9	58842596	0.74	Current A shares, uncurrent shares
000338		Zhuzhou State-owned Assets Investment Holding Group Co., Ltd.	10	41775264	0.52	A-shares in circulation ULZ 0417039 872953
000338		Hong Kong Central Clearing Agent Limited	1	1937587216	24.23	Circulating H shares
000338		Weichai Holdings Group Co., Ltd.	2	1345905600	16.83	Soe
000338		Weifang Investment Group Co., Ltd.	3	296625408	3.71	Soe
000338		China Securities and Finance Co., Ltd.	4	226648845	2.83	A-shares in circulation ULZ 0417039 872953
000338		Austria IVM Technical Consulting Vienna Co., Ltd.	5	143810000	1.8	A-shares in circulation ULZ 0417039 872953
000338		Central Huijin Asset Management Co., Ltd.	6	108492800	1.36	A-shares in circulation ULZ 0417039 872953
000338		Hong Kong Central Clearing Company Limited	7	75024649	0.94	A-shares in circulation ULZ 0417039 872953
000338		Shandong Enterprise Custody Management Co., Ltd.	8	63434960	0.79	A-shares in circulation ULZ 0417039 872953
000338		Tan Xuguang	9	58842596	0.74	Person
000338		ICBC Credit Suisse Fund - ICBC - Specific Customer Asset Management	10	34770730	0.43	A-shares in circulation ULZ 0417039 872953
000338		Hong Kong Central Clearing Agent Limited	1	1937670176	24.23	Circulating H shares
000338		Weichai Holdings Group Co., Ltd.	2	1345905600	16.83	Uncurrent shares
000338		Weifang Investment Group Co., Ltd.	3	296625408	3.71	Uncurrent shares
000338		China Securities and Finance Co., Ltd.	4	244064721	3.05	A-shares in circulation ULZ 0417039 872953
000338		Austria IVM Technical Consulting Vienna Co., Ltd.	5	143390000	1.79	A-shares in circulation ULZ 0417039 872953
000338		Central Huijin Asset Management Co., Ltd.	6	108492800	1.36	A-shares in circulation ULZ 0417039 872953
000338		Shandong Enterprise Custody Management Co., Ltd.	7	63763960	0.8	A-shares in circulation ULZ 0417039 872953
000338		Tan Xuguang	8	58842596	0.74	Uncurrent shares, circulating A shares
000338		National Social Security Fund 116 Combination	9	52163940	0.65	A-shares in circulation ULZ 0417039 872953
000338		Shanghai Gaoyi Asset Management Partnership (Limited Partnership) - Gaoyi Xiaofeng No. 2 Letter Fund	10	47199709	0.59	A-shares in circulation ULZ 0417039 872953
000338		Hong Kong Central Clearing Agent Limited	1	1937880936	24.23	Circulating H shares
000338		Weichai Holdings Group Co., Ltd.	2	1357706603	16.98	Soe
000338		Weifang Investment Group Co., Ltd.	3	296625408	3.71	Soe
000338		China Securities and Finance Co., Ltd.	4	231813190	2.9	A-shares in circulation ULZ 0417039 872953
000338		Hong Kong Central Clearing Company Limited	5	173400784	2.17	A-shares in circulation ULZ 0417039 872953
000338		Austria IVM Technical Consulting Vienna Co., Ltd.	6	142510000	1.78	A-shares in circulation ULZ 0417039 872953
000338		Central Huijin Asset Management Co., Ltd.	7	108492800	1.36	A-shares in circulation ULZ 0417039 872953
000338		Shandong Enterprise Custody Management Co., Ltd.	8	66149960	0.83	A-shares in circulation ULZ 0417039 872953
000338		Tan Xuguang	9	58842596	0.74	Person
000338		National Social Security Fund 116 Combination	10	52163940	0.65	A-shares in circulation ULZ 0417039 872953
000338		Hong Kong Central Clearing Agent Limited	1	1937945656	24.23	Circulating H shares
000338		Weichai Holdings Group Co., Ltd.	2	1381870050	17.28	Uncurrent shares, circulating A shares
000338		Weifang Investment Group Co., Ltd.	3	296625408	3.71	Uncurrent shares
000338		Hong Kong Central Clearing Company Limited	4	277978290	3.48	A-shares in circulation ULZ 0417039 872953
000338		China Securities and Finance Co., Ltd.	5	163608906	2.05	A-shares in circulation ULZ 0417039 872953
000338		Austria IVM Technical Consulting Vienna Co., Ltd.	6	142510000	1.78	A-shares in circulation ULZ 0417039 872953
000338		Central Huijin Asset Management Co., Ltd.	7	108492800	1.36	A-shares in circulation ULZ 0417039 872953
000338		Shandong Enterprise Custody Management Co., Ltd.	8	67606360	0.85	A-shares in circulation ULZ 0417039 872953
000338		Tan Xuguang	9	58842596	0.74	Uncurrent shares, circulating A shares
000338		National Social Security Fund 102 Combination	10	49999898	0.63	A-shares in circulation ULZ 0417039 872953
000338		Hong Kong Central Clearing Agent Limited	1	1937955016	24.23	Circulating H shares
000338		Hong Kong Central Clearing Company Limited	3	329538318	4.12	A-shares in circulation ULZ 0417039 872953
000338		China Securities and Finance Co., Ltd.	5	163608906	2.05	A-shares in circulation ULZ 0417039 872953
000338		Central Huijin Asset Management Co., Ltd.	7	108492800	1.36	A-shares in circulation ULZ 0417039 872953
000338		Tan Xuguang	9	58842596	0.74	Person
000338		Weichai Holdings Group Co., Ltd.	2	1406100000	17.58	Soe
000338		Weifang Investment Group Co., Ltd.	4	296625408	3.71	Soe
000338		Austria IVM Technical Consulting Vienna Co., Ltd.	6	142510000	1.78	A-shares in circulation ULZ 0417039 872953
000338		Shandong Enterprise Custody Management Co., Ltd.	8	68540160	0.86	A-shares in circulation ULZ 0417039 872953
000338		National Social Security Fund 102 Combination	10	49999898	0.63	A-shares in circulation ULZ 0417039 872953
000338		Hong Kong Central Clearing Agent Limited	1	1938368556	24.43	Circulating H shares
000338		Weichai Holdings Group Co., Ltd.	2	1406100000	17.72	Uncurrent shares, circulating A shares
000338		Hong Kong Central Clearing Company Limited	3	375704475	4.74	A-shares in circulation ULZ 0417039 872953
000338		Weifang Investment Group Co., Ltd.	4	296625408	3.74	Uncurrent shares
000338		China Securities and Finance Co., Ltd.	5	163608906	2.06	A-shares in circulation ULZ 0417039 872953
000338		Austria IVM Technical Consulting Vienna Co., Ltd.	6	131892117	1.66	A-shares in circulation ULZ 0417039 872953
000338		Central Huijin Asset Management Co., Ltd.	7	108492800	1.37	A-shares in circulation ULZ 0417039 872953
000338		Shandong Enterprise Custody Management Co., Ltd.	8	67447560	0.85	A-shares in circulation ULZ 0417039 872953
000338		Tan Xuguang	9	58842596	0.74	Uncurrent shares, circulating A shares
000338		China Merchants Bank Co., Ltd. - Oriental Hongruifeng Flexible Allocation Hybrid Securities Investment Fund (LOF)	10	48999954	0.62	A-shares in circulation ULZ 0417039 872953
000338		Hong Kong Central Clearing Agent Limited	1	1938412316	24.43	Circulating H shares
000338		Weichai Holdings Group Co., Ltd.	2	1406100000	17.72	Soe
000338		Hong Kong Central Clearing Company Limited	3	361525646	4.56	A-shares in circulation ULZ 0417039 872953
000338		Weifang Investment Group Co., Ltd.	4	296625408	3.74	Soe
000338		China Securities and Finance Co., Ltd.	5	163608906	2.06	A-shares in circulation ULZ 0417039 872953
000338		Austria IVM Technical Consulting Vienna Co., Ltd.	6	125265203	1.58	A-shares in circulation ULZ 0417039 872953
000338		Central Huijin Asset Management Co., Ltd.	7	108492800	1.37	A-shares in circulation ULZ 0417039 872953
000338		Shandong Enterprise Custody Management Co., Ltd.	8	64697460	0.82	A-shares in circulation ULZ 0417039 872953
000338		Tan Xuguang	9	58842596	0.74	Person
000338		China Merchants Bank Co., Ltd. - Oriental Hongruifeng Flexible Allocation Hybrid Securities Investment Fund (LOF)	10	45999954	0.58	A-shares in circulation ULZ 0417039 872953
000338		Hong Kong Central Clearing Agent Limited	1	1938406116	24.43	Circulating H shares
000338		Weichai Holdings Group Co., Ltd.	2	1406100000	17.72	Uncurrent shares, circulating A shares
000338		Hong Kong Central Clearing Company Limited	3	407084690	5.13	A-shares in circulation ULZ 0417039 872953
000338		Weifang Investment Group Co., Ltd.	4	296625408	3.74	Uncurrent shares
000338		China Securities and Finance Co., Ltd.	5	163608906	2.06	A-shares in circulation ULZ 0417039 872953
000338		Austria IVM Technical Consulting Vienna Co., Ltd.	6	125265203	1.58	A-shares in circulation ULZ 0417039 872953
000338		Central Huijin Asset Management Co., Ltd.	7	108492800	1.37	A-shares in circulation ULZ 0417039 872953
000338		Shandong Enterprise Custody Management Co., Ltd.	8	66180960	0.83	A-shares in circulation ULZ 0417039 872953
000338		Tan Xuguang	9	58842596	0.74	Uncurrent shares, circulating A shares
000338		Hu Zhongxiang	10	50264177	0.63	A-shares in circulation ULZ 0417039 872953
000338		Hong Kong Central Clearing Agent Limited	1	1938400396	24.43	Circulating H shares
000338		Weichai Holdings Group Co., Ltd.	2	1406100000	17.72	Soe
000338		Hong Kong Central Clearing Company Limited	3	403601246	5.09	A-shares in circulation ULZ 0417039 872953
000338		Weifang Investment Group Co., Ltd.	4	296625408	3.74	Soe
000338		China Securities and Finance Co., Ltd.	5	163608906	2.06	A-shares in circulation ULZ 0417039 872953
000338		Austria IVM Technical Consulting Vienna Co., Ltd.	6	121208700	1.53	A-shares in circulation ULZ 0417039 872953
000338		Central Huijin Asset Management Co., Ltd.	7	108492800	1.37	A-shares in circulation ULZ 0417039 872953
000338		Shandong Enterprise Custody Management Co., Ltd.	8	67282960	0.85	A-shares in circulation ULZ 0417039 872953
000338		Tan Xuguang	9	58842596	0.74	Person
000338		Hu Zhongxiang	10	57307825	0.72	A-shares in circulation ULZ 0417039 872953
000338		Hong Kong Central Clearing Agent Limited	1	1938473116	24.43	Circulating H shares
000338		Weichai Holdings Group Co., Ltd.	2	1406100000	17.72	Uncurrent shares, circulating A shares
000338		Hong Kong Central Clearing Company Limited	3	400869680	5.05	A-shares in circulation ULZ 0417039 872953
000338		Weifang Investment Group Co., Ltd.	4	296625408	3.74	Uncurrent shares
000338		China Securities and Finance Co., Ltd.	5	163608906	2.06	A-shares in circulation ULZ 0417039 872953
000338		Austria IVM Technical Consulting Vienna Co., Ltd.	6	119618700	1.51	A-shares in circulation ULZ 0417039 872953
000338		Central Huijin Asset Management Co., Ltd.	7	108492800	1.37	A-shares in circulation ULZ 0417039 872953
000338		Shandong Enterprise Custody Management Co., Ltd.	8	68740060	0.87	A-shares in circulation ULZ 0417039 872953
000338		Tan Xuguang	9	58842596	0.74	Uncurrent shares, circulating A shares
000338		Bank of Communications-Rongtong Industry Economic Securities Investment Fund	10	49132652	0.62	A-shares in circulation ULZ 0417039 872953
000338		Hong Kong Central Clearing Agent Limited	1	1938424316	24.43	Circulating H shares
000338		Weichai Holdings Group Co., Ltd.	2	1406100000	17.72	Soe
000338		Hong Kong Central Clearing Company Limited	3	611939409	7.71	A-shares in circulation ULZ 0417039 872953
000338		Weifang Investment Group Co., Ltd.	4	296625408	3.74	Soe
000338		China Securities and Finance Co., Ltd.	5	163608906	2.06	A-shares in circulation ULZ 0417039 872953
000338		Austria IVM Technical Consulting Vienna Co., Ltd.	6	119618700	1.51	A-shares in circulation ULZ 0417039 872953
000338		Central Huijin Asset Management Co., Ltd.	7	108492800	1.37	A-shares in circulation ULZ 0417039 872953
000338		Shandong Enterprise Custody Management Co., Ltd.	8	67211460	0.85	A-shares in circulation ULZ 0417039 872953
000338		Tan Xuguang	9	58842596	0.74	Person
000338		Bank of Communications-Rongtong Industry Economic Securities Investment Fund	10	48677878	0.61	A-shares in circulation ULZ 0417039 872953
000338		Hong Kong Central Clearing Agent Limited	1	1938438756	24.43	Circulating H shares
000338		Weichai Holdings Group Co., Ltd.	2	1406100000	17.72	Uncurrent shares, circulating A shares
000338		Hong Kong Central Clearing Company Limited	3	758509836	9.56	A-shares in circulation ULZ 0417039 872953
000338		Weifang Investment Group Co., Ltd.	4	296625408	3.74	Uncurrent shares
000338		China Securities and Finance Co., Ltd.	5	163608906	2.06	A-shares in circulation ULZ 0417039 872953
000338		Austria IVM Technical Consulting Vienna Co., Ltd.	6	118938700	1.5	A-shares in circulation ULZ 0417039 872953
000338		Central Huijin Asset Management Co., Ltd.	7	108492800	1.37	A-shares in circulation ULZ 0417039 872953
000338		Tan Xuguang	8	58842596	0.74	Uncurrent shares, circulating A shares
000338		Bank of Communications-Rongtong Industry Economic Securities Investment Fund	9	53778273	0.68	A-shares in circulation ULZ 0417039 872953
000338		Hu Zhongxiang	10	47306985	0.6	A-shares in circulation ULZ 0417039 872953
000338		Hong Kong Central Clearing Agent Limited	1	1938491156	24.43	Circulating H shares
000338		Weichai Holdings Group Co., Ltd.	2	1406100000	17.72	Soe
000338		Hong Kong Central Clearing Company Limited	3	815400522	10.28	A-shares in circulation ULZ 0417039 872953
000338		Weifang Investment Group Co., Ltd.	4	296625408	3.74	Soe
000338		China Securities and Finance Co., Ltd.	5	163608906	2.06	A-shares in circulation ULZ 0417039 872953
000338		Austria IVM Technical Consulting Vienna Co., Ltd.	6	118358700	1.49	A-shares in circulation ULZ 0417039 872953
000338		Central Huijin Asset Management Co., Ltd.	7	108492800	1.37	A-shares in circulation ULZ 0417039 872953
000338		Tan Xuguang	8	58842596	0.74	Person
000338		Hu Zhongxiang	9	53587741	0.68	A-shares in circulation ULZ 0417039 872953
000338		Bank of Communications-Rongtong Industry Economic Securities Investment Fund	10	41302610	0.52	A-shares in circulation ULZ 0417039 872953
000338		Hong Kong Central Clearing Agent Limited	1	1938664086	24.44	Circulating H shares
000338		Weichai Holdings Group Co., Ltd.	2	1406100000	17.72	Uncurrent shares, circulating A shares
000338		Hong Kong Central Clearing Company Limited	3	806578005	10.17	A-shares in circulation ULZ 0417039 872953
000338		Weifang Investment Group Co., Ltd.	4	296625408	3.74	Uncurrent shares
000338		China Securities and Finance Co., Ltd.	5	163608906	2.06	A-shares in circulation ULZ 0417039 872953
000338		Austria IVM Technical Consulting Vienna Co., Ltd.	6	113938700	1.44	A-shares in circulation ULZ 0417039 872953
000338		Central Huijin Asset Management Co., Ltd.	7	108492800	1.37	A-shares in circulation ULZ 0417039 872953
000338		Tan Xuguang	8	58842596	0.74	Uncurrent shares, circulating A shares
000338		Hu Zhongxiang	9	50804566	0.64	A-shares in circulation ULZ 0417039 872953
000338		Shanghai Pudong Development Bank Co., Ltd. - Guangfa High-end Manufacturing Stock-type Initiated Securities Investment Fund	10	44616047	0.56	A-shares in circulation ULZ 0417039 872953
000338		Hong Kong Central Clearing Agent Limited	1	1938725526	22.22	Circulating H shares
000338		Weichai Holdings Group Co., Ltd.	2	1422550620	16.3	Soe
000338		Hong Kong Central Clearing Company Limited	3	594499438	6.81	A-shares in circulation ULZ 0417039 872953
000338		Weifang Investment Group Co., Ltd.	4	296625408	3.4	Soe
000338		China Securities and Finance Co., Ltd.	5	163608906	1.87	A-shares in circulation ULZ 0417039 872953
000338		Austria IVM Technical Consulting Vienna Co., Ltd.	6	113938700	1.31	A-shares in circulation ULZ 0417039 872953
000338		Tan Xuguang	8	58842596	0.67	Person
000338		Hu Zhongxiang	9	50804566	0.58	A-shares in circulation ULZ 0417039 872953
000338		GIC PRIVATE LIMITED	10	47712814	0.55	Foreigner
000338		UBS AG	7	74264401	0.85	Foreigner
000338		Hong Kong Central Clearing Agent Limited	1	1938753046	22.22	Circulating H shares
000338		Weichai Holdings Group Co., Ltd.	2	1422550620	16.3	Uncurrent shares, circulating A shares
000338		Hong Kong Central Clearing Company Limited	3	499270969	5.72	A-shares in circulation ULZ 0417039 872953
000338		Weifang Investment Group Co., Ltd.	4	296625408	3.4	Uncurrent shares
000338		China Securities and Finance Co., Ltd.	5	163608906	1.87	A-shares in circulation ULZ 0417039 872953
000338		Austria IVM Technical Consulting Vienna Co., Ltd.	6	113938700	1.31	A-shares in circulation ULZ 0417039 872953
000338		UBS AG	7	72179454	0.83	Uncurrent shares, circulating A shares
000338		Tan Xuguang	8	58842596	0.67	Uncurrent shares, circulating A shares
000338		Hu Zhongxiang	9	50804566	0.58	A-shares in circulation ULZ 0417039 872953
000338		GIC PRIVATE LIMITED	10	47854514	0.55	Uncurrent shares, circulating A shares
000338		Hong Kong Central Clearing Agent Limited	1	1938772406	22.22	Circulating H shares
000338		Weichai Holdings Group Co., Ltd.	2	1422550620	16.3	Soe
000338		Hong Kong Central Clearing Company Limited	3	417494304	4.78	A-shares in circulation ULZ 0417039 872953
000338		Weifang Investment Group Co., Ltd.	4	296625408	3.4	Soe
000338		China Securities and Finance Co., Ltd.	5	163608906	1.87	A-shares in circulation ULZ 0417039 872953
000338		Austria IVM Technical Consulting Vienna Co., Ltd.	6	113938700	1.31	A-shares in circulation ULZ 0417039 872953
000338		Tan Xuguang	7	58842596	0.67	Person
000338		GIC PRIVATE LIMITED	8	45092181	0.52	A-shares in circulation ULZ 0417039 872953
000338		National Manufacturing Transformation and Upgrading Fund Co., Ltd.	9	42682926	0.49	A-shares in circulation ULZ 0417039 872953
000338		Hu Zhongxiang	10	36632166	0.42	A-shares in circulation ULZ 0417039 872953
000338		Hong Kong Central Clearing Agent Limited	1	1938770406	22.22	Circulating H shares
000338		Weichai Holdings Group Co., Ltd.	2	1422550620	16.3	Uncurrent shares, circulating A shares
000338		Hong Kong Central Clearing Company Limited	3	389939645	4.47	A-shares in circulation ULZ 0417039 872953
000338		Weifang Investment Group Co., Ltd.	4	296625408	3.4	Uncurrent shares
000338		China Securities and Finance Co., Ltd.	5	163608906	1.87	A-shares in circulation ULZ 0417039 872953
000338		Austria IVM Technical Consulting Vienna Co., Ltd.	6	113938700	1.31	A-shares in circulation ULZ 0417039 872953
000338		Tan Xuguang	7	58842596	0.67	Uncurrent shares, circulating A shares
000338		Shandong Enterprise Custody Management Co., Ltd.	8	58539893	0.67	A-shares in circulation ULZ 0417039 872953
000338		National Manufacturing Transformation and Upgrading Fund Co., Ltd.	9	42682926	0.49	A-shares in circulation ULZ 0417039 872953
000338		GIC PRIVATE LIMITED	10	39059346	0.45	A-shares in circulation ULZ 0417039 872953
000338		Hong Kong Central Clearing Agent Limited	1	1938756406	22.22	Circulating H shares
000338		Weichai Holdings Group Co., Ltd.	2	1422550620	16.3	Soe
000338		Hong Kong Central Clearing Company Limited	3	372128010	4.26	A-shares in circulation ULZ 0417039 872953
000338		Weifang Investment Group Co., Ltd.	4	296625408	3.4	Soe
000338		China Securities and Finance Co., Ltd.	5	163608906	1.87	A-shares in circulation ULZ 0417039 872953
000338		Austria IVM Technical Consulting Vienna Co., Ltd.	6	113938700	1.31	A-shares in circulation ULZ 0417039 872953
000338		Shandong Enterprise Custody Management Co., Ltd.	7	62565393	0.72	A-shares in circulation ULZ 0417039 872953
000338		Tan Xuguang	8	58842596	0.67	Person
000338		National Manufacturing Transformation and Upgrading Fund Co., Ltd.	9	42682926	0.49	A-shares in circulation ULZ 0417039 872953
000338		Hu Zhongxiang	10	36632166	0.42	A-shares in circulation ULZ 0417039 872953
000338		Hong Kong Central Clearing Agent Limited	1	1938703406	22.22	Circulating H shares
000338		Weichai Holdings Group Co., Ltd.	2	1422550620	16.3	Uncurrent shares, circulating A shares
000338		Hong Kong Central Clearing Company Limited	3	364894952	4.18	A-shares in circulation ULZ 0417039 872953
000338		Weifang Investment Group Co., Ltd.	4	296625408	3.4	Uncurrent shares
000338		China Securities and Finance Co., Ltd.	5	163608906	1.87	A-shares in circulation ULZ 0417039 872953
000338		Austria IVM Technical Consulting Vienna Co., Ltd.	6	113938700	1.31	A-shares in circulation ULZ 0417039 872953
000338		Shandong Enterprise Custody Management Co., Ltd.	7	62218693	0.71	A-shares in circulation ULZ 0417039 872953
000338		Tan Xuguang	8	58842596	0.67	Uncurrent shares, circulating A shares
000338		National Manufacturing Transformation and Upgrading Fund Co., Ltd.	9	42682926	0.49	A-shares in circulation ULZ 0417039 872953
000338		Hu Zhongxiang	10	36632166	0.42	A-shares in circulation ULZ 0417039 872953
000338		Hong Kong Central Clearing Agent Limited	1	1938713966	22.22	Circulating H shares
000338		Weichai Holdings Group Co., Ltd.	2	1422550620	16.3	Soe
000338		Hong Kong Central Clearing Company Limited	3	418662311	4.8	A-shares in circulation ULZ 0417039 872953
000338		Weifang Investment Group Co., Ltd.	4	296625408	3.4	Soe
000338		China Securities and Finance Co., Ltd.	5	163608906	1.87	A-shares in circulation ULZ 0417039 872953
000338		Austria IVM Technical Consulting Vienna Co., Ltd.	6	113938700	1.31	A-shares in circulation ULZ 0417039 872953
000338		Shandong Enterprise Custody Management Co., Ltd.	7	63011293	0.72	A-shares in circulation ULZ 0417039 872953
000338		Tan Xuguang	8	58842596	0.67	Person
000338		National Manufacturing Transformation and Upgrading Fund Co., Ltd.	9	42682926	0.49	A-shares in circulation ULZ 0417039 872953
000338		Nanjing Rongjing Huikang Equity Investment Partnership (Limited Partnership)	10	35365853	0.41	A-shares in circulation ULZ 0417039 872953
000338		Gaoguan Investment Co., Ltd. - Customer Funds	11	35365853	0.41	A-shares in circulation ULZ 0417039 872953
000338		Hong Kong Central Clearing Agent Limited	1	1938694166	22.22	Circulating H shares
000338		Weichai Holdings Group Co., Ltd.	2	1422550620	16.3	Uncurrent shares, circulating A shares
000338		Hong Kong Central Clearing Company Limited	3	487452901	5.59	A-shares in circulation ULZ 0417039 872953
000338		Weifang Investment Group Co., Ltd.	4	296625408	3.4	Uncurrent shares
000338		China Securities and Finance Co., Ltd.	5	163608906	1.87	A-shares in circulation ULZ 0417039 872953
000338		Austria IVM Technical Consulting Vienna Co., Ltd.	6	113938700	1.31	A-shares in circulation ULZ 0417039 872953
000338		Shandong Enterprise Custody Management Co., Ltd.	7	64719893	0.74	A-shares in circulation ULZ 0417039 872953
000338		Tan Xuguang	8	58842596	0.67	Uncurrent shares, circulating A shares
000338		National Social Security Fund 114 Combination	9	44804357	0.51	A-shares in circulation ULZ 0417039 872953
000338		National Manufacturing Transformation and Upgrading Fund Co., Ltd.	10	42682926	0.49	A-shares in circulation ULZ 0417039 872953
000338		Hong Kong Central Clearing Agent Limited	1	1938710526	22.22	Circulating H shares
000338		Weichai Holdings Group Co., Ltd.	2	1422550620	16.3	Soe
000338		Hong Kong Central Clearing Company Limited	3	552809577	6.33	A-shares in circulation ULZ 0417039 872953
000338		Weifang Investment Group Co., Ltd.	4	296625408	3.4	Soe
000338		China Securities and Finance Co., Ltd.	5	163608906	1.87	A-shares in circulation ULZ 0417039 872953
000338		Austria IVM Technical Consulting Vienna Co., Ltd.	6	113938700	1.31	A-shares in circulation ULZ 0417039 872953
000338		Shandong Enterprise Custody Management Co., Ltd.	7	64469893	0.74	A-shares in circulation ULZ 0417039 872953
000338		Tan Xuguang	8	58842596	0.67	Person
000338		National Social Security Fund 114 Combination	9	47804357	0.55	A-shares in circulation ULZ 0417039 872953
000338		National Manufacturing Transformation and Upgrading Fund Co., Ltd.	10	42682926	0.49	A-shares in circulation ULZ 0417039 872953
000338		Hong Kong Central Clearing Agent Limited	1	1938786286	22.22	Circulating H shares
000338		Weichai Holdings Group Co., Ltd.	2	1422550620	16.3	Uncurrent shares, circulating A shares
000338		Hong Kong Central Clearing Company Limited	3	554636803	6.36	A-shares in circulation ULZ 0417039 872953
000338		Weifang Investment Group Co., Ltd.	4	296625408	3.4	Uncurrent shares
000338		China Securities and Finance Co., Ltd.	5	163608906	1.87	A-shares in circulation ULZ 0417039 872953
000338		Austria IVM Technical Consulting Vienna Co., Ltd.	6	113938700	1.31	A-shares in circulation ULZ 0417039 872953
000338		Shandong Enterprise Custody Management Co., Ltd.	7	64089893	0.73	A-shares in circulation ULZ 0417039 872953
000338		Tan Xuguang	8	58842596	0.67	Uncurrent shares, circulating A shares
000338		National Social Security Fund 114 Combination	9	51682257	0.59	A-shares in circulation ULZ 0417039 872953
000338		National Manufacturing Transformation and Upgrading Fund Co., Ltd.	10	42682926	0.49	A-shares in circulation ULZ 0417039 872953
000338		Hong Kong Central Clearing Agent Limited	1	1938829965	22.22	Circulating H shares
000338		Weichai Holdings Group Co., Ltd.	2	1422550620	16.3	Soe
000338		Hong Kong Central Clearing Company Limited	3	584632741	6.7	A-shares in circulation ULZ 0417039 872953
000338		Weifang Investment Group Co., Ltd.	4	296625408	3.4	Soe
000338		China Securities and Finance Co., Ltd.	5	163608906	1.87	A-shares in circulation ULZ 0417039 872953
000338		Austria IVM Technical Consulting Vienna Co., Ltd.	6	113938700	1.31	A-shares in circulation ULZ 0417039 872953
000338		Shandong Enterprise Custody Management Co., Ltd.	7	64879893	0.74	A-shares in circulation ULZ 0417039 872953
000338		Tan Xuguang	8	58842596	0.67	Person
000338		National Social Security Fund 114 Combination	9	55682257	0.64	A-shares in circulation ULZ 0417039 872953
000338		National Manufacturing Transformation and Upgrading Fund Co., Ltd.	10	42682926	0.49	A-shares in circulation ULZ 0417039 872953
000407		Shandong Shengli Investment Co., Ltd.	1	32920575	9.23	non_SOE
000407		Lu Yapu	2	19315163	5.41	Person
000407		Sun Aizhen	3	9828717	2.76	Person
000407		Yantai Shengli Investment Co., Ltd.	4	4493067	1.26	A-shares in circulation ULZ 0417039 872953
000407		Sun Xuefeng	5	3568302	1	A-shares in circulation ULZ 0417039 872953
000407		Lin Zhengsheng	6	3316061	0.93	A-shares in circulation ULZ 0417039 872953
000407		Tianjin Development Zone Xinyi Logistics Co., Ltd.	7	2665121	0.75	A-shares in circulation ULZ 0417039 872953
000407		Zhu Qi	8	2577913	0.72	A-shares in circulation ULZ 0417039 872953
000407		Zhou Yunmei	9	2448200	0.69	A-shares in circulation ULZ 0417039 872953
000407		Brother Zhu Wei	10	2380100	0.67	A-shares in circulation ULZ 0417039 872953
000407		Shandong Shengli Investment Co., Ltd.	1	32920575	9.23	non_SOE
000407		Lu Yapu	2	19315163	5.41	Person
000407		Sun Aizhen	3	8669063	2.43	Person
000407		Yantai Shengli Investment Co., Ltd.	4	4175567	1.17	A-shares in circulation ULZ 0417039 872953
000407		China Sei Mining Group Co., Ltd.	5	2600000	0.73	A-shares in circulation ULZ 0417039 872953
000407		Zhu Qi	6	2577913	0.72	A-shares in circulation ULZ 0417039 872953
000407		Sun Yuankun	7	2166025	0.6	A-shares in circulation ULZ 0417039 872953
000407		Zhou Yunmei	8	2082200	0.58	A-shares in circulation ULZ 0417039 872953
000407		Guangdong Zhongshan Food Import and Export Co., Ltd.	9	2071200	0.58	A-shares in circulation ULZ 0417039 872953
000407		Fu Xiaoyan	10	1752850	0.49	A-shares in circulation ULZ 0417039 872953
000407		Shandong Shengli Investment Co., Ltd.	1	46088805	9.23	non_SOE
000407		Lu Yapu	2	23001228	4.61	Person
000407		Everbright Bank of China Co., Ltd. - Taixin Leading Strategy Open-ended Securities Investment Fund	3	16210098	3.25	A-shares in circulation ULZ 0417039 872953
000407		Industrial and Commercial Bank of China-Tianhong Selected Hybrid Securities Investment Fund	4	12523974	2.51	A-shares in circulation ULZ 0417039 872953
000407		Industrial and Commercial Bank of China-Galaxy Yintai Wealth Management Dividend Securities Investment Fund	5	10159439	2.03	A-shares in circulation ULZ 0417039 872953
000407		Agricultural Bank of China-Dongwu Value Growth Dual Power Stock Securities Investment Fund	6	8486824	1.7	A-shares in circulation ULZ 0417039 872953
000407		Sun Aizhen	7	5931966	1.19	Person
000407		Everbright Securities-Everbright-Everbright Sunshine Collective Asset Management Plan	8	5762132	1.15	A-shares in circulation ULZ 0417039 872953
000407		Industrial and Commercial Bank of China-Dongwu Jiahe Advantage Selected Hybrid Open-ended Securities Investment Fund	9	5598079	1.12	A-shares in circulation ULZ 0417039 872953
000407		Yantai Shengli Investment Co., Ltd.	10	5145794	1.03	A-shares in circulation ULZ 0417039 872953
000407		Shandong Shengli Investment Co., Ltd.	1	46088805	9.23	A-shares in circulation ULZ 0417039 872953
000407		China Post Core Preferred Stock Securities Investment Fund	2	16802537	3.36	A-shares in circulation ULZ 0417039 872953
000407		Lu Yapu	3	16551228	3.31	A-shares in circulation ULZ 0417039 872953
000407		China Post Core Growth Stock Securities Investment Fund	4	10637449	2.13	A-shares in circulation ULZ 0417039 872953
000407		Taixin Leading Strategy Open-ended Securities Investment Fund	5	6560351	1.31	A-shares in circulation ULZ 0417039 872953
000407		Tianhong Selected Hybrid Securities Investment Fund	6	5329945	1.07	A-shares in circulation ULZ 0417039 872953
000407		Huaxia dividend hybrid open-ended securities investment fund	7	5000000	1	A-shares in circulation ULZ 0417039 872953
000407		Zhou Yunmei	8	2821940	0.57	A-shares in circulation ULZ 0417039 872953
000407		China Galaxy Securities Co., Ltd.	9	2280871	0.46	A-shares in circulation ULZ 0417039 872953
000407		Galaxy Venus No. 1 Collective Asset Management Plan	10	2090000	0.42	A-shares in circulation ULZ 0417039 872953
000407		Shandong Shengli Investment Co., Ltd.	1	46088805	9.23	A-shares in circulation ULZ 0417039 872953
000407		Lu Yapu	2	16551228	3.31	A-shares in circulation ULZ 0417039 872953
000407		Hongyang Securities Investment Fund	3	4754457	0.95	A-shares in circulation ULZ 0417039 872953
000407		Zhou Yunmei	4	2592240	0.52	A-shares in circulation ULZ 0417039 872953
000407		Li Fei	5	2458899	0.49	A-shares in circulation ULZ 0417039 872953
000407		Shandong Reserve Materials Administration San San	6	2070000	0.41	A-shares in circulation ULZ 0417039 872953
000407		Industrial and Commercial Bank of China-Guangfa China Stock Exchange 500 Index Securities Investment Fund	7	1577296	0.32	A-shares in circulation ULZ 0417039 872953
000407		Cao Zhuolun	8	1570000	0.31	A-shares in circulation ULZ 0417039 872953
000407		Industrial and Commercial Bank of China - Jiashi Quantitative Erfa Equity Securities Investment Fund	9	1400000	0.28	A-shares in circulation ULZ 0417039 872953
000407		Shengli Group Labor Service Company	10	1326780	0.27	non_SOE
000407		Shandong Shengli Investment Co., Ltd.	1	46088805	9.23	A-shares in circulation ULZ 0417039 872953
000407		Bank of China-ICBC Credit Suisse Core Value Equity Securities Investment Fund	2	21630546	4.33	A-shares in circulation ULZ 0417039 872953
000407		Shi Aizhao	3	7474500	1.5	A-shares in circulation ULZ 0417039 872953
000407		Lu Yapu	4	7351228	1.47	A-shares in circulation ULZ 0417039 872953
000407		China Construction Bank-Rongtong Leading Growth Stock Securities Investment Fund	5	5588142	1.12	A-shares in circulation ULZ 0417039 872953
000407		Xu Genming	6	3738336	0.75	A-shares in circulation ULZ 0417039 872953
000407		Hongyang Securities Investment Fund	7	3500000	0.7	A-shares in circulation ULZ 0417039 872953
000407		Shanghai Xinyongyi Investment Co., Ltd.	8	3356400	0.67	A-shares in circulation ULZ 0417039 872953
000407		ICBC Credit Suisse Fund Company - ICBC - Specific Customer Assets	9	3024558	0.61	A-shares in circulation ULZ 0417039 872953
000407		Zhou Yunmei	10	2607240	0.52	A-shares in circulation ULZ 0417039 872953
000407		Shandong Shengli Investment Co., Ltd.	1	59915447	9.23	A-shares in circulation ULZ 0417039 872953
000407		Ma Yinglong Pharmaceutical Group Co., Ltd.	2	14486330	2.23	A-shares in circulation ULZ 0417039 872953
000407		Bank of China-ICBC Credit Suisse Core Value Equity Securities Investment Fund	3	7395656	1.14	A-shares in circulation ULZ 0417039 872953
000407		Lu Yapu	4	5656597	0.87	A-shares in circulation ULZ 0417039 872953
000407		Bank of China-Jiashi Steady Open-ended Securities Investment Fund	5	5594352	0.86	A-shares in circulation ULZ 0417039 872953
000407		Zhou Yunmei	6	3306012	0.51	A-shares in circulation ULZ 0417039 872953
000407		Shandong Reserve Materials Administration 34	7	2723500	0.42	A-shares in circulation ULZ 0417039 872953
000407		Zhang Jin	8	2543894	0.39	A-shares in circulation ULZ 0417039 872953
000407		Yan Xiulan	9	1869978	0.29	A-shares in circulation ULZ 0417039 872953
000407		Shengli Group Labor Service Company	10	1724814	0.27	non_SOE
000407		Shandong Shengli Investment Co., Ltd.	1	59915447	9.23	A-shares in circulation ULZ 0417039 872953
000407		Ma Yinglong Pharmaceutical Group Co., Ltd.	2	8570000	1.32	A-shares in circulation ULZ 0417039 872953
000407		Hangzhou Gaoxiang Transportation Co., Ltd.	3	6914620	1.07	A-shares in circulation ULZ 0417039 872953
000407		Gansu Trust Co., Ltd. - Jinshi Wealth Management (Phase I) Pooled Fund Trust Plan	4	5757811	0.89	A-shares in circulation ULZ 0417039 872953
000407		Meike Investment Group Co., Ltd.	5	4711294	0.73	A-shares in circulation ULZ 0417039 872953
000407		Lu Yapu	6	4656597	0.72	A-shares in circulation ULZ 0417039 872953
000407		Bank of China-ICBC Credit Suisse Core Value Equity Securities Investment Fund	7	3611401	0.56	A-shares in circulation ULZ 0417039 872953
000407		Jiangsu Huihong International Group Zhongjia Development Co., Ltd.	8	3600310	0.55	A-shares in circulation ULZ 0417039 872953
000407		Fund Trust Contract of Jiangxi International Trust Co., Ltd. (Golden Lion No. 190)	9	3302000	0.51	A-shares in circulation ULZ 0417039 872953
000407		China Merchants Securities Co., Ltd. Customer Credit Transaction Guaranteed Securities Account	10	3077310	0.47	A-shares in circulation ULZ 0417039 872953
000407		Shandong Shengli Investment Co., Ltd.	1	59915447	9.23	A-shares in circulation ULZ 0417039 872953
000407		Industrial Bank Co., Ltd. - Wanjia Harmonious Growth Hybrid Securities Investment Fund	2	23305912	3.59	A-shares in circulation ULZ 0417039 872953
000407		Hangzhou Gaoxiang Transportation Co., Ltd.	4	6410331	0.99	A-shares in circulation ULZ 0417039 872953
000407		Gansu Trust Co., Ltd. - Jinshi Wealth Management (Phase I) Pooled Fund Trust Plan	5	5334500	0.82	A-shares in circulation ULZ 0417039 872953
000407		China Ping An Life Insurance Co., Ltd. - Investment - Group Pension Progress	6	5000003	0.77	A-shares in circulation ULZ 0417039 872953
000407		Chen Qiang	7	4623431	0.71	A-shares in circulation ULZ 0417039 872953
000407		Customer Credit Transaction Guaranteed Securities Account of Guoxin Securities Co., Ltd.	8	4558556	0.7	A-shares in circulation ULZ 0417039 872953
000407		Bank of China-ICBC Credit Suisse Core Value Equity Securities Investment Fund	9	4244934	0.65	A-shares in circulation ULZ 0417039 872953
000407		China Merchants Securities Co., Ltd. Customer Credit Transaction Guaranteed Securities Account	10	4234383	0.65	A-shares in circulation ULZ 0417039 872953
000407		China Ping An Life Insurance Co., Ltd. - Investment Company - Individual Insurance Investment Company	3	8133990	1.25	A-shares in circulation ULZ 0417039 872953
000407		Shandong Shengli Investment Co., Ltd.	1	59915447	9.23	A-shares in circulation ULZ 0417039 872953
000407		Tianjin Trust Co., Ltd. - Tianxin Muxue Buffett No.1 Securities Investment Pooled Fund Trust	2	16866800	2.6	A-shares in circulation ULZ 0417039 872953
000407		Gansu Trust Co., Ltd. - Jinshi Wealth Management (Phase I) Pooled Fund Trust Plan	3	8245600	1.27	A-shares in circulation ULZ 0417039 872953
000407		Hangzhou Gaoxiang Transportation Co., Ltd.	4	6647500	1.02	A-shares in circulation ULZ 0417039 872953
000407		Shao Shoudu	5	4700000	0.72	A-shares in circulation ULZ 0417039 872953
000407		China Merchants Securities Co., Ltd. Customer Credit Transaction Guaranteed Securities Account	6	4478011	0.69	A-shares in circulation ULZ 0417039 872953
000407		National Social Security Fund 104 Combination	7	4199991	0.65	A-shares in circulation ULZ 0417039 872953
000407		Li Huijun	8	3931436	0.61	A-shares in circulation ULZ 0417039 872953
000407		Zhang Yan	9	3659260	0.56	A-shares in circulation ULZ 0417039 872953
000407		CITIC Securities (Zhejiang) Co., Ltd. Customer Credit Transaction Guaranteed Securities Account	10	3646168	0.56	A-shares in circulation ULZ 0417039 872953
000407		Shandong Shengli Investment Co., Ltd.	1	59915447	9.23	A-shares in circulation ULZ 0417039 872953
000407		China Construction Bank-Huaxia Shengshi Selected Stock Securities Investment Fund	2	14070025	2.17	A-shares in circulation ULZ 0417039 872953
000407		Bank of China-Huaxia Return Securities Investment Fund	3	6426737	0.99	A-shares in circulation ULZ 0417039 872953
000407		Zhonghai Trust Co., Ltd. - Zhonghai. Haitong Innovation No. 1 Securities Investment Structured Pooled Fund Trust	4	6300449	0.97	A-shares in circulation ULZ 0417039 872953
000407		China Merchants Securities Co., Ltd. Customer Credit Transaction Guaranteed Securities Account	5	5953958	0.92	A-shares in circulation ULZ 0417039 872953
000407		Haitong Securities Co., Ltd. agreed to buy back a special account	7	5382000	0.83	A-shares in circulation ULZ 0417039 872953
000407		Gansu Trust Co., Ltd. - Jinshi Wealth Management (Phase I) Pooled Fund Trust Plan	8	5133700	0.79	A-shares in circulation ULZ 0417039 872953
000407		Customer Credit Transaction Guaranteed Securities Account of Guoxin Securities Co., Ltd.	9	4870386	0.75	A-shares in circulation ULZ 0417039 872953
000407		Zhang Yan	10	3659260	0.56	A-shares in circulation ULZ 0417039 872953
000407		Great Wall Securities Co., Ltd. agreed to buy back a special account	6	5806200	0.89	A-shares in circulation ULZ 0417039 872953
000407		Great Wall Securities Co., Ltd. agreed to buy back a special account	5	5806200	0.89	A-shares in circulation ULZ 0417039 872953
000407		Shandong Shengli Investment Co., Ltd.	1	59915447	9.23	A-shares in circulation ULZ 0417039 872953
000407		China Construction Bank-Huaxia Shengshi Selected Stock Securities Investment Fund	2	16117932	2.48	A-shares in circulation ULZ 0417039 872953
000407		China Construction Bank-Huaxia Xinghua Hybrid Securities Investment Fund	3	6499873	1	A-shares in circulation ULZ 0417039 872953
000407		Agricultural Bank of China-Huaxia Steady Growth Hybrid Securities Investment Fund	4	5999923	0.92	A-shares in circulation ULZ 0417039 872953
000407		Bank of China-Huaxia Return Securities Investment Fund	6	5514053	0.85	A-shares in circulation ULZ 0417039 872953
000407		Haitong Securities Co., Ltd. agreed to buy back a special account	7	5382000	0.83	A-shares in circulation ULZ 0417039 872953
000407		Agricultural Bank of China-Baoying Strategic Growth Equity Securities Investment Fund	8	4600022	0.71	A-shares in circulation ULZ 0417039 872953
000407		Gansu Trust Co., Ltd. - Jinshi Wealth Management (Phase I) Pooled Fund Trust Plan	9	4385000	0.68	A-shares in circulation ULZ 0417039 872953
000407		Cao Lifang	10	3479400	0.54	A-shares in circulation ULZ 0417039 872953
000407		Shandong Shengli Investment Co., Ltd.	1	59915447	9.23	A-shares in circulation ULZ 0417039 872953
000407		Agricultural Bank of China-Huaxia Steady Growth Hybrid Securities Investment Fund	2	5999838	0.92	A-shares in circulation ULZ 0417039 872953
000407		Haitong Securities Co., Ltd. agreed to buy back a special account	4	5382000	0.83	A-shares in circulation ULZ 0417039 872953
000407		China Construction Bank-Huaxia Shengshi Selected Stock Securities Investment Fund	5	5227083	0.81	A-shares in circulation ULZ 0417039 872953
000407		Zhang Yan	6	5000000	0.77	A-shares in circulation ULZ 0417039 872953
000407		Cao Lifang	7	3399100	0.52	A-shares in circulation ULZ 0417039 872953
000407		Jiangsu Huihong International Group Zhongjia Development Co., Ltd.	8	3376000	0.52	A-shares in circulation ULZ 0417039 872953
000407		Wang Jinyong	9	3267850	0.5	A-shares in circulation ULZ 0417039 872953
000407		Gui Youqi	10	3161586	0.49	A-shares in circulation ULZ 0417039 872953
000407		Great Wall Securities Co., Ltd. agreed to buy back a special account	3	5806200	0.89	A-shares in circulation ULZ 0417039 872953
000407		Great Wall Securities Co., Ltd. agreed to buy back a special account	4	4896500	0.75	A-shares in circulation ULZ 0417039 872953
000407		Shandong Shengli Investment Co., Ltd.	1	59915447	9.23	A-shares in circulation ULZ 0417039 872953
000407		Agricultural Bank of China-Huaxia Steady Growth Hybrid Securities Investment Fund	2	5999838	0.92	A-shares in circulation ULZ 0417039 872953
000407		Haitong Securities Co., Ltd. agreed to buy back a special account	3	5382000	0.83	A-shares in circulation ULZ 0417039 872953
000407		Jiangsu Huihong International Group Zhongjia Development Co., Ltd.	5	3376000	0.52	A-shares in circulation ULZ 0417039 872953
000407		Gui Youqi	6	3232686	0.5	A-shares in circulation ULZ 0417039 872953
000407		Cao Lifang	7	3231100	0.5	A-shares in circulation ULZ 0417039 872953
000407		Wang Jinyong	8	3150550	0.49	A-shares in circulation ULZ 0417039 872953
000407		China Foreign Economic and Trade Trust Co., Ltd. - Huifu No. 144 Thinking No. 3 A Structured Securities Investment Collective Trust	9	3000000	0.46	A-shares in circulation ULZ 0417039 872953
000407		National Social Security Fund 104 Combination	10	2599991	0.4	A-shares in circulation ULZ 0417039 872953
000407		Shandong Shengli Investment Co., Ltd.	1	59915447	9.23	A-shares in circulation ULZ 0417039 872953
000407		Agricultural Bank of China-Huaxia Steady Growth Hybrid Securities Investment Fund	2	5999838	0.92	A-shares in circulation ULZ 0417039 872953
000407		Haitong Securities Co., Ltd. agreed to buy back a special account	3	5382000	0.83	A-shares in circulation ULZ 0417039 872953
000407		Wang Hui	4	4986600	0.77	A-shares in circulation ULZ 0417039 872953
000407		Jiangsu Huihong International Group Zhongjia Development Co., Ltd.	5	3376000	0.52	A-shares in circulation ULZ 0417039 872953
000407		Gui Youqi	6	3232686	0.5	A-shares in circulation ULZ 0417039 872953
000407		Cao Lifang	7	3231100	0.5	A-shares in circulation ULZ 0417039 872953
000407		Wang Jinyong	8	3149750	0.49	A-shares in circulation ULZ 0417039 872953
000407		China Foreign Economic and Trade Trust Co., Ltd. - Huifu No. 144 Thinking No. 3 A Structured Securities Investment Collective Trust	9	3000000	0.46	A-shares in circulation ULZ 0417039 872953
000407		National Social Security Fund 104 Combination	10	2599991	0.4	A-shares in circulation ULZ 0417039 872953
000407		Shandong Shengli Investment Co., Ltd.	1	59915447	9.23	A-shares in circulation ULZ 0417039 872953
000407		Haitong Securities Co., Ltd. agreed to buy back a special account	2	5382000	0.83	A-shares in circulation ULZ 0417039 872953
000407		Wang Jinyong	3	3494656	0.54	A-shares in circulation ULZ 0417039 872953
000407		Jiangsu Huihong International Group Zhongjia Development Co., Ltd.	4	3376000	0.52	A-shares in circulation ULZ 0417039 872953
000407		Gui Youqi	5	3237116	0.5	A-shares in circulation ULZ 0417039 872953
000407		Cao Lifang	6	3231100	0.5	A-shares in circulation ULZ 0417039 872953
000407		China Foreign Economic and Trade Trust Co., Ltd. - Huifu No. 144 Thinking No. 3 A Structured Securities Investment Collective Trust	7	3000000	0.46	A-shares in circulation ULZ 0417039 872953
000407		Huang Zhen	8	3000000	0.46	A-shares in circulation ULZ 0417039 872953
000407		National Social Security Fund 104 Combination	9	2599991	0.4	A-shares in circulation ULZ 0417039 872953
000407		Zhang Jin	10	2480000	0.38	A-shares in circulation ULZ 0417039 872953
000407		Shandong Shengli Investment Co., Ltd.	1	59915447	9.23	A-shares in circulation ULZ 0417039 872953
000407		China Minsheng Bank Co., Ltd. - Changxin Profit Increase Dynamic Strategy Stock Securities Investment Fund	2	8499951	1.31	A-shares in circulation ULZ 0417039 872953
000407		Agricultural Bank of China-China Post Core Growth Stock Securities Investment Fund	3	5677475	0.87	A-shares in circulation ULZ 0417039 872953
000407		Bank of Communications-CHonghai Quality Growth Securities Investment Fund	4	5526233	0.85	A-shares in circulation ULZ 0417039 872953
000407		Gui Youqi	5	4378485	0.67	A-shares in circulation ULZ 0417039 872953
000407		Jiangsu Huihong International Group Zhongjia Development Co., Ltd.	6	3376000	0.52	A-shares in circulation ULZ 0417039 872953
000407		Cao Lifang	7	3231100	0.5	A-shares in circulation ULZ 0417039 872953
000407		Li Xinli	8	3000000	0.46	A-shares in circulation ULZ 0417039 872953
000407		China Construction Bank Co., Ltd. - Everbright Prudential Dynamic Preferred Flexible Allocation Hybrid Securities Investment Fund	9	3000000	0.46	A-shares in circulation ULZ 0417039 872953
000407		Wang Jinyong	10	2960002	0.46	A-shares in circulation ULZ 0417039 872953
000407		Shandong Shengli Investment Co., Ltd.	1	117211819	15.14	non_SOE
000407		Yan Changyong	2	42701119	5.52	Person
000407		Bank of Communications-CHonghai Quality Growth Securities Investment Fund	3	9415547	1.22	A-shares in circulation ULZ 0417039 872953
000407		China Minsheng Bank Co., Ltd. - Changxin Profit Increase Dynamic Strategy Stock Securities Investment Fund	4	8831853	1.14	A-shares in circulation ULZ 0417039 872953
000407		Guangfa Qianhe Investment Co., Ltd.	5	6672597	0.86	non_SOE
000407		Guangfa Securities-ICBC-Guangfa Gold Butler New High-growth Collective Asset Management Plan	6	6672597	0.86	non_SOE
000407		Zhongrong International Trust Co., Ltd. - Pacific Beyond No. 1 Securities Investment Pooled Fund Trust Plan	7	6083500	0.79	A-shares in circulation ULZ 0417039 872953
000407		Gui Youqi	8	5763246	0.74	A-shares in circulation ULZ 0417039 872953
000407		Tian Gansheng	9	5435653	0.7	A-shares in circulation ULZ 0417039 872953
000407		Liu Bin	10	4957353	0.64	Person
000407		Shandong Shengli Investment Co., Ltd.	1	117211819	15.14	Current A shares, uncurrent shares
000407		Yan Changyong	2	42701119	5.52	Uncurrent shares
000407		Shenzhou Xueren Group Co., Ltd.	3	10486973	1.35	A-shares in circulation ULZ 0417039 872953
000407		China Minsheng Bank Co., Ltd. - Changxin Profit Increase Dynamic Strategy Stock Securities Investment Fund	4	7741853	1	A-shares in circulation ULZ 0417039 872953
000407		Bank of Communications-CHonghai Quality Growth Securities Investment Fund	5	7422447	0.96	A-shares in circulation ULZ 0417039 872953
000407		National Social Security Fund 107 Combination	6	6865500	0.89	A-shares in circulation ULZ 0417039 872953
000407		Guangfa Qianhe Investment Co., Ltd.	7	6672597	0.86	Uncurrent shares
000407		Guangfa Securities-ICBC-Guangfa Gold Butler New High-growth Collective Asset Management Plan	8	6672597	0.86	Uncurrent shares
000407		Gui Youqi	9	5718246	0.74	A-shares in circulation ULZ 0417039 872953
000407		Liu Bin	10	4957353	0.64	Uncurrent shares
000407		Shandong Shengli Investment Co., Ltd.	1	117211819	15.14	non_SOE
000407		Yan Changyong	2	42701119	5.52	Person
000407		Guangfa Qianhe Investment Co., Ltd.	3	6672597	0.86	non_SOE
000407		Guangfa Securities-ICBC-Guangfa Gold Butler New High-growth Collective Asset Management Plan	4	6672597	0.86	non_SOE
000407		China Minsheng Bank Co., Ltd. - Changxin Profit Increase Dynamic Strategy Stock Securities Investment Fund	5	5641853	0.73	A-shares in circulation ULZ 0417039 872953
000407		Liu Bin	6	4957353	0.64	Person
000407		Sun Changfeng	7	4944730	0.64	Person
000407		Cao Lifang	8	3986529	0.52	A-shares in circulation ULZ 0417039 872953
000407		Longkou Juyuan Investment Partnership (Limited Partnership)	9	3700000	0.48	A-shares in circulation ULZ 0417039 872953
000407		Hu Xuehong	10	3428230	0.44	A-shares in circulation ULZ 0417039 872953
000407		Shandong Shengli Investment Co., Ltd.	1	119221869	15.4	Current A shares, uncurrent shares
000407		Yan Changyong	2	42701119	5.52	Uncurrent shares
000407		Ping An Assets-Bank of China-Zhong Anlexiang No. 1 Asset Management Plan ULZ 047006 A-shares in circulation	5	12449781	1.61	A-shares in circulation ULZ 0417039 872953
000407		An Honggang	6	7732083	1	A-shares in circulation ULZ 0417039 872953
000407		Guangfa Qianhe Investment Co., Ltd.	7	6672597	0.86	Uncurrent shares
000407		Guangfa Securities-ICBC-Guangfa Gold Butler New High-growth Collective Asset Management Plan	8	6672597	0.86	Uncurrent shares
000407		China Minsheng Bank Co., Ltd. - Changxin Profit Increase Dynamic Strategy Stock Securities Investment Fund	9	5141933	0.66	A-shares in circulation ULZ 0417039 872953
000407		Liu Bin	10	4957353	0.64	Uncurrent shares
000407		Guosen Securities Company Limited	3	23075302	2.98	A-shares in circulation ULZ 0417039 872953
000407		Rongtong New Blue Chip Securities Investment Fund	4	13308753	1.72	A-shares in circulation ULZ 0417039 872953
000407		Shandong Shengli Investment Co., Ltd.	1	119221869	15.4	non_SOE
000407		Yan Changyong	2	42701119	5.52	Person
000407		Guosen Securities Company Limited	3	16656220	2.15	A-shares in circulation ULZ 0417039 872953
000407		Guangfa Securities-ICBC-Guangfa Gold Butler New High-growth Collective Asset Management Plan	4	6672597	0.86	non_SOE
000407		Guangfa Qianhe Investment Co., Ltd.	5	6672597	0.86	non_SOE
000407		China Construction Bank Co., Ltd. - Huitianfu Environmental Protection Industry Stock Securities Investment Fund	6	5000095	0.65	A-shares in circulation ULZ 0417039 872953
000407		Sun Changfeng	7	4924630	0.64	A-shares in circulation ULZ 0417039 872953
000407		Liu Bin	8	4781168	0.62	A-shares in circulation ULZ 0417039 872953
000407		China Securities and Finance Co., Ltd.	9	4470300	0.58	A-shares in circulation ULZ 0417039 872953
000407		Tibet Hongye Investment Co., Ltd.	10	4425840	0.57	A-shares in circulation ULZ 0417039 872953
000407		Shandong Shengli Investment Co., Ltd.	1	119221869	15.4	Current A shares, uncurrent shares
000407		Yan Changyong	2	42701119	5.52	Current A shares, uncurrent shares
000407		China Foreign Economic and Trade Trust Co., Ltd. - Ruijin Phase 12 Dingsa Securities Investment Pooled Fund Trust Plan	3	18981107	2.45	A-shares in circulation ULZ 0417039 872953
000407		Guosen Securities Company Limited	4	15731502	2.03	A-shares in circulation ULZ 0417039 872953
000407		China Construction Bank Co., Ltd. - Huitianfu Environmental Protection Industry Stock Securities Investment Fund	5	12000027	1.55	A-shares in circulation ULZ 0417039 872953
000407		Guangfa Qianhe Investment Co., Ltd.	6	6672597	0.86	Uncurrent shares
000407		Guangfa Securities-ICBC-Guangfa Gold Butler New High-growth Collective Asset Management Plan	7	6672597	0.86	Uncurrent shares
000407		Beijing Dingsa Investment Co., Ltd. - Dingsa Value Selected Phase 2 Private Securities Investment Fund	8	6086100	0.79	A-shares in circulation ULZ 0417039 872953
000407		Shaanxi International Trust Co., Ltd. - Shaanxi State Investment · ICBC Quantitative Hengsheng Selected Class A 21 Securities Investment Pooled Fund Trust Plan	9	5263636	0.68	A-shares in circulation ULZ 0417039 872953
000407		Sun Changfeng	10	4924630	0.64	A-shares in circulation ULZ 0417039 872953
000407		Shandong Shengli Investment Co., Ltd.	1	135535082	15.4	non_SOE
000407		Sunshine Life Insurance Co., Ltd. - Universal Insurance Products	2	48939641	5.56	non_SOE
000407		Yan Changyong	3	42701119	4.85	Person
000407		China Foreign Economic and Trade Trust Co., Ltd. - Ruijin Phase 12 Dingsa Securities Investment Pooled Fund Trust Plan	4	18377267	2.09	A-shares in circulation ULZ 0417039 872953
000407		Ping An Assets-ICBC-Ping An Assets Xinxiang No. 7 Insurance Asset Management Products	5	16313214	1.85	non_SOE
000407		Guosen Securities Company Limited	6	14015302	1.59	A-shares in circulation ULZ 0417039 872953
000407		Ping An Assets - ICBC - Xinxiang No. 3 Asset Management Products	7	13050571	1.48	non_SOE
000407		China Construction Bank Co., Ltd. - Huitianfu Environmental Protection Industry Stock Securities Investment Fund	8	12000027	1.36	A-shares in circulation ULZ 0417039 872953
000407		Ping An Asset Management - Ping An Bank - Ping An Asset Creation No. 5 Asset Management Product	9	11419249	1.3	non_SOE
000407		Beijing Dingsa Investment Co., Ltd. - Dingsa Value Selected Phase 2 Private Securities Investment Fund	10	7424000	0.84	A-shares in circulation ULZ 0417039 872953
000407		Shandong Shengli Investment Co., Ltd.	1	135535082	15.4	Current A shares, uncurrent shares
000407		Beijing Dingsa Investment Co., Ltd. - Dingsa Value Selected Phase 2 Private Securities Investment Fund	10	7424000	0.84	A-shares in circulation ULZ 0417039 872953
000407		Sunshine Life Insurance Co., Ltd. - Universal Insurance Products	2	48939641	5.56	Uncurrent shares
000407		Yan Changyong	3	42701119	4.85	Current A shares, uncurrent shares
000407		China Foreign Economic and Trade Trust Co., Ltd. - Ruijin Phase 12 Dingsa Securities Investment Pooled Fund Trust Plan	4	18377267	2.09	A-shares in circulation ULZ 0417039 872953
000407		Ping An Assets-ICBC-Ping An Assets Xinxiang No. 7 Insurance Asset Management Products	5	16313214	1.85	Uncurrent shares
000407		Guosen Securities Company Limited	6	14015302	1.59	A-shares in circulation ULZ 0417039 872953
000407		Ping An Assets - ICBC - Xinxiang No. 3 Asset Management Products	7	13050571	1.48	Uncurrent shares
000407		China Construction Bank Co., Ltd. - Huitianfu Environmental Protection Industry Stock Securities Investment Fund	8	12000027	1.36	A-shares in circulation ULZ 0417039 872953
000407		Ping An Asset Management - Ping An Bank - Ping An Asset Creation No. 5 Asset Management Product	9	11419249	1.3	Uncurrent shares
000407		Shandong Shengli Investment Co., Ltd.	1	135535082	15.4	non_SOE
000407		Guangzhou Futures Co., Ltd. - Shaanxi International Trust Co., Ltd. - Huijin Shengli No. 2 Asset Management Plan	2	50946958	5.79	A-shares in circulation ULZ 0417039 872953
000407		Sunshine Life Insurance Co., Ltd. - Universal Insurance Products	3	48939641	5.56	non_SOE
000407		Yan Changyong	4	42701119	4.85	Person
000407		Shenzhen Qianhai Hourunde Wealth Management Co., Ltd. - Hourunde Small Market Value Phase III Private Investment Fund	5	28888858	3.28	A-shares in circulation ULZ 0417039 872953
000407		Ping An Assets-ICBC-Ping An Assets Xinxiang No. 7 Insurance Asset Management Products	6	16313214	1.85	non_SOE
000407		Ping An Assets - ICBC - Xinxiang No. 3 Asset Management Products	7	13050571	1.48	non_SOE
000407		Ping An Asset Management - Ping An Bank - Ping An Asset Creation No. 5 Asset Management Product	8	11419249	1.3	non_SOE
000407		Guangfa Qianhe Investment Co., Ltd.	9	6672597	0.76	non_SOE
000407		Guangfa Securities-ICBC-Guangfa Gold Butler New High-growth Collective Asset Management Plan	10	6672597	0.76	non_SOE
000407		Shandong Shengli Investment Co., Ltd.	1	135535082	15.4	Current A shares, uncurrent shares
000407		Guangzhou Futures Co., Ltd. - Shaanxi International Trust Co., Ltd. - Huijin Shengli No. 2 Asset Management Plan	2	51007258	5.8	A-shares in circulation ULZ 0417039 872953
000407		Yan Changyong	4	42701119	4.85	Current A shares, uncurrent shares
000407		Guangzhou Futures Co., Ltd. - Shaanxi International Trust Co., Ltd. - Shaanxi State Investment · Zhejiang Bank Guangqi No. 1 Targeted Investment Pooled Fund Trust Plan	5	21342581	2.43	A-shares in circulation ULZ 0417039 872953
000407		Ping An Assets-ICBC-Ping An Assets Xinxiang No. 7 Insurance Asset Management Products	6	16313214	1.85	Uncurrent shares
000407		Ping An Assets - ICBC - Xinxiang No. 3 Asset Management Products	7	13050571	1.48	Uncurrent shares
000407		Ping An Asset Management - Ping An Bank - Ping An Asset Creation No. 5 Asset Management Product	8	11419249	1.3	Uncurrent shares
000407		Guangfa Qianhe Investment Co., Ltd.	9	6672597	0.76	Uncurrent shares
000407		Sunshine Life Insurance Co., Ltd. - Universal Insurance Products	3	48939641	5.56	Uncurrent shares
000407		Guangfa Securities-ICBC-Guangfa Gold Butler New High-growth Collective Asset Management Plan	10	6672597	0.76	Uncurrent shares
000407		Guangzhou Runyisheng Investment Co., Ltd.	1	82075945	9.33	A-shares in circulation ULZ 0417039 872953
000407		Shandong Shengli Investment Co., Ltd.	2	73609585	8.36	non_SOE
000407		Guangzhou Futures Co., Ltd. - Shaanxi International Trust Co., Ltd. - Huijin Shengli No. 2 Asset Management Plan	3	51007258	5.8	A-shares in circulation ULZ 0417039 872953
000407		Sunshine Life Insurance Co., Ltd. - Universal Insurance Products	4	48939641	5.56	non_SOE
000407		Yan Changyong	5	32101119	3.65	Person
000407		Guangzhou Futures Co., Ltd. - Shaanxi International Trust Co., Ltd. - Shaanxi State Investment · Zhejiang Bank Guangqi No. 1 Targeted Investment Pooled Fund Trust Plan	6	21342581	2.43	A-shares in circulation ULZ 0417039 872953
000407		Ping An Assets-ICBC-Ping An Assets Xinxiang No. 7 Insurance Asset Management Products	7	16313214	1.85	non_SOE
000407		Ping An Assets - ICBC - Xinxiang No. 3 Asset Management Products	8	13050571	1.48	non_SOE
000407		Ping An Asset Management - Ping An Bank - Ping An Asset Creation No. 5 Asset Management Product	9	11419249	1.3	non_SOE
000407		Sun Guanjie	10	10600000	1.2	A-shares in circulation ULZ 0417039 872953
000407		Guangzhou Runyisheng Investment Co., Ltd.	1	82075945	9.33	A-shares in circulation ULZ 0417039 872953
000407		Shandong Shengli Investment Co., Ltd.	2	73609585	8.36	Uncurrent shares
000407		Guangzhou Futures Co., Ltd. - Shaanxi International Trust Co., Ltd. - Huijin Shengli No. 2 Asset Management Plan	3	51007258	5.8	A-shares in circulation ULZ 0417039 872953
000407		Sunshine Life Insurance Co., Ltd. - Universal Insurance Products	4	48939641	5.56	Uncurrent shares
000407		Yan Changyong	5	32101119	3.65	Current A shares, uncurrent shares
000407		Guangzhou Futures Co., Ltd. - Shaanxi International Trust Co., Ltd. - Shaanxi State Investment · Zhejiang Bank Guangqi No. 1 Targeted Investment Pooled Fund Trust Plan	6	21342581	2.43	A-shares in circulation ULZ 0417039 872953
000407		Ping An Assets-ICBC-Ping An Assets Xinxiang No. 7 Insurance Asset Management Products	7	16313214	1.85	Uncurrent shares
000407		Ping An Assets - ICBC - Xinxiang No. 3 Asset Management Products	8	13050571	1.48	Uncurrent shares
000407		Ping An Asset Management - Ping An Bank - Ping An Asset Creation No. 5 Asset Management Product	9	11419249	1.3	Uncurrent shares
000407		Sun Guanjie	10	10600000	1.2	A-shares in circulation ULZ 0417039 872953
000407		Guangzhou Runyisheng Investment Co., Ltd.	1	82075945	9.33	A-shares in circulation ULZ 0417039 872953
000407		Shandong Shengli Investment Co., Ltd.	2	73609585	8.36	non_SOE
000407		Guangzhou Futures Co., Ltd. - Shaanxi International Trust Co., Ltd. - Huijin Shengli No. 2 Asset Management Plan	3	51007258	5.8	A-shares in circulation ULZ 0417039 872953
000407		Sunshine Life Insurance Co., Ltd. - Universal Insurance Products	4	48939641	5.56	non_SOE
000407		Yan Changyong	5	32101119	3.65	Person
000407		Guangzhou Futures Co., Ltd. - Shaanxi International Trust Co., Ltd. - Shaanxi State Investment · Zhejiang Bank Guangqi No. 1 Targeted Investment Pooled Fund Trust Plan	6	21342581	2.43	A-shares in circulation ULZ 0417039 872953
000407		Ping An Assets-ICBC-Ping An Assets Xinxiang No. 7 Insurance Asset Management Products	7	16313214	1.85	non_SOE
000407		Ping An Assets - ICBC - Xinxiang No. 3 Asset Management Products	8	13050571	1.48	non_SOE
000407		Ping An Asset Management - Ping An Bank - Ping An Asset Creation No. 5 Asset Management Product	9	11419249	1.3	non_SOE
000407		Sun Guanjie	10	10600000	1.2	A-shares in circulation ULZ 0417039 872953
000407		Guangzhou Runyisheng Investment Co., Ltd.	1	82075945	9.33	A-shares in circulation ULZ 0417039 872953
000407		Shandong Shengli Investment Co., Ltd.	2	73609585	8.36	Uncurrent shares, circulating A shares
000407		Guangzhou Futures Co., Ltd. - Shaanxi International Trust Co., Ltd. - Huijin Shengli No. 2 Asset Management Plan	3	51007258	5.8	A-shares in circulation ULZ 0417039 872953
000407		Sunshine Life Insurance Co., Ltd. - Universal Insurance Products	4	48939641	5.56	Uncurrent shares
000407		Yan Changyong	5	32101119	3.65	Uncurrent shares
000407		Guangzhou Futures Co., Ltd. - Shaanxi International Trust Co., Ltd. - Shaanxi State Investment · Zhejiang Bank Guangqi No. 1 Targeted Investment Pooled Fund Trust Plan	6	21342581	2.43	A-shares in circulation ULZ 0417039 872953
000407		Ping An Assets-ICBC-Ping An Assets Xinxiang No. 7 Insurance Asset Management Products	7	16313214	1.85	Uncurrent shares
000407		Ping An Assets - ICBC - Xinxiang No. 3 Asset Management Products	8	13050571	1.48	Uncurrent shares
000407		Ping An Asset Management - Ping An Bank - Ping An Asset Creation No. 5 Asset Management Product	9	11419249	1.3	Uncurrent shares
000407		Sun Guanjie	10	10600000	1.2	A-shares in circulation ULZ 0417039 872953
000407		Guangzhou Runyisheng Investment Co., Ltd.	1	82075945	9.33	A-shares in circulation ULZ 0417039 872953
000407		Shandong Shengli Investment Co., Ltd.	2	73609585	8.36	non_SOE
000407		Sunshine Life Insurance Co., Ltd. - Universal Insurance Products	3	48939641	5.56	non_SOE
000407		Guangzhou Futures Co., Ltd. - Shaanxi International Trust Co., Ltd. - Huijin Shengli No. 2 Asset Management Plan	4	45558238	5.18	A-shares in circulation ULZ 0417039 872953
000407		Yan Changyong	5	32101119	3.65	Person
000407		Guangzhou Futures Co., Ltd. - Shaanxi International Trust Co., Ltd. - Shaanxi State Investment · Zhejiang Bank Guangqi No. 1 Targeted Investment Pooled Fund Trust Plan	6	18647781	2.12	A-shares in circulation ULZ 0417039 872953
000407		Ping An Assets-ICBC-Ping An Assets Xinxiang No. 7 Insurance Asset Management Products	7	16313214	1.85	non_SOE
000407		Ping An Assets - ICBC - Xinxiang No. 3 Asset Management Products	8	13050571	1.48	non_SOE
000407		Ping An Asset Management - Ping An Bank - Ping An Asset Creation No. 5 Asset Management Product	9	11419249	1.3	non_SOE
000407		Sun Guanjie	10	10600000	1.2	A-shares in circulation ULZ 0417039 872953
000407		Guangzhou Runyisheng Investment Co., Ltd.	1	82075945	9.33	A-shares in circulation ULZ 0417039 872953
000407		Shandong Shengli Investment Co., Ltd.	2	73609585	8.36	Uncurrent shares, circulating A shares
000407		Sunshine Life Insurance Co., Ltd. - Universal Insurance Products	3	48939641	5.56	Uncurrent shares
000407		Yan Changyong	4	32101119	3.65	Uncurrent shares, circulating A shares
000407		Ping An Assets-ICBC-Ping An Assets Xinxiang No. 7 Insurance Asset Management Products	5	16313214	1.85	Uncurrent shares
000407		Ping An Assets - ICBC - Xinxiang No. 3 Asset Management Products	6	13050571	1.48	Uncurrent shares
000407		Ping An Asset Management - Ping An Bank - Ping An Asset Creation No. 5 Asset Management Product	7	11419249	1.3	Uncurrent shares
000407		Sun Guanjie	8	10600000	1.2	A-shares in circulation ULZ 0417039 872953
000407		Wuxi Yilida Machinery Co., Ltd.	9	9165800	1.04	A-shares in circulation ULZ 0417039 872953
000407		Industrial and Commercial Bank of China Co., Ltd. - Southern Big Data 100 Index Securities Investment Fund	10	5896000	0.67	A-shares in circulation ULZ 0417039 872953
000407		Guangzhou Runyisheng Investment Co., Ltd.	1	82075945	9.33	A-shares in circulation ULZ 0417039 872953
000407		Shandong Shengli Investment Co., Ltd.	2	78951194	8.97	non_SOE
000407		Sunshine Life Insurance Co., Ltd. - Universal Insurance Products	3	48939641	5.56	non_SOE
000407		Yan Changyong	4	32101119	3.65	A-shares in circulation ULZ 0417039 872953
000407		Ping An Assets-ICBC-Ping An Assets Xinxiang No. 7 Insurance Asset Management Products	5	16313214	1.85	non_SOE
000407		Wuxi Yilida Machinery Co., Ltd.	6	13541500	1.54	A-shares in circulation ULZ 0417039 872953
000407		Ping An Assets - ICBC - Xinxiang No. 3 Asset Management Products	7	13050571	1.48	non_SOE
000407		Ping An Asset Management - Ping An Bank - Ping An Asset Creation No. 5 Asset Management Product	8	11419249	1.3	non_SOE
000407		Sun Guanjie	9	10600000	1.2	A-shares in circulation ULZ 0417039 872953
000407		Shenzhen Wanyue Dongrun Investment Co., Ltd.	10	4942090	0.56	A-shares in circulation ULZ 0417039 872953
000407		Shandong Shengli Investment Co., Ltd.	1	87886314	9.99	Uncurrent shares, circulating A shares
000407		Guangzhou Runyisheng Investment Co., Ltd.	2	82075945	9.33	A-shares in circulation ULZ 0417039 872953
000407		Sunshine Life Insurance Co., Ltd. - Universal Insurance Products	3	48939641	5.56	Uncurrent shares
000407		Yan Changyong	4	32101119	3.65	A-shares in circulation ULZ 0417039 872953
000407		Ping An Assets-ICBC-Ping An Assets Xinxiang No. 7 Insurance Asset Management Products	5	16313214	1.85	Uncurrent shares
000407		Wuxi Yilida Machinery Co., Ltd.	6	13440800	1.53	A-shares in circulation ULZ 0417039 872953
000407		Ping An Assets - ICBC - Xinxiang No. 3 Asset Management Products	7	13050571	1.48	Uncurrent shares
000407		Ping An Asset Management - Ping An Bank - Ping An Asset Creation No. 5 Asset Management Product	8	11419249	1.3	Uncurrent shares
000407		Sun Guanjie	9	10600000	1.2	A-shares in circulation ULZ 0417039 872953
000407		Cao Lifang	10	4983030	0.57	A-shares in circulation ULZ 0417039 872953
000407		Shandong Shengli Investment Co., Ltd.	1	87886314	9.99	A-shares in circulation ULZ 0417039 872953
000407		Guangzhou Runyisheng Investment Co., Ltd.	2	82075945	9.33	A-shares in circulation ULZ 0417039 872953
000407		Sunshine Life Insurance Co., Ltd. - Universal Insurance Products	3	48939641	5.56	A-shares in circulation ULZ 0417039 872953
000407		Yan Changyong	4	32101119	3.65	A-shares in circulation ULZ 0417039 872953
000407		Wuxi Yilida Machinery Co., Ltd.	5	13238400	1.5	A-shares in circulation ULZ 0417039 872953
000407		Sun Guanjie	6	10600000	1.2	A-shares in circulation ULZ 0417039 872953
000407		Ping An Assets-ICBC-Ping An Assets Xinxiang No. 7 Insurance Asset Management Products	7	8158743	0.93	A-shares in circulation ULZ 0417039 872953
000407		Ping An Assets - ICBC - Xinxiang No. 3 Asset Management Products	8	6530571	0.74	A-shares in circulation ULZ 0417039 872953
000407		Ping An Asset Management - Ping An Bank - Ping An Asset Creation No. 5 Asset Management Product	9	5710340	0.65	A-shares in circulation ULZ 0417039 872953
000407		Lin Xiuwei	10	5420014	0.62	A-shares in circulation ULZ 0417039 872953
000407		Shandong Shengli Investment Co., Ltd.	1	87886314	9.99	A-shares in circulation ULZ 0417039 872953
000407		Guangzhou Runyisheng Investment Co., Ltd.	2	82075945	9.33	A-shares in circulation ULZ 0417039 872953
000407		Sunshine Life Insurance Co., Ltd. - Universal Insurance Products	3	48939641	5.56	A-shares in circulation ULZ 0417039 872953
000407		Yan Changyong	4	32101119	3.65	A-shares in circulation ULZ 0417039 872953
000407		Wuxi Yilida Machinery Co., Ltd.	5	13099200	1.49	A-shares in circulation ULZ 0417039 872953
000407		Sun Guanjie	6	10519000	1.2	A-shares in circulation ULZ 0417039 872953
000407		Ping An Assets-ICBC-Ping An Assets Xinxiang No. 7 Insurance Asset Management Products	7	8158743	0.93	A-shares in circulation ULZ 0417039 872953
000407		Ping An Assets - ICBC - Xinxiang No. 3 Asset Management Products	8	6530571	0.74	A-shares in circulation ULZ 0417039 872953
000407		Ping An Asset Management - Ping An Bank - Ping An Asset Creation No. 5 Asset Management Product	9	5710340	0.65	A-shares in circulation ULZ 0417039 872953
000407		Cao Lifang	10	5100681	0.58	A-shares in circulation ULZ 0417039 872953
000407		Shandong Shengli Investment Co., Ltd.	1	87886314	9.99	A-shares in circulation ULZ 0417039 872953
000407		Guangzhou Runyisheng Investment Co., Ltd.	2	82075945	9.33	A-shares in circulation ULZ 0417039 872953
000407		Sunshine Life Insurance Co., Ltd. - Universal Insurance Products	3	48939641	5.56	A-shares in circulation ULZ 0417039 872953
000407		Sun Guanjie	4	27519000	3.13	A-shares in circulation ULZ 0417039 872953
000407		Yan Changyong	5	15101119	1.72	A-shares in circulation ULZ 0417039 872953
000407		Wuxi Yilida Machinery Co., Ltd.	6	12773600	1.45	A-shares in circulation ULZ 0417039 872953
000407		Ping An Assets-ICBC-Ping An Assets Xinxiang No. 7 Insurance Asset Management Products	7	8158743	0.93	A-shares in circulation ULZ 0417039 872953
000407		Ping An Assets - ICBC - Xinxiang No. 3 Asset Management Products	8	6530571	0.74	A-shares in circulation ULZ 0417039 872953
000407		Shandong PricewaterhouseCoops Project Management Co., Ltd.	9	5792148	0.66	A-shares in circulation ULZ 0417039 872953
000407		Ping An Asset Management - Ping An Bank - Ping An Asset Creation No. 5 Asset Management Product	10	5710340	0.65	A-shares in circulation ULZ 0417039 872953
000407		Shandong Shengli Investment Co., Ltd.	1	87886314	9.99	A-shares in circulation ULZ 0417039 872953
000407		Guangzhou Runyisheng Investment Co., Ltd.	2	82075945	9.33	A-shares in circulation ULZ 0417039 872953
000407		Sunshine Life Insurance Co., Ltd. - Universal Insurance Products	3	48939641	5.56	A-shares in circulation ULZ 0417039 872953
000407		Sun Guanjie	4	27360900	3.11	A-shares in circulation ULZ 0417039 872953
000407		Yan Changyong	5	15101119	1.72	A-shares in circulation ULZ 0417039 872953
000407		Wuxi Yilida Machinery Co., Ltd.	6	12773600	1.45	A-shares in circulation ULZ 0417039 872953
000407		Yang Yanping	7	10852500	1.23	A-shares in circulation ULZ 0417039 872953
000407		Ping An Assets-ICBC-Ping An Assets Xinxiang No. 7 Insurance Asset Management Products	8	8158743	0.93	A-shares in circulation ULZ 0417039 872953
000407		Ping An Assets - ICBC - Xinxiang No. 3 Asset Management Products	9	6530571	0.74	A-shares in circulation ULZ 0417039 872953
000407		Shandong PricewaterhouseCoops Project Management Co., Ltd.	10	6292148	0.71	A-shares in circulation ULZ 0417039 872953
000407		Shandong Shengli Investment Co., Ltd.	1	87886314	9.99	A-shares in circulation ULZ 0417039 872953
000407		Guangzhou Runyisheng Investment Co., Ltd.	2	82075945	9.33	A-shares in circulation ULZ 0417039 872953
000407		Sunshine Life Insurance Co., Ltd. - Universal Insurance Products	3	48939641	5.56	A-shares in circulation ULZ 0417039 872953
000407		Sun Guanjie	4	27023600	3.07	A-shares in circulation ULZ 0417039 872953
000407		Yan Changyong	5	15101119	1.72	A-shares in circulation ULZ 0417039 872953
000407		Wuxi Yilida Machinery Co., Ltd.	6	12773600	1.45	A-shares in circulation ULZ 0417039 872953
000407		Yang Yanping	7	10852500	1.23	A-shares in circulation ULZ 0417039 872953
000407		Shandong PricewaterhouseCoops Project Management Co., Ltd.	8	6292148	0.71	A-shares in circulation ULZ 0417039 872953
000407		Yu Lin	9	5694200	0.65	A-shares in circulation ULZ 0417039 872953
000407		Lin Xiuwei	10	4810000	0.55	A-shares in circulation ULZ 0417039 872953
000407		Shandong Shengli Investment Co., Ltd.	1	87886314	9.99	A-shares in circulation ULZ 0417039 872953
000407		Guangzhou Runyisheng Investment Co., Ltd.	2	61934958	7.04	A-shares in circulation ULZ 0417039 872953
000407		Sunshine Life Insurance Co., Ltd. - Universal Insurance Products	3	48939641	5.56	A-shares in circulation ULZ 0417039 872953
000407		Guang'an Heshan Haibo Technology Partnership (Limited Partnership)	4	28627829	3.25	A-shares in circulation ULZ 0417039 872953
000407		Sun Guanjie	5	27023600	3.07	A-shares in circulation ULZ 0417039 872953
000407		Jining Qilu Testing Technology Co., Ltd.	6	17787743	2.02	A-shares in circulation ULZ 0417039 872953
000407		Shandong Nuohua Biological Engineering Co., Ltd.	7	17769090	2.02	A-shares in circulation ULZ 0417039 872953
000407		Yan Changyong	8	15101119	1.72	A-shares in circulation ULZ 0417039 872953
000407		Wuxi Yilida Machinery Co., Ltd.	9	12603600	1.43	A-shares in circulation ULZ 0417039 872953
000407		Yang Yanping	10	10852500	1.23	A-shares in circulation ULZ 0417039 872953
000407		Shandong Shengli Investment Co., Ltd.	1	87886314	9.99	A-shares in circulation ULZ 0417039 872953
000407		Guangzhou Runyisheng Investment Co., Ltd.	2	61934958	7.04	A-shares in circulation ULZ 0417039 872953
000407		Sunshine Life Insurance Co., Ltd. - Universal Insurance Products	3	48939641	5.56	A-shares in circulation ULZ 0417039 872953
000407		Guang'an Heshan Haibo Technology Partnership (Limited Partnership)	4	28627829	3.25	A-shares in circulation ULZ 0417039 872953
000407		Sun Guanjie	5	27023600	3.07	A-shares in circulation ULZ 0417039 872953
000407		Jining Qilu Testing Technology Co., Ltd.	6	18220143	2.07	A-shares in circulation ULZ 0417039 872953
000407		Shandong Nuohua Biological Engineering Co., Ltd.	7	18114090	2.06	A-shares in circulation ULZ 0417039 872953
000407		Yan Changyong	8	15101119	1.72	A-shares in circulation ULZ 0417039 872953
000407		Wuxi Yilida Machinery Co., Ltd.	9	12603600	1.43	A-shares in circulation ULZ 0417039 872953
000407		Chengdu Cloud Knowledge Trading Co., Ltd.	10	11463999	1.3	A-shares in circulation ULZ 0417039 872953
000407		Shandong Shengli Investment Co., Ltd.	1	87886314	9.99	A-shares in circulation ULZ 0417039 872953
000407		Guangzhou Runyisheng Investment Co., Ltd.	2	61934958	7.04	A-shares in circulation ULZ 0417039 872953
000407		Sunshine Life Insurance Co., Ltd. - Universal Insurance Products	3	48939641	5.56	A-shares in circulation ULZ 0417039 872953
000407		Guang'an Heshan Haibo Technology Partnership (Limited Partnership)	4	28627829	3.25	A-shares in circulation ULZ 0417039 872953
000407		Sun Guanjie	5	27023600	3.07	A-shares in circulation ULZ 0417039 872953
000407		Jining Qilu Testing Technology Co., Ltd.	6	21410639	2.43	A-shares in circulation ULZ 0417039 872953
000407		Shandong Nuohua Biological Engineering Co., Ltd.	7	19663990	2.23	A-shares in circulation ULZ 0417039 872953
000407		Qingdao Blue City Commercial Operation Co., Ltd.	8	16496811	1.87	A-shares in circulation ULZ 0417039 872953
000407		Yan Changyong	9	15101119	1.72	A-shares in circulation ULZ 0417039 872953
000407		Wuxi Yilida Machinery Co., Ltd.	10	12177200	1.38	A-shares in circulation ULZ 0417039 872953
000407		Shandong Shengli Investment Co., Ltd.	1	87886314	9.99	A-shares in circulation ULZ 0417039 872953
000407		Guangzhou Runyisheng Investment Co., Ltd.	2	61934958	7.04	A-shares in circulation ULZ 0417039 872953
000407		Sunshine Life Insurance Co., Ltd. - Universal Insurance Products	3	48939641	5.56	A-shares in circulation ULZ 0417039 872953
000407		Guang'an Heshan Haibo Technology Partnership (Limited Partnership)	4	28627829	3.25	A-shares in circulation ULZ 0417039 872953
000407		Sun Guanjie	5	27023600	3.07	A-shares in circulation ULZ 0417039 872953
000407		Jining Qilu Testing Technology Co., Ltd.	6	21410639	2.43	A-shares in circulation ULZ 0417039 872953
000407		Shandong Nuohua Biological Engineering Co., Ltd.	7	19663990	2.23	A-shares in circulation ULZ 0417039 872953
000407		Qingdao Blue City Commercial Operation Co., Ltd.	8	16496811	1.87	A-shares in circulation ULZ 0417039 872953
000407		Yan Changyong	9	15101119	1.72	A-shares in circulation ULZ 0417039 872953
000407		Wuxi Yilida Machinery Co., Ltd.	10	12177200	1.38	A-shares in circulation ULZ 0417039 872953
000407		Shandong Shengli Investment Co., Ltd.	1	87886314	9.99	A-shares in circulation ULZ 0417039 872953
000407		Guangzhou Runyisheng Investment Co., Ltd.	2	61934958	7.04	A-shares in circulation ULZ 0417039 872953
000407		Sunshine Life Insurance Co., Ltd. - Universal Insurance Products	3	48939641	5.56	A-shares in circulation ULZ 0417039 872953
000407		CNOC Gas Investment Group Co., Ltd.	4	47675503	5.42	A-shares in circulation ULZ 0417039 872953
000407		Guang'an Heshan Haibo Technology Partnership (Limited Partnership)	5	28627829	3.25	A-shares in circulation ULZ 0417039 872953
000407		Sun Guanjie	6	27023600	3.07	A-shares in circulation ULZ 0417039 872953
000407		Qingdao Blue City Commercial Operation Co., Ltd.	7	16496811	1.87	A-shares in circulation ULZ 0417039 872953
000407		Yan Changyong	8	15101119	1.72	A-shares in circulation ULZ 0417039 872953
000407		Wuxi Yilida Machinery Co., Ltd.	9	12177200	1.38	A-shares in circulation ULZ 0417039 872953
000407		Societe Generale	10	6902700	0.78	A-shares in circulation ULZ 0417039 872953
000407		CNOC Gas Investment Group Co., Ltd.	1	195027219	22.16	A-shares in circulation ULZ 0417039 872953
000407		Sunshine Life Insurance Co., Ltd. - Universal Insurance Products	2	48939641	5.56	A-shares in circulation ULZ 0417039 872953
000407		Shandong Shengli Investment Co., Ltd.	3	26386314	3	A-shares in circulation ULZ 0417039 872953
000407		Feng Xiaoyang	4	23298529	2.65	A-shares in circulation ULZ 0417039 872953
000407		Guangzhou Runyisheng Investment Co., Ltd.	5	18207961	2.07	A-shares in circulation ULZ 0417039 872953
000407		Wuxi Yilida Machinery Co., Ltd.	6	12177200	1.38	A-shares in circulation ULZ 0417039 872953
000407		Dong Aiyun	7	9160000	1.04	A-shares in circulation ULZ 0417039 872953
000407		Shandong PricewaterhouseCoops Project Management Co., Ltd.	8	6560000	0.75	A-shares in circulation ULZ 0417039 872953
000407		Dongping Jiuxin Biochemical Co., Ltd.	9	5081690	0.58	A-shares in circulation ULZ 0417039 872953
000407		Su Zhihuan	10	4864599	0.55	A-shares in circulation ULZ 0417039 872953
000407		CNOC Gas Investment Group Co., Ltd.	1	195027219	22.16	A-shares in circulation ULZ 0417039 872953
000407		Sunshine Life Insurance Co., Ltd. - Universal Insurance Products	2	48939641	5.56	A-shares in circulation ULZ 0417039 872953
000407		Shandong Shengli Investment Co., Ltd.	3	26386314	3	A-shares in circulation ULZ 0417039 872953
000407		Guangzhou Runyisheng Investment Co., Ltd.	4	18207961	2.07	A-shares in circulation ULZ 0417039 872953
000407		Wuxi Yilida Machinery Co., Ltd.	5	12177200	1.38	A-shares in circulation ULZ 0417039 872953
000407		Dong Aiyun	6	9160000	1.04	A-shares in circulation ULZ 0417039 872953
000407		Shandong PricewaterhouseCoops Project Management Co., Ltd.	7	6560000	0.75	A-shares in circulation ULZ 0417039 872953
000407		Huang Yongyao	8	4184400	0.48	A-shares in circulation ULZ 0417039 872953
000407		Su Zhihuan	9	3864599	0.44	A-shares in circulation ULZ 0417039 872953
000407		Wang Yueming	10	3262313	0.37	A-shares in circulation ULZ 0417039 872953
000407		CNOC Gas Investment Group Co., Ltd.	1	195027219	22.16	A-shares in circulation ULZ 0417039 872953
000407		Sunshine Life Insurance Co., Ltd. - Universal Insurance Products	2	48939641	5.56	A-shares in circulation ULZ 0417039 872953
000407		Shandong Shengli Investment Co., Ltd.	3	26386314	3	A-shares in circulation ULZ 0417039 872953
000407		Guangzhou Runyisheng Investment Co., Ltd.	4	18207961	2.07	A-shares in circulation ULZ 0417039 872953
000407		Wuxi Yilida Machinery Co., Ltd.	5	10972800	1.25	A-shares in circulation ULZ 0417039 872953
000407		Dong Aiyun	6	9160000	1.04	A-shares in circulation ULZ 0417039 872953
000407		Shandong PricewaterhouseCoops Project Management Co., Ltd.	7	6860000	0.78	A-shares in circulation ULZ 0417039 872953
000407		Huang Yongyao	8	5301072	0.6	A-shares in circulation ULZ 0417039 872953
000407		Su Zhihuan	9	3864599	0.44	A-shares in circulation ULZ 0417039 872953
000407		Chen Cuimei	10	3753020	0.43	A-shares in circulation ULZ 0417039 872953
000407		CNOC Gas Investment Group Co., Ltd.	1	195027219	22.16	A-shares in circulation ULZ 0417039 872953
000407		Sunshine Life Insurance Co., Ltd. - Universal Insurance Products	2	48939641	5.56	A-shares in circulation ULZ 0417039 872953
000407		Shandong Shengli Investment Co., Ltd.	3	26386314	3	A-shares in circulation ULZ 0417039 872953
000407		Guangzhou Runyisheng Investment Co., Ltd.	4	18207961	2.07	A-shares in circulation ULZ 0417039 872953
000407		Wuxi Yilida Machinery Co., Ltd.	5	10092800	1.15	A-shares in circulation ULZ 0417039 872953
000407		Ren Fan's painting	6	7674671	0.87	A-shares in circulation ULZ 0417039 872953
000407		Shandong PricewaterhouseCoops Project Management Co., Ltd.	7	5900000	0.67	A-shares in circulation ULZ 0417039 872953
000407		Liu Xiaoyun	8	5394913	0.61	A-shares in circulation ULZ 0417039 872953
000407		Niu Fei	9	4982700	0.57	A-shares in circulation ULZ 0417039 872953
000407		Xie Wenxuan	10	4823220	0.55	A-shares in circulation ULZ 0417039 872953
000407		CNOC Gas Investment Group Co., Ltd.	1	195027219	22.16	A-shares in circulation ULZ 0417039 872953
000407		Sunshine Life Insurance Co., Ltd. - Universal Insurance Products	2	48939641	5.56	A-shares in circulation ULZ 0417039 872953
000407		Shandong Shengli Investment Co., Ltd.	3	26386314	3	A-shares in circulation ULZ 0417039 872953
000407		Guangzhou Runyisheng Investment Co., Ltd.	4	18207961	2.07	A-shares in circulation ULZ 0417039 872953
000407		Wuxi Yilida Machinery Co., Ltd.	5	10192800	1.16	A-shares in circulation ULZ 0417039 872953
000407		Niu Fei	6	7556800	0.86	A-shares in circulation ULZ 0417039 872953
000407		Xia Chongyang	7	6450000	0.73	A-shares in circulation ULZ 0417039 872953
000407		Shandong PricewaterhouseCoops Project Management Co., Ltd.	8	5030000	0.57	A-shares in circulation ULZ 0417039 872953
000407		Harvest of the cluster	9	3600000	0.41	A-shares in circulation ULZ 0417039 872953
000407		Wang Shuyue	10	2950000	0.34	A-shares in circulation ULZ 0417039 872953
000407		CNOC Gas Investment Group Co., Ltd.	1	195027219	22.16	A-shares in circulation ULZ 0417039 872953
000407		Sunshine Life Insurance Co., Ltd. - Universal Insurance Products	2	48939641	5.56	A-shares in circulation ULZ 0417039 872953
000407		Shandong Shengli Investment Co., Ltd.	3	26386314	3	A-shares in circulation ULZ 0417039 872953
000407		Guangzhou Runyisheng Investment Co., Ltd.	4	18207961	2.07	A-shares in circulation ULZ 0417039 872953
000407		Wuxi Yilida Machinery Co., Ltd.	5	10064800	1.14	A-shares in circulation ULZ 0417039 872953
000407		Niu Fei	6	7556800	0.86	A-shares in circulation ULZ 0417039 872953
000407		Xia Chongyang	7	6650000	0.76	A-shares in circulation ULZ 0417039 872953
000407		Shandong PricewaterhouseCoops Project Management Co., Ltd.	8	5030000	0.57	A-shares in circulation ULZ 0417039 872953
000407		Harvest of the cluster	9	3630000	0.41	A-shares in circulation ULZ 0417039 872953
000407		Zhao Bo	10	3263000	0.37	A-shares in circulation ULZ 0417039 872953
000407		CNOC Gas Investment Group Co., Ltd.	1	195027219	22.16	A-shares in circulation ULZ 0417039 872953
000407		Sunshine Life Insurance Co., Ltd. - Universal Insurance Products	2	45939641	5.22	A-shares in circulation ULZ 0417039 872953
000407		Shandong Shengli Investment Co., Ltd.	3	26386314	3	A-shares in circulation ULZ 0417039 872953
000407		Guangzhou Runyisheng Investment Co., Ltd.	4	18207961	2.07	A-shares in circulation ULZ 0417039 872953
000407		Wuxi Yilida Machinery Co., Ltd.	5	9837600	1.12	A-shares in circulation ULZ 0417039 872953
000407		Niu Fei	6	7556800	0.86	A-shares in circulation ULZ 0417039 872953
000407		Xia Chongyang	7	6650000	0.76	A-shares in circulation ULZ 0417039 872953
000407		Shandong PricewaterhouseCoops Project Management Co., Ltd.	8	5030000	0.57	A-shares in circulation ULZ 0417039 872953
000407		Chen Cuimei	9	4316964	0.49	A-shares in circulation ULZ 0417039 872953
000407		Harvest of the cluster	10	3565000	0.41	A-shares in circulation ULZ 0417039 872953
000407		CNOC Gas Investment Group Co., Ltd.	1	195027219	22.16	A-shares in circulation ULZ 0417039 872953
000407		Sunshine Life Insurance Co., Ltd. - Universal Insurance Products	2	45939641	5.22	A-shares in circulation ULZ 0417039 872953
000407		Shandong Shengli Investment Co., Ltd.	3	26386314	3	A-shares in circulation ULZ 0417039 872953
000407		Wuxi Yilida Machinery Co., Ltd.	4	9837600	1.12	A-shares in circulation ULZ 0417039 872953
000407		Niu Fei	5	7556800	0.86	A-shares in circulation ULZ 0417039 872953
000407		Xia Chongyang	6	6650000	0.76	A-shares in circulation ULZ 0417039 872953
000407		Shandong PricewaterhouseCoops Project Management Co., Ltd.	7	5030000	0.57	A-shares in circulation ULZ 0417039 872953
000407		Chen Cuimei	8	4928227	0.56	A-shares in circulation ULZ 0417039 872953
000407		Harvest of the cluster	9	3565000	0.41	A-shares in circulation ULZ 0417039 872953
000407		Zhao Bo	10	3263000	0.37	A-shares in circulation ULZ 0417039 872953
000407		CNOC Gas Investment Group Co., Ltd.	1	195027219	22.16	A-shares in circulation ULZ 0417039 872953
000407		Sunshine Life Insurance Co., Ltd. - Universal Insurance Products	2	45939641	5.22	A-shares in circulation ULZ 0417039 872953
000407		Shandong Shengli Investment Co., Ltd.	3	26386314	3	A-shares in circulation ULZ 0417039 872953
000407		Wuxi Yilida Machinery Co., Ltd.	4	9837600	1.12	A-shares in circulation ULZ 0417039 872953
000407		Niu Fei	5	7556800	0.86	A-shares in circulation ULZ 0417039 872953
000407		Xia Chongyang	6	6950000	0.79	A-shares in circulation ULZ 0417039 872953
000407		Shandong PricewaterhouseCoops Project Management Co., Ltd.	7	5030000	0.57	A-shares in circulation ULZ 0417039 872953
000407		Chen Cuimei	8	3808227	0.43	A-shares in circulation ULZ 0417039 872953
000407		Harvest of the cluster	9	3565000	0.41	A-shares in circulation ULZ 0417039 872953
000407		Zhao Bo	10	3263000	0.37	A-shares in circulation ULZ 0417039 872953
000409		The First Sewage Treatment Plant in Bengbu City	1	46641439	27.22	Soe
000409		Shenzhen Creative Port Investment Co., Ltd.	2	3043400	1.78	A-shares in circulation ULZ 0417039 872953
000409		Anhui Xinyuan Investment Co., Ltd.	3	2029693	1.18	non_SOE
000409		Xinda Investment Co., Ltd	4	1738800	1.02	A-shares in circulation ULZ 0417039 872953
000409		Li Xiongmei	5	1477800	0.86	A-shares in circulation ULZ 0417039 872953
000409		Guangdong Yuecai Trust Investment Co., Ltd.	6	1472156	0.86	A-shares in circulation ULZ 0417039 872953
000409		Dai Yanxia	7	1376843	0.8	A-shares in circulation ULZ 0417039 872953
000409		Zhang Yao ULZ 091686 A-shares in circulation	8	1200000	0.7	A-shares in circulation ULZ 0417039 872953
000409		Bengbu Municipal Real Estate Development Co., Ltd.	9	981411	0.57	A-shares in circulation ULZ 0417039 872953
000409		Wang Yihua	10	967500	0.57	A-shares in circulation ULZ 0417039 872953
000409		The First Sewage Treatment Plant in Bengbu City	1	47398607	27.66	Soe
000409		Shenzhen Creative Port Investment Co., Ltd.	2	3920812	2.29	A-shares in circulation ULZ 0417039 872953
000409		Wang Hong	3	2238780	1.3	A-shares in circulation ULZ 0417039 872953
000409		Xinda Investment Co., Ltd	4	1738800	1.01	A-shares in circulation ULZ 0417039 872953
000409		Li Xiongmei	5	1617300	0.94	A-shares in circulation ULZ 0417039 872953
000409		Guangdong Yuecai Trust Co., Ltd.	6	1380000	0.81	A-shares in circulation ULZ 0417039 872953
000409		Dai Yanxia	7	1376843	0.8	A-shares in circulation ULZ 0417039 872953
000409		Niu Lijun	8	1285000	0.75	A-shares in circulation ULZ 0417039 872953
000409		Xu Kaijin	9	1203300	0.7	A-shares in circulation ULZ 0417039 872953
000409		Gao Jian	10	1073000	0.63	A-shares in circulation ULZ 0417039 872953
000409		The First Sewage Treatment Plant in Bengbu City	1	44929407	26.22	Soe
000409		Shenzhen Creative Port Investment Co., Ltd.	2	3235900	1.89	A-shares in circulation ULZ 0417039 872953
000409		Li Xiongmei	3	3057500	1.78	A-shares in circulation ULZ 0417039 872953
000409		Shanghai Jiangnan Architectural Design Institute Co., Ltd.	4	1472600	0.86	A-shares in circulation ULZ 0417039 872953
000409		Su Ming	5	1453498	0.85	A-shares in circulation ULZ 0417039 872953
000409		Guangdong Yuecai Trust Investment Co., Ltd.	6	1380000	0.81	A-shares in circulation ULZ 0417039 872953
000409		Anhui Anliang Industrial Co., Ltd.	7	1358167	0.79	A-shares in circulation ULZ 0417039 872953
000409		Jin Jun	8	1331201	0.78	A-shares in circulation ULZ 0417039 872953
000409		Zuo Xijin	9	1048210	0.61	A-shares in circulation ULZ 0417039 872953
000409		Liang Xinghua	10	1021800	0.6	A-shares in circulation ULZ 0417039 872953
000409		The First Sewage Treatment Plant in Bengbu City	1	45890169	26.78	Soe
000409		Huang Yu	2	3710047	2.16	A-shares in circulation ULZ 0417039 872953
000409		Legend of Zhou	3	3322885	1.94	A-shares in circulation ULZ 0417039 872953
000409		Shenzhen Creative Port Investment Co., Ltd.	4	2400000	1.4	A-shares in circulation ULZ 0417039 872953
000409		Liu Yankun	5	2256792	1.32	A-shares in circulation ULZ 0417039 872953
000409		Wang Fei	6	2059200	1.2	A-shares in circulation ULZ 0417039 872953
000409		Zhang Xin	7	1962790	1.15	A-shares in circulation ULZ 0417039 872953
000409		Niu Lijun	8	1898920	1.11	A-shares in circulation ULZ 0417039 872953
000409		Chen Hongyu	9	1785299	1.04	A-shares in circulation ULZ 0417039 872953
000409		Wei Shulin	10	1695800	0.99	A-shares in circulation ULZ 0417039 872953
000409		The First Sewage Treatment Plant in Bengbu City	1	45890169	26.78	A-shares in circulation ULZ 0417039 872953
000409		Huang Yu	2	3710047	2.16	A-shares in circulation ULZ 0417039 872953
000409		Legend of Zhou	3	3322885	1.94	A-shares in circulation ULZ 0417039 872953
000409		Hu Lihua	4	2091000	1.22	A-shares in circulation ULZ 0417039 872953
000409		Wang Fei	5	2059200	1.2	A-shares in circulation ULZ 0417039 872953
000409		Liu Yankun	6	2044792	1.19	A-shares in circulation ULZ 0417039 872953
000409		Zhang Xin	7	1962790	1.15	A-shares in circulation ULZ 0417039 872953
000409		Niu Lijun	8	1898920	1.11	A-shares in circulation ULZ 0417039 872953
000409		Chen Hongyu	9	1785299	1.04	A-shares in circulation ULZ 0417039 872953
000409		Wei Shulin	10	1695800	0.99	A-shares in circulation ULZ 0417039 872953
000409		Anhui Fengyuan Group Co., Ltd	1	45890181	26.78	A-shares in circulation ULZ 0417039 872953
000409		Wang Fei	2	2059200	1.2	A-shares in circulation ULZ 0417039 872953
000409		Hu Lihua	3	2051400	1.2	A-shares in circulation ULZ 0417039 872953
000409		Zhang Xin	4	1962790	1.15	A-shares in circulation ULZ 0417039 872953
000409		Huang Yu	5	1833748	1.07	A-shares in circulation ULZ 0417039 872953
000409		Chen Hongyu	6	1785299	1.04	A-shares in circulation ULZ 0417039 872953
000409		Wei Shulin	7	1695800	0.99	A-shares in circulation ULZ 0417039 872953
000409		Farmer	8	1550401	0.9	A-shares in circulation ULZ 0417039 872953
000409		Guangdong Yuecai Trust Co., Ltd.	9	1380000	0.81	A-shares in circulation ULZ 0417039 872953
000409		Zhao Ying	10	1279668	0.75	A-shares in circulation ULZ 0417039 872953
000409		Anhui Fengyuan Group Co., Ltd	1	45890181	26.78	A-shares in circulation ULZ 0417039 872953
000409		Wang Fei	2	2059200	1.2	A-shares in circulation ULZ 0417039 872953
000409		Farmer	3	2000000	1.17	A-shares in circulation ULZ 0417039 872953
000409		Wei Shulin	4	1695800	0.99	A-shares in circulation ULZ 0417039 872953
000409		Guangdong Yuecai Trust Co., Ltd.	5	1380000	0.81	A-shares in circulation ULZ 0417039 872953
000409		Lin Qiu	6	1003600	0.59	A-shares in circulation ULZ 0417039 872953
000409		Xinda Investment Co., Ltd	7	838800	0.49	A-shares in circulation ULZ 0417039 872953
000409		Zenghui	8	818400	0.48	A-shares in circulation ULZ 0417039 872953
000409		Lin Meizhu	9	760271	0.44	A-shares in circulation ULZ 0417039 872953
000409		Chen Wei	10	711300	0.42	A-shares in circulation ULZ 0417039 872953
000409		Anhui Fengyuan Group Co., Ltd	1	45890181	26.78	A-shares in circulation ULZ 0417039 872953
000409		Shenzhen Xilihu Resort Co., Ltd.	2	3185419	1.86	A-shares in circulation ULZ 0417039 872953
000409		Shenzhen Shenyou Investment Management Co., Ltd.	3	2029300	1.18	A-shares in circulation ULZ 0417039 872953
000409		Farmer	4	1400000	0.82	A-shares in circulation ULZ 0417039 872953
000409		Guangdong Yuecai Trust Co., Ltd.	5	1380000	0.81	A-shares in circulation ULZ 0417039 872953
000409		Jiang Weibin	6	936910	0.55	A-shares in circulation ULZ 0417039 872953
000409		Xinda Investment Co., Ltd	7	838800	0.49	A-shares in circulation ULZ 0417039 872953
000409		Chen Yun	8	710100	0.41	A-shares in circulation ULZ 0417039 872953
000409		Ye Jinquan	9	705900	0.41	A-shares in circulation ULZ 0417039 872953
000409		Zhang Jie	10	687298	0.4	A-shares in circulation ULZ 0417039 872953
000409		Anhui Fengyuan Group Co., Ltd	1	45979053	26.83	A-shares in circulation ULZ 0417039 872953
000409		Farmer	2	2070000	1.21	A-shares in circulation ULZ 0417039 872953
000409		Shenzhen Shenyou Investment Management Co., Ltd.	3	2029300	1.18	A-shares in circulation ULZ 0417039 872953
000409		Liu Zhu	4	1070550	0.62	A-shares in circulation ULZ 0417039 872953
000409		Li Shuiyi	5	1027583	0.6	A-shares in circulation ULZ 0417039 872953
000409		Tian Mei	6	1001900	0.58	A-shares in circulation ULZ 0417039 872953
000409		Wang Xuedan	7	909252	0.53	A-shares in circulation ULZ 0417039 872953
000409		Wang Yongsheng	8	888999	0.52	A-shares in circulation ULZ 0417039 872953
000409		Zhang Zhenqi	9	831112	0.48	A-shares in circulation ULZ 0417039 872953
000409		Hu Hongyan	10	812900	0.47	A-shares in circulation ULZ 0417039 872953
000409		Anhui Fengyuan Group Co., Ltd	1	45979053	26.83	A-shares in circulation ULZ 0417039 872953
000409		Li Shuiyi	2	1913723	1.12	A-shares in circulation ULZ 0417039 872953
000409		Farmer	3	1760001	1.03	A-shares in circulation ULZ 0417039 872953
000409		Yang Xiaohua	4	1201974	0.7	A-shares in circulation ULZ 0417039 872953
000409		Liu Zhu	5	970550	0.57	A-shares in circulation ULZ 0417039 872953
000409		Fang Ming	6	880373	0.51	A-shares in circulation ULZ 0417039 872953
000409		Zhang Zhenqi	7	811112	0.47	A-shares in circulation ULZ 0417039 872953
000409		Yuan Xiumin	8	731580	0.43	A-shares in circulation ULZ 0417039 872953
000409		Ye Jinquan	9	705900	0.41	A-shares in circulation ULZ 0417039 872953
000409		Liang Xiao	10	701290	0.41	A-shares in circulation ULZ 0417039 872953
000409		Shandong Ludi Investment Holding Co., Ltd.	1	113060314	23.92	Uncurrent shares
000409		Shandong Huayuan Venture Investment Co., Ltd.	2	71212506	15.06	Uncurrent shares
000409		Beijing Zhengrun Venture Investment Co., Ltd.	3	38383200	8.12	Uncurrent shares
000409		Anhui Fengyuan Group Co., Ltd	4	28829053	6.1	A-shares in circulation ULZ 0417039 872953
000409		Shandong State-owned Assets Investment Holding Co., Ltd.	5	26941863	5.7	Uncurrent shares
000409		Beijing Baoderui Venture Investment Co., Ltd.	6	25315661	5.36	Uncurrent shares
000409		Huaan Securities Co., Ltd. agreed to buy back a special account (Anhui Fengyuan Group Co., Ltd.)	7	17100000	3.62	A-shares in circulation ULZ 0417039 872953
000409		Institute of Geo-Mining and Mapping of Shandong Province	8	15145190	3.2	Uncurrent shares
000409		Shandong Dili Investment Co., Ltd.	9	6228067	1.32	Uncurrent shares
000409		Chu Zhibang	10	5048396	1.07	Uncurrent shares
000409		Shandong Ludi Investment Holding Co., Ltd.	1	113060314	23.92	Soe
000409		Shandong Huayuan Venture Investment Co., Ltd.	2	71212506	15.06	non_SOE
000409		Beijing Zhengrun Venture Investment Co., Ltd.	3	38383200	8.12	non_SOE
000409		Shandong State-owned Assets Investment Holding Co., Ltd.	4	26941863	5.7	Soe
000409		Beijing Baoderui Venture Investment Co., Ltd.	5	25315661	5.36	non_SOE
000409		Hua'an Securities Co., Ltd. agreed to buy back a special account	6	17100000	3.62	A-shares in circulation ULZ 0417039 872953
000409		Anhui Fengyuan Group Co., Ltd	7	15179053	3.21	A-shares in circulation ULZ 0417039 872953
000409		Institute of Geo-Mining and Mapping of Shandong Province	8	15145190	3.2	Soe
000409		Haitong Securities Co., Ltd. agreed to buy back a special account	9	13650000	2.89	A-shares in circulation ULZ 0417039 872953
000409		Shandong Dili Investment Co., Ltd.	10	6228067	1.32	non_SOE
000409		Shandong Ludi Investment Holding Co., Ltd.	1	113060314	23.92	Uncurrent shares
000409		Shandong Huayuan Venture Investment Co., Ltd.	2	71212506	15.06	Uncurrent shares
000409		Beijing Zhengrun Venture Investment Co., Ltd.	3	38383200	8.12	Uncurrent shares
000409		Shandong State-owned Assets Investment Holding Co., Ltd.	4	26941863	5.7	Uncurrent shares
000409		Beijing Baoderui Venture Investment Co., Ltd.	5	25315661	5.36	Uncurrent shares
000409		Hua'an Securities Co., Ltd. agreed to buy back a special account	6	17100000	3.62	A-shares in circulation ULZ 0417039 872953
000409		Anhui Fengyuan Group Co., Ltd	7	15179053	3.21	A-shares in circulation ULZ 0417039 872953
000409		Institute of Geo-Mining and Mapping of Shandong Province	8	15145190	3.2	Uncurrent shares
000409		Haitong Securities Co., Ltd. agreed to buy back a special account	9	13904700	2.94	A-shares in circulation ULZ 0417039 872953
000409		Shandong Dili Investment Co., Ltd.	10	6228067	1.32	Uncurrent shares
000409		Shandong Mining Group Co., Ltd.	1	113060314	23.92	Soe
000409		Shandong Huayuan Venture Investment Co., Ltd.	2	71212506	15.06	non_SOE
000409		Beijing Zhengrun Venture Investment Co., Ltd.	3	38383200	8.12	non_SOE
000409		Shandong State-owned Assets Investment Holding Co., Ltd.	4	26941863	5.7	Soe
000409		Beijing Baoderui Venture Investment Co., Ltd.	5	25315661	5.36	non_SOE
000409		Hua'an Securities Co., Ltd. agreed to buy back a special account	6	17100000	3.62	A-shares in circulation ULZ 0417039 872953
000409		Institute of Geo-Mining and Mapping of Shandong Province	8	15145190	3.2	Soe
000409		Haitong Securities Co., Ltd. agreed to buy back a special account	9	13904700	2.94	A-shares in circulation ULZ 0417039 872953
000409		Shandong Dili Investment Co., Ltd.	10	6228067	1.32	non_SOE
000409		Guoyuan Securities Co., Ltd. agreed to buy back a special account	7	15151000	3.21	A-shares in circulation ULZ 0417039 872953
000409		Guoyuan Securities Co., Ltd. agreed to buy back a special account	7	15151000	3.21	A-shares in circulation ULZ 0417039 872953
000409		Shandong Mining Group Co., Ltd.	1	113060314	23.92	Uncurrent shares
000409		Shandong Huayuan Venture Investment Co., Ltd.	2	70812506	14.98	Current A shares, uncurrent shares
000409		Beijing Zhengrun Venture Investment Co., Ltd.	3	38383200	8.12	Current A shares, uncurrent shares
000409		Beijing Baoderui Venture Investment Co., Ltd.	4	25315661	5.36	Uncurrent shares
000409		Shandong State-owned Assets Investment Holding Co., Ltd.	5	23628430	5	Current A shares, uncurrent shares
000409		Hua'an Securities Co., Ltd. agreed to buy back a special account	6	17100000	3.62	A-shares in circulation ULZ 0417039 872953
000409		Institute of Geo-Mining and Mapping of Shandong Province	8	15145190	3.2	Uncurrent shares
000409		Haitong Securities Co., Ltd. agreed to buy back a special account	9	13904700	2.94	A-shares in circulation ULZ 0417039 872953
000409		Shandong Dili Investment Co., Ltd.	10	6228067	1.32	Uncurrent shares, circulating A shares
000409		Shandong Mining Group Co., Ltd.	1	113060314	23.92	Soe
000409		Shandong Huayuan Venture Investment Co., Ltd.	2	70812506	14.98	non_SOE
000409		Beijing Zhengrun Venture Investment Co., Ltd.	3	38383200	8.12	non_SOE
000409		Beijing Baoderui Venture Investment Co., Ltd.	4	25315661	5.36	non_SOE
000409		Hua'an Securities Co., Ltd. agreed to buy back a special account	5	17100000	3.62	A-shares in circulation ULZ 0417039 872953
000409		Shandong State-owned Assets Investment Holding Co., Ltd.	6	16703198	3.53	Soe
000409		Institute of Geo-Mining and Mapping of Shandong Province	8	15145190	3.2	Soe
000409		Anhui Fengyuan Group Co., Ltd	9	13678053	2.89	A-shares in circulation ULZ 0417039 872953
000409		Shandong Dili Investment Co., Ltd.	10	6228067	1.32	non_SOE
000409		Guoyuan Securities Co., Ltd. agreed to buy back a special account	7	15151000	3.21	A-shares in circulation ULZ 0417039 872953
000409		Guoyuan Securities Co., Ltd. agreed to buy back a special account	6	15151000	3.21	A-shares in circulation ULZ 0417039 872953
000409		Shandong Mining Group Co., Ltd.	1	113060314	23.92	Uncurrent shares
000409		Shandong Huayuan Venture Investment Co., Ltd.	2	59812506	12.65	Uncurrent shares, circulating A shares
000409		Beijing Zhengrun Venture Investment Co., Ltd.	3	38383200	8.12	Uncurrent shares, circulating A shares
000409		Beijing Baoderui Venture Investment Co., Ltd.	4	25315661	5.36	Uncurrent shares
000409		Hua'an Securities Co., Ltd. agreed to buy back a special account	5	17100000	3.62	A-shares in circulation ULZ 0417039 872953
000409		Institute of Geo-Mining and Mapping of Shandong Province	7	15145190	3.2	Uncurrent shares
000409		Anhui Fengyuan Group Co., Ltd	8	12937953	2.74	A-shares in circulation ULZ 0417039 872953
000409		Shandong State-owned Assets Investment Holding Co., Ltd.	9	6735466	1.42	Uncurrent shares
000409		Shandong Dili Investment Co., Ltd.	10	6228067	1.32	Uncurrent shares, circulating A shares
000409		Shandong Mining Group Co., Ltd.	1	113060314	23.92	Soe
000409		Anhui Fengyuan Group Co., Ltd	2	44340256	9.38	A-shares in circulation ULZ 0417039 872953
000409		Shandong Huayuan Venture Investment Co., Ltd.	3	40812506	8.63	non_SOE
000409		Beijing Zhengrun Venture Investment Co., Ltd.	4	19163200	4.05	non_SOE
000409		Beijing Baoderui Venture Investment Co., Ltd.	5	15645162	3.31	non_SOE
000409		Institute of Geo-Mining and Mapping of Shandong Province	6	15145190	3.2	Soe
000409		Shandong State-owned Assets Investment Holding Co., Ltd.	7	6735466	1.42	Soe
000409		Chu Zhibang	8	5048396	1.07	Person
000409		Li Yadong	9	4907604	1.04	A-shares in circulation ULZ 0417039 872953
000409		Zhu Jinxiang	10	1815779	0.38	A-shares in circulation ULZ 0417039 872953
000409		Shandong Mining Group Co., Ltd.	1	113060314	23.92	Uncurrent shares
000409		Anhui Fengyuan Group Co., Ltd	2	44340256	9.38	A-shares in circulation ULZ 0417039 872953
000409		Shandong Huayuan Venture Investment Co., Ltd.	3	17803126	3.77	Uncurrent shares
000409		Beijing Zhengrun Venture Investment Co., Ltd.	4	17000000	3.6	Current A shares, uncurrent shares
000409		Institute of Geo-Mining and Mapping of Shandong Province	5	15145190	3.2	Uncurrent shares
000409		Shandong State-owned Assets Investment Holding Co., Ltd.	6	11747570	2.49	Current A shares, uncurrent shares
000409		Bohai Securities Co., Ltd.	7	8406490	1.78	A-shares in circulation ULZ 0417039 872953
000409		Beijing Baoderui Venture Investment Co., Ltd.	8	6328916	1.34	Uncurrent shares
000409		Li Yadong	9	4798004	1.02	A-shares in circulation ULZ 0417039 872953
000409		Chu Zhibang	10	2019359	0.43	Uncurrent shares
000409		Anhui Fengyuan Group Co., Ltd	2	39713399	8.4	A-shares in circulation ULZ 0417039 872953
000409		Shandong Huayuan Venture Investment Co., Ltd.	3	17803126	3.77	non_SOE
000409		Institute of Geo-Mining and Mapping of Shandong Province	4	15145190	3.2	Soe
000409		Beijing Zhengrun Venture Investment Co., Ltd.	5	12906385	2.73	non_SOE
000409		Shandong State-owned Assets Investment Holding Co., Ltd.	6	11747570	2.49	Soe
000409		Bohai Securities Co., Ltd.	7	8497100	1.8	A-shares in circulation ULZ 0417039 872953
000409		Beijing Baoderui Venture Investment Co., Ltd.	8	6328916	1.34	non_SOE
000409		Li Yadong	9	4811804	1.02	A-shares in circulation ULZ 0417039 872953
000409		China Foreign Economic and Trade Trust Co., Ltd. - Foreign Trade Trust · Xucheng Wealth Securities Investment Pooled Fund Trust Plan	10	4377880	0.93	A-shares in circulation ULZ 0417039 872953
000409		Shandong Mining Group Co., Ltd.	1	113060314	23.92	Soe
000409		Shandong Mining Group Co., Ltd.	1	75043808	15.88	Uncurrent shares
000409		Anhui Fengyuan Group Co., Ltd	2	48559559	10.27	A-shares in circulation ULZ 0417039 872953
000409		Shandong Huayuan Venture Investment Co., Ltd.	3	17803126	3.77	Uncurrent shares
000409		Bohai Securities Co., Ltd.	5	9270000	1.96	A-shares in circulation ULZ 0417039 872953
000409		Beijing Baoderui Venture Investment Co., Ltd.	6	6328916	1.34	Uncurrent shares
000409		Zhang Jinwen	7	4651055	0.98	A-shares in circulation ULZ 0417039 872953
000409		China Securities and Finance Co., Ltd.	8	3124000	0.66	A-shares in circulation ULZ 0417039 872953
000409		Shandong State-owned Assets Investment Holding Co., Ltd.	9	2690157	0.57	A-shares in circulation ULZ 0417039 872953
000409		Oriental Fund-Guangfa Bank-Oriental Fund No. 1 Asset Management Plan	10	2460100	0.52	A-shares in circulation ULZ 0417039 872953
000409		Institute of Geo-Mining and Mapping of Shandong Province	4	10052623	2.13	Uncurrent shares
000409		Shandong Mining Group Co., Ltd.	1	75043808	15.88	Soe
000409		Anhui Fengyuan Group Co., Ltd	2	48559559	10.27	A-shares in circulation ULZ 0417039 872953
000409		Shandong Huayuan Venture Investment Co., Ltd.	3	17803126	3.77	non_SOE
000409		Shandong State-owned Assets Investment Holding Co., Ltd.	4	13942554	2.95	A-shares in circulation ULZ 0417039 872953
000409		Donghai Fund - Industrial and Commercial Bank of China - Xinlong No. 135 Asset Management Plan	5	13606634	2.88	A-shares in circulation ULZ 0417039 872953
000409		Institute of Geo-Mining and Mapping of Shandong Province	6	10052623	2.13	Soe
000409		Beijing Baoderui Venture Investment Co., Ltd.	7	6328916	1.34	non_SOE
000409		Chen Yongping	8	5723823	1.21	A-shares in circulation ULZ 0417039 872953
000409		Donghai Fund-ICBC-Donghai Fund-ICBC-Xinlong No. 78 Asset Management Plan	9	4999925	1.06	A-shares in circulation ULZ 0417039 872953
000409		Oriental Fund-Guangfa Bank-Oriental Fund No. 1 Asset Management Plan	10	3631181	0.77	A-shares in circulation ULZ 0417039 872953
000409		China Securities and Finance Co., Ltd.	11	3124000	0.66	A-shares in circulation ULZ 0417039 872953
000409		Shandong Mining Group Co., Ltd.	1	83869468	17.74	Uncurrent shares, circulating A shares
000409		Anhui Fengyuan Group Co., Ltd	2	48655928	10.29	A-shares in circulation ULZ 0417039 872953
000409		Shandong Huayuan Venture Investment Co., Ltd.	3	17803126	3.77	Uncurrent shares
000409		Shandong State-owned Assets Investment Holding Co., Ltd.	4	13942554	2.95	A-shares in circulation ULZ 0417039 872953
000409		Shandong Juneng Investment Co., Ltd. - Juying No. 3 Securities Investment Fund	5	10855979	2.3	A-shares in circulation ULZ 0417039 872953
000409		Institute of Geo-Mining and Mapping of Shandong Province	6	10052623	2.13	Uncurrent shares
000409		Nanhua Futures Co., Ltd. - Nanhua Futures Kaiyuan No. 7 Asset Management Plan	7	7858506	1.66	A-shares in circulation ULZ 0417039 872953
000409		Beijing Baoderui Venture Investment Co., Ltd.	8	6328916	1.34	Uncurrent shares
000409		Changjiang Securities Co., Ltd	9	3814300	0.81	A-shares in circulation ULZ 0417039 872953
000409		Chen Guizhen	10	2118269	0.45	A-shares in circulation ULZ 0417039 872953
000409		Shandong Mining Group Co., Ltd.	1	83869468	17.74	Soe
000409		Anhui Fengyuan Group Co., Ltd	2	48655928	10.29	A-shares in circulation ULZ 0417039 872953
000409		Shandong Huayuan Venture Investment Co., Ltd.	3	17803126	3.77	non_SOE
000409		Shandong State-owned Assets Investment Holding Co., Ltd.	4	13942554	2.95	A-shares in circulation ULZ 0417039 872953
000409		Shandong Juneng Investment Co., Ltd. - Juying No. 3 Securities Investment Fund	5	10855979	2.3	A-shares in circulation ULZ 0417039 872953
000409		Institute of Geo-Mining and Mapping of Shandong Province	6	10052623	2.13	Soe
000409		Nanhua Futures Co., Ltd. - Nanhua Futures Kaiyuan No. 7 Asset Management Plan	7	7858506	1.66	A-shares in circulation ULZ 0417039 872953
000409		Beijing Baoderui Venture Investment Co., Ltd.	8	6328916	1.34	non_SOE
000409		Changjiang Securities Co., Ltd	9	3814300	0.81	A-shares in circulation ULZ 0417039 872953
000409		Chen Guizhen	10	2118269	0.45	A-shares in circulation ULZ 0417039 872953
000409		Shandong Mining Group Co., Ltd.	1	83869468	17.74	Current A shares, uncurrent shares
000409		Anhui Fengyuan Group Co., Ltd	2	48655928	10.29	A-shares in circulation ULZ 0417039 872953
000409		Shandong Huayuan Venture Investment Co., Ltd.	3	17803126	3.77	Uncurrent shares
000409		Shandong State-owned Assets Investment Holding Co., Ltd.	4	13942554	2.95	A-shares in circulation ULZ 0417039 872953
000409		Shandong Juneng Investment Co., Ltd. Yiju Win No. 3 Securities Investment Fund	5	10855979	2.3	A-shares in circulation ULZ 0417039 872953
000409		Institute of Geo-Mining and Mapping of Shandong Province	6	10052623	2.13	Uncurrent shares
000409		Nanhua Futures Co., Ltd. I Nanhua Futures Kaiyuan No. 7 Asset Management Plan	7	7858506	1.66	A-shares in circulation ULZ 0417039 872953
000409		Tianan Property Insurance Co., Ltd. - Baoying Wealth Management No. 1	8	6743556	1.43	A-shares in circulation ULZ 0417039 872953
000409		Beijing Baoderui Venture Investment Co., Ltd.	9	6328916	1.34	Uncurrent shares
000409		Changjiang Securities Co., Ltd	10	3814300	0.81	A-shares in circulation ULZ 0417039 872953
000409		Shandong Mining Group Co., Ltd.	1	83869468	17.74	Soe
000409		Anhui Fengyuan Group Co., Ltd	2	48655928	10.29	A-shares in circulation ULZ 0417039 872953
000409		Shandong State-owned Assets Investment Holding Co., Ltd.	3	12779411	2.7	A-shares in circulation ULZ 0417039 872953
000409		Chizhou Dongfang Chentian Trading Co., Ltd.	4	11803526	2.5	non_SOE
000409		Shandong Juneng Investment Co., Ltd. - Juying No. 3 Securities Investment Fund	5	10855979	2.3	A-shares in circulation ULZ 0417039 872953
000409		Institute of Geo-Mining and Mapping of Shandong Province	6	10052623	2.13	Soe
000409		Beijing Baoderui Venture Investment Co., Ltd.	7	6328916	1.34	non_SOE
000409		Qi Bing	8	6000000	1.27	Person
000409		Li Yanhong	9	5000000	1.06	A-shares in circulation ULZ 0417039 872953
000409		Donghai Fund-ICBC-Donghai Fund-Xinlong No. 96 Asset Management Plan	10	3792153	0.8	A-shares in circulation ULZ 0417039 872953
000409		Shandong Mining Group Co., Ltd.	1	83869468	17.74	Current A shares, uncurrent shares
000409		Anhui Fengyuan Group Co., Ltd	2	48655928	10.29	A-shares in circulation ULZ 0417039 872953
000409		Shandong State-owned Assets Investment Holding Co., Ltd.	3	12779411	2.7	A-shares in circulation ULZ 0417039 872953
000409		Chizhou Dongfang Chentian Trading Co., Ltd.	4	11803126	2.5	Uncurrent shares
000409		Shandong Juneng Investment Co., Ltd. - Juying No. 3 Securities Investment Fund	5	10855979	2.3	A-shares in circulation ULZ 0417039 872953
000409		Institute of Geo-Mining and Mapping of Shandong Province	6	10052623	2.13	A-shares in circulation ULZ 0417039 872953
000409		Donghai Fund-ICBC-Xinlong No. 177 Asset Management Plan	7	8146897	1.72	A-shares in circulation ULZ 0417039 872953
000409		Beijing Baoderui Venture Investment Co., Ltd.	8	6328916	1.34	Uncurrent shares
000409		Qi Bing	9	6000000	1.27	Uncurrent shares
000409		Qianhai Open Source Fund - Guangfa Bank - Qianhai Open Source Guohong No. 1 Asset Management Plan	10	4232041	0.9	A-shares in circulation ULZ 0417039 872953
000409		Shandong Mining Group Co., Ltd.	1	83869468	16.42	Soe
000409		Anhui Fengyuan Group Co., Ltd	2	54153182	10.6	A-shares in circulation ULZ 0417039 872953
000409		Shandong State-owned Assets Investment Holding Co., Ltd.	3	12779411	2.5	A-shares in circulation ULZ 0417039 872953
000409		Shandong Juneng Investment Co., Ltd. - Juying No. 3 Securities Investment Fund	4	12082511	2.36	A-shares in circulation ULZ 0417039 872953
000409		Chizhou Dongfang Chentian Trading Co., Ltd.	5	11803126	2.31	non_SOE
000409		Institute of Geo-Mining and Mapping of Shandong Province	6	10052623	1.97	Soe
000409		Donghai Fund-ICBC-Xinlong No. 177 Asset Management Plan	7	9773121	1.91	A-shares in circulation ULZ 0417039 872953
000409		Donghai Fund-ICBC-Xinlong No. 96 Asset Management Plan	8	7143903	1.4	A-shares in circulation ULZ 0417039 872953
000409		Beijing Baoderui Venture Investment Co., Ltd.	9	6328916	1.24	non_SOE
000409		Qi Bing	10	6000000	1.17	Person
000409		Shandong Mining Group Co., Ltd.	1	83869468	16.42	Current A shares, uncurrent shares
000409		Anhui Fengyuan Group Co., Ltd	2	54153182	10.6	A-shares in circulation ULZ 0417039 872953
000409		Shandong State-owned Assets Investment Holding Co., Ltd.	3	12779411	2.5	A-shares in circulation ULZ 0417039 872953
000409		Juneng Capital Management Co., Ltd. - Juying No.3 Securities Investment Fund	4	12082511	2.36	A-shares in circulation ULZ 0417039 872953
000409		Chizhou Dongfang Chentian Trading Co., Ltd.	5	11803126	2.31	Uncurrent shares
000409		Donghai Fund-ICBC-Xinlong No. 177 Asset Management Plan	6	11203008	2.19	A-shares in circulation ULZ 0417039 872953
000409		Institute of Geo-Mining and Mapping of Shandong Province	7	10052623	1.97	Uncurrent shares
000409		Donghai Fund-ICBC-Donghai Fund-Xinlong No. 96 Asset Management Plan	8	9318101	1.82	A-shares in circulation ULZ 0417039 872953
000409		Beijing Baoderui Venture Investment Co., Ltd.	9	6328916	1.24	Uncurrent shares
000409		Qi Bing	10	6000000	1.17	Uncurrent shares
000409		Shandong Mining Group Co., Ltd.	1	84381768	16.52	Soe
000409		Anhui Fengyuan Group Co., Ltd	2	54153182	10.6	A-shares in circulation ULZ 0417039 872953
000409		Donghai Fund-ICBC-Xinlong No. 177 Asset Management Plan	3	12902994	2.53	A-shares in circulation ULZ 0417039 872953
000409		Shandong State-owned Assets Investment Holding Co., Ltd.	4	12779411	2.5	A-shares in circulation ULZ 0417039 872953
000409		Juneng Capital Management Co., Ltd. - Juying No.3 Securities Investment Fund	5	12082511	2.36	A-shares in circulation ULZ 0417039 872953
000409		Donghai Fund-ICBC-Donghai Fund-Xinlong No. 96 Asset Management Plan	6	11833752	2.32	A-shares in circulation ULZ 0417039 872953
000409		Chizhou Dongfang Chentian Trading Co., Ltd.	7	11803126	2.31	non_SOE
000409		Institute of Geo-Mining and Mapping of Shandong Province	8	10052623	1.97	Soe
000409		Beijing Baoderui Venture Investment Co., Ltd.	9	6328916	1.24	non_SOE
000409		Qi Bing	10	6000000	1.17	Person
000409		Shandong Mining Group Co., Ltd.	1	85356551	16.71	Uncurrent shares, circulating A shares
000409		Anhui Fengyuan Group Co., Ltd	2	54153182	10.6	A-shares in circulation ULZ 0417039 872953
000409		Donghai Fund-ICBC-Xinlong No. 177 Asset Management Plan	3	12902994	2.53	A-shares in circulation ULZ 0417039 872953
000409		Shandong State-owned Assets Investment Holding Co., Ltd.	4	12779411	2.5	A-shares in circulation ULZ 0417039 872953
000409		Juneng Capital Management Co., Ltd. - Juying No.3 Securities Investment Fund	5	12082511	2.36	A-shares in circulation ULZ 0417039 872953
000409		Donghai Fund-ICBC-Donghai Fund-Xinlong No. 96 Asset Management Plan	6	11833752	2.32	A-shares in circulation ULZ 0417039 872953
000409		Chizhou Dongfang Chentian Trading Co., Ltd.	7	11803126	2.31	Uncurrent shares
000409		Institute of Geo-Mining and Mapping of Shandong Province	8	10052623	1.97	Uncurrent shares
000409		Zeng Hongbin	9	7318821	1.43	A-shares in circulation ULZ 0417039 872953
000409		Beijing Baoderui Venture Investment Co., Ltd.	10	6328916	1.24	Uncurrent shares
000409		Shandong Mining Group Co., Ltd.	1	85356551	16.71	Soe
000409		Anhui Fengyuan Group Co., Ltd	2	54153182	10.6	A-shares in circulation ULZ 0417039 872953
000409		Donghai Fund-ICBC-Xinlong No. 177 Asset Management Plan	3	12902994	2.53	A-shares in circulation ULZ 0417039 872953
000409		Shandong State-owned Assets Investment Holding Co., Ltd.	4	12779411	2.5	A-shares in circulation ULZ 0417039 872953
000409		Juneng Capital Management Co., Ltd. - Juying No.3 Securities Investment Fund	5	12082511	2.36	A-shares in circulation ULZ 0417039 872953
000409		Donghai Fund-ICBC-Donghai Fund-Xinlong No. 96 Asset Management Plan	6	11833752	2.32	A-shares in circulation ULZ 0417039 872953
000409		Chizhou Dongfang Chentian Trading Co., Ltd.	7	11803126	2.31	non_SOE
000409		Institute of Geo-Mining and Mapping of Shandong Province	8	10052623	1.97	Soe
000409		Qi Bing	9	6000000	1.17	Person
000409		Zhu Guogang	10	3867096	0.76	A-shares in circulation ULZ 0417039 872953
000409		Shandong Mining Group Co., Ltd.	1	85356551	16.71	Uncurrent shares, circulating A shares
000409		Anhui Fengyuan Group Co., Ltd	2	55455947	10.85	A-shares in circulation ULZ 0417039 872953
000409		Donghai Fund-ICBC-Xinlong No. 177 Asset Management Plan	3	12902994	2.53	A-shares in circulation ULZ 0417039 872953
000409		Shandong State-owned Assets Investment Holding Co., Ltd.	4	12779411	2.5	A-shares in circulation ULZ 0417039 872953
000409		Juneng Capital Management Co., Ltd. - Juying No.3 Securities Investment Fund	5	12082511	2.36	A-shares in circulation ULZ 0417039 872953
000409		Donghai Fund-ICBC-Donghai Fund-Xinlong No. 96 Asset Management Plan	6	11833752	2.32	A-shares in circulation ULZ 0417039 872953
000409		Chizhou Dongfang Chentian Trading Co., Ltd.	7	11803126	2.31	Uncurrent shares
000409		Institute of Geo-Mining and Mapping of Shandong Province	8	10052623	1.97	Uncurrent shares
000409		Zeng Hongbin	9	9260213	1.81	A-shares in circulation ULZ 0417039 872953
000409		Qi Bing	10	6000000	1.17	Uncurrent shares
000409		Donghai Fund-ICBC-Donghai Fund-Xinlong No. 96 Asset Management Plan	6	11833752	2.32	A-shares in circulation ULZ 0417039 872953
000409		Shandong State-owned Assets Investment Holding Co., Ltd.	4	12779411	2.5	A-shares in circulation ULZ 0417039 872953
000409		Donghai Fund-ICBC-Xinlong No. 177 Asset Management Plan	3	12902994	2.53	A-shares in circulation ULZ 0417039 872953
000409		Chizhou Dongfang Chentian Trading Co., Ltd.	7	11803126	2.31	non_SOE
000409		Institute of Geo-Mining and Mapping of Shandong Province	8	10052623	1.97	Soe
000409		Zeng Hongbin	9	9220213	1.8	A-shares in circulation ULZ 0417039 872953
000409		Qi Bing	10	6000000	1.17	Person
000409		Juneng Capital Management Co., Ltd. - Juying No.3 Securities Investment Fund	5	12082511	2.36	A-shares in circulation ULZ 0417039 872953
000409		Anhui Fengyuan Group Co., Ltd	2	55455947	10.85	A-shares in circulation ULZ 0417039 872953
000409		Shandong Mining Group Co., Ltd.	1	85356551	16.71	Soe
000409		Shandong Mining Group Co., Ltd.	1	85356551	16.71	Uncurrent shares, circulating A shares
000409		Anhui Fengyuan Group Co., Ltd	2	55455947	10.85	A-shares in circulation ULZ 0417039 872953
000409		Donghai Fund-ICBC-Xinlong No. 177 Asset Management Plan	3	12902994	2.53	A-shares in circulation ULZ 0417039 872953
000409		Shandong State-owned Assets Investment Holding Co., Ltd.	4	12779411	2.5	A-shares in circulation ULZ 0417039 872953
000409		Beijing Zhikai Investment Management Co., Ltd. - Zhikai Huirong No. 2 Private Securities Investment Fund	5	12082511	2.36	A-shares in circulation ULZ 0417039 872953
000409		Donghai Fund-ICBC-Donghai Fund-Xinlong No. 96 Asset Management Plan	6	11833752	2.32	A-shares in circulation ULZ 0417039 872953
000409		Chizhou Dongfang Chentian Trading Co., Ltd.	7	11803126	2.31	Uncurrent shares
000409		Institute of Geo-Mining and Mapping of Shandong Province	8	10052623	1.97	Uncurrent shares
000409		Zeng Hongbin	9	9160213	1.79	A-shares in circulation ULZ 0417039 872953
000409		Qi Bing	10	6000000	1.17	Uncurrent shares
000409		Shandong Mining Group Co., Ltd.	1	85356551	16.71	Soe
000409		Anhui Fengyuan Group Co., Ltd	2	55455947	10.85	A-shares in circulation ULZ 0417039 872953
000409		Donghai Fund-ICBC-Xinlong No. 177 Asset Management Plan	3	12902994	2.53	A-shares in circulation ULZ 0417039 872953
000409		Shandong State-owned Assets Investment Holding Co., Ltd.	4	12779411	2.5	A-shares in circulation ULZ 0417039 872953
000409		Beijing Zhikai Investment Management Co., Ltd. - Zhikai Huirong No. 2 Private Securities Investment Fund	5	12082511	2.36	A-shares in circulation ULZ 0417039 872953
000409		Donghai Fund-ICBC-Donghai Fund-Xinlong No. 96 Asset Management Plan	6	11833752	2.32	A-shares in circulation ULZ 0417039 872953
000409		Chizhou Dongfang Chentian Trading Co., Ltd.	7	11803126	2.31	non_SOE
000409		Institute of Geo-Mining and Mapping of Shandong Province	8	10052623	1.97	Soe
000409		Zeng Hongbin	9	7383148	1.45	A-shares in circulation ULZ 0417039 872953
000409		Yang Qinxiu	10	7280000	1.42	A-shares in circulation ULZ 0417039 872953
000409		Shandong Mining Group Co., Ltd.	1	85356551	16.71	Current A shares, uncurrent shares
000409		Anhui Fengyuan Group Co., Ltd	2	55455947	10.85	A-shares in circulation ULZ 0417039 872953
000409		Shandong State-owned Assets Investment Holding Co., Ltd.	3	12779411	2.5	A-shares in circulation ULZ 0417039 872953
000409		Beijing Zhikai Investment Management Co., Ltd. - Zhikai Huirong No. 2 Private Securities Investment Fund	4	12082511	2.36	A-shares in circulation ULZ 0417039 872953
000409		Donghai Fund-ICBC-Donghai Fund-Xinlong No. 96 Asset Management Plan	5	11833752	2.32	A-shares in circulation ULZ 0417039 872953
000409		Chizhou Dongfang Chentian Trading Co., Ltd.	6	11803126	2.31	Uncurrent shares
000409		Institute of Geo-Mining and Mapping of Shandong Province	7	10052623	1.97	Uncurrent shares
000409		Yang Qinxiu	8	7280000	1.42	A-shares in circulation ULZ 0417039 872953
000409		Qi Bing	9	6000000	1.17	Uncurrent shares
000409		Yu Baoling	10	4499476	0.88	A-shares in circulation ULZ 0417039 872953
000409		Shandong Mining Group Co., Ltd.	1	85356551	16.71	Soe
000409		Anhui Fengyuan Group Co., Ltd	2	55455947	10.85	A-shares in circulation ULZ 0417039 872953
000409		Shandong State-owned Assets Investment Holding Co., Ltd.	3	12779411	2.5	A-shares in circulation ULZ 0417039 872953
000409		Beijing Zhikai Investment Management Co., Ltd. - Zhikai Huirong No. 2 Private Securities Investment Fund	4	12082511	2.36	A-shares in circulation ULZ 0417039 872953
000409		Donghai Fund-ICBC-Donghai Fund-Xinlong No. 96 Asset Management Plan	5	11833752	2.32	A-shares in circulation ULZ 0417039 872953
000409		Chizhou Dongfang Chentian Trading Co., Ltd.	6	11803126	2.31	non_SOE
000409		Institute of Geo-Mining and Mapping of Shandong Province	7	10052623	1.97	Soe
000409		Yang Qinxiu	8	7280000	1.42	A-shares in circulation ULZ 0417039 872953
000409		Qi Bing	9	6000000	1.17	Person
000409		Zeng Hongbin	10	2970558	0.58	A-shares in circulation ULZ 0417039 872953
000409		Yangang Group Co., Ltd.	1	85356551	16.71	Uncurrent shares, circulating A shares
000409		Anhui Fengyuan Group Co., Ltd	2	55455947	10.85	A-shares in circulation ULZ 0417039 872953
000409		Shandong State-owned Assets Investment Holding Co., Ltd.	3	12779411	2.5	A-shares in circulation ULZ 0417039 872953
000409		Beijing Zhikai Investment Management Co., Ltd. - Zhikai Huirong No. 2 Private Securities Investment Fund	4	12082511	2.36	A-shares in circulation ULZ 0417039 872953
000409		Donghai Fund-ICBC-Donghai Fund-Xinlong No. 96 Asset Management Plan	5	11833752	2.32	A-shares in circulation ULZ 0417039 872953
000409		Chizhou Dongfang Chentian Trading Co., Ltd.	6	11803126	2.31	Uncurrent shares
000409		Institute of Geo-Mining and Mapping of Shandong Province	7	10052623	1.97	Uncurrent shares
000409		Yang Qinxiu	8	7280000	1.42	A-shares in circulation ULZ 0417039 872953
000409		Qi Bing	9	6000000	1.17	Uncurrent shares
000409		Laizhou Donghai Shenlong Investment Co., Ltd.	10	2250925	0.44	A-shares in circulation ULZ 0417039 872953
000409		Yangang Group Co., Ltd.	1	85356551	16.71	Soe
000409		Anhui Fengyuan Group Co., Ltd	2	55455947	10.85	A-shares in circulation ULZ 0417039 872953
000409		Shandong State-owned Assets Investment Holding Co., Ltd.	3	12779411	2.5	A-shares in circulation ULZ 0417039 872953
000409		Beijing Zhikai Investment Management Co., Ltd. - Zhikai Huirong No. 2 Private Securities Investment Fund	4	12082511	2.36	A-shares in circulation ULZ 0417039 872953
000409		Chizhou Dongfang Chentian Trading Co., Ltd.	5	11803126	2.31	non_SOE
000409		Institute of Geo-Mining and Mapping of Shandong Province	6	10052623	1.97	Soe
000409		Yang Qinxiu	7	7280000	1.42	A-shares in circulation ULZ 0417039 872953
000409		Qi Bing	8	6000000	1.17	Person
000409		Zhang Yufeng	9	4293338	0.84	A-shares in circulation ULZ 0417039 872953
000409		Laizhou Donghai Shenlong Investment Co., Ltd.	10	2250925	0.44	A-shares in circulation ULZ 0417039 872953
000409		Yangang Group Co., Ltd.	1	85356551	16.71	Uncurrent shares, circulating A shares
000409		Anhui Fengyuan Group Co., Ltd	2	55455947	10.85	A-shares in circulation ULZ 0417039 872953
000409		Shandong State-owned Assets Investment Holding Co., Ltd.	3	12779411	2.5	A-shares in circulation ULZ 0417039 872953
000409		Beijing Zhikai Investment Management Co., Ltd. - Zhikai Huirong No. 2 Private Securities Investment Fund	4	12082511	2.36	A-shares in circulation ULZ 0417039 872953
000409		Chizhou Dongfang Chentian Trading Co., Ltd.	5	11803126	2.31	Uncurrent shares
000409		Institute of Geo-Mining and Mapping of Shandong Province	6	10052623	1.97	Uncurrent shares
000409		Qi Bing	7	6000000	1.17	Uncurrent shares
000409		Zhang Yufeng	8	4472938	0.88	A-shares in circulation ULZ 0417039 872953
000409		Laizhou Donghai Shenlong Investment Co., Ltd.	9	2250925	0.44	A-shares in circulation ULZ 0417039 872953
000409		Wang Shengqiang	10	2179660	0.43	A-shares in circulation ULZ 0417039 872953
000409		Yangang Group Co., Ltd.	1	85356551	16.71	Soe
000409		Anhui Fengyuan Group Co., Ltd	2	55455947	10.85	A-shares in circulation ULZ 0417039 872953
000409		Shandong State-owned Assets Investment Holding Co., Ltd.	3	12779411	2.5	A-shares in circulation ULZ 0417039 872953
000409		Beijing Zhikai Investment Management Co., Ltd. - Zhikai Huirong No. 2 Private Securities Investment Fund	4	12082511	2.36	A-shares in circulation ULZ 0417039 872953
000409		Chizhou Dongfang Chentian Trading Co., Ltd.	5	11803126	2.31	non_SOE
000409		Institute of Geo-Mining and Mapping of Shandong Province	6	10052623	1.97	Soe
000409		Qi Bing	7	6000000	1.17	Person
000409		Zhang Yufeng	8	4472938	0.88	A-shares in circulation ULZ 0417039 872953
000409		Yang Guo'an	9	2561966	0.5	A-shares in circulation ULZ 0417039 872953
000409		Laizhou Donghai Shenlong Investment Co., Ltd.	10	2250925	0.44	A-shares in circulation ULZ 0417039 872953
000409		Yangang Group Co., Ltd.	1	85356551	16.71	Current A shares, uncurrent shares
000409		Laizhou Donghai Shenlong Investment Co., Ltd.	10	2000000	0.39	A-shares in circulation ULZ 0417039 872953
000409		Shandong State-owned Assets Investment Holding Co., Ltd.	3	12779411	2.5	A-shares in circulation ULZ 0417039 872953
000409		Yang Guo'an	8	3864784	0.76	A-shares in circulation ULZ 0417039 872953
000409		Beijing Zhikai Investment Management Co., Ltd. - Zhikai Huirong No. 2 Private Securities Investment Fund	4	12082511	2.36	A-shares in circulation ULZ 0417039 872953
000409		Qi Bing	7	6000000	1.17	Uncurrent shares
000409		Institute of Geo-Mining and Mapping of Shandong Province	6	10052623	1.97	Uncurrent shares
000409		Anhui Fengyuan Group Co., Ltd	2	55455947	10.85	A-shares in circulation ULZ 0417039 872953
000409		Chizhou Dongfang Chentian Trading Co., Ltd.	5	11803126	2.31	Uncurrent shares
000409		Li Tingting	9	2065779	0.4	A-shares in circulation ULZ 0417039 872953
000409		Shandong Energy Group Co., Ltd	1	85356551	16.71	Soe
000409		Anhui Fengyuan Group Co., Ltd	2	55455947	10.85	A-shares in circulation ULZ 0417039 872953
000409		Shandong State-owned Assets Investment Holding Co., Ltd.	3	12779411	2.5	A-shares in circulation ULZ 0417039 872953
000409		Beijing Zhikai Investment Management Co., Ltd. - Zhikai Huirong No. 2 Private Securities Investment Fund	4	12082511	2.36	A-shares in circulation ULZ 0417039 872953
000409		Chizhou Dongfang Chentian Trading Co., Ltd.	5	11803126	2.31	non_SOE
000409		Institute of Geo-Mining and Mapping of Shandong Province	6	10052623	1.97	Soe
000409		Qi Bing	7	6000000	1.17	Person
000409		Zhu Di	8	2100971	0.41	A-shares in circulation ULZ 0417039 872953
000409		Li Tingting	9	2065779	0.4	A-shares in circulation ULZ 0417039 872953
000409		Laizhou Donghai Shenlong Investment Co., Ltd.	10	2000000	0.39	A-shares in circulation ULZ 0417039 872953
000409		Shandong Energy Group Co., Ltd	1	85356551	16.71	Uncurrent shares, circulating A shares
000409		Anhui Fengyuan Group Co., Ltd	2	55455947	10.85	A-shares in circulation ULZ 0417039 872953
000409		Shandong State-owned Assets Investment Holding Co., Ltd.	3	12779411	2.5	A-shares in circulation ULZ 0417039 872953
000409		Beijing Zhikai Investment Management Co., Ltd. - Zhikai Huirong No. 2 Private Securities Investment Fund	4	12082511	2.36	A-shares in circulation ULZ 0417039 872953
000409		Chizhou Dongfang Chentian Trading Co., Ltd.	5	11803126	2.31	Uncurrent shares
000409		Institute of Geo-Mining and Mapping of Shandong Province	6	10052623	1.97	Uncurrent shares
000409		Qi Bing	7	6000000	1.17	Uncurrent shares
000409		Lan Kunlin	8	4299457	0.84	A-shares in circulation ULZ 0417039 872953
000409		Yan Xia	9	2174200	0.43	A-shares in circulation ULZ 0417039 872953
000409		Zhu Di	10	2100971	0.41	A-shares in circulation ULZ 0417039 872953
000409		Shandong Energy Group Co., Ltd	1	85356551	16.71	Soe
000409		Anhui Fengyuan Group Co., Ltd	2	55455947	10.85	A-shares in circulation ULZ 0417039 872953
000409		Shandong State-owned Assets Investment Holding Co., Ltd.	3	12779411	2.5	A-shares in circulation ULZ 0417039 872953
000409		Beijing Zhikai Investment Management Co., Ltd. - Zhikai Huirong No. 2 Private Securities Investment Fund	4	12082511	2.36	A-shares in circulation ULZ 0417039 872953
000409		Chizhou Dongfang Chentian Trading Co., Ltd.	5	11803126	2.31	non_SOE
000409		Institute of Geo-Mining and Mapping of Shandong Province	6	10052623	1.97	Soe
000409		Qi Bing	7	6000000	1.17	Person
000409		Lan Kunlin	8	4300057	0.84	A-shares in circulation ULZ 0417039 872953
000409		Yan Xia	9	2174200	0.43	A-shares in circulation ULZ 0417039 872953
000409		Zhu Di	10	2100971	0.41	A-shares in circulation ULZ 0417039 872953
000409		Shandong Energy Group Co., Ltd	1	85356551	16.71	Uncurrent shares, circulating A shares
000409		Anhui Fengyuan Group Co., Ltd	2	55455947	10.85	A-shares in circulation ULZ 0417039 872953
000409		Shandong State-owned Assets Investment Holding Co., Ltd.	3	12779411	2.5	A-shares in circulation ULZ 0417039 872953
000409		Beijing Zhikai Investment Management Co., Ltd. - Zhikai Huirong No. 2 Private Securities Investment Fund	4	12082511	2.36	A-shares in circulation ULZ 0417039 872953
000409		Institute of Geo-Mining and Mapping of Shandong Province	5	10052623	1.97	Uncurrent shares
000409		Qi Bing	6	6312300	1.24	Uncurrent shares, circulating A shares
000409		Chizhou Dongfang Chentian Trading Co., Ltd.	7	2396226	0.47	A-shares in circulation ULZ 0417039 872953
000409		Biography of the Mao family	8	2301500	0.45	A-shares in circulation ULZ 0417039 872953
000409		Zhu Di	9	2100071	0.41	A-shares in circulation ULZ 0417039 872953
000409		Li Tingting	10	2065779	0.4	A-shares in circulation ULZ 0417039 872953
000409		Shandong Energy Group Co., Ltd	1	85356551	16.71	Soe
000409		Anhui Fengyuan Group Co., Ltd	2	55455947	10.85	A-shares in circulation ULZ 0417039 872953
000409		Shandong State-owned Assets Investment Holding Co., Ltd.	3	12779411	2.5	A-shares in circulation ULZ 0417039 872953
000409		Beijing Zhikai Investment Management Co., Ltd. - Zhikai Huirong No. 2 Private Securities Investment Fund	4	12082511	2.36	A-shares in circulation ULZ 0417039 872953
000409		Institute of Geo-Mining and Mapping of Shandong Province	5	10052623	1.97	Soe
000409		Qi Bing	6	5751000	1.13	A-shares in circulation ULZ 0417039 872953
000409		Biography of the Mao family	7	4182559	0.82	A-shares in circulation ULZ 0417039 872953
000409		Chizhou Dongfang Chentian Trading Co., Ltd.	8	2396226	0.47	A-shares in circulation ULZ 0417039 872953
000409		Zhu Di	9	2100071	0.41	A-shares in circulation ULZ 0417039 872953
000409		Li Tingting	10	2065779	0.4	A-shares in circulation ULZ 0417039 872953
000409		Shandong Energy Group Co., Ltd	1	85356551	16.71	Uncurrent shares, circulating A shares
000409		Anhui Fengyuan Group Co., Ltd	2	45455947	8.9	A-shares in circulation ULZ 0417039 872953
000409		Shandong State-owned Assets Investment Holding Co., Ltd.	3	12779411	2.5	A-shares in circulation ULZ 0417039 872953
000409		Beijing Zhikai Investment Management Co., Ltd. - Zhikai Huirong No. 2 Private Securities Investment Fund	4	12082511	2.36	A-shares in circulation ULZ 0417039 872953
000409		Institute of Geo-Mining and Mapping of Shandong Province	5	10052623	1.97	Uncurrent shares
000409		Guoyuan Securities Co., Ltd. agreed to buy back a special account	6	10000000	1.96	A-shares in circulation ULZ 0417039 872953
000409		Qi Bing	7	5751000	1.13	A-shares in circulation ULZ 0417039 872953
000409		Chen Hui	8	4253000	0.83	A-shares in circulation ULZ 0417039 872953
000409		Zhu Di	9	2400071	0.47	A-shares in circulation ULZ 0417039 872953
000409		Li Tingting	10	2065779	0.4	A-shares in circulation ULZ 0417039 872953
000409		Shandong Energy Group Co., Ltd	1	238635898	35.93	Soe
000409		Anhui Fengyuan Group Co., Ltd	2	35455947	5.34	A-shares in circulation ULZ 0417039 872953
000409		Shandong State-owned Assets Investment Holding Co., Ltd.	3	12779411	1.92	A-shares in circulation ULZ 0417039 872953
000409		Beijing Zhikai Investment Management Co., Ltd. - Zhikai Huirong No. 2 Private Securities Investment Fund	4	12082511	1.82	A-shares in circulation ULZ 0417039 872953
000409		Shandong Geo-Mining and Mapping Co., Ltd.	5	10052623	1.51	Soe
000409		Hualong Securities Co., Ltd.	6	10000000	1.51	A-shares in circulation ULZ 0417039 872953
000409		Guoyuan Securities Co., Ltd.	7	10000000	1.51	A-shares in circulation ULZ 0417039 872953
000409		Qi Bing	8	5751000	0.87	A-shares in circulation ULZ 0417039 872953
000409		Yan Xia	9	2553300	0.38	A-shares in circulation ULZ 0417039 872953
000409		Zhu Di	10	2400071	0.36	A-shares in circulation ULZ 0417039 872953
000409		Shandong Energy Group Co., Ltd	1	238635898	35.93	Uncurrent shares, circulating A shares
000409		Anhui Fengyuan Group Co., Ltd	2	35455947	5.34	A-shares in circulation ULZ 0417039 872953
000409		Shandong State-owned Assets Investment Holding Co., Ltd.	3	12779411	1.92	A-shares in circulation ULZ 0417039 872953
000409		Beijing Zhikai Investment Management Co., Ltd. - Zhikai Huirong No. 2 Private Securities Investment Fund	4	12082511	1.82	A-shares in circulation ULZ 0417039 872953
000409		Shandong Geo-Mining and Mapping Co., Ltd.	5	10052623	1.51	Uncurrent shares
000409		Hualong Securities Co., Ltd. agreed to buy back a special account	6	10000000	1.51	A-shares in circulation ULZ 0417039 872953
000409		Guoyuan Securities Co., Ltd. agreed to buy back a special account	7	10000000	1.51	A-shares in circulation ULZ 0417039 872953
000409		Qi Bing	8	5751000	0.87	A-shares in circulation ULZ 0417039 872953
000409		Li Wei	9	4289468	0.65	A-shares in circulation ULZ 0417039 872953
000409		CITIC Securities Co., Ltd	10	2993040	0.45	A-shares in circulation ULZ 0417039 872953
000409		Shandong Energy Group Co., Ltd	1	238635898	35.93	Soe
000409		Anhui Fengyuan Group Co., Ltd	2	35455947	5.34	A-shares in circulation ULZ 0417039 872953
000409		Shandong State-owned Assets Investment Holding Co., Ltd.	3	12779411	1.92	A-shares in circulation ULZ 0417039 872953
000409		Beijing Zhikai Investment Management Co., Ltd. - Zhikai Huirong No. 2 Private Securities Investment Fund	4	12082511	1.82	A-shares in circulation ULZ 0417039 872953
000409		Shandong Geo-Mining and Mapping Co., Ltd.	5	10052623	1.51	Soe
000409		Hualong Securities Co., Ltd. agreed to buy back a special account	6	10000000	1.51	A-shares in circulation ULZ 0417039 872953
000409		Guoyuan Securities Co., Ltd. agreed to buy back a special account	7	10000000	1.51	A-shares in circulation ULZ 0417039 872953
000409		Qi Bing	8	5751000	0.87	A-shares in circulation ULZ 0417039 872953
000409		Li Liang	9	3110452	0.47	A-shares in circulation ULZ 0417039 872953
000409		Hong Kong Central Clearing Company Limited	10	3053663	0.46	A-shares in circulation ULZ 0417039 872953
000409		Shandong Energy Group Co., Ltd	1	238635898	35.93	Uncurrent shares, circulating A shares
000409		Anhui Fengyuan Group Co., Ltd	2	35455947	5.34	A-shares in circulation ULZ 0417039 872953
000409		Beijing Zhikai Investment Management Co., Ltd. - Zhikai Huirong No. 2 Private Securities Investment Fund	3	12082511	1.82	A-shares in circulation ULZ 0417039 872953
000409		Shandong Geo-Mining and Mapping Co., Ltd.	4	10052623	1.51	Uncurrent shares
000409		Hualong Securities Co., Ltd. agreed to buy back a special account	5	10000000	1.51	A-shares in circulation ULZ 0417039 872953
000409		Guoyuan Securities Co., Ltd. agreed to buy back a special account	6	10000000	1.51	A-shares in circulation ULZ 0417039 872953
000409		Qi Bing	7	5475000	0.82	A-shares in circulation ULZ 0417039 872953
000409		Li Liang	8	3491152	0.53	A-shares in circulation ULZ 0417039 872953
000409		Yan Xia	9	2597700	0.39	A-shares in circulation ULZ 0417039 872953
000409		Zhu Di	10	2100071	0.32	A-shares in circulation ULZ 0417039 872953
000409		Shandong Energy Group Co., Ltd	1	238635898	35.93	Soe
000409		Anhui Fengyuan Group Co., Ltd	2	35455947	5.34	A-shares in circulation ULZ 0417039 872953
000409		Shandong Geo-Mining and Mapping Co., Ltd.	3	10052623	1.51	Soe
000409		Hualong Securities Co., Ltd. agreed to buy back a special account	4	10000000	1.51	A-shares in circulation ULZ 0417039 872953
000409		Guoyuan Securities Co., Ltd. agreed to buy back a special account	5	10000000	1.51	A-shares in circulation ULZ 0417039 872953
000409		Wang Lihua	6	3700000	0.56	A-shares in circulation ULZ 0417039 872953
000409		Yan Xia	7	2597700	0.39	A-shares in circulation ULZ 0417039 872953
000409		Zhu Di	9	2100071	0.32	A-shares in circulation ULZ 0417039 872953
000409		Li Tingting	10	2065779	0.31	A-shares in circulation ULZ 0417039 872953
000409		Fang Meiyin	8	2292300	0.35	A-shares in circulation ULZ 0417039 872953
000416		Shanghai Huaxin Investment Co., Ltd.	1	119981428	22.558	non_SOE
000416		Zhongguancun Securities Co., Ltd.	2	16773897	3.154	A-shares in circulation ULZ 0417039 872953
000416		Wang Yinxiang	3	5947754	1.118	A-shares in circulation ULZ 0417039 872953
000416		Yun Nanjing Peng Real Estate Development Co., Ltd.	4	3349840	0.063	A-shares in circulation ULZ 0417039 872953
000416		Shanghai Jinhongpu Investment Management Co., Ltd.	5	2660000	0.05	A-shares in circulation ULZ 0417039 872953
000416		New Century Enterprise Trust Investment Co., Ltd.	6	2222606	0.042	A-shares in circulation ULZ 0417039 872953
000416		Qingdao Yiqing Real Estate Company	7	2040000	0.038	A-shares in circulation ULZ 0417039 872953
000416		Guotai Junan Securities Co., Ltd.	8	2014692	0.038	A-shares in circulation ULZ 0417039 872953
000416		Wanyuan High-tech Industry Co., Ltd.	9	1779450	0.033	A-shares in circulation ULZ 0417039 872953
000416		Lou Chen	10	1559000	0.029	A-shares in circulation ULZ 0417039 872953
000416		Shanghai Huaxin Investment Co., Ltd.	1	119981428	22.56	non_SOE
000416		Zhongguancun Securities Co., Ltd.	2	16773897	3.15	A-shares in circulation ULZ 0417039 872953
000416		Wang Yinxiang	3	8065446	1.52	A-shares in circulation ULZ 0417039 872953
000416		Yun Nanjing Peng Real Estate Development Co., Ltd.	4	3349840	0.63	A-shares in circulation ULZ 0417039 872953
000416		Shanghai Jinhongpu Investment Management Co., Ltd.	5	2660000	0.5	A-shares in circulation ULZ 0417039 872953
000416		Qingdao Yiqing Real Estate Development Company	6	2040000	0.4	A-shares in circulation ULZ 0417039 872953
000416		Guotai Junan Securities Co., Ltd.	7	2014692	0.38	A-shares in circulation ULZ 0417039 872953
000416		Lou Chen	8	1650000	0.31	A-shares in circulation ULZ 0417039 872953
000416		Beijing Runhai Investment Co., Ltd.	9	1600000	0.3	A-shares in circulation ULZ 0417039 872953
000416		Tian Junying	10	1536700	0.29	A-shares in circulation ULZ 0417039 872953
000416		China Panhai Holdings Group Co., Ltd.	1	119981428	22.56	non_SOE
000416		Zhongguancun Securities Co., Ltd.	2	16773897	3.15	A-shares in circulation ULZ 0417039 872953
000416		Wang Yinxiang	3	5000000	0.94	A-shares in circulation ULZ 0417039 872953
000416		Feng Guizhong ULZ 092226 A-shares in circulation	4	4957720	0.93	A-shares in circulation ULZ 0417039 872953
000416		Huang Junhu	5	2457222	0.46	A-shares in circulation ULZ 0417039 872953
000416		Guotai Junan Securities Co., Ltd.	6	2014692	0.38	A-shares in circulation ULZ 0417039 872953
000416		Huang Muxiu	7	1785900	0.34	A-shares in circulation ULZ 0417039 872953
000416		Xu Xiaomei	8	1740371	0.33	A-shares in circulation ULZ 0417039 872953
000416		Lou Chen	9	1661407	0.31	A-shares in circulation ULZ 0417039 872953
000416		Zhang Xu	10	1479400	0.28	A-shares in circulation ULZ 0417039 872953
000416		China Panhai Holdings Group Co., Ltd.	1	119981428	22.56	non_SOE
000416		Zhongguancun Securities Co., Ltd.	2	16773897	3.15	A-shares in circulation ULZ 0417039 872953
000416		Li Juan	3	4327019	0.81	A-shares in circulation ULZ 0417039 872953
000416		Xu Xuemei	4	3241639	0.61	A-shares in circulation ULZ 0417039 872953
000416		Huang Muxiu	5	3102500	0.58	A-shares in circulation ULZ 0417039 872953
000416		Wang Yinxiang	6	3000000	0.56	A-shares in circulation ULZ 0417039 872953
000416		Tang Lizhu	7	2820200	0.53	A-shares in circulation ULZ 0417039 872953
000416		Huang Junhu	8	2228900	0.42	A-shares in circulation ULZ 0417039 872953
000416		Industrial and Commercial Bank of China-Guangfa China Stock Exchange 500 Index Securities Investment Fund (LOF)	9	1752663	0.33	A-shares in circulation ULZ 0417039 872953
000416		Xu Xiaomei	10	1740371	0.33	A-shares in circulation ULZ 0417039 872953
000416		China Panhai Holdings Group Co., Ltd.	1	119981428	22.56	A-shares in circulation ULZ 0417039 872953
000416		Zhongguancun Securities Co., Ltd.	2	16773897	3.15	A-shares in circulation ULZ 0417039 872953
000416		Industrial and Commercial Bank of China-Guangfa Steady Growth Securities Investment Fund	3	11000624	2.07	A-shares in circulation ULZ 0417039 872953
000416		Li Juan	4	4327019	0.81	A-shares in circulation ULZ 0417039 872953
000416		Wang Yinxiang	5	3533300	0.66	A-shares in circulation ULZ 0417039 872953
000416		Xu Xuemei	6	3241639	0.61	A-shares in circulation ULZ 0417039 872953
000416		Tang Lizhu	7	2820200	0.53	A-shares in circulation ULZ 0417039 872953
000416		Li Yujiao	8	2795028	0.53	A-shares in circulation ULZ 0417039 872953
000416		Yin Weimin	9	2275918	0.43	A-shares in circulation ULZ 0417039 872953
000416		Luo Xiaojuan	10	2158600	0.41	A-shares in circulation ULZ 0417039 872953
000416		China Panhai Holdings Group Co., Ltd.	1	119981428	22.56	A-shares in circulation ULZ 0417039 872953
000416		Zhongguancun Securities Co., Ltd.	2	16773897	3.15	A-shares in circulation ULZ 0417039 872953
000416		Li Juan	3	4327019	0.81	A-shares in circulation ULZ 0417039 872953
000416		Wang Yinxiang	4	3500000	0.66	A-shares in circulation ULZ 0417039 872953
000416		Luo Xiaojuan	5	3365500	0.63	A-shares in circulation ULZ 0417039 872953
000416		Xu Xuemei	6	3241639	0.61	A-shares in circulation ULZ 0417039 872953
000416		Zhu Yingjun	7	3198873	0.6	A-shares in circulation ULZ 0417039 872953
000416		Tang Lizhu	8	2820200	0.53	A-shares in circulation ULZ 0417039 872953
000416		Li Yujiao	9	2575028	0.48	A-shares in circulation ULZ 0417039 872953
000416		Yin Weimin	10	2327018	0.44	A-shares in circulation ULZ 0417039 872953
000416		China Panhai Holdings Group Co., Ltd.	1	119981428	22.56	A-shares in circulation ULZ 0417039 872953
000416		Zhongguancun Securities Co., Ltd.	2	16773897	3.15	A-shares in circulation ULZ 0417039 872953
000416		Wang Yinxiang	3	3910050	0.74	A-shares in circulation ULZ 0417039 872953
000416		Luo Xiaojuan	4	3365600	0.63	A-shares in circulation ULZ 0417039 872953
000416		Xu Xuemei	5	3241639	0.61	A-shares in circulation ULZ 0417039 872953
000416		Tang Lizhu	6	2820200	0.53	A-shares in circulation ULZ 0417039 872953
000416		Zhu Yingjun	7	2468300	0.46	A-shares in circulation ULZ 0417039 872953
000416		Ma Fenglan	8	2121305	0.4	A-shares in circulation ULZ 0417039 872953
000416		Linxi County Maohua Forestry Co., Ltd.	9	2120176	0.4	A-shares in circulation ULZ 0417039 872953
000416		Li Yujiao	10	2075028	0.39	A-shares in circulation ULZ 0417039 872953
000416		China Panhai Holdings Group Co., Ltd.	1	119981428	22.56	A-shares in circulation ULZ 0417039 872953
000416		Zhongguancun Securities Co., Ltd.	2	16773897	3.15	A-shares in circulation ULZ 0417039 872953
000416		Wang Yinxiang	3	5701349	1.07	A-shares in circulation ULZ 0417039 872953
000416		Xu Xuemei	4	3241639	0.61	A-shares in circulation ULZ 0417039 872953
000416		Luo Xiaojuan	5	2830659	0.53	A-shares in circulation ULZ 0417039 872953
000416		Tang Lizhu	6	2820200	0.53	A-shares in circulation ULZ 0417039 872953
000416		Zhu Yingjun	7	2344792	0.44	A-shares in circulation ULZ 0417039 872953
000416		Li Yujiao	8	2287028	0.43	A-shares in circulation ULZ 0417039 872953
000416		Ma Fenglan	9	2121305	0.4	A-shares in circulation ULZ 0417039 872953
000416		Sun Xianming	10	1715806	0.32	A-shares in circulation ULZ 0417039 872953
000416		China Panhai Holdings Group Co., Ltd.	1	119981428	22.56	A-shares in circulation ULZ 0417039 872953
000416		Zhongguancun Securities Co., Ltd.	2	16773897	3.15	A-shares in circulation ULZ 0417039 872953
000416		Wang Yinxiang	3	5701349	1.07	A-shares in circulation ULZ 0417039 872953
000416		Xu Xuemei	4	3241639	0.61	A-shares in circulation ULZ 0417039 872953
000416		Luo Xiaojuan	5	2979859	0.56	A-shares in circulation ULZ 0417039 872953
000416		Tang Lizhu	6	2820200	0.53	A-shares in circulation ULZ 0417039 872953
000416		Zhu Yingjun	7	2736292	0.51	A-shares in circulation ULZ 0417039 872953
000416		Li Yujiao	8	2287028	0.43	A-shares in circulation ULZ 0417039 872953
000416		Ma Fenglan	9	2121305	0.4	A-shares in circulation ULZ 0417039 872953
000416		Sun Xianming	10	1715806	0.32	A-shares in circulation ULZ 0417039 872953
000416		China Panhai Holdings Group Co., Ltd.	1	119981428	22.56	A-shares in circulation ULZ 0417039 872953
000416		Zhongguancun Securities Co., Ltd.	2	16773897	3.15	A-shares in circulation ULZ 0417039 872953
000416		Wang Yinxiang	3	5779148	1.09	A-shares in circulation ULZ 0417039 872953
000416		Xu Xuemei	4	3241639	0.61	A-shares in circulation ULZ 0417039 872953
000416		Tang Lizhu	5	2820200	0.53	A-shares in circulation ULZ 0417039 872953
000416		Zhu Yingjun	6	2736292	0.51	A-shares in circulation ULZ 0417039 872953
000416		Li Yujiao	7	2287028	0.43	A-shares in circulation ULZ 0417039 872953
000416		Ma Fenglan	8	2121305	0.4	A-shares in circulation ULZ 0417039 872953
000416		Sun Xianming	9	1866206	0.35	A-shares in circulation ULZ 0417039 872953
000416		Hou Guishan	10	1787700	0.34	A-shares in circulation ULZ 0417039 872953
000416		China Panhai Holdings Group Co., Ltd.	1	119981428	22.56	A-shares in circulation ULZ 0417039 872953
000416		Zhongguancun Securities Co., Ltd.	2	16773897	3.15	A-shares in circulation ULZ 0417039 872953
000416		Wang Yinxiang	3	4012600	0.75	A-shares in circulation ULZ 0417039 872953
000416		Tang Lizhu	4	2820200	0.53	A-shares in circulation ULZ 0417039 872953
000416		Zhu Yingjun	5	2736292	0.51	A-shares in circulation ULZ 0417039 872953
000416		Li Yujiao	6	2287028	0.43	A-shares in circulation ULZ 0417039 872953
000416		Ma Fenglan	7	2121305	0.4	A-shares in circulation ULZ 0417039 872953
000416		Sun Xianming	8	2046226	0.38	A-shares in circulation ULZ 0417039 872953
000416		Hou Guishan	9	1773000	0.33	A-shares in circulation ULZ 0417039 872953
000416		Customer Credit Transaction Guaranteed Securities Account of Guangfa Securities Co., Ltd.	10	1736854	0.33	A-shares in circulation ULZ 0417039 872953
000416		China Panhai Holdings Group Co., Ltd.	1	119981428	22.56	A-shares in circulation ULZ 0417039 872953
000416		Zhongguancun Securities Co., Ltd.	2	16773897	3.15	A-shares in circulation ULZ 0417039 872953
000416		Tang Lizhu	3	2820200	0.53	A-shares in circulation ULZ 0417039 872953
000416		Wang Yinxiang	4	2613702	0.49	A-shares in circulation ULZ 0417039 872953
000416		Li Yujiao	5	2287028	0.43	A-shares in circulation ULZ 0417039 872953
000416		Ma Fenglan	6	2121305	0.4	A-shares in circulation ULZ 0417039 872953
000416		Sun Xianming	7	2046226	0.38	A-shares in circulation ULZ 0417039 872953
000416		Hu Hong	8	1879289	0.35	A-shares in circulation ULZ 0417039 872953
000416		Wanyuan High-tech Industry Co., Ltd.	9	1873858	0.35	A-shares in circulation ULZ 0417039 872953
000416		Li Guangjie	10	1834616	0.34	A-shares in circulation ULZ 0417039 872953
000416		China Panhai Holdings Group Co., Ltd.	1	119981428	22.56	A-shares in circulation ULZ 0417039 872953
000416		Zhongguancun Securities Co., Ltd.	2	16773897	3.15	A-shares in circulation ULZ 0417039 872953
000416		Sun Xianming	3	2694731	0.51	A-shares in circulation ULZ 0417039 872953
000416		Li Yujiao	4	2287028	0.43	A-shares in circulation ULZ 0417039 872953
000416		Ma Fenglan	5	2141405	0.4	A-shares in circulation ULZ 0417039 872953
000416		Wang Yinxiang	6	2113702	0.4	A-shares in circulation ULZ 0417039 872953
000416		China Merchants Securities Co., Ltd.	7	1996658	0.38	A-shares in circulation ULZ 0417039 872953
000416		Hu Hong	8	1975100	0.37	A-shares in circulation ULZ 0417039 872953
000416		Wanyuan High-tech Industry Co., Ltd.	9	1873858	0.35	A-shares in circulation ULZ 0417039 872953
000416		Li Guangjie	10	1852068	0.35	A-shares in circulation ULZ 0417039 872953
000416		China Panhai Holdings Group Co., Ltd.	1	119981428	22.56	A-shares in circulation ULZ 0417039 872953
000416		Zhongguancun Securities Co., Ltd.	2	16773897	3.15	A-shares in circulation ULZ 0417039 872953
000416		Xingye International Trust Co., Ltd.-Xingye Quanzhou <No. 2007-12> Fund Trust	3	5190303	0.98	A-shares in circulation ULZ 0417039 872953
000416		Zhonghai Trust Co., Ltd. - Zhonghai Pujiang Star No. 119 Securities Investment Structured Collective Fund Trust	4	4222117	0.79	A-shares in circulation ULZ 0417039 872953
000416		Ke Qinghui	5	3745000	0.7	A-shares in circulation ULZ 0417039 872953
000416		Sun Xianming	6	2694731	0.51	A-shares in circulation ULZ 0417039 872953
000416		Li Yujiao	7	2287028	0.43	A-shares in circulation ULZ 0417039 872953
000416		Ma Fenglan	8	2141405	0.4	A-shares in circulation ULZ 0417039 872953
000416		Hu Hong	9	2040900	0.38	A-shares in circulation ULZ 0417039 872953
000416		Li Guangjie	10	1932715	0.36	A-shares in circulation ULZ 0417039 872953
000416		China Panhai Holdings Group Co., Ltd.	1	119981428	22.56	A-shares in circulation ULZ 0417039 872953
000416		Zhongguancun Securities Co., Ltd.	2	16773897	3.15	A-shares in circulation ULZ 0417039 872953
000416		Bank of China-ICBC Credit Suisse Core Value Equity Securities Investment Fund	3	15308970	2.88	A-shares in circulation ULZ 0417039 872953
000416		Xingye International Trust Co., Ltd.-Xingye Quanzhou <No. 2007-12> Fund Trust	4	9357565	1.76	A-shares in circulation ULZ 0417039 872953
000416		Zhonghai Trust Co., Ltd. - Zhonghai Pujiang Star No. 119 Securities Investment Structured Collective Fund Trust	5	4223517	0.79	A-shares in circulation ULZ 0417039 872953
000416		Ke Qinghui	6	3745400	0.7	A-shares in circulation ULZ 0417039 872953
000416		Sun Xianming	7	2694731	0.51	A-shares in circulation ULZ 0417039 872953
000416		Wu Senhui	8	2271667	0.43	A-shares in circulation ULZ 0417039 872953
000416		Ma Fenglan	9	2141405	0.4	A-shares in circulation ULZ 0417039 872953
000416		Li Yujiao	10	2025733	0.38	A-shares in circulation ULZ 0417039 872953
000416		China Panhai Holdings Group Co., Ltd.	1	119981428	22.56	A-shares in circulation ULZ 0417039 872953
000416		Zhongguancun Securities Co., Ltd.	2	16773897	3.15	A-shares in circulation ULZ 0417039 872953
000416		Bank of China-ICBC Credit Suisse Core Value Equity Securities Investment Fund	3	11427171	2.15	A-shares in circulation ULZ 0417039 872953
000416		Xingye International Trust Co., Ltd.-Xingye Quanzhou <No. 2007-12> Fund Trust	4	5787739	1.09	A-shares in circulation ULZ 0417039 872953
000416		Zhonghai Trust Co., Ltd. - Zhonghai Pujiang Star No. 119 Securities Investment Structured Collective Fund Trust	5	4224117	0.79	A-shares in circulation ULZ 0417039 872953
000416		Sun Xianming	6	2694731	0.51	A-shares in circulation ULZ 0417039 872953
000416		Wu Senhui	7	2581567	0.49	A-shares in circulation ULZ 0417039 872953
000416		Zhonghai Trust Co., Ltd. - Zhonghai. Pujiang Star No. 118 Securities Investment Structured Collective Fund Trust	8	2207224	0.41	A-shares in circulation ULZ 0417039 872953
000416		Ma Fenglan	9	2141405	0.4	A-shares in circulation ULZ 0417039 872953
000416		Hu Hong	10	2070000	0.39	A-shares in circulation ULZ 0417039 872953
000416		China Panhai Holdings Group Co., Ltd.	1	119981428	22.56	A-shares in circulation ULZ 0417039 872953
000416		Zhongguancun Securities Co., Ltd.	2	16773897	3.15	A-shares in circulation ULZ 0417039 872953
000416		Zhonghai Trust Co., Ltd. - Zhonghai Pujiang Star No. 119 Securities Investment Structured Collective Fund Trust	3	3930000	0.74	A-shares in circulation ULZ 0417039 872953
000416		Xingye International Trust Co., Ltd.-Xingye Quanzhou <No. 2007-12> Fund Trust	4	3569962	0.67	A-shares in circulation ULZ 0417039 872953
000416		Sun Xianming	5	2694731	0.51	A-shares in circulation ULZ 0417039 872953
000416		China Foreign Economic and Trade Trust Co., Ltd. - New Stock C17	6	2694199	0.51	A-shares in circulation ULZ 0417039 872953
000416		Ma Fenglan	7	2141405	0.4	A-shares in circulation ULZ 0417039 872953
000416		Jiang Andong	8	2000000	0.38	A-shares in circulation ULZ 0417039 872953
000416		Ye Lihua	9	2000000	0.38	A-shares in circulation ULZ 0417039 872953
000416		Wu Senhui	10	1900968	0.36	A-shares in circulation ULZ 0417039 872953
000416		China Panhai Holdings Group Co., Ltd.	1	119981428	22.56	A-shares in circulation ULZ 0417039 872953
000416		Zhongguancun Securities Co., Ltd.	2	15141885	2.85	A-shares in circulation ULZ 0417039 872953
000416		Xingye International Trust Co., Ltd.-Xingye Quanzhou <No. 2007-12> Fund Trust	3	3583362	0.67	A-shares in circulation ULZ 0417039 872953
000416		Sun Xianming	4	2694731	0.51	A-shares in circulation ULZ 0417039 872953
000416		China Foreign Economic and Trade Trust Co., Ltd. - New Stock C17	5	2694199	0.51	A-shares in circulation ULZ 0417039 872953
000416		Zhonghai Trust Co., Ltd. - Zhonghai. Pujiang Star No. 118 Securities Investment Structured Collective Fund Trust	6	2152800	0.4	A-shares in circulation ULZ 0417039 872953
000416		Ma Fenglan	7	2141405	0.4	A-shares in circulation ULZ 0417039 872953
000416		Jiang Andong	8	2000000	0.38	A-shares in circulation ULZ 0417039 872953
000416		Wu Senhui	9	1900968	0.36	A-shares in circulation ULZ 0417039 872953
000416		Hu Hong	10	1856800	0.35	A-shares in circulation ULZ 0417039 872953
000416		China Panhai Holdings Group Co., Ltd.	1	119981428	22.56	A-shares in circulation ULZ 0417039 872953
000416		Sichuan Trust Co., Ltd	2	3578624	0.67	A-shares in circulation ULZ 0417039 872953
000416		Xingye International Trust Co., Ltd.-Xingye Quanzhou <No. 2007-12> Fund Trust	3	3395962	0.64	A-shares in circulation ULZ 0417039 872953
000416		Sun Xianming	4	3104731	0.58	A-shares in circulation ULZ 0417039 872953
000416		Ma Fenglan	5	2141405	0.4	A-shares in circulation ULZ 0417039 872953
000416		Jiang Andong	6	2000000	0.38	A-shares in circulation ULZ 0417039 872953
000416		Pan Mingxin	7	1917800	0.36	A-shares in circulation ULZ 0417039 872953
000416		Shaanxi International Trust Co., Ltd. - Shaanxi State Investment · Yingtong Securities Investment Pooled Fund Trust Plan	8	1731601	0.33	A-shares in circulation ULZ 0417039 872953
000416		Lou Chen	9	1671100	0.31	A-shares in circulation ULZ 0417039 872953
000416		Lu Fangjiao	10	1641535	0.31	A-shares in circulation ULZ 0417039 872953
000416		China Panhai Holdings Group Co., Ltd.	1	119981428	22.56	A-shares in circulation ULZ 0417039 872953
000416		Xingye International Trust Co., Ltd.-Xingye Quanzhou <No. 2007-12> Fund Trust	2	3395962	0.64	A-shares in circulation ULZ 0417039 872953
000416		Sun Xianming	3	2804731	0.53	A-shares in circulation ULZ 0417039 872953
000416		Great Wall Securities Co., Ltd	4	2495800	0.47	A-shares in circulation ULZ 0417039 872953
000416		Pan Mingxin	5	2289000	0.43	A-shares in circulation ULZ 0417039 872953
000416		Ma Fenglan	6	2141405	0.4	A-shares in circulation ULZ 0417039 872953
000416		Li Xuefeng	7	2100000	0.39	A-shares in circulation ULZ 0417039 872953
000416		Zhang Junhua	8	2046100	0.38	A-shares in circulation ULZ 0417039 872953
000416		Jiang Andong	9	2000000	0.38	A-shares in circulation ULZ 0417039 872953
000416		Lou Chen	10	1671100	0.31	A-shares in circulation ULZ 0417039 872953
000416		China Panhai Holdings Group Co., Ltd.	1	119981428	22.56	A-shares in circulation ULZ 0417039 872953
000416		Pan Mingxin	2	4395400	0.83	A-shares in circulation ULZ 0417039 872953
000416		Sun Xianming	3	2804731	0.53	A-shares in circulation ULZ 0417039 872953
000416		Li Xuefeng	4	2100000	0.39	A-shares in circulation ULZ 0417039 872953
000416		Jiang Andong	5	2000000	0.38	A-shares in circulation ULZ 0417039 872953
000416		Lou Chen	6	1671100	0.31	A-shares in circulation ULZ 0417039 872953
000416		Ma Fenglan	7	1641405	0.31	A-shares in circulation ULZ 0417039 872953
000416		Li Lan	8	1434100	0.27	A-shares in circulation ULZ 0417039 872953
000416		Meng Diliang	9	1400801	0.26	A-shares in circulation ULZ 0417039 872953
000416		Yin Huaiguo	10	1385000	0.26	A-shares in circulation ULZ 0417039 872953
000416		China Panhai Holdings Group Co., Ltd.	1	119981428	22.56	A-shares in circulation ULZ 0417039 872953
000416		Yang Rong	2	3447500	0.65	A-shares in circulation ULZ 0417039 872953
000416		Pan Mingxin	3	2804000	0.53	A-shares in circulation ULZ 0417039 872953
000416		Feng Genbao	4	2800010	0.53	A-shares in circulation ULZ 0417039 872953
000416		Sun Xianming	5	2304731	0.43	A-shares in circulation ULZ 0417039 872953
000416		Wang Zhishen	6	2288000	0.43	A-shares in circulation ULZ 0417039 872953
000416		Dai Xiaomei	7	2104975	0.4	A-shares in circulation ULZ 0417039 872953
000416		Li Xuefeng	8	2100000	0.39	A-shares in circulation ULZ 0417039 872953
000416		Ding Jie	9	2023120	0.38	A-shares in circulation ULZ 0417039 872953
000416		Lou Chen	10	1671100	0.31	A-shares in circulation ULZ 0417039 872953
000416		China Panhai Holdings Group Co., Ltd.	1	119981428	22.56	A-shares in circulation ULZ 0417039 872953
000416		Xia Chongyang	2	5520000	1.04	A-shares in circulation ULZ 0417039 872953
000416		Xu Yongxiang	3	4975583	0.94	A-shares in circulation ULZ 0417039 872953
000416		Bow money	4	4600900	0.87	A-shares in circulation ULZ 0417039 872953
000416		Yang Baoguo	5	4333438	0.81	A-shares in circulation ULZ 0417039 872953
000416		Yang Rong	6	3447500	0.65	A-shares in circulation ULZ 0417039 872953
000416		Li Xuefeng	7	3190400	0.6	A-shares in circulation ULZ 0417039 872953
000416		Li Airong	8	3100000	0.58	A-shares in circulation ULZ 0417039 872953
000416		Wang Zhishen	9	2890000	0.54	A-shares in circulation ULZ 0417039 872953
000416		Sun Xianming	10	2558931	0.48	A-shares in circulation ULZ 0417039 872953
000416		China Panhai Holdings Group Co., Ltd.	1	119981428	22.56	A-shares in circulation ULZ 0417039 872953
000416		Bow money	2	5154200	0.97	A-shares in circulation ULZ 0417039 872953
000416		Xia Chongyang	3	5020000	0.94	A-shares in circulation ULZ 0417039 872953
000416		Xu Yongxiang	4	4450000	0.84	A-shares in circulation ULZ 0417039 872953
000416		Industrial and Commercial Bank of China-Huitianfu Growth Focus Hybrid Securities Investment Fund	5	3700033	0.7	A-shares in circulation ULZ 0417039 872953
000416		Li Airong	6	3416000	0.64	A-shares in circulation ULZ 0417039 872953
000416		Shanghai Huabian Asset Management Co., Ltd. - Huabian China Opportunity Private Investment Fund	7	3330000	0.63	A-shares in circulation ULZ 0417039 872953
000416		Li Xuefeng	8	3190400	0.6	A-shares in circulation ULZ 0417039 872953
000416		Yang Baoguo	9	2731944	0.51	A-shares in circulation ULZ 0417039 872953
000416		Wang Zhishen	10	2600000	0.49	A-shares in circulation ULZ 0417039 872953
000416		China Panhai Holdings Group Co., Ltd.	1	119981428	22.56	A-shares in circulation ULZ 0417039 872953
000416		Hongjin Capital Investment Management Co., Ltd.	2	21587073	4.06	A-shares in circulation ULZ 0417039 872953
000416		Bow money	3	7565400	1.42	A-shares in circulation ULZ 0417039 872953
000416		Zhongrong Assets-CITIC Securities-CITIC Assets-Xindian Light Phase 1 Asset Management Plan	4	4000000	0.75	A-shares in circulation ULZ 0417039 872953
000416		Li Xuefeng	5	2635900	0.5	A-shares in circulation ULZ 0417039 872953
000416		Sun Xianming	6	2558931	0.48	A-shares in circulation ULZ 0417039 872953
000416		Wang Zhishen	7	2326900	0.44	A-shares in circulation ULZ 0417039 872953
000416		Beijing Shenzhou Mu Investment Fund Management Co., Ltd. - Xusheng No. 1 Securities Investment Fund	8	2228086	0.42	A-shares in circulation ULZ 0417039 872953
000416		Thunder	9	2123479	0.4	A-shares in circulation ULZ 0417039 872953
000416		Peng Zhonghui	10	1842900	0.35	A-shares in circulation ULZ 0417039 872953
000416		China Panhai Holdings Group Co., Ltd.	1	119981428	22.56	A-shares in circulation ULZ 0417039 872953
000416		Hongjin Capital Investment Management Co., Ltd.	2	21904673	4.12	A-shares in circulation ULZ 0417039 872953
000416		Bow money	3	7768700	1.46	A-shares in circulation ULZ 0417039 872953
000416		Zhang Yumin	4	6980000	1.31	A-shares in circulation ULZ 0417039 872953
000416		Zhou Jianguo	5	3900045	0.73	A-shares in circulation ULZ 0417039 872953
000416		Lou Muhan	6	3357500	0.63	A-shares in circulation ULZ 0417039 872953
000416		Guan Zhuyue	7	2603225	0.49	A-shares in circulation ULZ 0417039 872953
000416		Sun Xianming	8	2558931	0.48	A-shares in circulation ULZ 0417039 872953
000416		Thunder	9	2123479	0.4	A-shares in circulation ULZ 0417039 872953
000416		Zhai 铓��	10	2100000	0.39	A-shares in circulation ULZ 0417039 872953
000416		China Panhai Holdings Group Co., Ltd.	1	119981428	22.56	A-shares in circulation ULZ 0417039 872953
000416		Hongjin Capital Investment Management Co., Ltd.	2	22215673	4.18	A-shares in circulation ULZ 0417039 872953
000416		Bow money	3	8590600	1.62	A-shares in circulation ULZ 0417039 872953
000416		Shaanxi International Trust Co., Ltd. - Shaanxi State Investment · Xinxin Xiangrong No. 87 Securities Investment Pooled Fund Trust Plan	4	5065117	0.95	A-shares in circulation ULZ 0417039 872953
000416		Guolian Security Fund - Industrial and Commercial Bank of China - Guolian Security - Xinhong No. 1 Asset Management Plan	5	4546661	0.85	A-shares in circulation ULZ 0417039 872953
000416		Zhou Jianguo	6	3945000	0.74	A-shares in circulation ULZ 0417039 872953
000416		Zhang Yumin	7	2800000	0.53	A-shares in circulation ULZ 0417039 872953
000416		Peng Zhonghui	8	1843400	0.35	A-shares in circulation ULZ 0417039 872953
000416		Zhang Liangmin	9	1767955	0.33	A-shares in circulation ULZ 0417039 872953
000416		Lou Chen	10	1695900	0.32	A-shares in circulation ULZ 0417039 872953
000416		China Panhai Holdings Group Co., Ltd.	1	119981428	22.56	A-shares in circulation ULZ 0417039 872953
000416		Hongjin Capital Investment Management Co., Ltd.	2	22215673	4.18	A-shares in circulation ULZ 0417039 872953
000416		Bow money	3	8958500	1.68	A-shares in circulation ULZ 0417039 872953
000416		Shaanxi International Trust Co., Ltd. - Shaanxi State Investment · Rongxin No. 9 Securities Investment Pooled Fund Trust Plan	4	5508300	1.04	A-shares in circulation ULZ 0417039 872953
000416		Shaanxi International Trust Co., Ltd. - Shaanxi State Investment · Xinxin Xiangrong No. 87 Securities Investment Pooled Fund Trust Plan	5	5065117	0.95	A-shares in circulation ULZ 0417039 872953
000416		Zhou Jianguo	6	4929900	0.93	A-shares in circulation ULZ 0417039 872953
000416		Zhang Yumin	7	2800000	0.53	A-shares in circulation ULZ 0417039 872953
000416		Peng Zhonghui	9	1843400	0.35	A-shares in circulation ULZ 0417039 872953
000416		Chen Tianhong	10	1770200	0.33	A-shares in circulation ULZ 0417039 872953
000416		Qiu Weihao	8	1950485	0.37	A-shares in circulation ULZ 0417039 872953
000416		China Panhai Holdings Group Co., Ltd.	1	119981428	22.56	A-shares in circulation ULZ 0417039 872953
000416		Hongjin Capital Investment Management Co., Ltd.	2	22215673	4.18	A-shares in circulation ULZ 0417039 872953
000416		Bow money	3	8784700	1.65	A-shares in circulation ULZ 0417039 872953
000416		Shaanxi International Trust Co., Ltd. - Shaanxi State Investment · Rongxin No. 9 Securities Investment Pooled Fund Trust Plan	4	5508300	1.04	A-shares in circulation ULZ 0417039 872953
000416		Shaanxi International Trust Co., Ltd. - Shaanxi State Investment · Xinxin Xiangrong No. 87 Securities Investment Pooled Fund Trust Plan	5	5065117	0.95	A-shares in circulation ULZ 0417039 872953
000416		Zhou Jianguo	6	4929900	0.93	A-shares in circulation ULZ 0417039 872953
000416		Zhang Yumin	7	2800000	0.53	A-shares in circulation ULZ 0417039 872953
000416		Qiu Weihao	8	2313185	0.43	A-shares in circulation ULZ 0417039 872953
000416		Chen Tianhong	9	2200100	0.41	A-shares in circulation ULZ 0417039 872953
000416		Yin Yuzhen	10	1860000	0.35	A-shares in circulation ULZ 0417039 872953
000416		China Panhai Holdings Group Co., Ltd.	1	119981428	22.56	A-shares in circulation ULZ 0417039 872953
000416		Hongjin Capital Investment Management Co., Ltd.	2	22215673	4.18	A-shares in circulation ULZ 0417039 872953
000416		Bow money	3	8632200	1.62	A-shares in circulation ULZ 0417039 872953
000416		Shaanxi International Trust Co., Ltd. - Shaanxi State Investment · Rongxin No. 9 Securities Investment Pooled Fund Trust Plan	4	5508300	1.04	A-shares in circulation ULZ 0417039 872953
000416		Shaanxi International Trust Co., Ltd. - Shaanxi State Investment · Xinxin Xiangrong No. 87 Securities Investment Pooled Fund Trust Plan	5	5065117	0.95	A-shares in circulation ULZ 0417039 872953
000416		Zhou Jianguo	6	4929900	0.93	A-shares in circulation ULZ 0417039 872953
000416		Zhang Yumin	7	2800000	0.53	A-shares in circulation ULZ 0417039 872953
000416		Qiu Weihao	8	2313185	0.43	A-shares in circulation ULZ 0417039 872953
000416		Chen Tianhong	9	2200100	0.41	A-shares in circulation ULZ 0417039 872953
000416		Sun Xianming	10	2113100	0.4	A-shares in circulation ULZ 0417039 872953
000416		China Panhai Holdings Group Co., Ltd.	1	119981428	22.56	A-shares in circulation ULZ 0417039 872953
000416		Hongjin Capital Investment Management Co., Ltd.	2	22215673	4.18	A-shares in circulation ULZ 0417039 872953
000416		Bow money	3	8435200	1.59	A-shares in circulation ULZ 0417039 872953
000416		Zhou Jianguo	4	4929900	0.93	A-shares in circulation ULZ 0417039 872953
000416		Zhang Yumin	5	2800000	0.53	A-shares in circulation ULZ 0417039 872953
000416		Qiu Weihao	6	2313185	0.43	A-shares in circulation ULZ 0417039 872953
000416		Sun Xianming	7	2113100	0.4	A-shares in circulation ULZ 0417039 872953
000416		Yin Yuzhen	8	2000000	0.38	A-shares in circulation ULZ 0417039 872953
000416		Li Xuefeng	9	1935601	0.36	A-shares in circulation ULZ 0417039 872953
000416		Chen Tianhong	10	1920000	0.36	A-shares in circulation ULZ 0417039 872953
000416		China Panhai Holdings Group Co., Ltd.	1	119981428	22.56	A-shares in circulation ULZ 0417039 872953
000416		Hongjin Capital Investment Management Co., Ltd.	2	22215673	4.18	A-shares in circulation ULZ 0417039 872953
000416		Bow money	3	7856500	1.48	A-shares in circulation ULZ 0417039 872953
000416		Zhou Jianguo	4	4929900	0.93	A-shares in circulation ULZ 0417039 872953
000416		Zhang Yumin	5	2800000	0.53	A-shares in circulation ULZ 0417039 872953
000416		Yin Yuzhen	6	2785000	0.52	A-shares in circulation ULZ 0417039 872953
000416		Qiu Weihao	7	2313185	0.43	A-shares in circulation ULZ 0417039 872953
000416		Sun Xianming	8	2113100	0.4	A-shares in circulation ULZ 0417039 872953
000416		Li Xuefeng	9	2035601	0.38	A-shares in circulation ULZ 0417039 872953
000416		Li Jianhui	10	1872001	0.35	A-shares in circulation ULZ 0417039 872953
000416		China Panhai Holdings Group Co., Ltd.	1	119981428	22.56	A-shares in circulation ULZ 0417039 872953
000416		Bow money	2	7556500	1.42	A-shares in circulation ULZ 0417039 872953
000416		Zhou Jianguo	3	4929900	0.93	A-shares in circulation ULZ 0417039 872953
000416		Zhang Yumin	4	2800000	0.53	A-shares in circulation ULZ 0417039 872953
000416		Yin Yuzhen	5	2785000	0.52	A-shares in circulation ULZ 0417039 872953
000416		Ding Juncai	6	2360000	0.44	A-shares in circulation ULZ 0417039 872953
000416		Qiu Weihao	7	2323185	0.44	A-shares in circulation ULZ 0417039 872953
000416		Sun Xianming	8	2113100	0.4	A-shares in circulation ULZ 0417039 872953
000416		Li Xuefeng	9	2035601	0.38	A-shares in circulation ULZ 0417039 872953
000416		Lv Shouxi	10	1994800	0.38	A-shares in circulation ULZ 0417039 872953
000416		China Panhai Holdings Group Co., Ltd.	1	119981428	22.56	A-shares in circulation ULZ 0417039 872953
000416		Zhou Jianguo	2	4929900	0.93	A-shares in circulation ULZ 0417039 872953
000416		Bow money	3	4850000	0.91	A-shares in circulation ULZ 0417039 872953
000416		Gu Xinghua	4	3016305	0.57	A-shares in circulation ULZ 0417039 872953
000416		Zhang Yumin	5	2800000	0.53	A-shares in circulation ULZ 0417039 872953
000416		Yin Yuzhen	6	2785000	0.52	A-shares in circulation ULZ 0417039 872953
000416		Lv Shouxi	7	2425655	0.46	A-shares in circulation ULZ 0417039 872953
000416		Qiu Weihao	8	2341608	0.44	A-shares in circulation ULZ 0417039 872953
000416		Sun Xianming	9	2113100	0.4	A-shares in circulation ULZ 0417039 872953
000416		Liu Xiaohong	10	2014100	0.38	A-shares in circulation ULZ 0417039 872953
000416		China Panhai Holdings Group Co., Ltd.	1	119981428	22.56	A-shares in circulation ULZ 0417039 872953
000416		Zhou Jianguo	2	4929900	0.93	A-shares in circulation ULZ 0417039 872953
000416		Bow money	3	4850000	0.91	A-shares in circulation ULZ 0417039 872953
000416		Qiu Weihao	4	2323108	0.44	A-shares in circulation ULZ 0417039 872953
000416		Sun Xianming	5	2113100	0.4	A-shares in circulation ULZ 0417039 872953
000416		Miao Mengzhong	6	2105100	0.4	A-shares in circulation ULZ 0417039 872953
000416		Liu Xiaohong	7	2016400	0.38	A-shares in circulation ULZ 0417039 872953
000416		Yin Yuzhen	8	2000000	0.38	A-shares in circulation ULZ 0417039 872953
000416		Li Xuefeng	9	1935601	0.36	A-shares in circulation ULZ 0417039 872953
000416		China Construction Bank Co., Ltd.-Morgan Stanley Huaxin Multi-Factor Selected Strategic Hybrid Securities Investment Fund	10	1853300	0.35	A-shares in circulation ULZ 0417039 872953
000416		China Panhai Holdings Group Co., Ltd.	1	119981428	22.56	A-shares in circulation ULZ 0417039 872953
000416		Zhou Jianguo	2	4929900	0.93	A-shares in circulation ULZ 0417039 872953
000416		Bow money	3	4850000	0.91	A-shares in circulation ULZ 0417039 872953
000416		Yin Yuzhen	4	2600000	0.49	A-shares in circulation ULZ 0417039 872953
000416		Chen Duan	5	2156300	0.41	A-shares in circulation ULZ 0417039 872953
000416		Sun Xianming	6	2113100	0.4	A-shares in circulation ULZ 0417039 872953
000416		Liu Xiaohong	7	2086600	0.39	A-shares in circulation ULZ 0417039 872953
000416		Lv Shouxi	8	2023800	0.38	A-shares in circulation ULZ 0417039 872953
000416		Li Xuefeng	9	1935601	0.36	A-shares in circulation ULZ 0417039 872953
000416		Cai Jingming	10	1858131	0.35	A-shares in circulation ULZ 0417039 872953
000416		China Panhai Holdings Group Co., Ltd.	1	119981428	22.56	A-shares in circulation ULZ 0417039 872953
000416		Zhou Jianguo	2	4929900	0.93	A-shares in circulation ULZ 0417039 872953
000416		Bow money	3	4850000	0.91	A-shares in circulation ULZ 0417039 872953
000416		Yin Yuzhen	4	2600000	0.49	A-shares in circulation ULZ 0417039 872953
000416		Lv Shouxi	5	2123800	0.4	A-shares in circulation ULZ 0417039 872953
000416		Sun Xianming	6	2113100	0.4	A-shares in circulation ULZ 0417039 872953
000416		Liu Xiaohong	7	2091800	0.39	A-shares in circulation ULZ 0417039 872953
000416		China Foreign Economic and Trade Trust Co., Ltd. - Fujin No. 8 Trust Plan	8	1962700	0.37	A-shares in circulation ULZ 0417039 872953
000416		Li Xuefeng	9	1935601	0.36	A-shares in circulation ULZ 0417039 872953
000416		Cai Jingming	10	1932502	0.36	A-shares in circulation ULZ 0417039 872953
000416		China Panhai Holdings Group Co., Ltd.	1	119981428	22.56	A-shares in circulation ULZ 0417039 872953
000416		Zhou Jianguo	2	4929900	0.93	A-shares in circulation ULZ 0417039 872953
000416		Zhejiang Huiju Investment Management Co., Ltd.	3	2850000	0.54	A-shares in circulation ULZ 0417039 872953
000416		Liu Tong	4	2634700	0.5	A-shares in circulation ULZ 0417039 872953
000416		Yin Yuzhen	5	2500000	0.47	A-shares in circulation ULZ 0417039 872953
000416		Liu Xiaohong	6	2118900	0.4	A-shares in circulation ULZ 0417039 872953
[truncated: 102,274 more rows]
