# Supplementary material for: ‘Survival-driven’ or ‘policy-driven’—research on the motivation and economic consequences of the mixed-ownership reform of state-owned enterprises
Source: PLoS One. 2026 Jan 5;21(1):e0339970. doi: 10.1371/journal.pone.0339970 (PMC12768374; doi:10.1371/journal.pone.0339970)
Supplement: S1 File — The files correspond to the following variables and themes (all data are structured in standard spreadsheet format for reproducibility): balance: Dataset related to firms’ balance sheet indicators (e.g., assets, liabilities, and owner's equity). board: Data on corporate board characteristics (e.g., board size). company: Basic information of sample companies (e.g., Date of establishment, Date of listing). EquityNature+English: Dataset on the nature of corporate equity (e.g., ownership type, state-owned vs. non-state-owned shares). income+English: Data on firms’ income statement metrics (e.g., Operating Cost, net profit, operating income). market+English: Market-related indicators (e.g., Marketization Index of the Region Where Listed Companies Are Located). profit_ratio: Dataset of profitability ratios (e.g., return on assets, return on equity, EBIT). relation+English: Shareholder Related Relationship Data (e.g., Relationship Level Identifier, Related Party (Shareholder) Name, Whether it is a Direct Shareholder, Whether it is an Indirect Shareholder, Shareholding Ratio). shareholder+English: Shareholder Shareholding Information Data (e.g., Shareholding Rank, Shareholding Quantity, Shareholding Ratio). tobinq: Dataset of Tobin’s Q values (a measure of firm value, calculated as the ratio of market value to book value of assets). (ZIP) [file pone.0339970.s001.zip › data_ENGLISH/tobinq.xlsx]

## Sheet: sheet1
code	date	tobinq
000001	2013-03-31	1.00479
000001	2013-06-30	0.996744
000001	2013-09-30	1.00081
000001	2013-12-31	0.995806
000001	2014-03-31	0.995878
000001	2014-06-30	0.997884
000001	2014-09-30	0.995628
000001	2014-12-31	1.0197
000001	2015-03-31	1.01615
000001	2015-06-30	1.01835
000001	2015-09-30	0.997766
000001	2015-12-31	1.00331
000001	2016-03-31	0.989131
000001	2016-06-30	0.987126
000001	2016-09-30	0.987028
000001	2016-12-31	0.986751
000001	2017-03-31	0.983518
000001	2017-06-30	0.983996
000001	2017-09-30	0.991412
000001	2017-12-31	1.00191
000001	2018-03-31	0.989307
000001	2018-06-30	0.9786
000001	2018-09-30	0.986427
000001	2018-12-31	0.976896
000001	2019-03-31	0.991272
000001	2019-06-30	0.994432
000001	2019-09-30	1.00174
000001	2019-12-31	1.00158
000001	2020-03-31	0.974842
000001	2020-06-30	0.975351
000001	2020-09-30	0.985189
000001	2020-12-31	1.0025
000001	2021-03-31	1.01192
000001	2021-06-30	1.01308
000001	2021-09-30	0.99157
000001	2021-12-31	0.984631
000001	2022-03-31	0.978955
000001	2022-06-30	0.976238
000001	2022-09-30	0.962347
000001	2022-12-31	0.966308
000001	2023-03-31	0.962685
000001	2023-06-30	0.957433
000001	2023-09-30	0.954951
000001	2023-12-31	0.948077
000002	2013-03-31	1.08473
000002	2013-06-30	1.05086
000002	2013-09-30	1.01944
000002	2013-12-31	0.968694
000002	2014-03-31	0.98021
000002	2014-06-30	0.974406
000002	2014-09-30	0.991448
000002	2014-12-31	1.06491
000002	2015-03-31	1.06074
000002	2015-06-30	1.06981
000002	2015-09-30	1.02997
000002	2015-12-31	1.19235
000002	2016-09-30	1.16911
000002	2016-12-31	1.06901
000002	2017-03-31	1.06467
000002	2017-06-30	1.10836
000002	2017-09-30	1.10541
000002	2017-12-31	1.11796
000002	2018-03-31	1.12376
000002	2018-06-30	1.04304
000002	2018-09-30	1.03217
000002	2018-12-31	1.01574
000002	2019-03-31	1.0584
000002	2019-06-30	1.04461
000002	2019-09-30	1.02511
000002	2019-12-31	1.04627
000002	2020-03-31	1.0078
000002	2020-06-30	1.00575
000002	2020-09-30	1.01055
000002	2020-12-31	0.992654
000002	2021-03-31	0.996975
000002	2021-06-30	0.962734
000002	2021-09-30	0.945959
000002	2021-12-31	0.929695
000002	2022-03-31	0.926736
000002	2022-06-30	0.931772
000002	2022-09-30	0.909462
000002	2022-12-31	0.908089
000002	2023-03-31	0.899226
000002	2023-06-30	0.88618
000002	2023-09-30	0.875824
000002	2023-12-31	0.849467
000004	2013-03-31	4.56464
000004	2013-06-30	4.46863
000004	2013-09-30	5.21638
000004	2013-12-31	4.43923
000004	2014-03-31	4.67463
000004	2014-06-30	4.72291
000004	2014-09-30	6.06158
000004	2014-12-31	4.39582
000004	2015-03-31	6.4169
000004	2015-06-30	9.79826
000004	2015-09-30	6.47455
000004	2015-12-31	10.1469
000004	2016-03-31	8.04952
000004	2016-09-30	8.70202
000004	2016-12-31	16.8639
000004	2017-03-31	13.5661
000004	2017-06-30	9.56042
000004	2017-09-30	8.58256
000004	2017-12-31	7.22984
000004	2018-03-31	6.45244
000004	2018-06-30	5.4418
000004	2018-09-30	4.35933
000004	2018-12-31	4.27007
000004	2019-03-31	11.3138
000004	2019-06-30	11.9897
000004	2019-09-30	12.058
000004	2019-12-31	1.32937
000004	2020-03-31	2.24755
000004	2020-06-30	2.20735
000004	2020-09-30	1.77149
000004	2020-12-31	1.63727
000004	2021-03-31	1.6004
000004	2021-06-30	1.71735
000004	2021-09-30	1.67521
000004	2021-12-31	2.39752
000004	2022-03-31	2.50889
000004	2022-06-30	1.34228
000004	2022-09-30	1.19187
000004	2022-12-31	2.42056
000004	2023-03-31	2.62255
000004	2023-06-30	3.98705
000004	2023-09-30	4.42912
000004	2023-12-31	5.47958
000006	2013-03-31	1.213
000006	2013-06-30	1.18877
000006	2013-09-30	1.21784
000006	2013-12-31	1.24549
000006	2014-03-31	1.30293
000006	2014-06-30	1.19889
000006	2014-09-30	1.33485
000006	2014-12-31	1.44749
000006	2015-03-31	1.60753
000006	2015-06-30	2.18147
000006	2015-09-30	1.66962
000006	2015-12-31	1.86305
000006	2016-03-31	1.51739
000006	2016-06-30	1.41849
000006	2016-09-30	1.61312
000006	2016-12-31	1.57695
000006	2017-03-31	1.44574
000006	2017-06-30	1.51638
000006	2017-09-30	1.60715
000006	2018-03-31	1.35486
000006	2018-06-30	1.16504
000006	2018-09-30	1.13516
000006	2018-12-31	1.04476
000006	2019-03-31	1.17679
000006	2019-06-30	1.05737
000006	2019-09-30	1.00526
000006	2019-12-31	1.00417
000006	2020-03-31	0.917725
000006	2020-06-30	1.13528
000006	2020-09-30	1.07901
000006	2020-12-31	0.982862
000006	2021-03-31	0.946471
000006	2021-06-30	0.934991
000006	2021-09-30	0.893595
000006	2021-12-31	0.908335
000006	2022-03-31	0.945682
000006	2022-06-30	0.922224
000006	2022-09-30	0.89889
000006	2022-12-31	1.00134
000006	2023-03-31	0.939668
000006	2023-06-30	0.911769
000006	2023-09-30	0.921802
000006	2023-12-31	0.951956
000007	2013-03-31	5.08672
000007	2013-06-30	4.84111
000007	2013-09-30	4.82156
000007	2013-12-31	4.47149
000007	2014-03-31	3.83627
000007	2014-09-30	5.62928
000007	2014-12-31	4.94589
000007	2015-03-31	6.41661
000007	2015-12-31	10.5003
000007	2016-09-30	9.2542
000007	2016-12-31	10.5048
000007	2017-09-30	12.1365
000007	2018-03-31	10.5142
000007	2018-06-30	9.91877
000007	2018-09-30	5.88721
000007	2018-12-31	5.25349
000007	2019-03-31	6.19585
000007	2019-06-30	5.90743
000007	2019-09-30	7.78423
000007	2019-12-31	6.14384
000007	2020-03-31	5.67982
000007	2020-06-30	6.12334
000007	2020-09-30	6.76272
000007	2020-12-31	6.74352
000007	2021-03-31	3.99855
000007	2021-06-30	3.94373
000007	2021-09-30	3.89556
000007	2021-12-31	5.11974
000007	2022-03-31	5.36544
000007	2022-06-30	5.94782
000007	2022-09-30	6.55066
000007	2022-12-31	7.52879
000007	2023-03-31	7.43967
000007	2023-06-30	4.55508
000007	2023-09-30	4.52031
000007	2023-12-31	4.46909
000008	2013-03-31	2.35947
000008	2013-06-30	2.54592
000008	2013-09-30	2.84689
000008	2013-12-31	2.67932
000008	2014-03-31	2.79113
000008	2014-06-30	2.51827
000008	2014-09-30	4.27062
000008	2014-12-31	5.39696
000008	2015-03-31	3.21027
000008	2015-09-30	2.35989
000008	2015-12-31	2.88737
000008	2016-03-31	2.93103
000008	2016-06-30	2.91339
000008	2016-09-30	2.57813
000008	2016-12-31	2.29995
000008	2017-03-31	2.64559
000008	2017-06-30	2.20528
000008	2017-09-30	2.42543
000008	2017-12-31	2.16656
000008	2018-03-31	2.10305
000008	2018-06-30	1.64406
000008	2018-09-30	1.47592
000008	2018-12-31	1.30841
000008	2019-03-31	1.48035
000008	2019-06-30	1.28005
000008	2019-09-30	1.19683
000008	2019-12-31	1.19754
000008	2020-03-31	1.09989
000008	2020-06-30	1.07407
000008	2020-09-30	1.05405
000008	2020-12-31	1.02948
000008	2021-03-31	0.984402
000008	2021-06-30	0.973805
000008	2021-09-30	0.976997
000008	2021-12-31	1.2222
000008	2022-03-31	1.14385
000008	2022-06-30	1.13946
000008	2022-09-30	1.07699
000008	2022-12-31	1.16502
000008	2023-03-31	1.16797
000008	2023-06-30	1.17112
000008	2023-09-30	1.20485
000008	2023-12-31	1.25482
000009	2013-03-31	1.45963
000009	2013-06-30	1.53915
000009	2013-09-30	1.55864
000009	2013-12-31	1.49447
000009	2014-03-31	1.5582
000009	2014-09-30	2.04873
000009	2014-12-31	1.94283
000009	2015-03-31	2.3076
000009	2015-06-30	2.2371
000009	2015-09-30	1.58307
000009	2015-12-31	2.13849
000009	2016-03-31	1.78515
000009	2016-06-30	1.77326
000009	2016-09-30	1.76031
000009	2016-12-31	1.64468
000009	2017-03-31	1.49754
000009	2017-06-30	1.33588
000009	2017-09-30	1.34207
000009	2017-12-31	1.20351
000009	2018-03-31	1.10885
000009	2018-06-30	1.0211
000009	2018-09-30	0.99984
000009	2018-12-31	0.960785
000009	2019-03-31	1.13535
000009	2019-06-30	1.06154
000009	2019-09-30	1.02478
000009	2019-12-31	1.17165
000009	2020-03-31	1.14348
000009	2020-06-30	1.36787
000009	2020-09-30	1.16467
000009	2020-12-31	1.19178
000009	2021-03-31	1.27044
000009	2021-06-30	1.98629
000009	2021-09-30	1.98565
000009	2021-12-31	1.57527
000009	2022-03-31	1.30596
000009	2022-06-30	1.39627
000009	2022-09-30	1.21774
000009	2022-12-31	1.23344
000009	2023-03-31	1.18908
000009	2023-06-30	1.22768
000009	2023-09-30	1.12905
000009	2023-12-31	1.18278
000010	2013-09-30	2.43453
000010	2013-12-31	2.7277
000010	2014-03-31	2.80936
000010	2014-06-30	2.88174
000010	2014-09-30	4.10432
000010	2014-12-31	3.87786
000010	2015-06-30	2.87265
000010	2015-09-30	2.12112
000010	2015-12-31	1.58894
000010	2016-03-31	1.52152
000010	2016-06-30	1.44056
000010	2016-09-30	1.49875
000010	2016-12-31	1.41983
000010	2017-03-31	1.56076
000010	2017-06-30	1.31753
000010	2017-09-30	1.332
000010	2017-12-31	1.66949
000010	2018-03-31	1.56597
000010	2018-06-30	1.50689
000010	2018-09-30	1.46997
000010	2018-12-31	1.40509
000010	2019-03-31	1.37647
000010	2019-06-30	1.33163
000010	2019-09-30	1.30364
000010	2019-12-31	1.30182
000010	2020-03-31	1.3208
000010	2020-06-30	1.32767
000010	2020-09-30	1.33831
000010	2020-12-31	1.42968
000010	2021-03-31	1.45403
000010	2021-06-30	1.41744
000010	2021-09-30	1.34034
000010	2021-12-31	1.30994
000010	2022-03-31	1.29176
000010	2022-06-30	1.28574
000010	2022-09-30	1.19553
000010	2022-12-31	1.41848
000010	2023-03-31	1.3017
000010	2023-06-30	1.24028
000010	2023-09-30	1.43638
000010	2023-12-31	1.49311
000011	2013-03-31	1.17663
000011	2013-06-30	1.26259
000011	2013-09-30	1.29956
000011	2013-12-31	1.2542
000011	2014-03-31	1.25572
000011	2014-06-30	1.20276
000011	2014-09-30	1.23958
000011	2014-12-31	1.3239
000011	2015-03-31	1.42822
000011	2015-06-30	1.61363
000011	2015-09-30	1.33653
000011	2015-12-31	1.49364
000011	2016-03-31	1.38785
000011	2016-06-30	1.32681
000011	2016-09-30	1.39555
000011	2016-12-31	1.42149
000011	2017-03-31	1.34734
000011	2017-06-30	1.4936
000011	2017-09-30	1.50861
000011	2017-12-31	1.41874
000011	2018-03-31	1.41427
000011	2018-06-30	1.25256
000011	2018-09-30	1.2536
000011	2018-12-31	1.09192
000011	2019-03-31	1.10399
000011	2019-06-30	1.0669
000011	2019-09-30	1.19178
000011	2019-12-31	1.18667
000011	2020-03-31	1.11379
000011	2020-06-30	1.50783
000011	2020-09-30	1.54044
000011	2020-12-31	1.241
000011	2021-03-31	1.27811
000011	2021-06-30	1.19161
000011	2021-09-30	1.1745
000011	2021-12-31	1.1344
000011	2022-03-31	1.1811
000011	2022-06-30	1.22139
000011	2022-09-30	1.05439
000011	2022-12-31	1.12673
000011	2023-03-31	1.07629
000011	2023-06-30	1.04619
000011	2023-09-30	1.06112
000011	2023-12-31	1.01271
000012	2013-03-31	1.40271
000012	2013-06-30	1.55312
000012	2013-09-30	1.46275
000012	2013-12-31	1.39645
000012	2014-03-31	1.35802
000012	2014-06-30	1.26704
000012	2014-09-30	1.34836
000012	2014-12-31	1.42854
000012	2015-03-31	1.59229
000012	2015-06-30	2.03049
000012	2015-09-30	1.49679
000012	2015-12-31	1.91822
000012	2016-03-31	1.67069
000012	2016-06-30	1.64682
000012	2016-09-30	1.64223
000012	2016-12-31	1.63129
000012	2017-03-31	1.56226
000012	2017-06-30	1.41067
000012	2017-09-30	1.39648
000012	2017-12-31	1.40204
000012	2018-03-31	1.30074
000012	2018-06-30	1.12699
000012	2018-09-30	1.11419
000012	2018-12-31	1.00421
000012	2019-03-31	1.16557
000012	2019-06-30	1.04721
000012	2019-09-30	1.05229
000012	2019-12-31	1.13887
000012	2020-03-31	1.04526
000012	2020-06-30	1.10094
000012	2020-09-30	1.14927
000012	2020-12-31	1.37167
000012	2021-03-31	1.2152
000012	2021-06-30	1.63031
000012	2021-09-30	1.57917
000012	2021-12-31	1.53167
000012	2022-03-31	1.23755
000012	2022-06-30	1.22456
000012	2022-09-30	1.14568
000012	2022-12-31	1.10563
000012	2023-03-31	1.08846
000012	2023-06-30	1.00189
000012	2023-09-30	0.969293
000012	2023-12-31	0.96309
000014	2013-03-31	1.54918
000014	2013-06-30	1.54664
000014	2013-09-30	1.80378
000014	2013-12-31	1.74282
000014	2014-03-31	1.67833
000014	2014-06-30	1.62682
000014	2014-09-30	2.07503
000014	2014-12-31	1.92106
000014	2015-03-31	2.58437
000014	2015-06-30	2.9257
000014	2015-09-30	2.18016
000014	2015-12-31	2.76362
000014	2016-03-31	2.31447
000014	2016-06-30	2.39041
000014	2016-09-30	2.64696
000014	2016-12-31	2.81387
000014	2017-03-31	2.66428
000014	2017-06-30	2.66525
000014	2017-09-30	2.70395
000014	2017-12-31	1.8992
000014	2018-03-31	2.05853
000014	2018-06-30	2.3893
000014	2018-09-30	1.73284
000014	2018-12-31	1.48172
000014	2019-03-31	1.77025
000014	2019-06-30	1.51865
000014	2019-09-30	1.49701
000014	2019-12-31	1.46744
000014	2020-03-31	1.30134
000014	2020-06-30	1.61016
000014	2020-09-30	1.53168
000014	2020-12-31	1.29435
000014	2021-03-31	1.28762
000014	2021-06-30	1.24987
000014	2021-09-30	1.19592
000014	2021-12-31	1.23786
000014	2022-03-31	1.59542
000014	2022-06-30	1.49304
000014	2022-09-30	1.30483
000014	2022-12-31	1.417
000014	2023-03-31	1.27697
000014	2023-06-30	1.42297
000014	2023-09-30	1.47182
000014	2023-12-31	1.37982
000016	2013-03-31	0.948467
000016	2013-06-30	0.935464
000016	2013-09-30	0.959232
000016	2013-12-31	0.975934
000016	2014-03-31	1.00077
000016	2014-06-30	0.998998
000016	2014-09-30	1.04014
000016	2014-12-31	1.06357
000016	2015-03-31	1.22864
000016	2015-06-30	2.21685
000016	2015-09-30	1.33297
000016	2015-12-31	1.5866
000016	2016-03-31	1.53159
000016	2016-06-30	1.45148
000016	2016-09-30	1.45273
000016	2016-12-31	1.34468
000016	2017-03-31	1.30438
000016	2017-06-30	1.31251
000016	2017-09-30	1.34487
000016	2017-12-31	1.15252
000016	2018-03-31	1.21224
000016	2018-06-30	1.0596
000016	2018-09-30	0.976747
000016	2018-12-31	0.918139
000016	2019-03-31	1.03666
000016	2019-06-30	0.965711
000016	2019-09-30	0.962279
000016	2019-12-31	0.972553
000016	2020-03-31	1.12907
000016	2020-06-30	1.05906
000016	2020-09-30	1.02042
000016	2020-12-31	1.03046
000016	2021-03-31	1.01511
000016	2021-06-30	1.03174
000016	2021-09-30	1.02536
000016	2021-12-31	1.0457
000016	2022-03-31	0.992684
000016	2022-06-30	1.01917
000016	2022-09-30	0.969736
000016	2022-12-31	1.00363
000016	2023-03-31	1.02285
000016	2023-06-30	1.0109
000016	2023-09-30	1.00244
000016	2023-12-31	1.03964
000017	2013-12-31	11.8615
000017	2014-03-31	15.8547
000017	2014-06-30	33.6382
000017	2014-09-30	52.9892
000017	2014-12-31	53.5712
000017	2015-03-31	65.6617
000017	2015-06-30	133.387
000017	2015-09-30	51.2289
000017	2015-12-31	122.189
000017	2016-03-31	80.585
000017	2016-06-30	74.0645
000017	2016-09-30	67.8993
000017	2016-12-31	92.25
000017	2017-03-31	76.9864
000017	2017-06-30	69.3483
000017	2017-09-30	49.0903
000017	2017-12-31	33.8723
000017	2018-03-31	26.4266
000017	2018-06-30	25.7759
000017	2018-09-30	27.5355
000017	2018-12-31	25.1325
000017	2019-03-31	30.452
000017	2019-06-30	27.8795
000017	2019-09-30	27.8718
000017	2019-12-31	28.6413
000017	2020-03-31	20.2641
000017	2020-06-30	12.5583
000017	2020-09-30	10.5729
000017	2020-12-31	10.7529
000017	2021-03-31	13.2497
000017	2021-06-30	14.5875
000017	2021-09-30	15.0268
000017	2021-12-31	14.8452
000017	2022-03-31	13.2509
000017	2022-06-30	16.8061
000017	2022-09-30	14.61
000017	2022-12-31	4.76482
000017	2023-03-31	4.58834
000017	2023-06-30	4.18935
000017	2023-09-30	4.72322
000017	2023-12-31	4.51667
000018	2013-03-31	6.98003
000018	2013-06-30	7.09881
000018	2013-09-30	8.35581
000018	2013-12-31	7.30379
000018	2014-03-31	6.89532
000018	2014-06-30	7.06722
000018	2014-12-31	17.0839
000018	2015-03-31	17.8818
000018	2015-06-30	24.4408
000018	2015-09-30	1.73189
000018	2015-12-31	2.36679
000018	2016-03-31	2.24072
000018	2016-06-30	1.88906
000018	2016-09-30	1.64088
000018	2016-12-31	1.99624
000018	2017-03-31	1.9099
000018	2017-06-30	1.56002
000018	2017-09-30	1.5302
000018	2017-12-31	1.34462
000018	2018-03-31	1.32468
000018	2018-06-30	1.14586
000018	2018-09-30	1.08462
000018	2018-12-31	1.22695
000018	2019-03-31	1.31107
000018	2019-06-30	1.30415
000018	2019-09-30	1.25155
000019	2013-03-31	1.6156
000019	2013-06-30	1.52173
000019	2013-09-30	1.65062
000019	2013-12-31	1.55239
000019	2014-03-31	1.72851
000019	2014-06-30	1.65483
000019	2014-09-30	2.59995
000019	2014-12-31	2.01812
000019	2015-03-31	2.78417
000019	2015-06-30	3.82464
000019	2015-09-30	2.31628
000019	2015-12-31	4.45204
000019	2016-03-31	4.39037
000019	2016-06-30	5.29364
000019	2016-09-30	6.65098
000019	2016-12-31	5.60933
000019	2017-03-31	5.27732
000019	2017-06-30	4.87091
000019	2018-06-30	4.20563
000019	2018-09-30	4.03141
000019	2018-12-31	1.21406
000019	2019-03-31	1.29176
000019	2019-06-30	1.20706
000019	2019-09-30	1.1278
000019	2019-12-31	1.11935
000019	2020-03-31	1.22508
000019	2020-06-30	1.23482
000019	2020-09-30	1.24251
000019	2020-12-31	1.1838
000019	2021-03-31	1.15403
000019	2021-06-30	1.16282
000019	2021-09-30	1.14959
000019	2021-12-31	1.14895
000019	2022-03-31	1.22816
000019	2022-06-30	1.19476
000019	2022-09-30	1.14361
000019	2022-12-31	1.17905
000019	2023-03-31	1.17777
000019	2023-06-30	1.1771
000019	2023-09-30	1.16153
000019	2023-12-31	1.17696
000020	2013-03-31	1.71689
000020	2013-06-30	1.62053
000020	2013-09-30	1.79047
000020	2013-12-31	1.75043
000020	2014-03-31	1.82802
000020	2014-06-30	1.56011
000020	2015-03-31	2.01417
000020	2015-06-30	3.08191
000020	2015-09-30	1.99309
000020	2015-12-31	6.16779
000020	2016-03-31	8.82858
000020	2016-06-30	7.9167
000020	2016-09-30	8.08976
000020	2016-12-31	7.9148
000020	2017-03-31	8.14183
000020	2017-09-30	6.28987
000020	2017-12-31	5.32493
000020	2018-03-31	5.76534
000020	2018-06-30	5.59487
000020	2018-09-30	4.77982
000020	2018-12-31	4.22217
000020	2019-03-31	5.10232
000020	2019-06-30	4.3733
000020	2019-09-30	4.58759
000020	2019-12-31	4.23141
000020	2020-03-31	3.58871
000020	2020-06-30	4.32991
000020	2020-09-30	4.46037
000020	2020-12-31	3.76436
000020	2021-03-31	3.57451
000020	2021-06-30	3.53298
000020	2021-09-30	3.27827
000020	2021-12-31	3.36948
000020	2022-03-31	3.44944
000020	2022-06-30	3.88613
000020	2022-09-30	3.23418
000020	2022-12-31	3.49253
000020	2023-03-31	4.09482
000020	2023-06-30	4.38021
000020	2023-09-30	4.22977
000020	2023-12-31	4.91766
000021	2013-03-31	1.15342
000021	2013-06-30	1.14677
000021	2013-09-30	1.28465
000021	2013-12-31	1.18318
000021	2014-03-31	1.21709
000021	2014-06-30	1.23462
000021	2014-09-30	1.27849
000021	2014-12-31	1.38056
000021	2015-03-31	1.81675
000021	2015-06-30	2.20026
000021	2015-09-30	1.44163
000021	2015-12-31	1.87361
000021	2016-03-31	1.69438
000021	2016-06-30	2.03759
000021	2016-09-30	1.96231
000021	2016-12-31	1.73124
000021	2017-03-31	1.58903
000021	2017-06-30	1.46837
000021	2017-09-30	1.47695
000021	2017-12-31	1.50459
000021	2018-03-31	1.4521
000021	2018-06-30	1.27446
000021	2018-09-30	1.19097
000021	2018-12-31	1.13323
000021	2019-03-31	1.46483
000021	2019-06-30	1.36635
000021	2019-09-30	1.57227
000021	2019-12-31	1.58546
000021	2020-03-31	1.96561
000021	2020-06-30	2.20328
000021	2020-09-30	2.03897
000021	2020-12-31	1.92216
000021	2021-03-31	1.94367
000021	2021-06-30	1.76016
000021	2021-09-30	1.42436
000021	2021-12-31	1.48952
000021	2022-03-31	1.2143
000021	2022-06-30	1.2213
000021	2022-09-30	1.15693
000021	2022-12-31	1.16965
000021	2023-03-31	1.50683
000021	2023-06-30	1.68101
000021	2023-09-30	1.5319
000021	2023-12-31	1.4569
000022	2013-03-31	1.45615
000022	2013-06-30	1.26013
000022	2013-09-30	1.48805
000022	2013-12-31	1.63427
000022	2014-03-31	1.47934
000022	2014-06-30	1.38152
000022	2014-09-30	1.54297
000022	2014-12-31	2.12524
000022	2015-03-31	2.16186
000022	2015-12-31	1.88088
000022	2016-03-31	1.66953
000022	2016-06-30	1.57948
000022	2016-09-30	1.62377
000022	2016-12-31	1.79019
000022	2017-03-31	1.88149
000022	2017-06-30	2.53098
000022	2017-09-30	1.88094
000022	2018-09-30	1.67705
000024	2013-03-31	1.03558
000024	2013-06-30	1.0314
000024	2013-09-30	1.0248
000024	2013-12-31	0.984305
000024	2014-03-31	0.969454
000024	2014-06-30	0.953793
000024	2014-09-30	0.96783
000024	2014-12-31	1.06186
000024	2015-03-31	1.09913
000024	2015-09-30	1.05769
000025	2013-03-31	2.58219
000025	2013-06-30	2.34908
000025	2013-09-30	2.62381
000025	2013-12-31	3.15196
000025	2014-03-31	3.44129
000025	2014-06-30	3.20772
000025	2014-09-30	3.7439
000025	2014-12-31	3.1684
000025	2015-03-31	3.28554
000025	2015-06-30	3.94753
000025	2015-09-30	8.66808
000025	2015-12-31	13.8027
000025	2016-03-31	12.3401
000025	2016-06-30	12.2965
000025	2016-09-30	11.5809
000025	2016-12-31	9.71361
000025	2017-03-31	8.54592
000025	2017-06-30	8.88591
000025	2017-09-30	6.88059
000025	2017-12-31	5.94892
000025	2018-03-31	5.75325
000025	2018-06-30	6.30865
000025	2018-09-30	5.50451
000025	2018-12-31	4.76551
000025	2019-03-31	5.76237
000025	2019-06-30	5.08152
000025	2019-09-30	4.87505
000025	2019-12-31	5.36146
000025	2020-03-31	4.53655
000025	2020-06-30	4.81311
000025	2020-09-30	5.04941
000025	2020-12-31	4.16033
000025	2021-03-31	3.62802
000025	2021-06-30	3.55449
000025	2021-09-30	3.40419
000025	2021-12-31	3.44581
000025	2022-03-31	3.33937
000025	2022-06-30	5.1568
000025	2022-09-30	3.5645
000025	2022-12-31	3.33965
000025	2023-03-31	3.35388
000025	2023-06-30	3.24507
000025	2023-09-30	2.85469
000025	2023-12-31	2.92986
000026	2013-03-31	1.16723
000026	2013-06-30	1.1412
000026	2013-09-30	1.16859
000026	2013-12-31	1.34069
000026	2014-03-31	1.25868
000026	2014-06-30	1.3659
000026	2014-09-30	1.59804
000026	2014-12-31	1.56319
000026	2015-03-31	1.89352
000026	2015-06-30	2.18927
000026	2015-09-30	1.498
000026	2015-12-31	1.80954
000026	2016-03-31	1.59975
000026	2016-06-30	1.48933
000026	2016-09-30	1.61838
000026	2016-12-31	1.66699
000026	2017-03-31	1.82212
000026	2017-06-30	1.65345
000026	2017-09-30	1.60139
000026	2017-12-31	1.57251
000026	2018-03-31	1.47963
000026	2018-06-30	1.26219
000026	2018-09-30	1.17338
000026	2018-12-31	1.10404
000026	2019-03-31	1.26732
000026	2019-06-30	1.1493
000026	2019-09-30	1.15641
000026	2019-12-31	1.4759
000026	2020-03-31	1.22958
000026	2020-06-30	1.23387
000026	2020-09-30	1.88021
000026	2020-12-31	1.41871
000026	2021-03-31	1.72741
000026	2021-06-30	1.63048
000026	2021-09-30	1.38319
000026	2021-12-31	1.40167
000026	2022-03-31	1.20914
000026	2022-06-30	1.29979
000026	2022-09-30	1.11949
000026	2022-12-31	1.23482
000026	2023-03-31	1.26884
000026	2023-06-30	1.3605
000026	2023-09-30	1.31046
000026	2023-12-31	1.23919
000027	2013-03-31	0.977713
000027	2013-06-30	0.948594
000027	2013-09-30	0.957086
000027	2013-12-31	0.953276
000027	2014-03-31	0.954695
000027	2014-06-30	0.957246
000027	2014-09-30	0.992248
000027	2014-12-31	1.08622
000027	2015-03-31	1.13502
000027	2015-06-30	1.17933
000027	2015-09-30	1.09787
000027	2015-12-31	1.08757
000027	2016-03-31	1.07493
000027	2016-06-30	1.02207
000027	2016-09-30	1.03064
000027	2016-12-31	1.03957
000027	2017-03-31	1.04948
000027	2017-06-30	1.02789
000027	2017-09-30	1.00173
000027	2017-12-31	0.990965
000027	2018-03-31	0.983017
000027	2018-06-30	0.940065
000027	2018-09-30	0.963914
000027	2018-12-31	0.921597
000027	2019-03-31	0.951353
000027	2019-06-30	0.938763
000027	2019-09-30	0.886161
000027	2019-12-31	0.90672
000027	2020-03-31	0.886543
000027	2020-06-30	0.868021
000027	2020-09-30	0.865473
000027	2020-12-31	0.88707
000027	2021-03-31	1.06792
000027	2021-06-30	0.95275
000027	2021-09-30	0.962033
000027	2021-12-31	0.915957
000027	2022-03-31	0.832969
000027	2022-06-30	0.842116
000027	2022-09-30	0.808366
000027	2022-12-31	0.829657
000027	2023-03-31	0.821056
000027	2023-06-30	0.836824
000027	2023-09-30	0.822381
000027	2023-12-31	0.836162
000028	2013-03-31	1.80145
000028	2013-06-30	1.55123
000028	2013-09-30	1.86392
000028	2013-12-31	1.90759
000028	2014-03-31	1.68807
000028	2014-06-30	1.57568
000028	2014-09-30	1.78059
000028	2014-12-31	1.68908
000028	2015-03-31	1.88229
000028	2015-06-30	2.11084
000028	2015-09-30	1.73815
000028	2016-03-31	1.85628
000028	2016-06-30	1.86594
000028	2016-09-30	1.95183
000028	2016-12-31	1.50696
000028	2017-03-31	1.81771
000028	2017-06-30	1.86227
000028	2017-09-30	1.62805
000028	2017-12-31	1.53214
000028	2018-03-31	1.47309
000028	2018-06-30	1.33042
000028	2018-09-30	1.14065
000028	2018-12-31	1.07714
000028	2019-03-31	1.16878
000028	2019-06-30	1.05572
000028	2019-09-30	1.06237
000028	2019-12-31	1.06866
000028	2020-03-31	1.00293
000028	2020-06-30	1.04866
000028	2020-09-30	1.04478
000028	2020-12-31	1.03047
000028	2021-03-31	0.987177
000028	2021-06-30	0.947489
000028	2021-09-30	0.914191
000028	2021-12-31	0.923216
000028	2022-03-31	0.892264
000028	2022-06-30	0.857967
000028	2022-09-30	0.854285
000028	2022-12-31	0.854442
000028	2023-03-31	0.946197
000028	2023-06-30	1.03997
000028	2023-09-30	0.917753
000028	2023-12-31	0.874304
000029	2013-03-31	1.47478
000029	2013-06-30	1.39453
000029	2013-09-30	1.4165
000029	2013-12-31	1.44701
000029	2014-03-31	1.57697
000029	2014-06-30	1.42446
000029	2014-09-30	1.70911
000029	2014-12-31	2.01744
000029	2015-03-31	2.96033
000029	2015-06-30	3.35396
000029	2015-09-30	3.02755
000029	2015-12-31	3.39056
000029	2016-03-31	3.00484
000029	2016-06-30	2.67144
000029	2016-09-30	2.98334
000029	2020-12-31	1.61426
000029	2021-03-31	1.60474
000029	2021-06-30	1.47186
000029	2021-09-30	1.3996
000029	2021-12-31	1.48915
000029	2022-03-31	1.67864
000029	2022-06-30	2.15396
000029	2022-09-30	1.55508
000029	2022-12-31	2.48421
000029	2023-03-31	2.20901
000029	2023-06-30	2.05051
000029	2023-09-30	2.19372
000029	2023-12-31	2.07536
000030	2013-03-31	1.16233
000030	2013-06-30	1.07265
000030	2013-09-30	1.10201
000030	2013-12-31	1.07846
000030	2014-03-31	1.23802
000030	2014-06-30	1.21071
000030	2014-09-30	1.35314
000030	2014-12-31	1.37481
000030	2015-03-31	1.54485
000030	2015-06-30	1.60898
000030	2015-09-30	1.29672
000030	2015-12-31	1.4322
000030	2016-03-31	1.50761
000030	2016-06-30	1.43593
000030	2016-09-30	1.73141
000030	2016-12-31	1.55875
000030	2017-03-31	1.50468
000030	2017-06-30	1.58157
000030	2017-09-30	1.52278
000030	2017-12-31	1.38934
000030	2018-03-31	1.22961
000030	2018-06-30	1.25221
000030	2018-09-30	1.06292
000030	2018-12-31	0.96114
000030	2019-03-31	1.16881
000030	2019-06-30	1.11277
000030	2019-09-30	1.10084
000030	2019-12-31	1.08321
000030	2020-03-31	1.16167
000030	2020-06-30	1.27818
000030	2020-09-30	1.28797
000030	2020-12-31	1.33169
000030	2021-03-31	1.31835
000030	2021-06-30	1.19058
000030	2021-09-30	1.13518
000030	2021-12-31	1.31665
000030	2022-03-31	1.08296
000030	2022-06-30	1.12565
000030	2022-09-30	0.962728
000030	2022-12-31	0.960077
000030	2023-03-31	0.979877
000030	2023-06-30	1.02495
000030	2023-09-30	1.03254
000030	2023-12-31	1.02099
000031	2013-03-31	0.980923
000031	2013-06-30	0.975011
000031	2013-09-30	0.987623
000031	2013-12-31	0.944796
000031	2014-03-31	0.921054
000031	2014-06-30	0.918988
000031	2014-09-30	0.998637
000031	2014-12-31	1.10103
000031	2015-03-31	1.166
000031	2015-06-30	1.47556
000031	2015-09-30	1.18971
000031	2015-12-31	1.26024
000031	2016-03-31	1.14665
000031	2016-06-30	1.1024
000031	2016-09-30	1.09309
000031	2016-12-31	1.07982
000031	2017-03-31	1.05809
000031	2017-06-30	1.04162
000031	2018-06-30	0.978983
000031	2018-09-30	0.974461
000031	2018-12-31	0.946159
000031	2019-03-31	0.966813
000031	2019-06-30	0.969561
000031	2019-09-30	0.971938
000031	2019-12-31	0.963801
000031	2020-03-31	0.956546
000031	2020-06-30	0.955953
000031	2020-09-30	0.948702
000031	2020-12-31	0.943292
000031	2021-03-31	0.936142
000031	2021-06-30	0.929772
000031	2021-09-30	0.928856
000031	2021-12-31	0.925136
000031	2022-03-31	0.930819
000031	2022-06-30	0.929658
000031	2022-09-30	0.839314
000031	2022-12-31	0.863303
000031	2023-03-31	0.854785
000031	2023-06-30	0.856457
000031	2023-09-30	0.85667
000031	2023-12-31	0.842683
000032	2013-03-31	1.44568
000032	2013-06-30	1.37518
000032	2013-09-30	1.87955
000032	2013-12-31	1.66853
000032	2014-03-31	1.75137
000032	2014-12-31	1.38646
000032	2015-03-31	2.95109
000032	2015-06-30	3.95713
000032	2015-09-30	2.88715
000032	2015-12-31	3.33473
000032	2016-03-31	2.93724
000032	2016-06-30	2.65941
000032	2016-09-30	2.61504
000032	2016-12-31	2.61054
000032	2017-09-30	2.29142
000032	2017-12-31	1.9199
000032	2018-03-31	1.88271
000032	2018-06-30	1.53835
000032	2018-09-30	1.52789
000032	2018-12-31	1.43484
000032	2019-03-31	2.17347
000032	2019-06-30	2.20614
000032	2019-09-30	2.42528
000032	2019-12-31	2.78876
000032	2020-03-31	2.81203
000032	2020-06-30	4.1832
000032	2020-09-30	3.86028
000032	2020-12-31	3.15208
000032	2021-03-31	3.95891
000032	2021-06-30	1.12598
000032	2021-09-30	1.11215
000032	2021-12-31	1.1156
000032	2022-03-31	1.09166
000032	2022-06-30	1.09399
000032	2022-09-30	1.05556
000032	2022-12-31	1.13729
000032	2023-03-31	1.26347
000032	2023-06-30	1.25762
000032	2023-09-30	1.13704
000032	2023-12-31	1.12258
000033	2013-03-31	3.31429
000033	2013-06-30	2.46131
000033	2013-09-30	2.78855
000033	2013-12-31	2.76942
000033	2014-03-31	3.32832
000033	2014-06-30	3.48729
000034	2013-03-31	7.72443
000034	2013-06-30	7.95736
000034	2013-09-30	5.74726
000034	2013-12-31	4.51891
000034	2014-03-31	4.7881
000034	2014-06-30	4.26777
000034	2014-09-30	5.99488
000034	2014-12-31	5.69751
000034	2015-03-31	7.61445
000034	2015-09-30	9.36303
000034	2015-12-31	21.8187
000034	2016-06-30	1.39032
000034	2016-09-30	1.55313
000034	2016-12-31	1.38382
000034	2017-03-31	1.44561
000034	2017-09-30	1.29383
000034	2018-06-30	1.14735
000034	2018-09-30	1.1337
000034	2018-12-31	1.10427
000034	2019-03-31	1.16026
000034	2019-06-30	1.12079
000034	2019-09-30	1.16667
000034	2019-12-31	1.21523
000034	2020-03-31	1.32157
000034	2020-06-30	1.29622
000034	2020-09-30	1.30407
000034	2020-12-31	1.23226
000034	2021-03-31	1.15059
000034	2021-06-30	1.2089
000034	2021-09-30	1.08289
000034	2021-12-31	1.08048
000034	2022-03-31	1.067
000034	2022-06-30	1.06043
000034	2022-09-30	1.06567
000034	2022-12-31	1.13146
000034	2023-03-31	1.2725
000034	2023-06-30	1.19592
000034	2023-09-30	1.2117
000034	2023-12-31	1.19711
000035	2013-09-30	757.38
000035	2013-12-31	192.705
000035	2014-03-31	256.89
000035	2014-06-30	1.7862
000035	2014-09-30	1.68107
000035	2014-12-31	1.57862
000035	2015-03-31	1.73658
000035	2015-06-30	2.83985
000035	2015-09-30	1.99538
000035	2015-12-31	2.13405
000035	2016-03-31	1.91286
000035	2016-06-30	1.98129
000035	2016-09-30	1.9132
000035	2016-12-31	1.7705
000035	2017-03-31	1.79943
000035	2017-06-30	1.93716
000035	2018-09-30	1.33603
000035	2018-12-31	1.40173
000035	2019-03-31	1.05209
000035	2019-06-30	1.05318
000035	2019-09-30	1.03799
000035	2019-12-31	1.04151
000035	2020-03-31	1.00086
000035	2020-06-30	1.01291
000035	2020-09-30	0.991354
000035	2020-12-31	0.959058
000035	2021-03-31	0.98521
000035	2021-06-30	0.984187
000035	2021-09-30	1.01256
000035	2021-12-31	1.15935
000035	2022-03-31	1.06885
000035	2022-06-30	1.10588
000035	2022-09-30	1.05104
000035	2022-12-31	1.08658
000035	2023-03-31	1.09094
000035	2023-06-30	1.02464
000035	2023-09-30	1.12087
000035	2023-12-31	1.05639
000036	2013-03-31	1.27674
000036	2013-06-30	1.17577
000036	2013-12-31	1.1669
000036	2014-03-31	1.21113
000036	2014-06-30	1.15313
000036	2014-09-30	1.53205
000036	2014-12-31	1.57105
000036	2015-03-31	1.66874
000036	2015-06-30	2.18023
000036	2015-09-30	1.81068
000036	2015-12-31	2.15061
000036	2016-03-31	1.81508
000036	2016-06-30	1.70499
000036	2016-09-30	1.80129
000036	2016-12-31	1.56665
000036	2017-03-31	1.47617
000036	2017-06-30	1.67521
000036	2017-09-30	1.81666
000036	2017-12-31	1.59743
000036	2018-03-31	1.44976
000036	2018-06-30	1.18473
000036	2018-09-30	1.04992
000036	2018-12-31	1.07758
000036	2019-03-31	1.25046
000036	2019-06-30	1.21341
000036	2019-09-30	1.05932
000036	2019-12-31	1.06154
000036	2020-03-31	0.910577
000036	2020-06-30	1.06807
000036	2020-09-30	1.01016
000036	2020-12-31	1.00741
000036	2021-03-31	1.01087
000036	2021-06-30	1.12154
000036	2021-09-30	1.08206
000036	2021-12-31	1.04458
000036	2022-03-31	1.02538
000036	2022-06-30	1.04757
000036	2022-09-30	1.05534
000036	2022-12-31	0.973045
000036	2023-03-31	0.931006
000036	2023-06-30	0.984738
000036	2023-09-30	0.947668
000036	2023-12-31	0.948672
000037	2013-03-31	1.06412
000037	2013-06-30	1.03223
000037	2013-09-30	1.07772
000037	2013-12-31	1.02674
000037	2014-09-30	1.17128
000037	2014-12-31	1.39053
000037	2015-03-31	1.50173
000037	2015-06-30	1.96129
000037	2015-09-30	1.39474
000037	2015-12-31	2.13088
000037	2016-03-31	1.83907
000037	2016-12-31	1.68805
000037	2017-03-31	2.01382
000037	2017-06-30	1.87083
000037	2017-09-30	1.63162
000037	2017-12-31	1.41933
000037	2018-03-31	1.39649
000037	2018-06-30	1.23287
000037	2018-09-30	1.14708
000037	2018-12-31	1.06135
000037	2019-03-31	2.19165
000037	2019-06-30	2.05685
000037	2019-09-30	2.12661
000037	2019-12-31	2.00837
000037	2020-03-31	1.82236
000037	2020-06-30	2.02247
000037	2020-09-30	2.2092
000037	2020-12-31	1.83095
000037	2021-03-31	1.90239
000037	2021-06-30	1.49195
000037	2021-09-30	1.51983
000037	2021-12-31	1.60929
000037	2022-03-31	1.43018
000037	2022-06-30	1.64694
000037	2022-09-30	1.54265
000037	2022-12-31	1.74268
000037	2023-03-31	1.74003
000037	2023-06-30	2.70714
000037	2023-09-30	2.04374
000037	2023-12-31	1.88835
000038	2013-03-31	1.28129
000038	2013-06-30	1.27943
000038	2013-09-30	1.46863
000038	2013-12-31	1.38016
000038	2014-03-31	1.47195
000038	2014-06-30	1.50712
000038	2014-09-30	1.66131
000038	2014-12-31	1.63895
000038	2015-03-31	2.10409
000038	2015-09-30	2.66246
000038	2015-12-31	3.80111
000038	2016-06-30	1.27236
000038	2016-09-30	1.19227
000038	2016-12-31	1.18116
000038	2017-03-31	1.17671
000038	2017-12-31	1.1427
000038	2018-09-30	1.07409
000038	2018-12-31	1.45824
000038	2019-03-31	1.51501
000038	2019-06-30	1.12946
000038	2019-09-30	1.54832
000038	2019-12-31	1.52364
000038	2020-03-31	1.23681
000038	2020-06-30	1.50311
000038	2020-09-30	1.44542
000038	2020-12-31	1.29692
000038	2021-03-31	1.39159
000038	2021-06-30	1.38993
000038	2021-09-30	1.28507
000038	2021-12-31	1.35379
000038	2022-03-31	1.41565
000038	2022-06-30	0.949459
000038	2022-09-30	0.949035
000039	2013-03-31	1.07745
000039	2013-06-30	1.03127
000039	2013-09-30	1.07608
000039	2013-12-31	1.09597
000039	2014-03-31	1.08374
000039	2014-06-30	1.06086
000039	2014-09-30	1.07936
000039	2014-12-31	1.16523
000039	2015-03-31	1.16284
000039	2015-06-30	1.27656
000039	2015-09-30	1.0683
000039	2015-12-31	1.1072
000039	2016-03-31	1.03577
000039	2016-06-30	1.02895
000039	2016-09-30	1.02593
000039	2016-12-31	1.01499
000039	2017-03-31	1.02657
000039	2017-06-30	1.04537
000039	2017-09-30	1.03988
000039	2017-12-31	1.08098
000039	2018-03-31	1.01908
000039	2018-06-30	0.99384
000039	2018-09-30	0.974159
000039	2018-12-31	0.944346
000039	2019-03-31	0.974776
000039	2019-06-30	0.959944
000039	2019-09-30	0.951313
000039	2019-12-31	0.951001
000039	2020-03-31	0.934941
000039	2020-06-30	0.927523
000039	2020-09-30	0.941841
000039	2020-12-31	1.0001
000039	2021-03-31	1.00708
000039	2021-06-30	1.02208
000039	2021-09-30	1.0023
000039	2021-12-31	1.01303
000039	2022-03-31	0.967979
000039	2022-06-30	0.970654
000039	2022-09-30	0.934443
000039	2022-12-31	0.92777
000039	2023-03-31	0.935453
000039	2023-06-30	0.930011
000039	2023-09-30	0.927863
000039	2023-12-31	0.938323
000040	2013-03-31	1.28579
000040	2013-06-30	1.21701
000040	2013-09-30	1.22195
000040	2013-12-31	1.17623
000040	2014-03-31	1.17621
000040	2014-06-30	1.1524
000040	2014-09-30	1.2752
000040	2014-12-31	1.4208
000040	2015-03-31	1.66548
000040	2015-06-30	2.32736
000040	2015-12-31	1.83098
000040	2016-03-31	1.58986
000040	2016-06-30	0.721782
000040	2016-09-30	1.11473
000040	2016-12-31	1.10993
000040	2017-03-31	1.13085
000040	2017-06-30	1.10701
000040	2017-09-30	1.29452
000040	2017-12-31	1.19119
000040	2018-03-31	1.0936
000040	2018-06-30	1.02094
000040	2018-09-30	1.03517
000040	2018-12-31	0.920839
000040	2019-03-31	0.97649
000040	2019-06-30	0.904199
000040	2019-09-30	0.848717
000040	2019-12-31	0.831874
000040	2020-03-31	0.802096
000040	2020-06-30	0.791173
000040	2020-09-30	0.797555
000040	2020-12-31	0.809312
000040	2021-03-31	0.797995
000040	2021-06-30	0.789167
000040	2021-09-30	0.831891
000040	2021-12-31	0.84271
000040	2022-03-31	0.827375
000040	2022-06-30	0.825119
000040	2022-09-30	0.856908
000040	2022-12-31	0.837492
000040	2023-03-31	0.845232
000040	2023-06-30	0.852437
000040	2023-09-30	0.834139
000040	2023-12-31	0.831396
000042	2013-03-31	1.30068
000042	2013-06-30	1.41363
000042	2013-09-30	1.39673
000042	2013-12-31	1.38289
000042	2014-03-31	1.24886
000042	2014-06-30	1.14864
000042	2014-09-30	1.22758
000042	2014-12-31	1.24944
000042	2015-03-31	1.32079
000042	2015-06-30	1.39168
000042	2015-09-30	1.11861
000042	2015-12-31	1.2424
000042	2016-03-31	1.13289
000042	2016-06-30	1.14402
000042	2016-09-30	1.18068
000042	2017-06-30	1.10382
000042	2017-09-30	1.08346
000042	2017-12-31	1.06574
000042	2018-03-31	1.05479
000042	2018-06-30	1.03781
000042	2018-09-30	1.07044
000042	2018-12-31	0.995526
000042	2019-03-31	1.01233
000042	2019-06-30	0.973234
000042	2019-09-30	0.956357
000042	2019-12-31	0.98251
000042	2020-03-31	0.96051
000042	2020-06-30	0.967893
000042	2020-09-30	0.957598
000042	2020-12-31	0.952447
000042	2021-03-31	0.950568
000042	2021-06-30	0.935156
000042	2021-09-30	0.923842
000042	2021-12-31	0.930832
000042	2022-03-31	0.944094
000042	2022-06-30	0.936081
000042	2022-09-30	0.920226
000042	2022-12-31	0.92004
000042	2023-03-31	0.931546
000042	2023-06-30	0.924062
000042	2023-09-30	0.910993
000042	2023-12-31	0.943196
000043	2013-03-31	0.995233
000043	2013-06-30	0.967538
000043	2013-09-30	1.00601
000043	2013-12-31	0.996371
000043	2014-03-31	0.980886
000043	2014-06-30	0.965376
000043	2014-09-30	1.13547
000043	2014-12-31	1.09009
000043	2015-03-31	1.17787
000043	2015-06-30	1.2738
000043	2015-09-30	1.04804
000043	2015-12-31	1.14542
000043	2016-03-31	1.06687
000043	2016-06-30	1.03763
000043	2016-12-31	1.15866
000043	2017-03-31	1.17606
000043	2017-06-30	1.09763
000043	2017-09-30	1.1288
000043	2017-12-31	1.09821
000043	2018-03-31	1.0739
000043	2018-06-30	1.00346
000043	2018-09-30	0.980782
000043	2018-12-31	1.00782
000043	2019-03-31	1.07558
000043	2019-06-30	1.25459
000043	2019-09-30	1.53765
000045	2013-03-31	1.22743
000045	2013-06-30	1.18009
000045	2013-09-30	1.34893
000045	2013-12-31	1.35145
000045	2014-03-31	1.55336
000045	2014-06-30	1.4123
000045	2014-09-30	1.89928
000045	2014-12-31	1.73926
000045	2015-03-31	2.08079
000045	2015-06-30	3.00435
000045	2015-09-30	1.70931
000045	2015-12-31	2.39025
000045	2016-03-31	2.36268
000045	2016-06-30	2.53485
000045	2016-12-31	1.79837
000045	2017-03-31	1.63812
000045	2017-06-30	1.55997
000045	2017-09-30	1.52582
000045	2017-12-31	1.28985
000045	2018-03-31	1.21671
000045	2018-06-30	0.995829
000045	2018-09-30	0.915036
000045	2018-12-31	0.865684
000045	2019-03-31	1.0373
000045	2019-06-30	0.94924
000045	2019-09-30	0.968757
000045	2019-12-31	0.942106
000045	2020-03-31	0.878543
000045	2020-06-30	0.98777
000045	2020-09-30	0.989265
000045	2020-12-31	0.902737
000045	2021-03-31	0.992339
000045	2021-06-30	1.05577
000045	2021-09-30	1.08895
000045	2021-12-31	1.09931
000045	2022-03-31	0.949737
000045	2022-06-30	0.927521
000045	2022-09-30	0.937681
000045	2022-12-31	1.21636
000045	2023-03-31	1.18776
000045	2023-06-30	1.20217
000045	2023-09-30	1.17057
000045	2023-12-31	1.25457
000048	2013-03-31	2.92346
000048	2013-06-30	2.67972
000048	2013-09-30	3.03262
000048	2013-12-31	3.81837
000048	2014-03-31	3.35133
000048	2014-06-30	2.86653
000048	2014-09-30	3.11023
000048	2014-12-31	2.7284
000048	2015-03-31	3.49516
000048	2015-06-30	5.3195
000048	2015-09-30	5.21932
000048	2015-12-31	7.75998
000048	2016-03-31	7.38473
000048	2016-06-30	7.61606
000048	2016-09-30	7.27009
000048	2017-03-31	6.46513
000048	2017-06-30	5.02362
000048	2017-09-30	4.26514
000048	2017-12-31	2.80086
000048	2018-03-31	3.21708
000048	2018-09-30	2.41402
000048	2018-12-31	2.11508
000048	2019-03-31	2.11804
000048	2019-06-30	2.04454
000048	2019-09-30	2.29552
000048	2019-12-31	1.97762
000048	2020-03-31	2.00494
000048	2020-06-30	2.04361
000048	2020-09-30	2.61216
000048	2020-12-31	1.64974
000048	2021-03-31	1.81495
000048	2021-06-30	1.77107
000048	2021-09-30	1.54992
000048	2021-12-31	1.4381
000048	2022-03-31	1.6072
000048	2022-06-30	1.52825
000048	2022-09-30	1.39058
000048	2022-12-31	1.38078
000048	2023-03-31	1.60271
000048	2023-06-30	1.52835
000048	2023-09-30	1.59269
000048	2023-12-31	1.47182
000049	2013-03-31	5.0215
000049	2013-06-30	6.45729
000049	2013-09-30	4.61796
000049	2013-12-31	3.65583
000049	2014-03-31	3.72137
000049	2014-06-30	4.62548
000049	2014-09-30	3.26005
000049	2014-12-31	2.12573
000049	2015-03-31	3.15728
000049	2015-06-30	3.67841
000049	2015-09-30	2.69225
000049	2015-12-31	4.07295
000049	2016-03-31	3.34545
000049	2016-06-30	3.54386
000049	2016-09-30	2.64376
000049	2016-12-31	2.38567
000049	2017-03-31	3.05754
000049	2017-06-30	2.97995
000049	2017-09-30	2.37148
000049	2017-12-31	1.82824
000049	2018-03-31	1.84866
000049	2018-06-30	1.60043
000049	2018-09-30	1.32405
000049	2018-12-31	1.41054
000049	2019-03-31	1.66735
000049	2019-06-30	1.4017
000049	2019-09-30	1.62046
000049	2019-12-31	1.63025
000049	2020-03-31	1.53956
000049	2020-06-30	1.85539
000049	2020-09-30	1.85387
000049	2020-12-31	2.22562
000049	2021-03-31	2.40791
000049	2021-06-30	2.36194
000049	2021-09-30	1.64683
000049	2021-12-31	2.29905
000049	2022-03-31	1.72134
000049	2022-06-30	1.92808
000049	2022-09-30	1.69483
000049	2022-12-31	1.70237
000049	2023-03-31	1.76445
000049	2023-06-30	1.52821
000049	2023-09-30	1.36567
000049	2023-12-31	1.24558
000050	2013-03-31	1.46913
000050	2013-06-30	1.48559
000050	2013-12-31	1.40083
000050	2014-03-31	1.49155
000050	2014-06-30	1.50456
000050	2014-09-30	1.55135
000050	2014-12-31	1.4243
000050	2015-03-31	1.63527
000050	2015-06-30	1.50683
000050	2015-09-30	1.33533
000050	2015-12-31	1.4144
000050	2016-03-31	1.43631
000050	2016-06-30	1.53805
000050	2016-09-30	1.40562
000050	2017-03-31	1.37929
000050	2017-06-30	1.51197
000050	2017-09-30	1.62826
000050	2017-12-31	1.44314
000050	2018-03-31	1.08781
000050	2018-06-30	1.03771
000050	2018-09-30	0.984111
000050	2018-12-31	0.932635
000050	2019-03-31	1.0787
000050	2019-06-30	1.01411
000050	2019-09-30	1.01895
000050	2019-12-31	1.09082
000050	2020-03-31	1.00403
000050	2020-06-30	1.05328
000050	2020-09-30	1.03032
000050	2020-12-31	1.0269
000050	2021-03-31	1.00386
000050	2021-06-30	1.00136
000050	2021-09-30	0.983063
000050	2021-12-31	0.966506
000050	2022-03-31	0.943952
000050	2022-06-30	0.93021
000050	2022-09-30	0.885613
000050	2022-12-31	0.89284
000050	2023-03-31	0.953456
000050	2023-06-30	0.921347
000050	2023-09-30	0.922319
000050	2023-12-31	0.966762
000055	2013-03-31	1.67549
000055	2013-06-30	1.72226
000055	2013-09-30	1.82908
000055	2013-12-31	1.75116
000055	2014-03-31	1.84371
000055	2014-06-30	1.90809
000055	2014-09-30	2.00436
000055	2014-12-31	2.17292
000055	2015-03-31	2.25377
000055	2015-06-30	2.51457
000055	2015-09-30	1.63571
000055	2015-12-31	2.50963
000055	2016-03-31	2.38266
000055	2016-06-30	2.70632
000055	2016-09-30	2.12397
000055	2016-12-31	1.84302
000055	2017-03-31	1.95109
000055	2017-06-30	1.72133
000055	2017-09-30	1.73893
000055	2017-12-31	1.3761
000055	2018-03-31	1.48165
000055	2018-06-30	1.28092
000055	2018-09-30	1.20306
000055	2018-12-31	0.903842
000055	2019-03-31	1.12435
000055	2019-06-30	0.97587
000055	2019-09-30	0.939609
000055	2019-12-31	0.943638
000055	2020-03-31	0.862265
000055	2020-06-30	0.899231
000055	2020-09-30	0.926584
000055	2020-12-31	0.884892
000055	2021-03-31	0.876
000055	2021-06-30	0.874396
000055	2021-09-30	0.849723
000055	2021-12-31	0.88868
000055	2022-03-31	0.846422
000055	2022-06-30	0.850543
000055	2022-09-30	0.862045
000055	2022-12-31	0.855185
000055	2023-03-31	0.85221
000055	2023-06-30	0.855469
000055	2023-09-30	0.841843
000055	2023-12-31	0.825576
000056	2013-03-31	2.66217
000056	2013-06-30	2.99559
000056	2013-09-30	1.10326
000056	2013-12-31	0.972776
000056	2014-03-31	0.954217
000056	2014-06-30	0.873702
000056	2014-09-30	1.02193
000056	2014-12-31	0.983125
000056	2015-03-31	1.10095
000056	2015-06-30	1.33798
000056	2015-09-30	1.23847
000056	2015-12-31	1.48268
000056	2016-03-31	1.38449
000056	2016-06-30	1.24536
000056	2016-09-30	1.24123
000056	2016-12-31	1.22203
000056	2017-03-31	1.19979
000056	2017-06-30	1.1442
000056	2017-09-30	1.14677
000056	2018-06-30	1.07824
000056	2018-09-30	1.49745
000056	2018-12-31	0.93299
000056	2019-03-31	1.01095
000056	2019-06-30	0.900424
000056	2019-09-30	0.913821
000056	2019-12-31	0.903192
000056	2020-03-31	0.836311
000056	2020-06-30	0.87665
000056	2020-09-30	0.838518
000056	2020-12-31	0.856241
000056	2021-03-31	0.827382
000056	2021-06-30	0.836708
000056	2021-09-30	0.876807
000056	2021-12-31	1.20134
000056	2022-03-31	1.45271
000056	2022-06-30	1.1202
000056	2022-09-30	1.11299
000056	2022-12-31	1.24144
000056	2023-03-31	1.22003
000056	2023-06-30	1.22454
000056	2023-09-30	1.14469
000056	2023-12-31	1.30735
000058	2013-03-31	1.79493
000058	2013-06-30	1.5698
000058	2013-09-30	1.97559
000058	2013-12-31	1.82337
000058	2014-03-31	1.83738
000058	2014-06-30	1.58258
000058	2014-09-30	2.00526
000058	2014-12-31	2.07437
000058	2015-03-31	3.10686
000058	2015-06-30	5.11335
000058	2015-09-30	2.47963
000058	2016-03-31	3.5527
000058	2016-06-30	3.09701
000058	2016-09-30	3.42675
000058	2016-12-31	3.06806
000058	2017-03-31	1.65526
000058	2017-06-30	1.49717
000058	2017-09-30	1.53614
000058	2017-12-31	1.44415
000058	2018-03-31	1.37866
000058	2018-06-30	1.27615
000058	2018-09-30	1.24759
000058	2018-12-31	1.3127
000058	2019-03-31	1.43676
000058	2019-06-30	1.32193
000058	2019-09-30	1.55556
000058	2019-12-31	1.47368
000058	2020-03-31	1.35904
000058	2020-06-30	1.51984
000058	2020-09-30	1.54806
000058	2020-12-31	1.43226
000058	2021-03-31	1.36011
000058	2021-06-30	1.33873
000058	2021-09-30	1.31428
000058	2021-12-31	1.4246
000058	2022-03-31	1.33265
000058	2022-06-30	1.37863
000058	2022-09-30	1.61327
000058	2022-12-31	2.08266
000058	2023-03-31	1.81747
000058	2023-06-30	1.72494
000058	2023-09-30	1.89865
000058	2023-12-31	1.91732
000059	2013-03-31	1.01481
000059	2013-06-30	0.946482
000059	2013-09-30	0.958988
000059	2013-12-31	0.956381
000059	2014-03-31	0.946741
000059	2014-06-30	0.949094
000059	2014-09-30	1.12512
000059	2014-12-31	1.13612
000059	2015-03-31	1.18964
000059	2015-06-30	1.17547
000059	2015-09-30	1.03672
000059	2015-12-31	1.08882
000059	2016-03-31	1.07813
000059	2016-06-30	1.13358
000059	2016-09-30	1.10181
000059	2016-12-31	1.2218
000059	2017-03-31	1.20259
000059	2017-06-30	1.12645
000059	2017-09-30	1.15138
000059	2017-12-31	1.07288
000059	2018-03-31	1.04716
000059	2018-06-30	0.914393
000059	2018-09-30	0.92533
000059	2018-12-31	0.869618
000059	2019-03-31	0.902209
000059	2019-06-30	0.865775
000059	2019-09-30	0.815091
000059	2019-12-31	0.849944
000059	2020-03-31	0.857861
000059	2020-06-30	0.807438
000059	2020-09-30	0.794997
000059	2020-12-31	0.810643
000059	2021-03-31	0.818721
000059	2021-06-30	0.947054
000059	2021-09-30	0.891741
000059	2021-12-31	0.89911
000059	2022-03-31	0.838759
000059	2022-06-30	0.816967
000059	2022-09-30	0.881059
000059	2022-12-31	0.870483
000059	2023-03-31	0.908383
000059	2023-06-30	0.858596
000059	2023-09-30	0.821493
000059	2023-12-31	0.805735
000060	2013-03-31	1.78962
000060	2013-06-30	1.4771
000060	2013-09-30	1.525
000060	2013-12-31	1.45758
000060	2014-03-31	1.37196
000060	2014-06-30	1.50875
000060	2014-09-30	1.60838
000060	2014-12-31	1.91697
000060	2015-03-31	2.20552
000060	2015-06-30	3.00297
000060	2015-09-30	1.77189
000060	2015-12-31	2.35813
000060	2016-03-31	2.05989
000060	2016-06-30	1.93255
000060	2016-09-30	1.87671
000060	2016-12-31	1.96924
000060	2017-03-31	1.94731
000060	2017-06-30	1.79637
000060	2017-09-30	1.9123
000060	2017-12-31	1.79676
000060	2018-03-31	1.56334
000060	2018-06-30	1.33531
000060	2018-09-30	1.28789
000060	2018-12-31	1.17521
000060	2019-03-31	1.35515
000060	2019-06-30	1.29173
000060	2019-09-30	1.15778
000060	2019-12-31	1.19608
000060	2020-03-31	1.06506
000060	2020-06-30	1.08552
000060	2020-09-30	1.09603
000060	2020-12-31	1.17918
000060	2021-03-31	1.11989
000060	2021-06-30	1.11718
000060	2021-09-30	1.18708
000060	2021-12-31	1.15057
000060	2022-03-31	1.07385
000060	2022-06-30	1.06144
000060	2022-09-30	1.00056
000060	2022-12-31	1.00088
000060	2023-03-31	0.998789
000060	2023-06-30	1.03395
000060	2023-09-30	1.05646
000060	2023-12-31	0.977487
000061	2013-03-31	1.25711
000061	2013-06-30	1.30203
000061	2013-09-30	1.43083
000061	2013-12-31	1.54158
000061	2014-03-31	1.70407
000061	2014-06-30	1.70473
000061	2014-09-30	2.13036
000061	2014-12-31	2.10185
000061	2015-03-31	2.28708
000061	2015-06-30	2.83468
000061	2015-09-30	2.12874
000061	2015-12-31	2.4055
000061	2016-03-31	1.96937
000061	2016-06-30	1.85807
000061	2016-09-30	1.83898
000061	2016-12-31	1.85198
000061	2017-03-31	1.70785
000061	2017-06-30	1.4982
000061	2017-09-30	1.47651
000061	2017-12-31	1.34938
000061	2018-03-31	1.30624
000061	2018-06-30	1.15406
000061	2018-09-30	1.11979
000061	2018-12-31	1.08624
000061	2019-03-31	1.1855
000061	2019-06-30	1.13407
000061	2019-09-30	1.11083
000061	2019-12-31	1.13336
000061	2020-03-31	1.28477
000061	2020-06-30	1.29882
000061	2020-09-30	1.27559
000061	2020-12-31	1.25091
000061	2021-03-31	1.13123
000061	2021-06-30	1.09684
000061	2021-09-30	1.12152
000061	2021-12-31	1.1629
000061	2022-03-31	1.14106
000061	2022-06-30	1.14466
000061	2022-09-30	1.0638
000061	2022-12-31	1.10272
000061	2023-03-31	1.10073
000061	2023-06-30	1.11433
000061	2023-09-30	1.18162
000061	2023-12-31	1.14397
000062	2013-03-31	1.63122
000062	2013-06-30	1.40171
000062	2013-09-30	2.1423
000062	2013-12-31	2.21066
000062	2014-03-31	2.31151
000062	2014-06-30	3.06661
000062	2014-09-30	3.33364
000062	2014-12-31	2.91249
000062	2015-03-31	4.94154
000062	2015-06-30	9.56669
000062	2015-09-30	5.21629
000062	2015-12-31	4.39817
000062	2016-03-31	3.58409
000062	2016-06-30	3.43541
000062	2016-09-30	2.95462
000062	2016-12-31	3.19188
000062	2017-03-31	2.8614
000062	2017-06-30	2.7828
000062	2017-09-30	2.64454
000062	2017-12-31	2.346
000062	2018-03-31	2.04522
000062	2018-06-30	1.87327
000062	2018-09-30	1.85573
000062	2018-12-31	1.66624
000062	2019-03-31	2.06792
000062	2019-06-30	1.82472
000062	2019-09-30	1.88536
000062	2019-12-31	1.80801
000062	2020-03-31	1.58489
000062	2020-06-30	1.85685
000062	2020-09-30	1.68392
000062	2020-12-31	1.56377
000062	2021-03-31	1.47978
000062	2021-06-30	1.82763
000062	2021-09-30	1.5521
000062	2021-12-31	1.71096
000062	2022-03-31	1.40345
000062	2022-06-30	1.35984
000062	2022-09-30	1.32366
000062	2022-12-31	1.30193
000062	2023-03-31	1.43042
000062	2023-06-30	1.25059
000062	2023-09-30	1.21943
000062	2023-12-31	1.21198
000063	2013-03-31	1.12646
000063	2013-06-30	1.16725
000063	2013-09-30	1.27715
000063	2013-12-31	1.17343
000063	2014-03-31	1.15113
000063	2014-06-30	1.16221
000063	2014-09-30	1.21144
000063	2014-12-31	1.27458
000063	2015-03-31	1.29375
000063	2015-06-30	1.32908
000063	2015-09-30	1.1987
000063	2015-12-31	1.22932
000063	2016-03-31	1.11582
000063	2016-06-30	1.09822
000063	2016-09-30	1.09731
000063	2016-12-31	1.1494
000063	2017-03-31	1.1696
000063	2017-06-30	1.31848
000063	2017-09-30	1.41236
000063	2017-12-31	1.60913
000063	2018-03-31	1.53169
000063	2018-06-30	1.14197
000063	2018-09-30	1.27926
000063	2018-12-31	1.31133
000063	2019-03-31	1.52357
000063	2019-06-30	1.59693
000063	2019-09-30	1.53978
000063	2019-12-31	1.64936
000063	2020-03-31	1.79266
000063	2020-06-30	1.64159
000063	2020-09-30	1.49217
000063	2020-12-31	1.54584
000063	2021-03-31	1.46637
000063	2021-06-30	1.5198
000063	2021-09-30	1.47951
000063	2021-12-31	1.51246
000063	2022-03-31	1.26526
000063	2022-06-30	1.29371
000063	2022-09-30	1.19465
000063	2022-12-31	1.29225
000063	2023-03-31	1.42156
000063	2023-06-30	1.6933
000063	2023-09-30	1.39865
000063	2023-12-31	1.24436
000065	2013-03-31	1.37187
000065	2013-06-30	1.20848
000065	2013-09-30	1.36896
000065	2013-12-31	1.46898
000065	2014-03-31	1.47903
000065	2014-06-30	1.49591
000065	2014-09-30	1.68626
000065	2014-12-31	1.69399
000065	2015-03-31	1.83601
000065	2015-06-30	2.23276
000065	2015-09-30	1.68667
000065	2016-03-31	1.70483
000065	2016-06-30	1.77344
000065	2016-09-30	1.77113
000065	2016-12-31	1.65818
000065	2017-03-31	1.88452
000065	2017-06-30	1.52327
000065	2017-09-30	1.49268
000065	2017-12-31	1.3618
000065	2018-03-31	1.3411
000065	2018-06-30	1.10962
000065	2018-09-30	1.15512
000065	2018-12-31	1.09289
000065	2019-03-31	1.29349
000065	2019-06-30	1.12684
000065	2019-09-30	1.09763
000065	2019-12-31	1.06663
000065	2020-03-31	0.998641
000065	2020-06-30	0.996493
000065	2020-09-30	0.988282
000065	2020-12-31	0.976456
000065	2021-03-31	1.04644
000065	2021-06-30	1.00796
000065	2021-09-30	0.981305
000065	2021-12-31	0.991091
000065	2022-03-31	1.02405
000065	2022-06-30	1.00391
000065	2022-09-30	1.01203
000065	2022-12-31	0.987956
000065	2023-03-31	1.26039
000065	2023-06-30	1.23786
000065	2023-09-30	1.23731
000065	2023-12-31	1.07408
000066	2013-03-31	0.933789
000066	2013-06-30	0.936718
000066	2013-09-30	0.963824
000066	2013-12-31	0.906399
000066	2014-03-31	0.917876
000066	2014-06-30	0.939845
000066	2014-09-30	0.988704
000066	2014-12-31	0.978179
000066	2015-03-31	1.3894
000066	2015-06-30	1.53164
000066	2016-03-31	1.27077
000066	2016-06-30	1.21533
000066	2016-09-30	1.14428
000066	2016-12-31	1.17034
000066	2017-03-31	2.32077
000066	2017-06-30	2.1491
000066	2017-09-30	2.01344
000066	2017-12-31	1.77388
000066	2018-03-31	1.98725
000066	2018-06-30	1.8252
000066	2018-09-30	1.71278
000066	2018-12-31	1.38523
[truncated: 147,484 more rows]
